# Supplementary material for: Comparative analysis of the DNA methylation landscape in CD4, CD8, and B memory lineages
Source: Clin Epigenetics. 2022 Dec 15;14:173. doi: 10.1186/s13148-022-01399-0 (PMC9753273; doi:10.1186/s13148-022-01399-0)
Supplement: Supplementary file 2 — Additional file 2: Supplementary Table 1. [file 13148_2022_1399_MOESM2_ESM.xlsx]

## Sheet: Sheet1
Antibody panel information for FACS sorting of CD4 and CD8 subset population, following MACS enrichment.
Cell sorting was carried out at the Brown University Flow Cytometry and Cell Sorter Facility on a FACS AriaIIIu with five lasers: 355nm, 407nm, 488nm, 561nm, and 633nm
Panel	Marker	Fluorophore	Company	Cat No	Clone
CD4 CM/EM	CD4	PerCP-VIO700	Miltenyi	130-113-790	REA623
CD4 CM/EM	CD8	FITC	Miltenyi	130-110-815	REA734
CD4 CM/EM	CD45RA	APC-VIO770	Miltenyi	130-113-925	REA562
CD4 CM/EM	CD45RO	PE-VIO770	Miltenyi	130-114-086	REA611
CD4 CM/EM	CD62L	BV786	BD	565312	SK11
CD4 CM/EM	CD197 (CCR7)	PE	Miltenyi	130-120-603	REA108
CD4 CM/EM	viability	efluor450 viability	eBIO/Thermo	65-0863	N/A
CD8 naïve/TEMRA	CD4	PerCP/Vio700	Miltenyi	130-113-790	REA623
CD8 naïve/TEMRA	CD56		Miltenyi	130-114-742	REA196
CD8 naïve/TEMRA	CD8	FITC	Miltenyi	130-110-815	REA734
CD8 naïve/TEMRA	CD45RA	APC/Vio770	Miltenyi	130-113-925	REA562
CD8 naïve/TEMRA	CD45RO	PE/Vio770	Miltenyi	130-114-086	REA611
CD8 naïve/TEMRA	CD62L	BV786	BD	565312	SK11
CD8 naïve/TEMRA	CD197	PE	Miltenyi	130-120-603	REA108
CD8 naïve/TEMRA	viability	efluor450 viability	eBIO/Thermo	65-0863	N/A
CD8 CM/EM	CD4	PerCP/Vio700	Miltenyi	130-113-790	REA623
CD8 CM/EM	CD56		Miltenyi	130-114-742	REA196
CD8 CM/EM	CD8	FITC	Miltenyi	130-110-815	REA734
CD8 CM/EM	CD45RO	PE/Vio770	Miltenyi	130-114-086	REA611
CD8 CM/EM	CD27	PE	Miltenyi	130-114-166	REA499
CD8 CM/EM	CX3CR1	APC	Miltenyi	130-119-678	REA385
CD8 CM/EM	viability	efluor450 viability	eBIO/Thermo	65-0863	N/A
