# Supplementary material for: Comparative analysis of the DNA methylation landscape in CD4, CD8, and B memory lineages
Source: Clin Epigenetics. 2022 Dec 15;14:173. doi: 10.1186/s13148-022-01399-0 (PMC9753273; doi:10.1186/s13148-022-01399-0)
Supplement: Supplementary file 3 — Additional file 3: Supplementary Table 2. [file 13148_2022_1399_MOESM3_ESM.csv]

CpG_ID	Coef.Bnv.minus.Bmem	Coef.CD4nv.minus.CD4CM	Coef.CD4EM.minus.CD4CM	Coef.CD8nv.minus.CD8CM	Coef.EMRA.minus.CD8CM	Coef.EMRA.minus.CD8EM	Coef.CD8EM.minus.CD8CM	P.value.adj.Bnv.minus.Bmem	P.value.adj.CD4nv.minus.CD4CM	P.value.adj.CD4EM.minus.CD4CM	P.value.adj.CD8nv.minus.CD8CM	P.value.adj.EMRA.minus.CD8CM	P.value.adj.EMRA.minus.CD8EM	P.value.adj.CD8EM.minus.CD8CM
cg18478105	-0.000862724	0.000279197	-0.001428087	-0.004506986	-0.002376835	-0.000735575	-0.00164126	0.756029668	0.906411734	0.75244475	0.028785768	0.611378171	0.89001818	0.70914737
cg14361672	0.067111144	0.047169557	-0.021462761	0.037061109	-0.00135727	-0.004935727	0.003578456	1.99E-07	3.95E-05	0.13603954	0.000710119	0.967020584	0.852766411	0.899060939
cg01763666	0.056998068	0.219402788	0.081857668	-0.018520381	0.116336838	0.037616835	0.078720003	0.164839056	6.02E-08	0.075717364	0.602304762	0.042926554	0.592630853	0.131388897
cg02115394	0.011220737	0.007873565	-0.00648852	0.021254278	0.022236283	-0.000714716	0.022950998	0.628529488	0.688653582	0.896732607	0.231020091	0.575883035	0.989135203	0.468969983
cg26724186	0.004446922	0.01490003	0.001941457	0.012504929	0.008798825	0.008177972	0.000620854	0.511407502	0.007232041	0.897516528	0.020153666	0.424054447	0.381665782	0.968126669
cg24133276	0.013068377	-0.003828703	-0.005173432	-0.001077228	-0.002636635	-0.00304097	0.000404335	0.012698026	0.446144692	0.52478012	0.822104984	0.827952182	0.780174846	0.976542001
cg13773083	-0.073668816	-0.032694427	0.001192245	-0.030767427	0.071722637	0.051926984	0.019795653	0.003518574	0.162999066	0.987526326	0.171454044	0.053303524	0.133949909	0.671318914
cg24652288	0.028765262	-0.031643546	-0.000795945	0.03358079	0.007930392	-0.006506427	0.014436819	0.042104661	0.014514337	0.985124937	0.00805973	0.803458282	0.831672889	0.536426568
cg15998406	-0.042843492	-0.019886246	0.025203371	-0.009273807	0.041750819	0.013861669	0.02788915	0.208610957	0.526187754	0.658148781	0.753008809	0.50207945	0.847136821	0.629893168
cg09387925	-0.0022961	0.0027155	-0.00067798	-0.003435806	-0.001851807	-0.001017374	-0.000834433	0.463176436	0.304393764	0.927873222	0.169329903	0.765187297	0.873335741	0.900061814
cg01675618	-0.00309769	0.006645199	0.000398971	-0.002624923	-0.003178354	-0.002285973	-0.000892381	0.392822171	0.02896684	0.966441077	0.374115266	0.642203994	0.727493623	0.910533367
cg11947782	0.194191503	0.008143151	0.009580324	-0.098913801	0.17063618	0.116684434	0.053951746	3.93E-06	0.84150027	0.928959423	0.006335814	0.001880384	0.024029135	0.369625895
cg14361409	-0.205419623	-0.082644212	-0.007971738	-0.104744078	0.127940189	-0.023209935	0.151150124	6.20E-10	0.002044422	0.915028037	9.52E-05	0.001098479	0.66851021	2.78E-05
cg24176744	-0.000999802	0.033433487	-0.002814794	0.007594982	-0.043547598	-0.014152566	-0.029395032	0.948173071	0.002398756	0.929173244	0.472842532	0.008072489	0.463634644	0.048431565
cg08360726	-0.001952178	-0.121565475	-0.167703316	0.034555318	-0.037962481	-0.075391624	0.037429143	0.982113387	0.045164274	0.025015399	0.560026098	0.799339414	0.49228766	0.783251056
cg25261995	-0.005958917	-0.000694433	-0.001585019	0.002584	0.00037941	-0.000370757	0.000750167	0.072885299	0.834190567	0.824920085	0.37607637	0.966311448	0.964798748	0.925391496
cg22782271	-0.130450973	-0.018078287	0.018010513	-0.051777416	0.018784485	-0.011917268	0.030701753	4.58E-10	0.286312739	0.516712355	0.001641165	0.60760591	0.742114815	0.218389866
cg24568647	-0.004038594	-0.00214451	-0.006138458	-0.002971089	-0.002145317	-0.004351841	0.002206525	0.390664654	0.609179519	0.273469353	0.439246536	0.829190567	0.560555934	0.808851817
cg27548741	0.01112066	-0.001358496	-0.000736256	0.012777397	-0.008181072	0.006617423	-0.014798495	0.022044064	0.779721038	0.957118622	0.003651569	0.334297987	0.381060924	0.012943114
cg19568003	0.016858411	-0.008429466	0.008795838	0.016136015	0.041364641	0.051282452	-0.009917811	0.729123753	0.838324119	0.936898062	0.660779974	0.618457898	0.43257243	0.920171441
cg11385013	0.030800488	0.101637159	-0.029671184	0.113029715	-0.025965196	-0.002254388	-0.023710808	0.084416744	2.21E-08	0.167834397	1.21E-09	0.417490568	0.959633182	0.365571432
cg11564042	0.011129701	-0.041717955	0.009840346	-0.025859848	-0.002034006	0.00207612	-0.004110126	0.5011499	0.002321275	0.723535481	0.048738886	0.959536756	0.955460867	0.906751683
cg09955683	-0.004060136	0.007976933	-0.004365834	-0.004081208	-0.001123835	-0.000110521	-0.001013313	0.560148671	0.157909461	0.695683568	0.453999986	0.944897554	0.994734135	0.947577084
cg15972572	0.001476685	0.006925838	-0.007374357	0.023265114	0.010987059	0.012730839	-0.00174378	0.851783872	0.244066593	0.416462724	8.98E-05	0.318166728	0.146684319	0.90872568
cg16692836	-0.004289878	0.004238988	-0.000456247	-0.002717828	-4.18E-06	-0.003937645	0.003933462	0.397330426	0.331648642	0.972828566	0.51182845	0.99976052	0.645896657	0.634467852
cg17505155	0.040158074	-0.020373596	-0.035991526	0.115083394	0.053636121	0.063213128	-0.009577007	0.18963445	0.468693542	0.377078993	3.17E-05	0.280409997	0.111314869	0.888524361
cg03162770	-0.001785354	0.001080834	-0.001266573	-0.004416599	-0.003933704	0.000340583	-0.004274287	0.68992417	0.775243911	0.892882271	0.189715568	0.608071234	0.972226068	0.480601273
cg17305436	-0.232630696	-0.129328145	0.006045676	-0.158930494	0.049463665	-0.074117538	0.123581203	6.00E-12	2.15E-06	0.935942593	2.01E-08	0.294941546	0.0392587	0.000272014
cg25593794	0.093582582	0.041860988	-0.012851907	0.047016328	-0.002187381	-0.024979241	0.02279186	0.000129814	0.058390176	0.799272405	0.028926631	0.973805729	0.54662087	0.580617309
cg00426921	-0.001267084	0.002768948	0.00101389	-0.001646116	0.0003622	0.00142761	-0.00106541	0.6105789	0.164577873	0.831301201	0.390563585	0.949982721	0.740172504	0.816897198
cg24940967	0.037138646	-0.028435396	0.021029623	-0.020570519	0.239826841	0.101787631	0.13803921	0.495099483	0.544471218	0.84961024	0.63769066	0.000274262	0.123294486	0.021104039
cg00347904	-0.115957806	-0.083575975	0.022596712	-0.094489672	0.018391555	-0.110230118	0.128621673	0.00043864	0.005785517	0.710857829	0.001535975	0.804296318	0.008311114	0.001258683
cg13413387	-0.000929348	0.004157564	0.002950775	-8.29E-05	-0.000418351	0.002633799	-0.00305215	0.778376848	0.097656925	0.462973535	0.973891673	0.95496706	0.584838526	0.48538438
cg00645593	-0.002901979	-0.03849005	0.000140976	-0.046181962	0.010512987	-0.010198886	0.020711873	0.878455841	0.005931316	0.997520615	0.000849702	0.750696273	0.735228852	0.357180878
cg18347642	-0.231192659	-0.126924712	0.019418599	-0.136710477	0.13005601	-0.022182999	0.152239009	1.31E-15	9.64E-09	0.567492043	1.13E-09	8.10E-06	0.540988328	1.08E-07
cg00418216	-0.203584206	-0.05343449	-0.003596482	-0.04760127	0.057213368	-0.002033012	0.05924638	2.55E-14	0.004586274	0.949465728	0.009360925	0.055875536	0.969092727	0.018069223
cg18764577	-0.171731358	-0.0493251	0.001247232	-0.074951317	0.15410093	0.003266258	0.150834672	1.51E-08	0.048977258	0.98782416	0.002475453	3.56E-05	0.962590108	1.25E-05
cg21187462	-0.057699812	-0.131595305	-0.011323236	-0.039027522	0.023640798	-0.019995901	0.043636699	0.006306744	4.05E-09	0.798922763	0.039007171	0.575325105	0.596519612	0.115471323
cg01846046	0.006569174	0.031625176	-0.007534569	0.029998876	0.000408544	0.007053398	-0.006644854	0.421345046	1.13E-05	0.504704769	1.96E-05	0.984278757	0.59269778	0.608884242
cg02510736	-0.012026241	-0.073830617	0.000795162	0.015893434	0.023457619	0.012366674	0.011090945	0.672897367	0.001118374	0.991445111	0.462557151	0.638113933	0.810848954	0.833676913
cg19231170	-0.003417682	0.003034209	-0.002186087	-0.007000533	-0.00092638	0.001150966	-0.002077346	0.363616682	0.354361411	0.745510482	0.023895054	0.916834173	0.884812346	0.766820151
cg23947919	0.009481393	0.003185982	-0.006340138	0.031387009	0.028322192	0.01391174	0.014410452	0.257694762	0.68202091	0.640866376	2.62E-05	0.010162871	0.217773348	0.177363543
cg11968091	-0.003862703	-0.034287242	0.004848456	-0.045419202	0.047909573	-0.003558336	0.051467909	0.792143489	0.002229389	0.863738118	5.75E-05	0.003822903	0.899498581	0.000474813
cg25995420	0.117227993	0.060915753	-0.032177872	0.108426674	-0.009029465	0.020904646	-0.029934112	2.05E-07	0.001769171	0.223840691	1.94E-07	0.85520051	0.56633597	0.327345624
cg04680436	0.002654479	-0.003342732	0.00072083	0.000760246	0.001031146	0.001292531	-0.000261385	0.337394436	0.158845837	0.913491703	0.743326311	0.866361576	0.813640494	0.968576483
cg10051299	0.002258576	-0.036416413	0.018311383	-0.0469121	0.047866129	-0.027731349	0.075597478	0.918462013	0.021432773	0.475241522	0.002685445	0.059579437	0.273377311	0.000342617
cg25751266	-0.009275926	-0.010926244	-0.002872423	-0.008538144	-0.009705077	-0.011842811	0.002137734	0.342127415	0.193018063	0.89957413	0.288111319	0.593086365	0.405951837	0.92254413
cg02570527	0.017422391	-0.001956149	-0.009321804	0.018633073	0.003284929	0.001462892	0.001822037	0.024655351	0.8015349	0.390597036	0.007604594	0.858300878	0.93905074	0.923109154
cg10366786	0.457258071	0.166621346	-0.024003781	0.175416821	-0.045657752	0.036582489	-0.08224024	3.96E-14	0.000153164	0.807446401	5.42E-05	0.630955282	0.677357161	0.192768308
cg22662829	0.017509025	0.035620058	0.006889946	0.034987956	0.020910638	0.050026508	-0.029115871	0.467937965	0.073356185	0.899420896	0.069372421	0.639148665	0.082839163	0.368517569
cg22865299	-0.001689619	0.00242306	-0.001151339	-0.002474742	-0.002366527	-0.00041212	-0.001954407	0.533452402	0.280256113	0.826306836	0.24482962	0.629301292	0.944727512	0.652382573
cg16490896	-0.000303011	0.001164223	-0.001697899	-0.000425205	-0.001303244	-0.000997945	-0.000305299	0.917945827	0.602875326	0.681085695	0.839276359	0.802029614	0.8437946	0.958787767
cg11188799	0.001405106	0.00176714	-0.000732234	-0.001391791	-0.000343351	0.000560434	-0.000903785	0.616828862	0.445658208	0.905790247	0.521250534	0.958550844	0.923773403	0.86996491
cg01569664	0.006325077	-0.016978933	0.002151761	0.008809482	0.008331641	0.007719881	0.000611759	0.483967869	0.022089575	0.918999551	0.219888737	0.61088985	0.590102215	0.976917986
cg08193650	-0.000858385	0.004927498	0.002011509	-0.003100643	-0.002158164	-0.00191188	-0.000246284	0.782289383	0.036055424	0.65175025	0.173272003	0.690390472	0.699238136	0.970348759
cg23266594	-0.190140456	-0.08860172	0.019095794	-0.05059259	0.083638419	0.011829511	0.071808908	5.15E-06	0.015836469	0.827796238	0.154143925	0.194167721	0.899154773	0.185258615
cg22239258	0.04077508	0.469995878	-0.03816602	0.536828454	-0.276817258	-0.016444195	-0.260373063	0.307998998	8.99E-19	0.500191498	5.73E-21	1.73E-07	0.841022338	1.95E-07
cg26872137	-0.409273302	-0.11756128	0.00901721	-0.156814521	0.175906441	-0.096880688	0.272787129	1.10E-18	6.30E-05	0.908970275	2.71E-07	2.79E-05	0.013615726	1.05E-09
cg07821574	-0.00837821	0.005936436	-0.000230544	-0.006082314	-0.003488392	-0.007068115	0.003579723	0.274490986	0.385425231	0.991702114	0.343117673	0.834869531	0.576830316	0.816223971
cg13823403	-0.000638202	0.004189007	-0.001955944	-0.000168112	-0.000367539	0.001710795	-0.002078333	0.873450446	0.157483077	0.757077306	0.954797986	0.966630912	0.80018292	0.741494604
cg22551196	0.001229178	0.002020169	-0.001300332	-0.000958478	-0.00184697	-0.000998222	-0.000848748	0.652659935	0.360573958	0.786656581	0.648591738	0.71139308	0.846644933	0.873838353
cg18553354	-0.004001958	0.004149586	-0.001055896	-0.008018912	-0.008027641	-0.003747529	-0.004280112	0.315806782	0.230969548	0.912472422	0.01608142	0.175516948	0.561680257	0.46777116
cg26317006	0.002570602	-0.00644907	-0.000638038	0.010881165	0.000255397	0.008828391	-0.008572994	0.69656595	0.213639415	0.968110946	0.02883134	0.986815858	0.282948725	0.280227316
cg21855135	0.094635483	0.074489468	-0.009600348	0.034198213	-0.0249899	-0.006095117	-0.018894783	0.000602789	0.003446796	0.886491392	0.161129124	0.662389142	0.927271188	0.721493664
cg11413800	0.007572466	-0.018460508	0.001383671	-0.016613902	0.005676038	0.002241335	0.003434703	0.585400805	0.096851632	0.968106854	0.121857033	0.84032447	0.940136541	0.904803338
cg14491479	0.006023754	-0.033253909	-0.010116683	-0.014633562	-0.000492819	0.004954095	-0.005446915	0.543429125	6.67E-05	0.415547562	0.059551268	0.983789781	0.784821788	0.754127247
cg23581009	-0.005684556	0.00340477	0.012624591	-0.009798033	-0.001993705	0.001052708	-0.003046413	0.725539566	0.802962009	0.55972022	0.418653709	0.957001573	0.976265826	0.927127736
cg10372372	-0.001483616	0.005007183	-0.00032058	-0.001684866	-0.002012897	-0.002888869	0.000875972	0.641799288	0.0460999	0.967372477	0.4909878	0.734040122	0.536576531	0.890952291
cg12773394	-0.10590944	-0.065121494	-0.007274325	-0.019254791	0.032072248	-0.016864149	0.048936398	7.85E-06	0.002134697	0.899045932	0.342396363	0.448356779	0.70220333	0.097136236
cg24915371	-0.01093959	-0.051801378	-0.008470633	-0.001274492	-0.001172181	-0.00042793	-0.000744251	0.285198616	1.11E-07	0.589695715	0.884816609	0.964399222	0.986504747	0.976346718
cg19695225	-0.004161727	0.005654959	-0.003487045	-0.001738353	-0.004019	-0.002669423	-0.001349577	0.296192553	0.099238547	0.555609894	0.603655514	0.591137165	0.714308328	0.874384569
cg24092000	0.000717294	-0.003954235	0.00328255	0.008234926	0.009429462	0.004096513	0.005332949	0.887086281	0.293860241	0.630825198	0.021838103	0.129552967	0.555223632	0.376225309
cg11739541	0.003991128	-0.158331864	-0.013312	-0.001326187	-0.000511853	-0.000601079	8.92E-05	0.769310886	1.67E-20	0.40289801	0.89806939	0.98693703	0.983873327	0.997596416
cg22914934	0.002651623	0.000931216	0.000301336	-0.000421759	-0.000233042	-0.00052008	0.000287038	0.243222203	0.658935986	0.96071685	0.829739417	0.968570565	0.920041136	0.958606453
cg22014737	-0.000786033	0.001360564	-0.00140132	-3.04E-07	-0.000614462	-0.002485607	0.001871145	0.771260899	0.528633074	0.748237632	0.999881067	0.914276875	0.507491762	0.641565543
cg25479788	-0.104535119	-0.051757491	0.012069194	-0.061520804	0.13438038	-0.019808977	0.154189357	3.73E-06	0.009236638	0.78515198	0.001715825	6.21E-06	0.609766137	1.22E-07
cg09649245	-0.034596669	-0.029416582	0.005050282	-0.039195697	0.02883915	-0.001680583	0.030519733	0.076884791	0.097157991	0.920601304	0.02300611	0.410090446	0.973106704	0.261722245
cg04358214	0.337884725	0.252007155	0.055086592	0.189826678	0.087294848	-0.048491271	0.13578612	9.95E-05	0.001550751	0.737073081	0.013231249	0.614505412	0.784753277	0.258908032
cg13547268	-0.002073252	0.002450351	-0.003096479	-0.004133759	-0.003129779	-0.002514811	-0.000614968	0.598132461	0.452742149	0.573455799	0.172891316	0.659494276	0.703812623	0.942651832
cg03041027	-0.000237725	0.002010712	-0.000579843	-0.001074265	-0.001088761	-0.000484842	-0.000603919	0.926810547	0.287509039	0.91121167	0.551899142	0.812687929	0.920447324	0.898924598
cg04006656	0.004284657	-0.005974197	0.001232147	-0.000850673	-0.004126216	-0.000250008	-0.003876209	0.410953357	0.174338431	0.921375818	0.844270931	0.678847085	0.984103356	0.652159866
cg19747604	0.021629449	-0.014560197	0.00606195	-0.006516975	-0.004634288	-0.10012621	0.095491922	0.552139992	0.641274976	0.94520728	0.822792543	0.957508395	0.014202021	0.01484634
cg02550231	-0.106200119	-0.043987514	-0.010674444	-0.031822115	0.017298436	-0.054572051	0.071870487	9.13E-10	0.001774906	0.700547978	0.018664035	0.562209826	0.004571714	0.000116069
cg06637938	0.019681596	-0.019188979	-0.014675837	-0.048281947	0.038140149	0.023315956	0.014824192	0.40437187	0.345270692	0.715504534	0.012500875	0.300808299	0.522181276	0.721165427
cg14108711	-0.00050898	0.009100491	0.000450933	-0.004734453	-0.005908686	-0.0025327	-0.003375986	0.9324384	0.0335716	0.97348107	0.253826194	0.510042487	0.796320801	0.702766203
cg07089161	0.049900508	0.067978181	-0.001837319	0.123633545	0.042884588	0.010452004	0.032432584	0.100103464	0.012936628	0.983763334	1.24E-05	0.433155772	0.877300809	0.500368126
cg19897251	-0.000176632	0.004667628	-5.72E-05	-0.002763187	0.000313667	0.002291538	-0.001977872	0.96735842	0.123535858	0.995309217	0.344712588	0.972344628	0.723598661	0.765539801
cg25257709	1.73E-05	-0.008807554	-0.000702893	-0.006391504	-0.005454217	-0.002730309	-0.002723908	0.997742183	0.040697496	0.957629246	0.125242502	0.554785029	0.778396994	0.775948175
cg23518257	-0.002013218	-0.005359462	-0.003459799	-0.007134842	-0.003234756	-0.002372677	-0.00086208	0.612347524	0.089720078	0.509763203	0.020317519	0.649063116	0.726797489	0.917234625
cg26549029	0.008128445	-0.027398402	-0.002600713	-0.002682872	-0.001512508	-0.005185165	0.003672658	0.324560089	0.000166125	0.890922863	0.69842365	0.940708367	0.73409245	0.82442862
cg11898486	-0.176409971	-0.118518015	0.031119263	-0.174605698	0.03799339	-0.002654282	0.040647672	0.000157087	0.005374226	0.719095429	5.25E-05	0.697536072	0.982434909	0.615977905
cg03044510	-0.011136487	-0.034780948	-0.000916207	-0.00302933	0.000137947	-0.007540825	0.007678772	0.270260537	0.000120027	0.973550115	0.724601556	0.996009917	0.675227072	0.657120384
cg03582371	0.002470518	-0.008086772	1.94E-05	0.006579398	0.002554581	0.001883748	0.000670833	0.50200235	0.007448786	0.998432299	0.024661153	0.715831299	0.781549268	0.933940633
cg25950325	-0.109070452	-0.072715353	-0.017486428	-0.063828787	0.079349723	-0.009679614	0.089029337	3.06E-09	4.82E-06	0.466698773	3.10E-05	0.000324673	0.772060721	1.43E-05
cg27561528	0.05911045	0.055161475	-0.032522775	0.136516276	0.032727279	0.055637267	-0.022909988	0.001128748	0.001137274	0.136522022	1.68E-11	0.288432904	0.016552083	0.409266441
cg14240733	-0.001601834	0.005118291	-0.000376509	-0.001803841	-0.002936963	-0.002709894	-0.000227069	0.518830574	0.011471	0.951027234	0.356914455	0.479429292	0.444879613	0.968147557
cg11029746	0.003388175	-0.006392929	-0.007140808	-0.00494051	-0.001298411	-0.003528499	0.002230089	0.73829927	0.429145462	0.615544016	0.514913733	0.955046049	0.851348218	0.912961978
cg23467008	-0.008142052	-0.244396464	-0.053044342	-0.068900099	-0.021100563	-0.020486136	-0.000614428	0.772416115	5.55E-16	0.046820965	0.001181446	0.664090649	0.63019703	0.992139414
cg00028678	0.001132335	0.045076717	-0.006185644	0.098075453	0.030330156	0.035389607	-0.005059451	0.980439582	0.165395328	0.949610586	0.00208818	0.681178027	0.561767858	0.954989409
cg08039704	-0.005750894	0.005096667	-0.002906529	-0.004237606	-0.002161562	-0.005812443	0.00365088	0.035463269	0.041495582	0.472538927	0.080408574	0.710356862	0.115621571	0.370927246
cg10741153	-0.200534827	-0.060246961	0.017413119	-0.080332514	0.088178589	-0.011897783	0.100076372	6.51E-11	0.011481487	0.720942648	0.000704703	0.015474478	0.832826865	0.001487755
cg20431024	-0.000728255	0.004845013	-0.001585014	-0.002109605	-0.001567297	-0.001880766	0.000313469	0.81476832	0.037700839	0.749772303	0.351039288	0.781939553	0.702208962	0.961679328
cg14753458	0.011017323	-0.016450605	0.003838517	0.005093371	0.006887954	-0.002214555	0.009102509	0.182030746	0.023811225	0.824738329	0.472008065	0.679166762	0.905707589	0.469762874
cg24666276	0.01170541	-0.073009548	-0.011755007	-0.026963443	-0.01073555	0.003175922	-0.013911472	0.484198582	9.21E-07	0.651265449	0.043167362	0.741205777	0.930772171	0.589651041
cg12104982	0.000340031	-0.001096493	-0.001540077	-0.002477966	0.004799072	0.002288445	0.002510628	0.959769948	0.833334208	0.906884506	0.591832801	0.653296333	0.839425954	0.820435716
cg14106119	0.00021873	0.002991563	0.00075135	-0.00127213	-0.000404175	-0.000825001	0.000420826	0.937116269	0.131458144	0.88647693	0.508049682	0.943618069	0.864268837	0.937175928
cg07603357	0.173176086	0.112117812	-0.035169243	0.175867957	-0.002373811	0.101153084	-0.103526895	3.99E-15	3.16E-10	0.063606486	2.09E-16	0.957567737	8.77E-06	1.27E-06
cg03442564	0.007999295	0.005658931	0.008566744	0.009086991	-0.001403583	-0.001668141	0.000264559	0.259932559	0.372607776	0.347912159	0.126931475	0.936504272	0.917294458	0.988187525
cg16169732	0.003259363	-0.003053687	0.003345187	0.004751939	0.005511127	0.005018263	0.000492863	0.504194682	0.462291377	0.660767604	0.217988984	0.50839155	0.483743353	0.964884421
cg04231085	-0.003817613	0.008022921	-0.016021481	0.026746247	0.002845916	0.013612571	-0.010766655	0.802780448	0.506234531	0.348485927	0.017302847	0.930793105	0.520832801	0.629289445
cg00792783	0.00027667	0.001490454	0.000930903	-0.003804232	-0.003493385	-0.001024522	-0.002468863	0.924133312	0.49340936	0.859785299	0.059125702	0.390976572	0.835897627	0.500682775
cg01471196	-0.106005057	-0.05601767	0.007625161	-0.088218566	0.070084144	-0.069411468	0.139495612	2.33E-06	0.004554464	0.883369825	1.36E-05	0.020355752	0.010771616	6.72E-07
cg04701628	-0.011781654	-0.063933172	-0.013543453	-0.019736976	-0.017400007	-0.012581299	-0.004818708	0.697791482	0.006914591	0.802039029	0.387612933	0.757012689	0.819361923	0.939948994
cg21565823	-0.159333824	-0.151008591	0.019560878	-0.139852216	0.045634803	-0.039729641	0.085364444	2.23E-11	1.51E-11	0.522827499	1.05E-10	0.140161342	0.145307107	0.000427717
cg17878139	0.098461372	0.078571405	-0.015253425	0.100689893	0.03993964	0.078492565	-0.038552925	1.19E-05	0.000138741	0.702965878	1.79E-06	0.275809661	0.00453624	0.191987369
cg06010356	0.00565468	-0.054276809	-0.021377121	-0.021021648	0.016615454	0.020005373	-0.003389919	0.768401084	0.000302314	0.313766096	0.136993515	0.605396869	0.432005111	0.931108147
cg26214972	0.043620518	0.020175275	-0.029117187	0.016047585	-0.017053167	-0.059273044	0.042219877	0.234545175	0.549076364	0.619284854	0.608026485	0.832514732	0.237805288	0.435582696
cg17325716	-0.000817749	0.00178315	-0.003138263	-0.004328976	-0.001532456	-0.003609745	0.002077289	0.844671106	0.586069817	0.558427402	0.148345935	0.846294532	0.528487715	0.758338516
cg08894131	0.169538064	0.076977239	-0.047560726	0.15254689	-0.018423822	0.071960743	-0.090384565	1.58E-14	2.83E-06	0.011261229	4.66E-14	0.580910679	0.000843453	1.76E-05
cg20018561	0.012530534	-0.015244573	-0.006933441	-0.01379228	-0.008122024	-0.001712174	-0.00640985	0.025301892	0.003335585	0.370320391	0.006291945	0.429681801	0.895295211	0.471528354
cg15278204	0.017784335	-0.100280556	0.001117904	-0.134372799	-0.02602884	-0.108210196	0.082181356	0.621916916	0.000597074	0.990605132	6.47E-06	0.692561258	0.006304539	0.033799413
cg19586199	0.00351013	-0.012610264	0.001061032	0.002587482	0.004516556	0.003351565	0.001164991	0.394509029	0.000386136	0.913394921	0.441682278	0.539350215	0.625143933	0.895287947
cg19326856	0.00917096	0.004634924	0.002405111	0.020399397	0.00284121	0.011102953	-0.008261744	0.149208485	0.429666357	0.869037182	0.000323299	0.843673581	0.202940731	0.369544329
cg04396637	-0.002991911	-0.029978538	-0.009721554	-0.009989494	-0.007854138	-0.007024111	-0.000830028	0.570928801	1.25E-09	0.069463776	0.015743779	0.326984026	0.308761108	0.942773073
cg02152120	-0.029930618	0.004530999	-0.002964307	-0.012009142	0.008015309	-0.008166904	0.016182213	3.09E-06	0.437636263	0.824422592	0.027949925	0.490109574	0.393586709	0.033521064
cg26538529	-0.001126619	0.001592564	-0.000186049	0.001540805	-0.001307996	0.001094449	-0.002402446	0.764153738	0.599108322	0.984295141	0.581151997	0.859790288	0.877300809	0.676789754
cg03354771	-0.00127726	0.006229347	-0.005108993	-0.005683329	0.000820107	0.005901823	-0.005081716	0.857790548	0.244493832	0.583860452	0.264700744	0.958099761	0.550505669	0.61391832
cg07790079	-0.137198312	-0.034693875	0.028263822	0.0179862	0.059597731	-0.022779443	0.082377174	0.000352286	0.334234473	0.679008391	0.599007269	0.38219761	0.770987678	0.094265662
cg19761304	-0.015853442	-0.073207906	-0.00233979	-0.027988732	-0.000754887	-0.12255908	0.121804193	0.706799494	0.024781971	0.982535066	0.376435661	0.993943542	0.006776268	0.004850529
cg19477190	0.00621739	0.004663207	-0.001916647	0.033249713	0.014612841	0.008836686	0.005776155	0.427204259	0.494593242	0.917672445	1.51E-06	0.204682109	0.438747022	0.654141601
cg21000936	-0.002863988	0.00701838	0.002549284	-0.005904703	-0.006006167	-0.002548664	-0.003457503	0.641838089	0.150757974	0.825477378	0.208521241	0.565772953	0.823020393	0.738569525
cg05170867	0.338641052	0.173279953	-0.05268995	0.265015415	-0.05137137	0.104413179	-0.155784549	1.76E-17	2.61E-09	0.104845851	7.31E-15	0.264519687	0.002873884	8.00E-06
cg07105421	0.102245533	0.032348991	-0.020843799	0.102830576	0.028963312	0.072709301	-0.043745988	1.28E-06	0.077475304	0.485975638	2.18E-07	0.428834404	0.004223168	0.088564557
cg13150320	-0.000682307	0.000965108	-0.000881774	-0.001793191	-0.001428447	-3.09E-06	-0.001425358	0.81232693	0.676155941	0.875948363	0.391945361	0.785757113	0.999662815	0.763366984
cg02817925	0.003085878	-0.009620182	0.002610833	0.002081573	0.002860391	0.002381894	0.000478497	0.38499667	0.001534802	0.640765688	0.474085931	0.675097276	0.706419523	0.954110509
cg15032962	0.061224272	0.063806217	-0.017369022	0.11529398	0.029495993	0.088652251	-0.059156258	0.004094707	0.001399604	0.634603458	8.47E-08	0.460576197	0.001254385	0.025474558
cg07359215	0.013135098	-0.017531728	0.005339563	-0.0139719	0.00080296	0.008618267	-0.007815307	0.203629262	0.053012738	0.795178664	0.111376598	0.976717858	0.633779198	0.666129844
cg06636372	0.001801492	-0.0104807	0.002729441	0.005996685	0.00565961	0.00270975	0.00294986	0.794853092	0.04484541	0.827192206	0.236105315	0.627017794	0.82579574	0.806291108
cg07675334	-0.003174022	-0.031789577	-0.01592387	-0.006056409	0.000565482	-0.006748294	0.007313777	0.734885352	2.60E-05	0.082553868	0.386112024	0.979340677	0.640489789	0.588280125
cg13051700	0.00793759	0.014406144	-0.029916331	0.051097642	0.031040282	0.016058953	0.014981329	0.598225371	0.237439595	0.045553314	3.31E-05	0.124187741	0.446539993	0.470662762
cg03661428	0.029544845	0.034965216	0.013266037	0.023708963	0.012276204	0.004940621	0.007335583	0.170384292	0.066536475	0.7404726	0.198608598	0.792314756	0.921361046	0.877803089
cg09180239	0.007610003	0.01714834	0.00032377	0.033871252	0.013892952	-0.005775354	0.019668307	0.609221036	0.149782465	0.99339575	0.003645679	0.590949292	0.837556661	0.28501485
cg03456821	0.003127149	0.005307147	0.000753256	0.005687069	0.011776535	0.007594411	0.004182124	0.6969786	0.411295122	0.969248777	0.346521236	0.314534137	0.503165878	0.758466558
cg18898194	-0.004113748	0.003503006	0.001016433	-0.003099305	-0.004971086	-0.005246363	0.000275277	0.186281248	0.207198208	0.890351055	0.242977971	0.341641328	0.218648696	0.971622769
cg07408779	0.123419728	-0.004522625	0.026835254	-0.01309877	0.003974347	-0.00019784	0.004172187	7.95E-06	0.867380698	0.508158233	0.582711006	0.956129443	0.997908554	0.950771092
cg11353984	0.001055646	-0.005124253	-0.001786333	-0.002259546	-0.003287323	-0.004582824	0.0012955	0.782136093	0.076520583	0.780891574	0.420925462	0.605619023	0.337939545	0.853767248
cg04553960	0.009517266	0.015543998	0.004552689	0.031416855	-0.008709198	-0.030218516	0.021509318	0.593399888	0.284399905	0.908777619	0.023320478	0.803800032	0.159230395	0.347198932
cg08134704	0.000152505	0.003636777	-0.000501948	-0.001920342	-0.001270935	-0.001687475	0.00041654	0.961572836	0.102193413	0.939431543	0.372424371	0.818217912	0.72328989	0.945448344
cg10287137	-0.11818791	-0.014352498	0.022827984	-0.093448359	0.021388321	-0.033009628	0.054397949	1.51E-06	0.522009889	0.526022861	2.15E-05	0.658260931	0.354066749	0.065694537
cg22730305	-0.013144584	-0.004934476	-0.004014835	-0.002802354	0.003013243	-0.005124849	0.008138092	0.043814659	0.424575542	0.752256262	0.630937748	0.842386866	0.676616379	0.413578377
cg25293896	-0.071817192	-0.0381076	-0.020564642	-0.028607845	-0.015750872	-0.050217153	0.03446628	0.076907699	0.311237938	0.80945389	0.422633424	0.869559	0.433287995	0.62778352
cg11227604	-0.021069451	-0.046566421	-0.01134496	-0.047693113	-0.023198046	-0.029628136	0.00643009	0.346442973	0.014401976	0.791234126	0.010354877	0.572703089	0.34865406	0.894628314
cg13817395	0.128443976	0.065593377	-0.027459512	0.136266441	0.025477017	0.061485798	-0.036008782	5.67E-14	6.08E-07	0.072926446	7.20E-16	0.243198374	0.000346282	0.027320576
cg12943539	-0.002993654	-0.000656323	-0.002318789	-0.004119869	-0.003129522	-0.002515566	-0.000613956	0.425271622	0.849436335	0.716142634	0.173617819	0.658816709	0.703050849	0.942651832
cg10580335	0.02051379	-0.043757836	-0.003391848	0.019906239	0.031887238	0.027365101	0.004522136	0.082822584	8.12E-05	0.909792596	0.054732076	0.063938223	0.076431473	0.863292017
cg06234941	0.024358285	-0.011778456	-0.022697325	0.034261729	0.024191273	0.012803774	0.011387499	0.262944492	0.552938888	0.447583274	0.060625265	0.547666921	0.758916093	0.788626751
cg13112361	-0.017098481	0.005309548	-0.00112297	0.001148408	0.001100556	-0.003090848	0.004191404	0.013250612	0.420700376	0.953824988	0.855899825	0.95308013	0.83843589	0.763736124
cg24383891	-0.002303775	0.000800345	-0.002210055	-0.001122718	-0.003035186	-0.002363902	-0.000671284	0.400990545	0.747719865	0.589546541	0.618063442	0.533276208	0.596043341	0.910976777
cg21741562	-0.142499522	-0.01767616	0.004913845	-0.072847102	0.002853227	-0.027793775	0.030647002	2.78E-05	0.582165671	0.958097276	0.014120262	0.975175278	0.651278382	0.59163747
cg17206748	0.07849979	0.032662656	-0.054225527	0.112977974	0.008892294	0.054179542	-0.045287248	7.56E-08	0.00811621	0.000347927	5.42E-13	0.762607688	0.001579136	0.00543474
cg02364651	0.008385638	-0.007576414	-0.003010665	0.018720129	0.001376303	0.001400306	-2.40E-05	0.308830292	0.293729054	0.868682604	0.006876776	0.94649293	0.941226142	0.999071136
cg16985113	-0.000948823	0.008210342	-0.002393676	-0.002598097	-0.001402008	-0.001317805	-8.42E-05	0.788076645	0.002381813	0.627404174	0.314931505	0.835441294	0.835547313	0.991392329
cg19990651	-0.008708916	0.014809962	0.010721122	-0.001461134	0.068007033	0.058126861	0.009880172	0.9386554	0.868320265	0.965904016	0.985683731	0.717347873	0.740222161	0.965148366
cg14655855	-0.233637698	-0.138716467	0.004566623	-0.142360077	0.108472291	-0.012574969	0.12104726	8.46E-15	5.41E-09	0.941479305	2.14E-09	0.000412744	0.790235519	2.06E-05
cg14190975	0.136127194	0.089523506	-0.011767374	0.10888927	0.043311567	0.047977712	-0.004666144	1.72E-08	2.04E-05	0.79517838	4.06E-07	0.225174999	0.101220733	0.930616205
cg19586132	-0.028751665	-0.01150498	-0.006027013	-0.004865699	0.010117517	0.00211921	0.007998307	0.001574499	0.172450022	0.727019045	0.550657144	0.576745327	0.9230938	0.618011086
cg13558754	-0.311403437	-0.476644417	1.61E-05	-0.496950305	0.070138361	-0.216375558	0.286513919	1.18E-10	1.66E-17	0.999906753	3.09E-18	0.324942847	8.11E-05	1.96E-07
cg04088940	0.046241551	0.03098571	-0.069919828	0.033060613	0.023623698	-0.005545085	0.029168782	0.402449064	0.523780906	0.292057185	0.462565384	0.840712881	0.965776737	0.776917167
cg13814708	0.05419664	0.092687799	-0.007554078	0.108948842	-0.020870471	0.058994299	-0.07986477	0.011353406	9.11E-06	0.885582603	3.07E-07	0.636568256	0.033824894	0.002221311
cg22457668	0.040569906	-0.044607024	0.015005479	0.028690472	0.036092817	0.043002795	-0.006909978	0.208860222	0.116267253	0.823234534	0.2950983	0.551064189	0.365272076	0.927111425
cg08286799	0.030181913	-0.055857453	-0.015103334	-0.031084128	-0.021136099	-0.007280239	-0.01385586	0.337572169	0.036825931	0.807389928	0.230480625	0.738237406	0.917057722	0.826227946
cg00266715	-0.000455809	0.003272181	-0.00068083	-0.001441193	-0.002042073	-0.000575291	-0.001466783	0.881457203	0.145799839	0.913989331	0.508035833	0.691801468	0.921979414	0.765220013
cg06641959	-0.001995542	0.000476879	0.002223027	0.000353897	0.000393153	0.001081211	-0.000688058	0.582745576	0.88283998	0.703054667	0.903168252	0.963746179	0.881203384	0.929542563
cg21048812	0.261613163	0.152993985	-0.039374239	0.229791035	-0.065733661	0.198500727	-0.264234388	7.19E-11	4.11E-06	0.414422326	3.12E-10	0.241718888	1.92E-05	2.03E-08
cg11163620	-0.331372411	-0.06652522	0.019828979	-0.092824192	0.153253897	-0.139642089	0.292895986	6.01E-13	0.047405213	0.794514833	0.004936134	0.002179685	0.00278338	1.13E-08
cg06995624	0.012385785	-0.013829827	-0.006599868	-0.024255126	-0.000759067	0.000790542	-0.001549609	0.396693611	0.26870934	0.819562889	0.041629451	0.983718939	0.981921924	0.9640503
cg17490932	-0.002594691	0.007728903	-0.001078237	-0.003635707	-0.002591375	-0.002347801	-0.000243575	0.421399368	0.004398324	0.879065726	0.162801561	0.672881567	0.671220618	0.974467645
cg22441074	-0.033971952	0.011812126	0.003833495	-0.011127255	0.000409719	-0.003472953	0.003882671	0.00017997	0.153886134	0.852154607	0.162149271	0.98683204	0.862742103	0.844270558
cg14485633	-0.377007563	0.002465627	0.031010873	-0.037928729	0.039559484	-0.03240622	0.071965704	1.97E-10	0.962972972	0.756158013	0.400741748	0.715364605	0.751360996	0.332239838
cg24159891	-0.005623189	0.004315324	-0.002964972	-0.001975286	-0.002712144	-0.0036977	0.000985556	0.225634985	0.297728826	0.72128374	0.618608976	0.782820231	0.65235985	0.927399921
cg17585615	-0.186851413	-0.099843417	0.01201921	-0.139243501	0.111225695	-0.023695858	0.134921553	2.09E-10	3.61E-05	0.827911815	4.66E-08	0.001165164	0.597119665	2.00E-05
cg27535237	0.001907858	-0.006859937	0.001179947	0.00322808	0.003940225	0.002242482	0.001697743	0.500370394	0.003346087	0.832755477	0.149543411	0.382756509	0.624877026	0.728937172
cg04600774	0.005429037	0.006809801	0.003155271	0.01702982	0.004886066	-0.001565808	0.006451874	0.53569877	0.351220989	0.861220346	0.014070978	0.775710881	0.934095969	0.642332869
cg06895436	0.022588787	0.20932385	0.012340368	0.033228727	-0.000113293	0.00137544	-0.001488733	0.618980613	1.40E-07	0.90076294	0.340817488	0.999274284	0.989300991	0.988679948
cg08108321	-0.000829255	0.000913601	0.004433655	-0.003562599	-0.001269458	-0.000785758	-0.0004837	0.856709465	0.805680668	0.392126491	0.278217454	0.88881331	0.930661851	0.959291392
cg03028106	-0.045928276	0.032588777	0.007353081	-0.041406066	0.02393759	-0.028194031	0.052131621	0.017759051	0.067451866	0.874204386	0.017276848	0.524076145	0.339108278	0.030594987
cg16511870	-0.001386988	0.008479011	-0.000432925	-0.000534754	-0.001992072	-0.002090361	9.83E-05	0.70044537	0.002720576	0.960070496	0.847445907	0.766826987	0.728888378	0.990426855
cg00401797	0.018184135	0.007523621	-0.029840624	0.037346028	0.018133598	0.015815255	0.002318343	0.123493846	0.496182176	0.021535213	0.000413978	0.377161215	0.374606041	0.935092652
cg09966455	0.007629213	-0.001715263	0.00567615	0.01184745	0.001708704	0.000344234	0.00136447	0.274631944	0.794424161	0.601195263	0.042963144	0.919238845	0.984165028	0.932964175
cg16743310	0.001369547	-0.018534908	0.006175856	-0.008946981	-0.011009706	-0.005155254	-0.005854451	0.90012194	0.019111316	0.694318599	0.242442453	0.504432248	0.77068267	0.725714227
cg07831731	-0.000112443	-0.009791404	0.000710506	0.005767094	0.00722591	0.00647817	0.00074774	0.979214927	0.001392272	0.93661119	0.048546004	0.164661198	0.153152917	0.925732269
cg10313047	-0.020245064	-0.03197573	0.046848999	-0.070960437	-0.016406053	-0.079500297	0.063094245	0.718299723	0.479892901	0.518850807	0.090680143	0.887220415	0.244088036	0.371985773
cg13140621	0.018402683	0.01349813	-4.69E-05	0.01826851	0.004093717	0.005117871	-0.001024154	0.000131908	0.002221635	0.997371968	4.16E-05	0.681749786	0.524275377	0.930060031
cg11472093	-0.000699056	0.006904095	0.000520494	-0.001147447	-0.001865496	-0.002691397	0.000825901	0.837665301	0.006775564	0.945628083	0.644478613	0.758288207	0.580067286	0.899184489
cg17278771	-0.003148458	-0.03347454	-0.012936001	0.000551852	0.004103377	-0.002400181	0.006503558	0.705581201	1.49E-06	0.123916939	0.93221373	0.795218767	0.881277795	0.592234971
cg11540341	-0.043650727	-0.051674602	-0.042093152	-0.024127581	-0.056447979	-0.115059421	0.058611443	0.034200868	0.006467984	0.079245108	0.186422012	0.063117795	3.64E-05	0.020704422
cg04486778	-0.116378648	-0.105720359	-0.032594031	-0.084096084	0.033508771	-0.056701696	0.090210467	4.45E-05	7.04E-05	0.408976361	0.000945676	0.537045861	0.137353861	0.007917506
cg16963144	-0.294379963	-0.203254014	0.007899248	-0.22141766	0.138408147	-0.111161422	0.249569568	6.84E-11	1.41E-07	0.939493685	1.49E-08	0.008938087	0.023163878	6.43E-07
cg14885145	0.013763717	-0.02870802	-0.020530551	-0.019532563	0.008319177	0.000176267	0.00814291	0.282941245	0.009592472	0.162449469	0.068022193	0.751808999	0.995684138	0.727160122
cg03631076	-0.002715548	0.002930768	-0.001381638	-0.003483416	-0.003429996	-0.001789956	-0.00164004	0.398619493	0.287730654	0.831784126	0.182231707	0.552872051	0.766030951	0.787058794
cg07753073	-0.498364341	-0.438309266	-0.056453374	-0.518115497	0.013668976	-0.068883846	0.082552822	3.48E-20	4.27E-19	0.179603294	7.56E-22	0.866880822	0.141351568	0.055214783
cg05313918	-0.08723717	0.016421329	0.043419733	0.031937865	0.021737699	-0.038719447	0.060457146	0.033968384	0.684030134	0.477455572	0.382068859	0.816587966	0.596067307	0.308151212
cg09399498	-0.00204236	-0.022152214	-0.009776467	-0.009957625	-0.002825664	-0.000259692	-0.002565972	0.75382631	2.24E-05	0.133436329	0.039242767	0.819890361	0.98548096	0.826772694
cg15611108	-0.003905846	0.008579434	-0.001253199	-0.004692603	-0.004696139	-0.002303178	-0.002392961	0.279412548	0.006170164	0.878321076	0.119512976	0.457979357	0.732599246	0.712250875
cg06640607	0.00791825	0.006922501	0.005534065	0.017711426	0.003736045	-0.003685991	0.007422036	0.275852443	0.279604533	0.635686987	0.004121939	0.809867962	0.797666005	0.502750266
cg14386946	-0.002451225	0.000940797	-0.001602845	-0.000712956	-0.001570612	-0.001732797	0.000162185	0.289024587	0.657811676	0.680394104	0.715836776	0.738150877	0.671810457	0.977176648
cg11332484	0.001066098	0.003205092	-0.001970246	-0.001799243	-0.001878378	-0.000477005	-0.001401373	0.685382491	0.119137228	0.589146399	0.365039679	0.690508618	0.93023999	0.752161998
cg27331759	0.013952406	0.018294466	0.006883119	0.016332713	0.003355621	0.012356372	-0.009000751	0.058260852	0.006625006	0.55067334	0.012673464	0.844383186	0.241110432	0.424773306
cg26706909	-0.003663421	0.001035065	-0.009486465	-0.0047112	-0.005175062	-0.003554448	-0.001620613	0.649916509	0.883557063	0.298931784	0.444706242	0.72842153	0.808993433	0.92328818
cg18960028	0.001396081	-0.034560234	-0.010196313	-0.01527486	-0.001613185	-0.00386175	0.002248566	0.909194091	0.00015379	0.476583801	0.074262093	0.950145526	0.857326175	0.923610564
cg25042346	0.009106454	-0.03918504	0.005823257	-0.084711646	0.04144715	0.028459867	0.012987283	0.595840723	0.004510052	0.869108619	2.55E-08	0.059082416	0.170998309	0.622292769
cg23069036	0.00031948	0.001666398	0.001357076	-0.002716152	-0.001991415	0.000566294	-0.002557709	0.913862635	0.451805631	0.770755724	0.186987783	0.68318562	0.91892961	0.493268217
cg23709117	6.64E-05	0.000144036	-0.001740707	-0.001717754	-0.00174269	0.000422038	-0.002164728	0.983822088	0.955916253	0.705163795	0.439492665	0.748451869	0.945638714	0.623525733
cg26877022	0.011556583	-0.020306929	-0.001700391	4.43E-05	0.004993421	0.016558231	-0.011564811	0.606041698	0.263255333	0.97604789	0.998041483	0.920208279	0.64415873	0.768486732
cg04797323	-0.107488076	-0.159464799	0.034501886	-0.330476516	-0.073854289	-0.103835669	0.02998138	0.006849874	3.24E-05	0.600960749	9.81E-13	0.272003219	0.045966913	0.687840697
cg07620334	-0.014125154	-0.04490499	-0.003550207	-0.024031135	0.016850276	0.001062824	0.015787452	0.106240836	2.02E-07	0.858141621	0.001982242	0.231596012	0.96108009	0.170325686
cg07231005	0.022514356	-0.038116338	-0.021890282	-0.055839543	0.035624072	-0.018282315	0.053906387	0.373314952	0.07422073	0.55150583	0.00762532	0.395026993	0.678556229	0.068482286
cg03021048	-0.163126685	-0.057742077	0.006168613	-0.0741805	0.065026908	-0.002314736	0.067341644	1.10E-08	0.014171624	0.92787402	0.001460574	0.093014969	0.972051745	0.034755996
cg00539386	-0.150097797	-0.085113541	-0.015931177	-0.095785371	0.002606727	-0.068916094	0.071522821	6.25E-07	0.001254458	0.782646063	0.000242396	0.973325647	0.064092613	0.043303173
cg24583966	0.042826586	0.059002203	-0.023813888	0.104331607	0.006358409	0.09566993	-0.089311522	0.044768659	0.002751296	0.437647663	5.77E-07	0.905314284	0.000511361	0.00056441
cg13977827	0.003915178	0.003059816	-0.002259482	0.012888316	0.001318091	0.001805345	-0.000487254	0.456913859	0.502028668	0.828341623	0.002689906	0.912915094	0.865429923	0.968280177
cg21377881	0.046518837	-0.000242175	-0.009146388	0.038326138	-0.020586179	0.052137344	-0.072723523	8.87E-05	0.984265285	0.652103313	0.000357857	0.302946252	0.000560584	1.58E-06
cg25337069	-0.000627196	0.004367647	0.002911969	-0.005005533	-0.005882184	-0.005709997	-0.000172188	0.912617982	0.299922737	0.734757925	0.209221629	0.489836312	0.42427426	0.988517413
cg14507002	-0.00096842	0.006966315	0.000526004	-0.003441578	-0.004044359	-0.003052132	-0.000992227	0.796695202	0.014135454	0.951319811	0.209706614	0.490489171	0.572457606	0.890460681
cg20637249	-0.012869579	-0.044316077	-0.001272374	0.015524275	0.008477993	0.011949246	-0.003471253	0.680838323	0.069314256	0.987344252	0.513637603	0.897926969	0.837035844	0.959369859
cg03700135	0.045631107	0.073741094	-0.004653331	0.120189421	0.045478118	0.066560487	-0.021082369	0.07119862	0.001540921	0.946364657	8.78E-07	0.282449935	0.04021085	0.637109195
cg22991320	-0.009601744	-0.027074143	-0.00517333	-0.01124995	0.028531076	0.012294977	0.016236099	0.488311351	0.017259304	0.856724127	0.306694778	0.139389385	0.569705979	0.384635836
cg02329175	-0.01160303	-0.017380437	0.002888512	0.003674498	0.005101624	-0.00776605	0.012867674	0.312075417	0.077109538	0.917651933	0.703804589	0.837640794	0.709424091	0.440927642
cg08260766	0.123244112	0.103241091	-0.076225772	0.132662788	-0.068391137	-0.010997037	-0.0573941	0.000932662	0.002773594	0.078673446	0.000123212	0.275573599	0.899204018	0.277581701
cg04398983	-0.134181292	-0.045194226	-0.001018349	-0.074193319	0.031371338	-0.046943386	0.078314723	2.39E-07	0.040986044	0.988811584	0.000770169	0.494285796	0.160363909	0.007742498
cg19033073	0.003493236	-0.003256371	-0.001604275	0.009137695	0.011178807	0.011443755	-0.000264948	0.489903489	0.450758171	0.884172302	0.023701861	0.104484387	0.053008679	0.982199097
cg21156771	-0.001727377	0.002470556	-0.00155557	-0.001423923	-0.001690107	-0.000913225	-0.000776882	0.65090639	0.427591972	0.828632605	0.627952382	0.821622396	0.905586363	0.922029351
cg01603073	0.362935961	0.049634104	-0.041544033	0.134490533	-0.216500863	-0.023026152	-0.193474712	4.76E-18	0.056582462	0.255599912	1.18E-06	9.13E-08	0.66572177	3.03E-07
cg08799865	-0.000922398	0.005769794	-0.000696105	-0.003088084	-0.003265602	-0.001275502	-0.0019901	0.765268738	0.014275755	0.91685843	0.174754841	0.50590491	0.816232392	0.673841989
cg03559817	-0.024907557	-0.011146179	-0.001886383	-0.011465705	-0.003471256	-0.02737564	0.023904384	0.072341154	0.390603369	0.961337935	0.346165644	0.921368606	0.146021798	0.20131273
cg05253109	0.000381583	-5.32E-06	-0.001817589	-0.000991371	-0.001597323	-0.002410699	0.000813376	0.903128481	0.998351923	0.682937065	0.655924404	0.769847834	0.579301595	0.887349222
cg04057238	-0.020839267	-0.01119764	-3.04E-05	0.033371565	0.033730298	-0.002405011	0.036135308	0.182799747	0.434666493	0.999441035	0.013315337	0.153706914	0.949015825	0.057079758
cg13934606	-0.000314685	0.005136269	-0.001741529	-0.002130368	-0.0027988	-0.003040289	0.00024149	0.927354651	0.037179965	0.735416881	0.373329806	0.606566034	0.496484126	0.972322589
cg22080061	-0.001972649	0.00610263	-0.000711994	-0.002541904	-0.001572403	-0.002006558	0.000434155	0.519402453	0.014398069	0.920417079	0.291869419	0.796968948	0.702284726	0.94968049
cg00094256	-0.002149359	-0.011410585	-0.006299974	-0.003298919	-0.002628518	-0.00302082	0.000392302	0.666803236	0.003795254	0.248251432	0.383918103	0.781460523	0.717312232	0.971606869
cg01278596	-0.003063628	0.005781138	0.001715992	-0.003797116	-0.002907501	-0.00313082	0.000223318	0.361702251	0.041761593	0.787877223	0.167448012	0.65013865	0.560179151	0.978037789
cg21620107	0.029969653	0.027808659	-0.022706337	0.05230403	-0.000820331	0.005905275	-0.006725606	0.011109306	0.010751827	0.105412808	4.39E-06	0.980094922	0.815982763	0.782138464
cg12890650	0.010598171	0.011314869	-0.001609273	0.01718005	0.002738307	0.02933531	-0.026597003	0.286084939	0.190836539	0.950639299	0.038663291	0.907335624	0.013749482	0.020576324
cg00519346	0.003348095	0.002138752	0.001383809	-0.003971936	-0.003712544	-0.000518049	-0.003194494	0.218850563	0.384614496	0.799143402	0.084970389	0.437840723	0.935068532	0.425551752
cg14209037	0.015043806	0.014663285	0.000878516	0.033128458	-0.007371761	0.008814842	-0.016186603	0.046807875	0.0335068	0.96747253	4.59E-06	0.632733965	0.475195841	0.096061266
cg08545132	0.023104585	0.049998654	0.009660488	0.0428964	0.021936392	0.020496723	0.001439668	0.027465145	1.41E-06	0.563673021	1.58E-05	0.193537665	0.157456425	0.957266392
cg10627839	-0.124513514	-0.121332759	0.008637196	-0.076373886	-0.021434882	-0.107547885	0.086113003	0.093821631	0.070019497	0.966989265	0.238603603	0.907327132	0.32936018	0.452264585
cg26615813	-0.114447789	-0.015559141	0.004137792	0.010363322	0.100717483	0.005152917	0.095564567	0.000524469	0.627454654	0.964931904	0.727087828	0.032812592	0.950016954	0.017973026
cg01786306	-0.035297477	-0.108831894	-0.038145271	-0.028020343	0.049742465	-0.064776744	0.114519209	0.206189104	2.32E-05	0.271296114	0.23715529	0.266936075	0.065582483	0.00044367
cg07145229	0.061223978	0.069914752	-0.057136445	0.124290683	-0.017858845	0.117499483	-0.135358327	0.021486971	0.004580651	0.063823417	1.62E-06	0.760403429	0.000653183	4.56E-05
cg17386466	0.007113206	-0.111800464	0.008463147	-0.007653437	-0.007127931	-0.002170032	-0.004957899	0.732977745	1.82E-09	0.824422592	0.626016359	0.864114215	0.961064323	0.904907957
cg13741289	0.00155901	-0.001591799	-0.00346125	-0.00125624	-0.001427823	-0.001294201	-0.000133622	0.602753006	0.524931698	0.31917094	0.589744618	0.808704146	0.816019027	0.984426524
cg16441919	0.019445781	0.030998464	0.003220411	0.038873822	0.043776326	0.045079225	-0.001302898	0.306180316	0.056928795	0.948026832	0.014567451	0.105817494	0.052184312	0.977635454
cg06845943	0.000202746	0.003646093	-0.00156358	-0.001968786	-0.000280648	0.00036372	-0.000644368	0.946823506	0.090717152	0.724071106	0.345168265	0.96511932	0.950620117	0.908288608
cg20077343	0.053659307	0.022156863	-0.001380893	0.0538892	0.024633951	0.017866709	0.006767242	0.002676453	0.1823336	0.979354708	0.000986752	0.462044999	0.567613173	0.867837659
cg23163386	0.003441424	0.001310956	0.000893372	-0.000990557	0.007532362	0.003679471	0.00385289	0.572748446	0.806667912	0.952217794	0.838542049	0.445896584	0.727033488	0.702975256
cg02305353	0.010519627	0.014127585	-0.011004586	0.03570592	0.00909083	0.008383512	0.000707318	0.167473064	0.03599741	0.240736805	7.25E-07	0.522167934	0.491320824	0.970283262
cg25030467	0.094538369	0.124441375	-0.038098427	0.112510846	0.002698448	-0.030257524	0.032955973	8.09E-09	5.64E-13	0.021234037	9.41E-12	0.944833647	0.130520821	0.079081361
cg16588073	-0.045703372	0.027080987	0.020016704	-0.051361044	0.042684901	-0.040258351	0.082943252	0.070829337	0.245494704	0.641049434	0.021547396	0.32429895	0.271881032	0.006417237
cg25202298	0.000160851	2.68E-05	0.003994303	-0.012831653	0.0079456	0.002158978	0.005786622	0.979545536	0.99565174	0.618300895	0.002966342	0.340833816	0.835752146	0.434978048
cg00589864	-0.000342232	0.008856703	-0.002675387	-0.004805338	-0.007313937	-0.00326684	-0.004047097	0.941671931	0.007896626	0.680158359	0.134651407	0.215094227	0.617344828	0.484999593
cg15012572	-0.002142562	0.013605812	0.000393791	-0.002085289	-0.001760083	-4.21E-05	-0.001717991	0.600766234	6.15E-05	0.969248777	0.511451538	0.830192943	0.996574565	0.822113785
cg11265516	0.027562961	0.028426128	-0.014805478	0.058627404	-0.012662515	0.017621113	-0.030283627	0.01031348	0.004400486	0.298919822	6.93E-08	0.549723099	0.263136658	0.022961651
cg00116628	0.00881632	-0.041226587	0.000840494	-0.016076981	0.007008415	-0.005626691	0.012635106	0.321400579	6.00E-07	0.971932096	0.029529668	0.688202627	0.732008956	0.284772199
cg21534623	0.001093662	0.001506896	-0.001056365	-0.001137774	-0.001269256	-0.001086968	-0.000182288	0.657378787	0.454337508	0.815767753	0.5464359	0.787705279	0.808222083	0.973393154
cg12019806	0.026853152	-0.036251618	-0.053277117	-0.072780686	0.035551336	0.021548956	0.01400238	0.486612331	0.261074994	0.221435536	0.018480277	0.61102322	0.758569654	0.856093008
cg14231704	0.002504187	-0.008878698	0.000984259	0.005894716	0.005720131	0.004466285	0.001253846	0.514789708	0.004878151	0.910828231	0.052224582	0.33651555	0.406017715	0.872030874
cg04286878	0.0013308	-0.006414306	0.002052647	0.005268127	0.003832684	0.001252958	0.002579726	0.724960203	0.027691993	0.736361378	0.062275933	0.535381046	0.859946586	0.654516706
cg11750789	-0.003158586	-0.000144523	-0.000891657	-0.006776307	-0.008558557	-0.006332491	-0.002226066	0.635660046	0.98082396	0.95570497	0.183075011	0.410900312	0.510151727	0.863278397
cg08889044	0.012444308	-0.002006413	-0.016531556	-0.026213843	0.001819967	0.004389493	-0.002569526	0.486878263	0.90296871	0.493063207	0.065454049	0.966945337	0.907437251	0.949472692
cg17449018	-0.005707645	0.008539751	0.000612516	0.000881809	-0.004234502	0.005696701	-0.009931202	0.559362899	0.28805348	0.980928172	0.910923965	0.8308099	0.739524732	0.463960706
cg05394010	0.004089381	0.018844662	-0.01186009	0.016376566	0.007867674	0.019775694	-0.01190802	0.642266239	0.006868676	0.211181317	0.015592532	0.60650482	0.044448186	0.264438257
cg19706446	0.287157365	0.260732715	-0.047814328	0.362101068	0.039482401	0.141667235	-0.102184834	1.63E-10	3.65E-10	0.364829041	1.50E-14	0.611212665	0.003729073	0.031981094
cg17198762	-0.074566934	-0.014238313	0.01455068	-0.012754838	0.062935329	-0.004111194	0.067046522	0.116489631	0.757609994	0.901068974	0.761483981	0.469720194	0.972586894	0.320534669
cg22736383	0.106310882	0.046500635	-0.025737868	0.099734823	-0.044022501	0.042320757	-0.086343257	1.07E-06	0.013844975	0.36211536	7.46E-07	0.180263533	0.131798467	0.00057571
cg06699286	-0.00389089	0.000228071	-0.001632119	-0.003067441	0.004873942	0.000593722	0.00428022	0.253614329	0.945762011	0.813039584	0.284018134	0.402924392	0.940467212	0.376085748
cg14542196	-0.002858627	0.011109926	0.001522424	-0.001018045	-0.000702203	-0.001187082	0.000484879	0.503531591	0.001716367	0.864649659	0.767827258	0.944708501	0.892750935	0.960324891
cg21260072	-0.000468031	0.001915679	-0.001042958	0.000316485	-0.001397171	-0.001866048	0.000468877	0.85386036	0.319981282	0.811640783	0.865645371	0.755296094	0.61297726	0.925246202
cg15469871	0.169427702	0.132267247	0.064376746	0.012211074	-0.11798431	-0.168810695	0.050826385	0.057313041	0.10373201	0.687231932	0.879965299	0.479023033	0.170324103	0.778514098
cg13383235	0.000738618	0.002643067	0.003578085	0.000908756	-0.000364263	-0.002228207	0.001863944	0.856214658	0.396251807	0.457207963	0.759878351	0.967729435	0.732475879	0.782024206
cg25363336	0.007848918	-0.009136663	-0.001404086	0.010228017	0.0085852	0.009335281	-0.000750082	0.18355084	0.079296909	0.925476015	0.042861222	0.402224662	0.258115273	0.958898628
cg03641858	0.002124558	-0.070637805	-0.007837841	-0.013334824	0.012074194	-0.000407793	0.012481987	0.875686766	1.18E-09	0.691132311	0.166612785	0.576280993	0.988574342	0.468447615
cg05684773	0.001786742	0.001912399	-0.001146514	-0.001612477	-0.001977789	-0.000318463	-0.001659326	0.482557765	0.375290762	0.81467707	0.426937542	0.679061538	0.955848003	0.69972906
cg14404746	0.054040175	-0.075257106	-0.027926491	-0.068685577	0.01822818	-0.027690979	0.04591916	0.008526071	0.000123722	0.308243303	0.00030382	0.672846828	0.389965699	0.082801591
cg05611007	-0.002146145	0.010047252	-0.000492277	-0.001540085	-0.001625808	-0.002722409	0.001096601	0.538686533	0.000514183	0.954455563	0.576699241	0.817147623	0.627301479	0.876534243
cg04335562	0.017408875	-0.023882832	-0.018172418	-0.021350838	0.016330848	0.009473729	0.006857119	0.318651794	0.110610376	0.440243344	0.139224725	0.62212795	0.777952827	0.849264571
cg10432987	0.071004617	0.050698601	-0.020985932	0.096434184	0.060841344	0.069891427	-0.009050083	0.005310169	0.030643472	0.629073887	5.66E-05	0.123156403	0.034774855	0.877587374
cg25047056	-0.201991182	-0.047843387	0.019105174	-0.060098523	0.091412786	0.002993339	0.088419447	1.12E-11	0.03360488	0.655799269	0.006590568	0.007175322	0.961812539	0.00304572
cg18655113	0.029416819	0.054321082	-0.053820138	0.138973107	0.02044503	-0.004011544	0.024456575	0.211829862	0.008743631	0.035319697	3.36E-09	0.662503656	0.94252382	0.501846724
cg02888048	-0.174193246	0.049632398	-0.005354319	-0.044199803	0.00230897	-0.058253926	0.060562896	0.000599251	0.295436636	0.97067629	0.325436342	0.98683204	0.485428603	0.442916297
cg13836422	-0.00709343	-0.001817484	0.002438761	-0.0059869	0.001201517	0.002327101	-0.001125584	0.197952514	0.727767708	0.835498109	0.201289925	0.930449187	0.840697069	0.930986165
cg05360265	-0.002317203	0.002641277	-0.002326753	-0.001142394	0.00492217	0.002448489	0.002473681	0.394969123	0.256613526	0.5564543	0.609737249	0.229549591	0.575415833	0.554297092
cg12266551	-2.40E-05	0.002007649	-0.000282948	-0.000247058	-0.001963193	-0.00123541	-0.000727783	0.993223257	0.323634083	0.963366825	0.900907702	0.66270162	0.782917411	0.884327951
cg00858015	-0.001876185	0.00592525	0.000152418	-0.006231988	-0.004560739	-0.000472396	-0.004088342	0.719625113	0.144249365	0.990953526	0.110376439	0.607891728	0.966612847	0.589100096
cg11018723	0.000719324	0.001749897	6.42E-05	-0.000696456	-0.000375256	-0.000497296	0.00012204	0.788733418	0.404994555	0.992367019	0.727546769	0.949575431	0.926139976	0.983270394
cg20533952	-0.107508134	-0.072938845	-0.007459474	-0.082388108	0.109747813	0.076556013	0.0331918	0.11971464	0.246233333	0.969271296	0.168670105	0.355537518	0.493910972	0.81801842
cg15201536	-0.028050325	-0.031126127	0.006576727	-0.004134234	0.014117213	-0.007340223	0.021457436	0.119129822	0.053261736	0.876110653	0.79552424	0.705854383	0.850552198	0.430299007
cg23949969	-6.93E-05	-0.002317922	0.001332138	0.002146542	0.002817674	0.001287389	0.001530285	0.979776374	0.231627826	0.739471471	0.245273138	0.470671723	0.761175381	0.695988128
cg03877919	-0.001610252	0.003363131	0.002812504	-0.006539499	-0.00487681	-0.003223941	-0.001652868	0.573758175	0.145466381	0.436171717	0.003821517	0.237858841	0.415968203	0.735225373
cg09373364	-0.000301084	0.001413134	-0.000119001	-0.00126186	-0.000923607	-8.98E-05	-0.000833762	0.90459869	0.45515624	0.984197646	0.475195147	0.841458235	0.986228919	0.849466261
cg23719091	-0.002501958	-0.024799205	-0.003810267	-0.009811212	-0.002190793	-0.013346441	0.011155649	0.748218129	6.47E-05	0.770245752	0.089222929	0.891196202	0.132876505	0.211471102
cg02623400	-0.382568426	-0.212272369	0.027492839	-0.238682644	0.158372777	-0.054337985	0.212710761	8.73E-14	1.39E-07	0.709477936	6.89E-09	0.003726956	0.378536764	2.06E-05
cg15322963	-0.002093502	0.005349462	-0.004593991	-0.00263072	-0.000504176	-0.003333766	0.00282959	0.63366506	0.124600437	0.382547689	0.434792207	0.960867012	0.628456395	0.688995364
cg06128920	-0.000614477	0.006245524	0.000174181	-0.004008571	-0.003879129	-0.003332085	-0.000547043	0.852209596	0.010695686	0.982637632	0.089760777	0.425655461	0.433878539	0.933585096
cg12848098	-0.038443874	-0.115189249	-0.003542199	-0.048712901	-0.031647267	-0.023192539	-0.008454728	0.216602118	5.00E-05	0.96666514	0.064824618	0.595579442	0.68082948	0.904397884
cg18238366	0.000899317	0.001130238	-0.000963268	-0.001738511	-0.000626883	0.000161019	-0.000787902	0.709910266	0.567007486	0.830359379	0.337456148	0.902248364	0.975675829	0.864018308
cg12538435	0.046941544	0.055779507	-0.011304249	0.071192668	0.070142013	0.088581057	-0.018439044	0.01549252	0.00204906	0.773142723	8.65E-05	0.009518611	0.000455593	0.579124748
cg24786232	0.000224348	0.007056675	0.002303527	-0.003252773	-0.003678538	-0.000656881	-0.003021657	0.951504388	0.00701218	0.634220307	0.196748303	0.496071077	0.923582497	0.514072388
cg17510997	-0.004888918	0.009564276	-0.002913717	-0.008114124	-0.008765737	-0.004189981	-0.004575756	0.303943445	0.019057185	0.73080207	0.040462004	0.230478242	0.59634161	0.533693047
cg05773599	-0.000633369	0.00298572	-0.001726871	0.003654281	0.002504281	0.007046336	-0.004542055	0.939850613	0.638286991	0.919145464	0.52961416	0.872613638	0.521176973	0.715452441
cg08493959	-0.073533601	0.007882753	-0.030449688	0.042768995	0.046489411	0.028430568	0.018058843	0.004630534	0.761366517	0.410228429	0.065128176	0.296109139	0.517906116	0.718824637
cg20301722	0.000286687	0.001154298	-0.001188368	-0.001206437	-0.001027665	0.000213874	-0.001241538	0.911841593	0.557589401	0.771500195	0.506991629	0.826227591	0.967372024	0.761205425
cg22888055	-0.121768219	-0.324642655	-0.010260632	-0.298786399	-0.106176174	-0.177366413	0.071190238	0.004082955	1.44E-11	0.927777917	1.19E-10	0.100758452	0.001177191	0.227346017
cg11112791	-0.001268412	0.007625714	-0.00316166	-0.002320848	-0.002703901	-0.001089179	-0.001614721	0.705182204	0.003624956	0.440389157	0.356519376	0.64321008	0.863761063	0.78066561
cg21304062	0.019744303	-0.057017396	-0.005193222	-0.021782832	0.017543781	0.012387388	0.005156393	0.099154342	1.00E-06	0.845063418	0.037391611	0.41052618	0.536541222	0.841702146
cg11761729	-0.007704647	0.002018254	-0.002941877	-0.006333579	-0.003445419	-0.00078425	-0.00266117	0.085691834	0.639710281	0.723937572	0.106001447	0.71513541	0.942708219	0.764644187
cg25794571	-0.001871339	-0.001093552	-0.002265135	-0.004745961	-0.000172202	-0.001222271	0.001050069	0.713299546	0.79929655	0.801887455	0.212832237	0.988468492	0.903398289	0.919455893
cg18160291	-0.004376067	0.000149744	-0.002867858	-0.004304497	-0.006756888	-0.00786218	0.001105293	0.365646299	0.974463355	0.737810149	0.276958327	0.401472401	0.215832624	0.918304828
cg18185028	-0.038075916	-0.064215748	0.001452517	-0.022231572	0.006277314	0.006322739	-4.54E-05	0.077334974	0.001215384	0.981876029	0.238984176	0.906806248	0.898543434	0.999375876
cg18224653	-0.016285999	-0.000501513	0.015923739	0.009281841	0.006333657	-0.01088296	0.017216617	0.252969086	0.971662142	0.401841135	0.4396159	0.840020669	0.667331114	0.401354778
cg07969984	-0.13592873	-0.028869748	0.012985549	-0.033071908	0.063755444	-0.036345482	0.100100925	3.60E-10	0.092763067	0.707216874	0.046817203	0.015132187	0.160544408	2.01E-05
cg14996520	-0.002389497	0.005877512	0.002470824	-0.003061398	-0.004729591	-0.004381267	-0.000348324	0.501545003	0.042915308	0.654359763	0.276520321	0.41079313	0.370431722	0.966051074
cg09797337	-0.252395379	-0.136023633	0.023987035	-0.179745699	0.076040703	-0.048536	0.124576703	1.15E-11	5.72E-06	0.653936126	1.26E-08	0.104062125	0.284148242	0.000866288
cg13071386	-0.144248529	-0.074737209	0.017359977	-0.136216708	0.04501834	-0.018538903	0.063557243	9.34E-08	0.001265383	0.704777273	5.63E-08	0.285277139	0.698821864	0.040660772
cg16996571	0.001723498	-0.006431253	0.001709874	0.004619121	0.003044246	0.004236924	-0.001192678	0.649016056	0.030603731	0.802459945	0.108949352	0.65026364	0.407491806	0.871979272
cg12739682	-0.001589131	0.003002787	-0.002203069	-0.001509844	0.001122581	-2.80E-05	0.001150578	0.656917782	0.295318032	0.692050241	0.581809792	0.87942169	0.997435813	0.868420649
cg01002891	0.004576427	0.000299185	0.00216649	0.019569538	0.003927824	0.012998643	-0.009070819	0.428522416	0.956498695	0.858924292	6.58E-05	0.728283453	0.059186094	0.20712252
cg03264550	0.051981324	0.003990971	0.034893221	-0.02605286	0.050683978	0.038980053	0.011703925	0.144152887	0.910588019	0.506996101	0.396602883	0.421624196	0.497171688	0.883540482
cg16997203	0.152311229	0.106496967	-0.001216358	0.058607035	0.023391716	0.089366237	-0.06597452	1.03E-06	0.000136276	0.989069601	0.025656904	0.709075607	0.017595712	0.079752334
cg24011501	0.001144627	-0.003562645	0.002633081	0.001000422	0.001502308	0.003448423	-0.001946115	0.757044712	0.212939446	0.606312677	0.718861404	0.832953639	0.501571937	0.749635325
cg21510712	-0.01194269	-0.012851052	-0.012515207	-0.014154453	0.002455701	0.005205685	-0.002749984	0.445661295	0.335222744	0.587826964	0.259993221	0.948274481	0.870713473	0.937609904
cg08877293	-0.001802778	0.005744239	-0.002322461	-0.004808283	-0.004966115	-0.004337607	-0.000628507	0.673676943	0.08616954	0.741324213	0.137246533	0.467010605	0.46548331	0.945304161
cg07689252	0.003499369	-0.014195398	0.000262271	0.006591697	0.006093657	-0.001099218	0.007192875	0.516983744	0.001480596	0.985616461	0.12123106	0.506805374	0.924353692	0.295463966
cg03538480	0.038940384	0.057759139	0.019259814	0.03653413	0.027927217	0.019481332	0.008445885	0.308470105	0.078051682	0.795617579	0.249233842	0.714656341	0.794764315	0.9224448
cg20730280	-0.001508487	0.009373327	-0.001256776	-0.002748624	-0.004370933	-0.001849466	-0.002521467	0.679160864	0.001203863	0.862276452	0.318521515	0.446889089	0.771421663	0.653785886
cg03921149	-0.006049189	0.001281182	-0.00027876	-0.002170961	2.50E-05	-0.003086406	0.003111454	0.006396845	0.552057483	0.965142343	0.272726451	0.996951935	0.369654594	0.343266545
cg08277679	0.021862971	0.027685303	-0.01575603	0.047012303	0.014799891	0.028691498	-0.013891607	0.009049218	0.000465821	0.11550391	3.68E-08	0.304807974	0.007381512	0.235077467
cg17088007	0.155403626	0.079485554	-0.031089338	0.176735324	0.067952882	0.046312134	0.021640748	5.34E-08	0.001116064	0.396477311	3.15E-10	0.082715763	0.21229659	0.645129251
cg27066829	0.00662728	-0.015812613	-0.002959977	-0.015021794	0.000631933	0.004128403	-0.00349647	0.441114302	0.026709575	0.873479232	0.03052315	0.976722783	0.80164244	0.837301977
cg21707607	-0.063384644	-0.032190586	0.002217849	-0.082282859	0.011850882	0.005981951	0.005868931	0.000881677	0.065188765	0.96754562	6.30E-06	0.779412611	0.891735905	0.895419679
cg03108139	-0.0087392	-0.028028701	-0.00115131	-0.049643467	0.033461892	-0.017192733	0.050654625	0.72718553	0.148969962	0.985616461	0.008643168	0.370632653	0.662382457	0.056443132
cg20644426	-0.002770917	0.006017719	-0.003938052	-0.003016461	-0.003997789	-0.005841216	0.001843427	0.60753839	0.163861039	0.614678375	0.469434497	0.684554948	0.435280719	0.860760369
cg22175303	0.060757662	-0.060177456	-0.00862024	-0.040165716	-0.068403542	-0.079084387	0.010680845	0.01100087	0.006556939	0.882384915	0.059818892	0.051165935	0.009683853	0.839085214
cg21080506	-0.000136115	-0.0002581	0.000350803	-0.000972584	-0.00110259	-5.19E-05	-0.001050719	0.96034932	0.904633604	0.952226352	0.605054046	0.817840381	0.992609571	0.813755401
cg02429656	-0.00088967	0.006649542	-0.000703525	-0.001266791	-0.001184606	-0.000742386	-0.00044222	0.783816165	0.00705756	0.92024264	0.597782694	0.850765199	0.906282161	0.947792903
cg20253172	0.003250474	-0.002201757	0.00195455	0.008446174	0.002343683	0.002390804	-4.71E-05	0.354043807	0.478384694	0.76082121	0.003914239	0.738597171	0.703005451	0.995693034
cg20016411	0.017103321	-0.031192113	-0.019634654	-0.039586861	0.035220685	-0.038443348	0.073664034	0.574750585	0.207664319	0.681691229	0.094354413	0.484695748	0.342872278	0.02531602
cg06600420	-0.003549455	0.007583794	-0.000804798	-0.003031592	-0.000735799	-0.001994897	0.001259098	0.331203748	0.014970319	0.929247292	0.314768397	0.934136623	0.775425811	0.870499468
cg18692955	0.014310374	0.024446357	-0.01663155	0.035323718	-0.035211995	0.019827742	-0.055039737	0.208902551	0.014451839	0.227420872	0.000411471	0.022571212	0.196677629	4.78E-05
cg08694786	-0.001921378	0.006646	-0.000894121	-0.003244119	-0.003908204	-0.0045803	0.000672095	0.575846749	0.015869351	0.907161123	0.223361339	0.493283355	0.306425464	0.927127736
cg01451920	0.034955608	-0.044863322	-0.017024926	-0.063752146	0.014825183	0.004029635	0.010795549	0.09617353	0.01778974	0.625679572	0.000725938	0.740372196	0.936622893	0.803536774
cg11903177	0.003404182	-0.010379672	0.000795604	0.006245113	0.004770993	0.004933285	-0.000162292	0.435489498	0.004537733	0.941670306	0.075601203	0.535271037	0.436552664	0.987698721
cg16773043	0.00133224	-0.001926544	0.000518571	0.004011283	0.004830939	0.004980796	-0.000149857	0.707487665	0.503501523	0.950520755	0.131457021	0.361705052	0.25177252	0.984898354
cg19138865	0.056155153	0.134751701	-0.052436195	0.210417443	-0.058513821	0.116448755	-0.174962576	0.095893433	2.39E-05	0.205342339	1.64E-09	0.301633569	0.005713618	2.47E-05
cg08363339	0.30823534	0.166729147	0.015141523	0.241490035	-0.036572713	0.134273729	-0.170846442	9.79E-08	0.000815067	0.912218505	2.63E-06	0.75323185	0.053788709	0.008451026
cg07865391	0.023677059	0.004241643	0.003112933	0.011757397	0.00399929	-0.000584194	0.004583484	0.000242851	0.489264497	0.823017443	0.038956594	0.778180674	0.971713778	0.705688128
cg04607261	-0.037779197	0.01741229	0.010221249	-0.023906166	-0.005722795	-0.010040802	0.004318007	0.011132941	0.209956422	0.713719504	0.071899575	0.873407436	0.735781939	0.902809929
cg23227355	-0.002249146	-0.000675869	-0.0016085	-0.003637999	-0.003415778	-0.001920111	-0.001495667	0.579762864	0.850849942	0.839474631	0.247815158	0.639652753	0.79652652	0.849110284
cg23463205	0.016432072	0.090254732	-0.006658103	0.042183926	-0.011868222	0.07743279	-0.089301012	0.656086483	0.002097316	0.938246053	0.132124105	0.875862705	0.062091688	0.021699396
cg23333337	-0.000497164	0.001986758	-0.001191025	0.000376573	-0.000802548	-0.001757941	0.000955393	0.85085617	0.322265592	0.785450941	0.8465122	0.875788559	0.658976744	0.837913143
cg01369328	0.00054601	0.003042889	-0.000906101	0.000412469	-0.002948191	-0.000999778	-0.001948413	0.875293921	0.240842552	0.896387404	0.87116579	0.59843649	0.874076849	0.714631358
cg20792107	0.002740551	-0.000218125	-0.002842378	-0.001201779	-0.003116697	-0.003099699	-1.70E-05	0.3396756	0.937107184	0.470912015	0.615098765	0.550685113	0.478631028	0.998096226
cg14571130	0.002892142	-0.004933337	0.001307482	0.007445015	0.003836232	0.003195213	0.000641019	0.473563906	0.139816893	0.881693484	0.021474859	0.598497528	0.628239222	0.943729105
cg24272254	0.048933629	0.009199617	-0.002918882	0.03941093	0.033085396	0.028667495	0.004417901	0.071817827	0.729171907	0.96980176	0.098366408	0.524039529	0.529703532	0.947982217
cg09760200	0.003837714	-0.00346454	0.001058768	0.008518619	0.005066613	0.002045906	0.003020707	0.25890349	0.247526672	0.894671785	0.003346008	0.376131278	0.752314529	0.583056853
cg05351887	-0.269256864	-0.125524185	-0.01301395	-0.165390248	-0.047396453	-0.066502568	0.019106115	0.000331753	0.066171994	0.950052292	0.013269663	0.773661549	0.622719342	0.915070297
cg10282899	0.026366574	0.086512328	0.002929821	0.030538224	-0.017131105	-0.009490019	-0.007641086	0.151230489	9.70E-07	0.953069404	0.05367103	0.63993022	0.800217108	0.845884392
cg04481596	0.011914956	0.028114575	0.001503296	0.032221179	0.021177704	0.011135959	0.010041744	0.426071734	0.024133471	0.969275842	0.008388003	0.384341473	0.661563837	0.69434644
cg24960960	0.049956483	0.056292971	-0.064631269	0.033938887	0.046199076	-0.036564981	0.082764057	0.655118402	0.542242015	0.718856048	0.694044166	0.835048923	0.864787716	0.625291255
cg19164917	0.001730589	-0.000531921	-0.002235287	-0.000680531	-0.001281904	-0.002587189	0.001305284	0.474307217	0.807143936	0.49484689	0.728566496	0.792420816	0.464384456	0.765458492
cg15646967	0.02240349	0.007460939	-0.002394278	0.006410419	0.018499286	0.027812633	-0.009313347	0.146373869	0.608162417	0.954431419	0.633423251	0.521934444	0.184944268	0.754621789
cg07315706	-0.001947431	0.006102824	-0.001681554	-0.004157795	-0.004448878	-0.002032189	-0.00241669	0.579797202	0.030092889	0.791168201	0.127110035	0.429603128	0.740524632	0.668079991
cg12307787	-0.208085344	-0.087031582	0.000614145	-0.052156723	0.154775354	0.063775867	0.090999486	1.48E-06	0.02045998	0.995935846	0.151155332	0.006172618	0.292980922	0.083081078
cg01975461	-0.001150729	0.003460851	-0.001516184	-0.00364749	-0.003882782	-0.002655392	-0.001227389	0.666845928	0.098692222	0.724952173	0.071837318	0.326021534	0.478628415	0.796474482
cg00479908	0.013498914	0.017988919	0.005267101	0.01573902	0.010041283	0.009007457	0.001033826	0.075537717	0.009143407	0.702587009	0.018943741	0.477045379	0.459565802	0.957109811
cg02317299	-0.000557114	-0.026225769	0.031791002	-0.014261639	0.018309318	-0.00442186	0.022731178	0.964237418	0.00287079	0.002777586	0.090409129	0.243907611	0.829761728	0.057843855
cg10556064	-0.258226578	-0.130878378	-0.00723751	-0.197393032	0.050367207	-0.021194097	0.071561305	2.52E-15	9.71E-08	0.906448844	1.40E-12	0.19545312	0.630426304	0.015652486
cg16106804	0.007761712	0.002757748	-0.017745189	0.025914726	0.010317642	0.022066329	-0.011748687	0.240726875	0.653438543	0.011716956	1.37E-05	0.348938848	0.005726359	0.162009124
cg05825720	-0.001506866	0.005550343	-0.001280622	-0.003615706	-0.002723793	-0.000857648	-0.001866145	0.611454157	0.018487928	0.816912141	0.112710732	0.597869538	0.883939443	0.700477529
cg19704554	0.013147302	-3.27E-05	0.002166085	0.012370216	0.009229104	0.012715395	-0.003486291	0.018113664	0.99545241	0.870000958	0.013380862	0.34474295	0.087505475	0.75348047
cg24123563	4.67E-05	0.002129072	-0.001387178	-0.001083831	5.03E-05	0.00082084	-0.000770537	0.986406565	0.275273624	0.724775646	0.561570253	0.993094815	0.860169941	0.871143527
cg02366959	0.019134144	-0.022040879	0.018566006	0.009642107	-0.012813889	-0.007730398	-0.005083492	0.312808418	0.178507512	0.482523297	0.542359389	0.738028103	0.842359807	0.90343501
cg10302973	-0.002576762	-0.05919421	-0.010442752	-0.016129495	0.09388202	-0.050671827	0.144553846	0.94217064	0.018888493	0.873574053	0.511279261	0.014942931	0.189758052	2.65E-05
cg16987101	7.07E-05	0.0012722	-0.001849237	-0.001570699	-0.001787991	-0.000672349	-0.001115642	0.979745809	0.533536318	0.595129513	0.404942112	0.689251191	0.890385995	0.801932116
cg08289412	0.002759419	-0.004233622	0.00311219	0.006324049	0.005533675	0.007477421	-0.001943746	0.685961298	0.443633983	0.796684091	0.218676236	0.643072956	0.414492887	0.884744844
cg24540710	0.036372887	0.014872214	-0.019428489	0.120401448	0.003233554	0.03543211	-0.032198556	0.142287479	0.520871577	0.636774801	3.97E-07	0.960519498	0.329632293	0.370812211
cg03546505	-0.000222438	0.002553836	-0.000613669	-0.000721285	-0.001606189	-0.000877413	-0.000728776	0.93114421	0.168490221	0.903968768	0.68976198	0.706784934	0.842031717	0.87359515
cg09780768	0.313825495	0.212147823	-0.034590359	0.257600998	0.023726654	0.165448383	-0.141721729	1.05E-11	5.30E-08	0.572257606	3.23E-10	0.779282313	0.000759355	0.00218455
cg27590748	-0.002132296	0.007349694	-0.001540399	-0.003088754	-0.002937206	-0.002295057	-0.000642149	0.449468311	0.001913557	0.759658654	0.171669935	0.558088243	0.617985524	0.916635586
cg20609063	0.004184813	-0.009869727	0.002588207	0.004970483	0.004436565	0.005872871	-0.001436306	0.424650915	0.023822895	0.793447388	0.23981528	0.653039569	0.443661072	0.898191255
cg12269355	1.61E-05	0.002838191	-0.000243994	-0.001914383	-0.00086071	0.000448584	-0.001309294	0.995439712	0.152822272	0.968420367	0.316123663	0.866875496	0.93191645	0.761616945
cg00997411	0.001545778	-0.023894167	0.000775174	-0.007011321	0.00256592	-0.000269851	0.002835771	0.890578145	0.003810789	0.976253427	0.377033624	0.909444587	0.990863538	0.891706056
cg15830544	0.17178709	0.118242548	-0.046641665	0.156179808	0.008989486	0.050673153	-0.041683667	5.93E-15	8.04E-11	0.01156539	1.28E-14	0.81006731	0.016099118	0.043172985
cg04607323	0.005537883	-0.016613143	0.002129652	0.008311421	0.009666124	0.007733355	0.001932769	0.527691019	0.019596443	0.915743409	0.227570603	0.518133189	0.567394597	0.917844736
cg27123613	0.014007831	-0.01090848	0.000217965	0.015474671	-0.003391582	-0.002927497	-0.000464085	0.18929238	0.253963304	0.994275596	0.088921606	0.893506848	0.903050528	0.986337845
cg17989497	-0.001279901	0.002802459	-0.003235268	-0.001532034	-0.000402047	-0.000969635	0.000567588	0.673474795	0.245317339	0.362331065	0.507268004	0.954143165	0.867899693	0.928751145
cg10266068	-0.006832369	0.001991166	-0.001572669	-0.007577895	-0.009674501	-0.007548954	-0.002125546	0.195393223	0.688826827	0.902137081	0.091570917	0.250010039	0.320944731	0.849798043
cg24794322	0.021796095	0.029620568	-0.011122259	0.078760684	0.044864885	0.102098645	-0.05723376	0.398986715	0.175791107	0.831283036	0.000297883	0.254759052	0.000803852	0.054795307
cg00884093	-0.167252268	-0.095757751	-0.012289699	-0.03589436	0.16046996	-0.004040274	0.164510234	1.85E-06	0.001983592	0.878284301	0.224559083	0.000380789	0.96196831	6.72E-05
cg04590366	0.322438982	0.200551731	-0.063209466	0.139473562	0.078649919	0.047398643	0.031251276	2.92E-12	1.32E-07	0.16875583	6.85E-05	0.192392829	0.42813681	0.642602945
cg10542336	0.00584868	-0.010360993	0.003152467	0.008543257	0.010821893	0.010332001	0.000489892	0.330962319	0.043114261	0.782411294	0.085317312	0.242084703	0.188445388	0.973015888
cg16219302	-0.000479492	0.000762676	-0.00508086	-0.003999715	-0.003603403	-0.00419316	0.000589757	0.919614168	0.839158367	0.30097413	0.225273367	0.636930403	0.497379132	0.950097069
cg02375255	-0.005401323	0.009026853	-0.00385459	-0.005210556	-0.003505257	-0.002102369	-0.001402888	0.227503178	0.020833718	0.574125458	0.168065727	0.697994208	0.817875602	0.887131255
cg22817719	0.026385547	0.023669696	0.006321764	0.069570471	0.014295328	0.014773636	-0.000478308	0.415175356	0.397668317	0.937212035	0.008672169	0.83425697	0.814746911	0.995182603
cg12316865	-0.000850882	0.00596889	-0.001397633	-0.002952766	-0.00278109	-0.002782695	1.60E-06	0.773771537	0.008195534	0.778922199	0.174679375	0.566175232	0.493870142	0.999789142
cg18096251	0.027074764	0.044911936	-0.030055537	0.066633341	0.00661009	0.073640537	-0.067030447	0.115867817	0.003915596	0.137904153	2.66E-05	0.869677933	0.00069778	0.001051857
cg23868672	-0.000380121	1.65E-05	-0.002535128	-0.002578074	-0.003776013	-0.002309457	-0.001466556	0.906963255	0.994997742	0.520121511	0.256799107	0.418632444	0.617768535	0.779550303
cg00828556	-0.005321129	-0.010380279	0.001779218	-0.001599032	0.003501548	0.00178426	0.001717287	0.189592737	0.003962625	0.837973196	0.647924314	0.666259382	0.833153383	0.840785813
cg25074794	0.054887076	0.004263667	-0.000496746	0.016993888	-0.00662672	-0.009632204	0.003005484	2.29E-08	0.622867599	0.985249986	0.032095206	0.729665278	0.521443769	0.883852784
cg02873315	-0.02959544	-0.139502303	0.015365901	-0.111417426	0.072859526	-0.078375903	0.151235429	0.539065401	0.000478859	0.88142816	0.003713022	0.321699686	0.189732339	0.003393606
cg12165240	0.001272615	-0.006796332	-0.000198357	0.008670712	0.010380651	0.006681856	0.003698794	0.779096726	0.048042932	0.986018289	0.01005583	0.060272046	0.209791008	0.557731937
cg05586701	-0.001319973	-0.010305097	-0.006249534	-0.009848795	-0.007097072	-0.000173834	-0.006923238	0.827571624	0.022732472	0.353718269	0.025373658	0.434037577	0.989266423	0.339603311
cg06993041	3.51E-05	0.002158315	-0.000394412	-0.000736415	-0.001418676	-0.001324075	-9.46E-05	0.989299317	0.247011314	0.942776617	0.682574407	0.74401274	0.740240707	0.985728614
cg00236302	-0.057017565	-0.065265682	0.01073732	-0.02035734	0.021221097	0.001439199	0.019781897	1.38E-05	3.09E-07	0.612558661	0.071183507	0.338220707	0.964701643	0.271398857
cg10453419	-0.012460158	-0.117759555	-0.025039619	-0.065760888	0.176249702	0.060402471	0.115847231	0.763036319	0.000277365	0.686334424	0.031661073	0.000154424	0.216884789	0.00551423
cg05302542	0.001355692	0.001418783	-0.003037739	0.001309451	-0.00010363	-0.001537083	0.001433453	0.701806702	0.626967016	0.504158176	0.626275467	0.990141356	0.80911367	0.824127549
cg04330513	-0.110471244	-0.066649984	0.001380808	-0.057940662	0.058600679	-0.029864326	0.088465004	3.26E-06	0.001592263	0.983989446	0.00459916	0.085205473	0.401456232	0.00131812
cg04068042	-0.111079711	-0.017253923	-0.001240845	-0.045055473	0.063992229	-0.079731313	0.143723542	2.77E-05	0.485729773	0.987321637	0.049778864	0.103153968	0.015650468	1.08E-05
cg15971980	-0.105814036	-0.023730695	0.039076741	-0.024856409	-0.031801559	-0.002884724	-0.028916836	0.002798922	0.486143187	0.450856176	0.432260269	0.667892573	0.974994169	0.653288758
cg15425325	-0.000438889	0.003109828	-2.49E-06	-0.002034409	-0.001418988	0.00046068	-0.001879668	0.869137956	0.11366831	0.999675491	0.283502958	0.762421791	0.929528834	0.616837221
cg00573880	-0.001108818	0.007606289	-0.000104475	-0.002725688	-0.002451517	-0.0009728	-0.001478717	0.725580507	0.002053387	0.989635362	0.247390505	0.656211283	0.871225538	0.787194191
cg18374697	0.000985633	-0.000471427	-0.003218157	-0.00053944	-0.000236554	0.000400036	-0.000636591	0.758128279	0.861615468	0.385902333	0.823730688	0.974337309	0.952294661	0.921398561
cg06357305	0.005176415	-0.019414578	0.006413883	-0.000475932	0.006520111	0.00860007	-0.00207996	0.620888855	0.019220821	0.698321958	0.954590075	0.739278502	0.591654607	0.924821387
cg13910493	-0.131417947	-0.090859137	-0.130320183	-0.10044291	0.086309779	-0.007685967	0.093995746	1.31E-06	0.000187828	1.26E-05	3.27E-05	0.017079924	0.897816019	0.002593334
cg19397703	-0.005486964	0.004904035	-0.000513071	-0.003298566	-0.000171228	-0.002857318	0.002686091	0.045556285	0.05002977	0.945755295	0.173515384	0.981979071	0.540865963	0.559057413
cg21664854	-0.009744893	0.026995658	0.00262974	0.030550078	-0.003025392	-0.002989352	-3.60E-05	0.448365788	0.011443907	0.933138811	0.003593127	0.91902487	0.913905076	0.999071136
cg17357286	-0.226485178	-0.065868299	0.014209375	-0.05946745	0.119487918	-0.031654342	0.15114226	7.72E-10	0.024951742	0.844434519	0.037245009	0.007022473	0.572228974	0.000129043
cg04120839	-0.000737347	0.000774679	-0.000496764	-0.004340439	-0.003650629	-0.002677067	-0.000973562	0.855093344	0.81285615	0.956601943	0.132838053	0.571664218	0.659573077	0.898956433
cg23827657	0.000851891	0.000183669	-0.001565314	-0.000230783	-0.000537608	-0.000957163	0.000419554	0.760256755	0.939275821	0.719261265	0.913820439	0.929044403	0.852702368	0.942356724
cg20645074	-0.074896306	-0.17757753	0.009662717	-0.205113111	0.058785634	-0.158680681	0.217466315	0.072911394	9.32E-06	0.930423472	4.51E-07	0.439913373	0.002567393	2.56E-05
cg22950223	0.391365039	0.308809853	-0.046275522	0.372803622	-0.023899574	0.077049098	-0.100948672	1.92E-19	1.02E-16	0.181238966	1.01E-19	0.68590206	0.033678907	0.003052508
cg16852685	-0.013525662	0.015933467	-0.002552188	0.004824966	0.003317724	-0.004945223	0.008262947	0.112012598	0.036669424	0.903770942	0.516537083	0.867475888	0.772365703	0.553908208
cg04053723	-0.001287897	-0.005406424	-0.002727689	-0.001479489	-0.001696217	0.000597366	-0.002293583	0.748844438	0.079062301	0.633140443	0.623446984	0.825916459	0.942576699	0.723225737
cg23740135	0.060548132	0.062357955	-0.0254019	0.112733787	0.013488088	0.021796311	-0.008308224	7.40E-06	1.26E-06	0.096987125	2.28E-13	0.607772245	0.246481379	0.74620476
cg17460558	-0.000445196	0.004935591	-0.001792482	-0.002223197	-0.002398116	-0.002416403	1.83E-05	0.889210064	0.033931081	0.700623239	0.324521573	0.647570733	0.591645796	0.997811747
cg00046913	-0.002108946	-0.001004213	-0.004479708	-0.002846928	-0.003684426	-0.004389128	0.000704702	0.495980066	0.712841608	0.191607018	0.246055852	0.479825952	0.280785897	0.91567592
cg00109451	0.017824948	-0.01210778	0.004840884	0.037877815	0.026624779	0.013285486	0.013339293	0.226809821	0.361345417	0.888164001	0.002864585	0.255313351	0.59419052	0.577583728
cg20747266	-0.234457838	-0.106321238	-0.019816295	-0.112549611	0.066061067	-0.083097429	0.149158496	2.69E-09	0.001075654	0.779410568	0.000430236	0.254951285	0.070825354	0.000448122
cg15547276	-0.001833822	0.006399062	0.001326923	0.002249813	0.004247061	0.000405105	0.003841956	0.627038886	0.031869409	0.861185377	0.437749125	0.492003887	0.960937736	0.451716865
cg17211261	-0.150681034	-0.056661503	0.014596248	-0.056728833	0.098442429	0.041219353	0.057223075	4.51E-10	0.003415325	0.704798616	0.002708245	0.000516145	0.152858263	0.02686166
cg24188526	-0.178711356	-0.059855881	-0.007018884	-0.058590081	0.039834016	0.015361522	0.024472494	1.15E-07	0.035501949	0.93329366	0.03436615	0.502086215	0.817491119	0.66772791
cg12395789	-0.003760799	0.009868339	0.000356731	-0.000177126	-0.00133378	-0.003524239	0.002190459	0.440897655	0.014954819	0.978193715	0.965469291	0.904290784	0.672167736	0.816194455
cg01818492	-9.83E-05	0.002674126	-0.001331832	-0.001080435	-0.00069869	-0.003054917	0.002356227	0.976148149	0.252005873	0.799430286	0.630751918	0.912416561	0.449520589	0.582254611
cg23930711	-0.206179671	-0.149406221	-0.001658686	-0.094418261	0.116961655	-0.026027702	0.142989357	1.47E-05	0.000552103	0.990559045	0.021862263	0.092775658	0.78595582	0.011099628
cg02422689	-0.001536101	-0.001754611	0.00034622	-0.00545583	-0.002266982	-0.002445556	0.000178575	0.75197854	0.658038458	0.976672909	0.128952831	0.804544391	0.767948423	0.986726503
cg13700448	-0.001497547	0.00808958	-0.000406508	-0.001816159	-0.001299846	-0.004451283	0.003151437	0.651414487	0.00216913	0.959662682	0.473356832	0.844895687	0.288866646	0.489472895
cg27641141	-0.00681772	-0.002364189	0.000423051	-0.005069289	-0.008353211	-0.014119298	0.005766087	0.360701584	0.728477711	0.983852614	0.408098791	0.532091936	0.13334072	0.640277702
cg02758706	0.08733444	-0.039046431	0.00505159	0.038139319	0.010409343	0.009600928	0.000808415	6.88E-05	0.04786266	0.930290662	0.046605404	0.834853751	0.838512864	0.988844188
cg15709989	-0.161807369	-0.035906666	-0.002392621	0.033403774	0.097840448	-0.009319358	0.107159806	0.000510934	0.415388797	0.986323432	0.418454026	0.188628879	0.934561771	0.069276556
cg13341402	0.003931157	0.000312914	-0.005414729	-0.003633766	0.000452637	-0.000650495	0.001103132	0.276979124	0.929278936	0.20234266	0.228942364	0.960966164	0.938114556	0.889153888
cg06422471	0.002035044	-0.004748963	-0.000747956	0.001762487	0.00298953	0.002674991	0.000314539	0.689463497	0.237998333	0.950498123	0.650004128	0.751272976	0.760809927	0.977797112
cg06122871	-0.178942561	-0.064931493	0.002904349	-0.090598338	0.051659856	-0.021713671	0.073373528	3.10E-10	0.004125477	0.966849568	7.30E-05	0.1883814	0.625477791	0.014395789
cg15186638	-0.009895609	-0.000543966	-0.004510022	-0.01173185	0.01808772	-0.023718729	0.041806449	0.819962586	0.988351662	0.964594605	0.714410663	0.824526733	0.737694205	0.453501144
cg09967973	0.085088082	0.009346453	-0.01172271	0.046237367	-0.012343689	-0.005703629	-0.006640059	1.12E-11	0.338084633	0.430933839	3.52E-06	0.541194747	0.792271875	0.744969486
cg05901765	-0.008841989	-0.047717496	0.022743828	-0.171593305	0.037387421	-0.029872199	0.06725962	0.854678766	0.185740283	0.771122826	4.43E-06	0.640727796	0.687865574	0.20708069
cg15101980	-0.103361896	-0.036813995	0.000106868	-0.050094137	0.110721616	0.036906331	0.073815285	4.18E-08	0.019519926	0.998368364	0.001356474	3.20E-06	0.111984002	0.000435006
cg23941787	0.004619788	-0.003002796	0.000834027	0.008744458	0.004691115	0.004057984	0.000633131	0.26539631	0.419899557	0.937581094	0.012707372	0.538447584	0.545864636	0.948984246
cg22208012	-0.00225804	0.000966884	-0.002765235	0.000474503	-0.000919053	-0.006032072	0.005113019	0.610257114	0.801518622	0.691581923	0.892613013	0.926277319	0.287011768	0.373501834
cg03828109	0.138037785	-0.142877016	0.004919541	-0.2132782	0.113227834	-0.078256038	0.191483872	6.27E-05	1.29E-05	0.958947123	2.00E-09	0.017513435	0.081891065	8.22E-06
cg25142308	-0.108107163	-0.053608096	0.01151913	-0.014087231	-0.016115736	-0.041928924	0.025813188	0.000338845	0.050891919	0.871628321	0.600115499	0.8133791	0.362688967	0.627127308
cg09545197	-0.003051018	-0.00249529	0.001803092	-0.000962634	-0.000106526	-0.000860615	0.00075409	0.262340986	0.300746743	0.703124772	0.677498201	0.988035513	0.883633796	0.90111801
cg22086828	0.013457095	-0.006623777	0.00670155	0.02328237	0.012882552	0.003916007	0.008966545	0.221018064	0.511054166	0.739851839	0.013204341	0.525161259	0.868383471	0.630332396
cg18653451	-0.159699004	-0.104087168	-0.019702453	-0.156370959	0.03389374	-0.126690605	0.160584345	0.000461701	0.012559458	0.848967978	0.000194657	0.728947522	0.030467684	0.003572713
cg22082347	0.014429881	0.020300906	-0.005300235	0.02137814	0.000826698	0.000450126	0.000376572	0.0112022	0.000176117	0.559986189	6.29E-05	0.957567764	0.975763484	0.979934567
cg26105015	-0.043862698	-0.085134043	-0.017040524	-0.081558858	0.075302116	-0.070026804	0.14532892	0.022017295	5.47E-06	0.585143048	8.39E-06	0.004290881	0.004140482	3.61E-08
cg16750801	-0.212479743	0.036588693	-0.000670378	-0.053083214	0.045312515	-0.048875961	0.094188476	2.52E-07	0.30919595	0.99527844	0.118532519	0.545637779	0.422018667	0.050597101
cg21044833	0.553392582	-0.003609478	-0.026905363	0.339583106	-0.316396546	0.07570131	-0.392097855	1.66E-23	0.909946347	0.598580037	1.00E-16	5.18E-11	0.063694395	5.81E-14
cg12943255	0.026109592	-0.009511652	-0.009362314	0.009674718	0.007299464	0.009876521	-0.002577057	0.026654856	0.39478933	0.644952855	0.355778831	0.780570396	0.651758931	0.929030674
cg21896938	-7.57E-05	-0.000450227	-0.000490712	-0.001701206	-0.001934798	-0.001390895	-0.000543903	0.982343085	0.865052874	0.945577469	0.46402306	0.730761882	0.799957096	0.932559568
cg24939980	0.001916018	-0.010894714	-0.002763469	-0.005491282	-0.002088005	0.000370918	-0.002458922	0.756600012	0.020890103	0.796646975	0.229015734	0.864732965	0.977914859	0.824481752
cg27326469	-7.83E-05	6.33E-05	-0.001187923	-0.001374198	-0.001694133	-0.00081641	-0.000877723	0.977057391	0.976774823	0.777085649	0.45673725	0.699925541	0.859931316	0.848276654
cg22674613	-0.031996857	-0.013519286	-0.005847441	-0.010643278	0.01252839	-0.012915922	0.025444312	0.001113792	0.135204208	0.764731241	0.221823774	0.504655022	0.402255197	0.03761137
cg10576032	0.001751884	-0.00839018	0.002700728	0.003632808	0.004185163	0.004776562	-0.000591399	0.6653378	0.008390785	0.653424935	0.236396412	0.533151972	0.370806694	0.945804688
cg03459953	0.000131864	0.001735654	-0.00042489	-0.002082403	-0.002318861	-0.002615661	0.0002968	0.966588292	0.448840844	0.949305842	0.328953973	0.638501281	0.517984605	0.96154866
cg10564075	0.020105662	0.002911168	-9.45E-05	0.012627757	0.006898067	0.012457644	-0.005559577	0.013386017	0.717983954	0.996880688	0.081523564	0.68866615	0.306295616	0.724610363
cg09865348	0.118254898	0.032050226	-0.040188881	0.135543211	0.015847938	0.068459514	-0.052611576	3.99E-08	0.075029898	0.078809306	1.81E-10	0.704154483	0.006096605	0.030695533
cg19497572	-0.075663572	-0.01255583	0.033523211	-0.056038618	-0.029678431	-0.023943292	-0.00573514	0.001614891	0.590544915	0.28757354	0.009445557	0.522884069	0.567692986	0.921642742
cg02446647	-0.089695502	-0.145380322	0.019970989	-0.19264718	0.118635937	0.023339222	0.095296715	0.000779732	8.44E-08	0.673807427	5.15E-11	0.001056586	0.631554499	0.003230812
cg15205204	-0.076028853	-0.084622115	-0.009257524	-0.214860056	-0.072663976	-0.049143305	-0.023520671	0.046533699	0.015283441	0.926784775	2.78E-08	0.250107028	0.413310197	0.756561472
cg17635294	0.018327336	-0.007586543	-0.00513835	0.019068879	0.00323325	0.001431585	0.001801665	0.147263407	0.520389557	0.855972171	0.07994506	0.917981308	0.963432233	0.9540399
cg20648992	-0.075824089	0.002178778	0.010969822	-0.029489314	0.057910002	0.033616816	0.024293186	5.85E-05	0.9088145	0.766223066	0.072720403	0.02841982	0.197957775	0.383075289
cg12182937	-0.112682652	-0.079692692	-0.009203462	-0.080820092	0.010861098	-0.014109356	0.024970455	8.40E-09	3.44E-06	0.803050762	1.92E-06	0.780221483	0.668148563	0.329041118
cg23963153	0.001934273	0.002569042	-0.001109428	-0.001040558	-0.000410306	-0.000184885	-0.000225421	0.41998967	0.20483886	0.811998168	0.594808856	0.943564905	0.973865433	0.968106246
cg05365824	0.073338595	0.038448673	-0.008004412	0.073085856	0.035490906	0.026697051	0.008793855	1.45E-10	3.96E-05	0.628763034	1.88E-11	0.008782806	0.034361335	0.605042838
cg10099415	-0.065084138	-0.047908609	-0.01483379	-0.028053287	0.062264132	0.016687733	0.045576399	0.000383166	0.004445629	0.632363161	0.08292809	0.014873716	0.610227459	0.046028059
cg03818793	0.003000306	-0.177933627	0.000574937	-0.038771447	0.024501898	0.01024771	0.014254188	0.915410141	3.02E-12	0.993175616	0.049167452	0.578556185	0.831237579	0.743861211
cg27169819	0.006842552	0.009488107	-0.000681648	0.011481611	-0.010426241	-0.005754782	-0.004671459	0.331984886	0.115739511	0.971235495	0.048941684	0.370487656	0.630312681	0.707842175
cg13374701	0.008479311	0.029104507	0.001757435	0.006383042	0.002731362	0.001690517	0.001040845	0.286261215	4.67E-05	0.929940643	0.336046438	0.879798864	0.925481528	0.956586859
cg17274953	-0.000747956	0.006255262	-0.000524726	-0.003272223	-0.002403474	-0.001814956	-0.000588518	0.811778333	0.008291624	0.940680957	0.15183155	0.651824042	0.719266066	0.925314315
cg17967071	0.059449678	0.002654852	-0.028971838	0.075791795	0.024294533	0.033672706	-0.009378173	0.00104859	0.886162957	0.200048811	1.12E-05	0.47688284	0.185770747	0.806371444
cg07835289	-0.069569454	-0.054383748	0.013924096	-0.053946942	0.017371717	-0.017560448	0.034932165	0.011549344	0.031933389	0.814596082	0.028852988	0.777101083	0.753351131	0.408945073
cg05467676	-0.009563768	-0.001760096	-0.019306434	-0.004521697	-0.01344574	-0.011744797	-0.001700943	0.388181377	0.86475346	0.108876755	0.62028469	0.483949846	0.4831665	0.946992537
cg04716580	0.007283851	-0.015078016	-0.010703101	0.011081674	0.001641258	0.016905347	-0.015264089	0.614313682	0.193575023	0.606023608	0.318507228	0.961566341	0.384940109	0.43055953
cg15989926	0.083840183	0.060753758	-0.037130079	0.098322582	-0.001387655	0.079545686	-0.08093334	2.67E-05	0.000837887	0.106564522	3.18E-07	0.979476001	0.001404427	0.000633961
cg13607935	0.003975143	-0.006875312	0.001236776	0.007242252	0.006139769	0.005465651	0.000674118	0.369445439	0.066090681	0.905144283	0.04606622	0.405733227	0.390707374	0.947756186
cg26380756	-0.001115276	0.006645036	-0.001328403	-0.001954528	-0.001496734	-0.001367782	-0.000128952	0.687589756	0.002355391	0.781959354	0.34996924	0.773650322	0.778345627	0.983385938
cg05060949	-0.077280716	-0.060783077	-0.004590874	-0.002124405	0.010620774	0.002804809	0.007815964	1.82E-05	0.000236789	0.92038808	0.894628107	0.78573814	0.948907896	0.838372682
cg07522664	0.001033401	0.000806288	-0.001111504	-0.001372003	-0.000586074	-0.000152722	-0.000433352	0.66630996	0.688294793	0.793308083	0.451610102	0.909772636	0.977095662	0.931455687
cg11827998	-0.01948867	-0.069733045	0.006131071	0.026749342	0.038835975	-0.065569259	0.104405235	0.723070159	0.100805557	0.962842296	0.517314276	0.690852262	0.353831315	0.077224635
cg09401661	0.161142738	0.149460155	-0.03829222	0.204148318	0.019127546	0.07546967	-0.056342125	1.52E-12	1.98E-12	0.072291655	5.70E-17	0.605730924	0.001333743	0.012046013
cg16405166	-0.08515141	-0.052946569	0.017542475	-0.040033086	0.073572815	-0.009871989	0.083444804	5.24E-05	0.005416692	0.609288513	0.029512691	0.010381995	0.824263986	0.000881682
cg04219515	-0.000538809	0.001578177	-0.000526881	-0.002502102	0.000859146	-0.000605717	0.001464863	0.843539023	0.454388998	0.928754749	0.201811696	0.871163969	0.907395286	0.733691759
cg14560317	-0.000961871	0.004228581	0.001251283	-0.008448057	-0.001140313	-0.000124183	-0.00101613	0.861443941	0.309797273	0.913022865	0.032554155	0.92014464	0.991533871	0.925167553
cg01453053	-0.000264976	0.002209535	-0.000446487	-0.002191977	-0.002775547	-0.001210944	-0.001564602	0.917985967	0.239026481	0.934755678	0.220049561	0.45991586	0.769183081	0.67339467
cg04369109	-2.39E-05	0.00086665	-0.001765991	-0.001444673	-0.000815615	-0.000654351	-0.000161264	0.992785064	0.65955185	0.591068251	0.41932034	0.864736924	0.887162959	0.975453141
cg08419479	0.001969538	-0.010421686	-0.001299454	0.007215891	0.003900308	0.003170286	0.000730022	0.657194264	0.003054952	0.889189342	0.032950673	0.611907623	0.653133015	0.938307545
cg00984694	-0.003499387	0.014789049	-0.003015634	-0.007031461	-0.002849206	-0.002011599	-0.000837607	0.434459264	0.000124631	0.677777217	0.051493394	0.747104816	0.816993337	0.93332412
cg11392062	0.005077488	-0.02215387	0.000709745	0.009638752	0.007691178	0.001141312	0.006549866	0.524921971	0.000817612	0.972258637	0.124662585	0.586564832	0.948516846	0.591145387
cg05671386	-0.002570187	0.015289602	0.02980011	0.051674571	0.045712991	0.071404706	-0.025691715	0.962347886	0.709424345	0.694175841	0.16152562	0.581604727	0.231827576	0.757171224
cg06351537	0.06848968	-0.002355889	-0.005818902	0.110434966	0.092153213	-0.039061458	0.131214671	0.222003847	0.966425517	0.969727957	0.020801964	0.317668115	0.706349466	0.050924067
cg08509172	-0.163906481	-0.098215354	0.007541387	-0.086651931	0.107657355	0.014589451	0.093067904	1.26E-07	0.000276053	0.919933098	0.000908078	0.006464423	0.810824935	0.007591606
cg27478700	-0.011577706	-0.001496008	0.013938164	-0.009577346	0.008949358	0.008332956	0.000616402	0.106562542	0.833135342	0.090825166	0.124554633	0.505813395	0.467377698	0.972957672
cg06108720	0.00099457	0.000162465	-0.001181817	-0.001598369	-0.001812301	-0.001658554	-0.000153747	0.669627599	0.937247699	0.765294827	0.365699222	0.661032507	0.653473596	0.976365706
cg10310846	-0.000798348	0.001192038	-0.002105012	-0.002061215	-0.002431486	-0.001360023	-0.001071463	0.772841087	0.59204425	0.565511375	0.311133728	0.597592985	0.772603607	0.829105489
cg01021547	0.054435319	0.04494325	-0.030391998	0.084709712	-0.014215559	0.006313466	-0.020529025	5.00E-06	4.11E-05	0.018195022	2.57E-11	0.519116428	0.791736242	0.185114176
cg21205468	-0.002216937	0.00755866	-0.000550919	-0.001602589	-0.001301907	-0.002629538	0.001327631	0.411091732	0.001005393	0.934005821	0.464912203	0.816544164	0.528663202	0.795724922
cg21367137	-0.001395159	0.006972063	5.88E-06	-0.003261502	-0.002761727	-0.002115912	-0.000645815	0.631449051	0.002698541	0.999352108	0.142303198	0.580086619	0.648298739	0.914618602
cg19026977	-0.020919246	-0.028684927	-0.010598785	0.020611273	0.018809835	0.030230588	-0.011420753	0.538674382	0.308926366	0.88484409	0.440985345	0.777704131	0.561803504	0.866525122
cg01504718	0.130506438	0.074733444	-0.03829358	0.152176795	-0.007057669	0.024290038	-0.031347707	9.30E-08	0.000409807	0.162752693	3.13E-10	0.899763166	0.522727511	0.343761592
cg22805990	0.000580263	-0.006700376	-0.013350959	-0.007377483	0.001320401	0.002696024	-0.001375623	0.93146255	0.167910121	0.024418338	0.113605878	0.922073292	0.809258123	0.913246211
cg02407415	0.081379713	-0.069504486	-0.019791036	0.112158455	0.129950557	0.109320909	0.020629648	0.321986334	0.334991188	0.921619462	0.098780235	0.327740182	0.349201329	0.910186753
cg14132868	0.001775305	-0.040410348	-0.002452312	-0.009404439	-0.001572443	-0.001660445	8.80E-05	0.862022624	7.67E-07	0.906967551	0.197143312	0.942461466	0.934194323	0.996764546
cg10210571	0.011931359	-0.016765789	-0.011921091	-0.012455579	-0.003243071	0.00185039	-0.005093461	0.42654829	0.184344283	0.593921993	0.30357442	0.926858646	0.957265442	0.869326187
cg09305898	-0.015143014	-0.002076409	0.001889021	-0.003878522	-0.000870196	0.016299287	-0.017169483	0.081446231	0.809288973	0.935184701	0.614009935	0.970508704	0.172117774	0.127182775
cg21050234	-0.069445201	-0.038031566	0.021164744	-0.034211934	0.08305499	-0.01545824	0.098513231	0.171771402	0.414100814	0.849947128	0.433012933	0.328764836	0.891088606	0.125624623
cg18252039	-0.287055449	-0.125584992	-0.003380543	-0.13881951	0.127388011	0.022159027	0.105228984	2.12E-14	6.55E-06	0.967007205	7.27E-07	0.001047147	0.684019386	0.002434692
cg07473634	0.016403104	0.039637501	-0.010633028	0.059380776	0.010925336	0.025260342	-0.014335006	0.147508699	0.000141515	0.533615487	7.60E-08	0.625985284	0.083911004	0.386993772
cg01161811	0.015653754	0.034978063	-0.010945006	0.048824451	-0.004651431	0.02624517	-0.030896601	0.098026527	7.77E-05	0.403396926	1.40E-07	0.827856767	0.028240223	0.006249687
cg22114775	0.005016229	-0.015165675	0.001701559	0.011414404	0.00857594	0.004689738	0.003886201	0.442006614	0.005399576	0.910850841	0.030175827	0.427907649	0.674048076	0.73618207
cg12528144	-0.000866543	0.00575385	-0.000391094	-0.003737227	-0.003379015	-0.002957697	-0.000421318	0.776368415	0.013096187	0.955875162	0.09542465	0.477311221	0.474785749	0.947163952
cg11140595	-0.001826348	0.006615899	-0.000302769	-0.002615129	-0.002877526	-0.002975551	9.80E-05	0.515897234	0.004153793	0.966098285	0.237751965	0.558261822	0.46408346	0.98822879
cg25257677	-0.103025972	-0.358185801	0.008785399	-0.362293137	-0.013211688	-0.054656944	0.041445256	0.054197835	4.52E-10	0.952830172	2.57E-10	0.923072309	0.550172803	0.671729453
cg07274300	-0.006124176	-0.002361342	0.016226769	0.013142013	0.007296762	0.01026598	-0.002969218	0.537592054	0.787610148	0.120757004	0.091373808	0.694161399	0.475215638	0.883629348
cg14774045	0.004014243	-0.015011496	-0.012625862	-0.006640355	-0.0010709	0.000180405	-0.001251305	0.346021639	6.70E-05	0.004255694	0.058340071	0.915249894	0.986116273	0.891938037
cg13564289	-0.004991565	0.006826393	-0.001845545	-0.007261887	-0.00250743	-0.002333763	-0.000173667	0.263725551	0.077617309	0.847117695	0.052784843	0.790623414	0.791080272	0.987616196
cg05960032	0.017522767	0.059191011	0.011018427	0.064924849	-0.01144022	-0.000749544	-0.010690676	0.639058035	0.044255088	0.888856484	0.023626421	0.883604826	0.993030837	0.885803888
cg10043817	-0.000404035	0.002688895	6.70E-05	-0.001482708	-0.000670059	3.42E-05	-0.000704254	0.876204281	0.160755088	0.991567558	0.422186738	0.896463738	0.995109902	0.883278156
cg05657462	-0.009497795	-0.002221165	-0.00642364	-0.007256185	-0.007819455	-0.01054423	0.002724775	0.258187611	0.779218371	0.635658254	0.30343371	0.63036876	0.396319547	0.881789086
cg12140441	0.071765467	0.077204248	0.100381114	-0.142586249	-0.023471505	0.033500833	-0.056972337	0.659678248	0.566946317	0.691634669	0.248826562	0.949895659	0.920374962	0.854444887
cg04565649	-6.71E-05	0.007567921	-0.000909931	-0.003843734	-0.002512137	-0.001769908	-0.000742229	0.983414018	0.000981781	0.877713328	0.078186086	0.61398621	0.711661348	0.897960313
cg23633635	0.000221872	0.002779096	-0.002321746	-0.003666366	8.38E-05	-0.001212327	0.001296108	0.964099986	0.438563841	0.753089972	0.272401404	0.99364838	0.888650579	0.881306266
cg03173679	0.000475808	-0.006974182	-0.00457227	-0.007032961	-0.001729049	0.001130752	-0.002859801	0.937442905	0.106934301	0.531314312	0.092175277	0.879139649	0.92041204	0.762136889
cg21243143	0.03912914	0.037001383	-0.00956702	0.046656562	0.025490175	0.020223653	0.005266522	0.058509137	0.048982916	0.833319967	0.011242522	0.519348054	0.573172071	0.914990528
cg16195332	-0.190605192	-0.099225629	-0.015076768	-0.125585998	0.03491772	-0.094167531	0.129085251	4.06E-06	0.006549883	0.873116603	0.000536042	0.673128292	0.071909005	0.007405937
cg17402373	0.001055223	0.004692326	-0.002560263	-0.001880161	0.001265942	-0.000353864	0.001619807	0.744742221	0.058605395	0.548174927	0.435483246	0.840839775	0.958833573	0.766926824
cg01043997	-0.039862128	-0.058724116	-0.009682742	-0.021037387	0.004540492	-0.005836627	0.010377119	0.040050485	0.001150935	0.816036621	0.22059345	0.927994578	0.896828957	0.797400787
cg11651535	0.000195755	0.002484189	-0.001245792	-0.001292848	0.000229711	-7.52E-05	0.000304918	0.941423565	0.193915729	0.760080464	0.482297926	0.967599846	0.988925495	0.953770288
cg20428033	-0.066813823	-0.009832145	0.068429353	-0.176577539	0.167581701	-0.002881174	0.170462876	0.386210306	0.8920969	0.534211491	0.005592686	0.124759423	0.987635636	0.056184269
cg19293995	-0.000944232	0.003908188	-0.00219324	-0.003481588	-0.002073975	-0.004031361	0.001957386	0.829702243	0.240195056	0.754527909	0.272005976	0.796178783	0.49696338	0.791587485
cg08060501	0.050306715	0.027043917	-0.004010714	0.038985481	0.000508331	0.007257161	-0.006748829	1.30E-05	0.008499944	0.882281216	0.000162623	0.986867056	0.745912642	0.763736124
cg09144480	0.100810838	0.030706202	-0.046708374	0.110380618	-0.014156565	0.071395366	-0.085551931	1.59E-05	0.14147767	0.076178805	6.67E-07	0.778218472	0.013453398	0.001857942
cg01691333	-0.000849024	0.00109957	-0.001019577	-0.000844565	-0.000761092	0.000943668	-0.001704761	0.750085768	0.611118687	0.837061907	0.672927605	0.88898023	0.847492094	0.6785848
cg11349878	0.052163881	0.078887803	-0.014411211	0.08568116	0.006751058	0.021433635	-0.014682577	4.92E-05	3.01E-09	0.422898011	2.65E-10	0.813856003	0.23640157	0.458732179
cg18315834	0.004065223	-0.010125477	0.003471315	0.009136056	0.007921147	0.006190693	0.001730454	0.435853851	0.019547408	0.683255173	0.030260482	0.336577262	0.405497813	0.872534331
cg26644781	0.016260151	0.007213666	-0.017156064	0.047760891	0.001320406	0.006866535	-0.005546129	0.018113598	0.263215556	0.028030276	1.72E-10	0.942477862	0.568235778	0.6586957
cg05372495	0.00812458	0.013774428	0.010493231	0.003352783	0.008137797	0.001381276	0.006756521	0.347118036	0.060383239	0.329602056	0.641132407	0.616401637	0.944531009	0.636531445
cg03738384	0.785269079	0.418811496	-0.067191269	0.410284619	0.115972083	0.352649487	-0.236677404	1.11E-23	1.00E-14	0.221552223	1.60E-14	0.073736099	5.66E-08	1.59E-05
cg13962022	0.00021292	0.001650853	-0.00052681	-0.00126573	-0.001362752	-0.000836053	-0.0005267	0.933309235	0.378343688	0.918909835	0.473480407	0.752682153	0.848498478	0.911607381
cg11293572	0.010904552	0.007027723	-0.003214245	0.035875674	0.031927782	0.045971023	-0.014043242	0.293385041	0.449246444	0.89435019	7.73E-05	0.020322676	0.000298576	0.321140622
cg11602546	-0.000219059	0.002768262	-0.001107815	-0.000266862	-0.000345972	-0.000428293	8.23E-05	0.933434982	0.141310225	0.793628991	0.88638032	0.949575431	0.931479284	0.987916379
cg27057525	0.008260985	0.015052231	-0.003029571	0.030836351	0.017213833	0.018613832	-0.001399999	0.312953463	0.031547273	0.866262837	1.97E-05	0.151155268	0.0642255	0.941512534
cg10742620	-0.183908212	-0.055314257	0.000437942	-0.084335806	0.067550904	-0.019525938	0.087076843	3.17E-15	0.000652507	0.993368086	6.77E-07	0.004535575	0.497520294	5.16E-05
cg27122127	-0.003206016	0.005946928	-0.00226489	-0.00488813	-0.005519824	-0.004046978	-0.001472846	0.413806847	0.069708852	0.743335734	0.123385345	0.389587864	0.495358366	0.853245248
cg09343092	0.00065826	0.066392932	-0.051392562	0.128415827	0.013898017	0.023034843	-0.009136826	0.979160751	0.00024862	0.017269279	4.24E-10	0.737992553	0.45997187	0.825377517
cg19489885	0.252220399	0.124578374	-0.027805765	0.149392877	-0.01747809	0.115914345	-0.133392435	6.16E-13	4.86E-06	0.515596779	9.42E-08	0.77770143	0.001201989	0.000106489
cg14788660	-0.002471222	0.008530434	-0.000412966	-0.003735418	-0.004766511	-0.003823212	-0.000943299	0.467363883	0.002634849	0.962149841	0.16852251	0.383482168	0.434630787	0.895303562
cg00559018	-0.003793964	-0.030009445	-0.002563992	-0.006451587	-0.000995151	-0.001694927	0.000699775	0.558934106	1.83E-07	0.841307531	0.202027822	0.947880308	0.898460956	0.961827715
cg19706320	-0.038519419	0.025782015	0.033537626	-0.02006753	0.0119	-0.008346231	0.020246231	0.313834471	0.449104548	0.552003353	0.52928505	0.892610238	0.922657065	0.782083695
cg13063344	-0.221748139	-0.068182057	0.004677881	-0.062672042	0.144661775	0.023132714	0.12152906	2.54E-17	8.24E-05	0.922099407	0.000192746	3.34E-08	0.423552919	4.33E-07
cg14236957	0.070949343	0.06457161	-0.03482926	0.144579666	-0.016533855	0.031538632	-0.048072487	0.005243891	0.00613017	0.302717624	2.71E-08	0.769202199	0.442573844	0.158959168
cg24591451	0.306218943	0.171545707	-0.034940659	0.267447953	-0.033174033	0.063653277	-0.09682731	1.04E-24	2.37E-16	0.057422469	1.92E-23	0.198227051	0.001825015	2.56E-06
cg16264492	0.001341704	0.00219466	-0.001844889	-0.001285669	-0.002093226	-0.001575042	-0.000518184	0.598341347	0.289854624	0.620142612	0.515543652	0.646889356	0.716060833	0.923329567
cg02938429	-0.006136937	0.128503304	0.011702493	0.005523938	0.004519036	0.003692114	0.000826922	0.714097604	5.98E-14	0.623131742	0.663624498	0.897393733	0.912309455	0.982198856
cg10974104	-2.93E-06	-0.00060415	-0.001744528	-0.004336899	-0.000889659	0.002479644	-0.003369303	0.99945463	0.85934908	0.806213078	0.145471412	0.917526869	0.702438298	0.547928062
cg09055489	0.004330365	-0.03363306	0.001637761	0.012791424	0.008999916	0.007196188	0.001803729	0.764835984	0.002564083	0.961819376	0.23044739	0.728046183	0.770290783	0.953018928
cg06277925	-0.003086601	0.007373982	-0.00385281	-0.010751063	-0.007101237	-0.004100808	-0.003000428	0.717500503	0.272364633	0.797120837	0.091809257	0.628629345	0.783108468	0.850820446
cg00174918	-0.000459444	0.006953627	-0.000486035	-0.004289998	-0.004245203	-0.0012738	-0.002971403	0.908907614	0.016493391	0.956200517	0.126058809	0.47516722	0.85638503	0.583069995
cg16255631	0.014576631	0.001245524	-0.009276159	0.017541416	0.013881692	0.02365341	-0.009771718	0.159715939	0.903794501	0.561221695	0.049156017	0.456977937	0.074723969	0.563821301
cg05639624	0.002662041	-0.005435279	0.002103147	0.003281602	0.003771235	0.002132675	0.00163856	0.540157262	0.123686003	0.790546918	0.335334378	0.630835496	0.789793537	0.846699396
cg14486338	-0.237038978	-0.126058718	0.036826445	-0.123388996	0.130234031	-0.070178761	0.200412792	1.31E-10	2.98E-05	0.407212274	3.03E-05	0.002424595	0.09535962	1.04E-06
cg02633491	-0.007178893	0.004482347	-0.002412679	-0.006795497	-0.005396423	-0.012405515	0.007009092	0.288960179	0.460363938	0.873625382	0.228187914	0.686845631	0.15823268	0.493005807
cg07891820	0.001623052	-0.006452021	-0.002587123	0.00958677	0.000963033	-0.004627391	0.005590424	0.844035127	0.302831059	0.870180177	0.105571308	0.957670528	0.725056858	0.640110159
cg04338055	-0.01774016	-0.067022896	-0.001146119	-0.021194054	0.014031871	-0.020850136	0.034882007	0.064872428	1.36E-10	0.966356032	0.012953268	0.418367992	0.103164674	0.00252581
cg09907096	-0.004375727	0.011488729	-0.003213184	-0.002922941	-0.002409178	-0.002904739	0.00049556	0.282418118	0.001285077	0.616289068	0.390539157	0.77635238	0.692230244	0.959657827
cg23015488	0.000810923	0.002101807	-0.000858393	0.000104156	-0.001401002	-0.002072426	0.000671424	0.742497337	0.276346043	0.85748918	0.956434933	0.756424781	0.563140029	0.888684398
cg25613385	0.075417977	-0.007891916	-0.055758814	0.061802208	-0.015758478	0.011282114	-0.027040592	2.53E-05	0.643037768	0.004263214	0.000132648	0.664230932	0.747236941	0.273859541
cg26305896	-0.121761393	-0.031147091	0.01054352	-0.100494771	-0.02852572	-0.071666566	0.043140847	2.82E-05	0.237991488	0.877028767	0.000132125	0.620749017	0.053053813	0.285940971
cg24128590	0.01047617	0.003308207	0.007532163	0.016836559	0.01573975	0.006630716	0.009109034	0.233669758	0.687169138	0.576615007	0.024133132	0.259876147	0.674643382	0.500265948
cg03721657	0.144815838	0.006101437	-0.008596529	0.134447418	0.063180401	0.050757658	0.012422743	4.70E-07	0.822008904	0.898784862	4.07E-07	0.129186043	0.176771182	0.831654094
cg14059340	-0.013428515	-0.002368652	-0.008592532	-0.009566047	0.000414218	-0.011911589	0.012325806	0.144284981	0.790773462	0.537124149	0.227169201	0.986673723	0.393109094	0.350078211
cg18209674	0.003578049	0.001887763	0.000855645	-0.001064809	-0.002390944	-0.001758109	-0.000632834	0.415194251	0.628531792	0.937315842	0.768903252	0.789415967	0.841221402	0.95026912
cg00935119	0.00052282	0.002739071	-0.002264562	-7.15E-07	-0.001427558	-0.002374503	0.000946945	0.877936293	0.282205577	0.620909128	0.999771046	0.818283139	0.633125491	0.879762179
cg15447787	-0.251199918	-0.086976592	0.018990196	-0.107808326	0.130809027	-0.001097181	0.131906208	1.90E-09	0.010175013	0.807952096	0.001286588	0.010707685	0.990981711	0.003153997
cg23540020	0.006907942	-0.007791494	0.000210004	0.008327892	0.007218034	0.015222941	-0.008004906	0.15596091	0.071393924	0.98815466	0.046967664	0.394468391	0.011233643	0.217327186
cg24122498	-0.253128012	-0.13882134	-0.024392801	-0.179027836	0.000458106	-0.132583495	0.133041601	1.12E-08	0.000223987	0.755324045	3.09E-06	0.996886604	0.008874312	0.005997802
cg19645734	-0.001096374	-0.030799815	-0.006217391	-0.004836922	0.002080304	-0.002708493	0.004788797	0.900640181	5.42E-06	0.579915075	0.433833557	0.905142396	0.861491121	0.719827672
cg22678952	0.000316816	0.001749643	0.000278274	-0.00213187	-0.001371097	-0.000384431	-0.000986666	0.908450776	0.394890273	0.964151593	0.268050679	0.775254916	0.942824287	0.834581305
cg15052447	0.557154508	0.456735883	-0.046776026	0.534817136	-0.008113717	0.103146303	-0.111260021	1.72E-24	3.97E-22	0.203351854	8.92E-25	0.913779421	0.005896359	0.00186169
cg19759454	-0.001629026	0.006246564	-0.001151268	-0.002972862	-0.001580789	-0.001283092	-0.000297697	0.536767903	0.003741955	0.819014872	0.150119482	0.756391856	0.792132827	0.960152634
cg26275242	-0.00326413	0.006667038	0.003227216	-0.004587037	-0.008702337	-0.008780739	7.84E-05	0.62331878	0.210924849	0.783023483	0.368542372	0.400646552	0.304334203	0.995947282
cg18172830	-0.000580861	-0.004349056	-0.004911679	-0.005639325	-0.001815784	-0.000498848	-0.001316936	0.899891401	0.19898093	0.311654314	0.081823879	0.829165409	0.956903018	0.874620455
cg03126718	-0.001245947	0.008472511	0.000102918	-0.002140416	-0.002468247	-0.002834625	0.000366377	0.692991214	0.000719417	0.989893249	0.36809754	0.65638137	0.533650251	0.957401821
cg23455227	-0.092201569	-0.110104961	-0.003301283	-0.095332333	0.083716367	-0.04204082	0.125757188	0.00208406	0.000114604	0.969411386	0.000535483	0.057946373	0.362580794	0.000593902
cg19032492	0.002749528	0.002057238	0.003825145	-0.005452396	0.003582195	0.006542609	-0.002960414	0.546957183	0.59831048	0.5442792	0.126336786	0.6692692	0.264782976	0.69526931
cg09938328	-0.006095768	-0.021177005	-0.010023664	-0.009094716	-0.00569123	-0.007593116	0.001901885	0.495331574	0.004119361	0.359493485	0.19910066	0.742615258	0.591573058	0.921724529
cg23043438	0.000640743	0.003421297	6.45E-07	-0.00159003	-0.001004634	-0.000661682	-0.000342952	0.794167063	0.064944783	0.999921918	0.376543691	0.829468199	0.886499471	0.94626282
cg13375518	0.016724376	-0.052419118	-0.005813152	0.013244042	0.016606647	0.095531932	-0.078925285	0.67439944	0.092295615	0.950872893	0.664144213	0.832212358	0.028748767	0.06679524
cg26009245	-7.20E-05	0.001839683	-0.001063448	1.55E-05	0.000200994	0.000460272	-0.000259279	0.979443987	0.359775541	0.816208933	0.993750228	0.972588793	0.929250408	0.962071073
cg03104309	0.036176727	0.021142272	0.012276223	0.062828915	0.06346406	0.021973793	0.041490266	0.167922225	0.37763265	0.823991197	0.005857451	0.098179088	0.635668088	0.239303583
cg13685951	-0.088159083	-0.057894545	-0.001474021	-0.118648247	0.072302868	-0.029093296	0.101396164	2.69E-05	0.002301985	0.980719714	1.52E-08	0.011211847	0.351794695	6.37E-05
cg18540374	-0.001861334	0.012665979	-0.003115313	-0.003519854	-0.007156107	-0.001950518	-0.005205589	0.683459922	0.00050576	0.6391192	0.306790469	0.273062915	0.813789192	0.368662058
cg13247581	-0.000940243	0.006583975	-0.000902503	-0.003625313	-0.003132269	-0.00145862	-0.001673648	0.732171736	0.002108094	0.868436734	0.076518807	0.468305342	0.754137946	0.700609176
cg11605771	-0.003556626	0.009739833	0.001828294	-0.00418749	-0.002662605	-0.000682535	-0.001980071	0.269691321	0.00062713	0.761250089	0.120337752	0.675470211	0.926144638	0.739366529
cg03974347	-0.002381758	0.01642246	-0.00291448	-0.023610433	-0.010252583	0.004614413	-0.014866996	0.851964848	0.08229977	0.91273836	0.010630554	0.625646275	0.837481505	0.320923614
cg09890653	-0.03195779	-0.044592448	0.009705025	-0.032950964	0.016945809	-0.009185958	0.026131767	0.093141072	0.009568007	0.806557527	0.047710427	0.663508354	0.818840615	0.342492547
cg23105471	-0.089859029	0.0159322	0.026627755	-0.148141162	0.199280236	0.15311208	0.046168156	0.018956027	0.672341195	0.707977569	3.98E-05	0.000131494	0.001814774	0.440198538
cg12185435	0.048164771	0.000902455	-0.007760328	0.034996288	0.016992974	0.010856232	0.006136742	2.98E-06	0.929439154	0.648509555	0.000126639	0.31628693	0.510244651	0.753848531
cg15479777	-0.104618124	-0.025683871	0.021037823	-0.022408249	0.018071769	0.002984838	0.015086931	9.73E-06	0.226544539	0.563591325	0.268710845	0.710463277	0.958821552	0.734781774
cg25756129	-6.45E-06	0.001500927	-0.000693525	-0.000410705	-0.000771369	-0.000539135	-0.000232235	0.998160762	0.465535748	0.897566688	0.833896863	0.88261232	0.916525405	0.966644282
cg09475510	-0.000733278	0.004202068	-0.00238515	-0.003324759	-0.002788823	-0.000599437	-0.002189386	0.84387646	0.13006175	0.646629024	0.213597786	0.655234025	0.935223291	0.700349411
cg01874360	-0.002490628	0.007292632	-0.00170867	-0.000453899	-0.002950832	-0.002369496	-0.000581336	0.585740453	0.045668982	0.851462594	0.901183282	0.731476654	0.771992015	0.95437167
cg16094412	-0.002429307	0.004552633	-0.001612153	-0.002760864	-0.002149807	-0.002617009	0.000467202	0.380789596	0.051009014	0.743555764	0.221780315	0.688950055	0.550629535	0.941417862
cg05827546	0.022033394	-0.004946157	0.002583391	0.005241977	0.007784534	0.029023088	-0.021238554	0.077716953	0.682792676	0.938728251	0.635988023	0.775531082	0.075427017	0.208747126
cg12342027	-0.001827673	0.005824988	-0.001053941	-0.002975858	-0.00310709	-0.002107267	-0.000999823	0.521850777	0.01220731	0.85712528	0.184915034	0.525472898	0.654249288	0.86032778
cg24553536	0.052790418	0.010802347	0.010705252	0.05047872	0.041299108	0.0868845	-0.045585393	0.00166474	0.504003246	0.741665469	0.00099989	0.107563994	0.000101988	0.028704353
cg06595130	0.046730193	0.014338612	-0.01512063	0.062025769	0.02332752	0.053596921	-0.030269401	0.000848465	0.27315941	0.46252083	4.01E-06	0.33964561	0.002661827	0.0934431
cg22198044	0.095857015	0.192722591	-0.016372081	0.184882119	-0.066207396	0.087282956	-0.153490352	0.145619975	0.00122751	0.922478246	0.001462224	0.608213089	0.378265744	0.057103236
cg19830147	0.000958472	0.002813011	-0.000829297	-0.000353165	-0.001357323	-0.000697345	-0.000659978	0.710451979	0.162264807	0.873189107	0.858930162	0.779069757	0.889365985	0.897560794
cg11279697	-0.136730895	-0.055613957	0.000947186	-0.053531935	0.119984628	0.05300082	0.066983809	1.98E-07	0.013028918	0.989770488	0.014264987	0.000284785	0.106663278	0.026302954
cg06168050	0.02612037	-0.087286103	0.000868325	-0.007526888	0.003770447	0.000737189	0.003033258	0.036798443	1.66E-10	0.981469521	0.499392147	0.904249368	0.981932961	0.920024695
cg02884884	-0.095945853	-0.044515644	0.002128892	-0.057419787	-0.017556776	-0.009290825	-0.008265951	1.34E-06	0.009991407	0.96844971	0.000818568	0.65158667	0.817392611	0.841213019
cg15316843	-0.177658171	-0.048926285	0.001025315	-0.048355475	0.095501886	-0.007137805	0.10263969	5.00E-10	0.030851406	0.989036505	0.028434935	0.005039208	0.901974679	0.000658416
cg01917416	-0.044661748	-0.036111674	-0.011876411	-0.017874483	0.033693541	-0.000800655	0.034494196	0.005920564	0.01586176	0.687172295	0.216887194	0.201325671	0.985128646	0.10293833
cg00414561	-0.012770133	-0.004308791	-0.007983853	-0.003535611	-0.013642074	-0.007195852	-0.006446222	0.461518836	0.782303414	0.810536194	0.8031728	0.676725081	0.832008756	0.85289533
cg22371492	-0.148585816	-0.127996269	-0.022460887	-0.060965002	0.169962388	0.058854065	0.111108323	7.11E-05	0.000226303	0.756075209	0.061821666	0.000650607	0.274845246	0.013458624
cg10115987	0.002994733	-0.067007445	0.012374351	0.016250031	0.051211666	0.004170583	0.047041084	0.909611771	0.000581082	0.764538722	0.378829666	0.105338517	0.934580186	0.075976345
cg01222133	0.118890669	-0.020133354	-0.022234313	0.093463002	0.016855677	0.044247226	-0.027391549	1.44E-05	0.425643093	0.61772753	0.000146405	0.77407744	0.25006725	0.532044819
cg01610165	-0.017834504	-0.003585542	-0.000153652	0.005604131	0.046916276	-0.004164409	0.051080685	0.612966973	0.909034762	0.99872135	0.840234436	0.392243418	0.956950409	0.226342761
cg15007222	-0.003270451	-0.002064275	0.000939199	0.007457102	0.004300018	0.008207274	-0.003907256	0.686315275	0.762762748	0.961706799	0.221498544	0.77808196	0.463160892	0.781504471
cg05348768	-0.001579758	0.003819702	-0.001743329	-0.002399623	-0.000573686	-0.00102113	0.000447445	0.599646962	0.112235354	0.723673991	0.30126801	0.933241161	0.861332277	0.94575433
cg25083632	-0.000908484	0.001319089	0.000107435	-0.005394588	0.00648022	0.000894108	0.005586112	0.898026082	0.815036621	0.994815971	0.27827768	0.55683186	0.949112839	0.551689423
cg24741563	0.017464294	0.005059246	-0.002067669	0.006513907	0.014980474	0.003987261	0.010993213	0.063295892	0.575059284	0.934650267	0.432345105	0.363222905	0.846100751	0.451849085
cg21073520	0.032204468	-0.030981414	0.004592954	-0.008336824	0.042633022	-0.008145399	0.050778421	0.227436913	0.188081204	0.948124014	0.716086051	0.335202844	0.889160281	0.128285959
cg24896692	-0.000202597	0.001848493	-0.000804999	-0.001243427	-0.000719002	-0.000228761	-0.00049024	0.938487111	0.335209248	0.866795581	0.494023619	0.884818847	0.964989651	0.920847889
cg00220905	-0.001906439	0.026326291	-0.000105172	-0.005151164	0.003742709	-0.002162735	0.005905444	0.8733349	0.003014785	0.997072929	0.547588415	0.870375281	0.925675617	0.757632055
cg04076264	0.012976183	-0.02619709	0.005442911	0.016607059	0.028966977	0.021470459	0.007496518	0.381740964	0.035820885	0.864851117	0.169565349	0.184174757	0.285450724	0.790616123
cg23866403	0.083717942	-0.02431371	0.004744956	0.00884136	0.011924347	0.023962444	-0.012038098	1.65E-07	0.073380112	0.898353744	0.503620201	0.704989523	0.268356636	0.653576914
cg11964308	-0.169034806	-0.141282457	-0.030605369	-0.000153057	0.135511418	0.024697953	0.110813465	0.005706779	0.012355652	0.817237514	0.997870085	0.16309543	0.856935506	0.182687033
cg08874471	-0.001861548	0.005986845	-0.002866623	-0.005285426	-0.005478751	-0.004774958	-0.000703793	0.641187873	0.057068959	0.619260036	0.082937873	0.368249128	0.366444777	0.933744746
cg07404363	0.019562784	-0.020783625	-0.003047588	-0.002232293	0.008435946	-0.001197947	0.009633892	0.153052257	0.087760688	0.931895389	0.853511632	0.773585157	0.972030313	0.70043547
cg00767644	0.002389226	-0.011022541	-0.00809608	-0.01760434	0.002542176	0.00792672	-0.005384544	0.861615897	0.285832257	0.683218223	0.072322425	0.929443685	0.712447229	0.819813457
cg26812421	-0.000203921	-0.009169159	0.005635258	0.005353743	0.006310563	0.007790149	-0.001479586	0.971307642	0.020491312	0.332488817	0.162072251	0.423700876	0.20177275	0.881910271
cg02288088	-0.009783026	0.046956182	-0.007595144	0.034971173	0.03794484	0.014660542	0.023284299	0.65860043	0.007118902	0.864005967	0.038064747	0.219935393	0.684293579	0.425672163
cg09985698	9.64E-05	0.006277563	-0.000234185	-0.002169783	-0.00373173	-0.002901709	-0.000830022	0.977979405	0.010214208	0.975824088	0.358367771	0.448824563	0.516685308	0.893840461
cg05153851	-0.000910709	-0.030554899	0.001688033	-0.012097967	0.001385638	0.002707237	-0.001321598	0.940690529	0.000592072	0.948922085	0.150463203	0.957148952	0.903131043	0.956588098
cg27586682	0.002089631	0.003162864	-0.003745025	-0.005009982	-0.00384111	0.000976759	-0.004817869	0.590285456	0.31942224	0.445474788	0.094878417	0.565044273	0.901812378	0.32901848
cg10534455	0.009703453	-0.218565215	-0.008943124	-0.126340217	-0.074449698	-0.096829917	0.022380218	0.873071286	4.34E-06	0.947096364	0.004011215	0.395036189	0.14810575	0.832370253
cg23250288	-0.000989096	0.002126002	-0.000262292	-0.000927362	-0.000581331	-0.000594803	1.35E-05	0.688610718	0.27789889	0.965077455	0.621880607	0.912989839	0.903662134	0.998083774
cg26820811	0.00095958	-0.01238187	0.002090565	0.003047835	0.003499558	0.000424435	0.003075123	0.842444646	0.000718256	0.79794895	0.380591325	0.66760468	0.966211948	0.668079991
cg14106250	-0.010787628	0.025447704	-0.01019246	-0.007516594	-0.012429686	-0.00245899	-0.009970696	0.212668159	0.000988359	0.372322703	0.305969783	0.406281114	0.898460956	0.438154955
cg09503234	0.008561424	0.002764312	-0.005666325	0.029123755	0.018529843	0.030042156	-0.011512313	0.080450849	0.553583886	0.406429132	6.01E-09	0.005345352	7.56E-06	0.059342183
cg24286770	-0.001159249	-0.000245045	-0.003178452	-0.004632338	-0.001582597	0.000634198	-0.002216795	0.732393689	0.933746721	0.439605761	0.066737683	0.805784473	0.926748871	0.671963923
cg21085331	-0.017450981	-0.012278532	-0.014538091	-0.053774139	-0.006617622	0.013255982	-0.019873604	0.625041096	0.684987673	0.830577972	0.049770561	0.934664074	0.845185686	0.742993907
cg13573081	0.049471518	0.028024916	-0.007630638	0.05476794	-0.019900729	0.008654768	-0.028555497	5.29E-05	0.010999129	0.741590996	2.32E-06	0.342535602	0.710884284	0.059611373
cg10311240	-0.001075891	0.003222159	0.000647031	0.000866258	0.000202624	-0.001569824	0.001772447	0.75392909	0.225679651	0.933161081	0.73739067	0.979606662	0.792995214	0.755922927
cg11412466	-0.162243386	-0.084321537	0.001347284	-0.055620073	0.111606726	0.006305669	0.105301058	6.01E-07	0.002876353	0.988275376	0.040597089	0.008343365	0.932610361	0.004503821
cg08915879	-0.002290049	0.003926776	-0.003387181	-0.003539023	-0.003088871	-0.001546365	-0.001542506	0.462746282	0.129010137	0.387245053	0.155432155	0.581064814	0.792274511	0.790985874
cg17563338	-0.005707311	-0.017450507	-0.005546233	-0.006291521	-0.001481876	-0.004959436	0.003477559	0.410104674	0.002901146	0.591882592	0.262055723	0.928034466	0.679016146	0.790599349
cg07365816	-0.002522662	0.006428216	0.000848509	-0.002229518	0.001981366	0.000940558	0.001040809	0.423251897	0.014511684	0.907803921	0.381507043	0.75140501	0.886059742	0.873631417
cg09197492	-0.000951513	-0.002718386	0.003640125	0.003628695	-0.006194823	0.013350772	-0.019545596	0.902833519	0.651373555	0.766963037	0.508935664	0.620667463	0.107293565	0.009179474
cg19765175	0.525131257	0.3093319	-0.041444031	0.367207342	-0.006799031	0.11728227	-0.124081301	4.80E-28	2.99E-20	0.120896379	4.21E-23	0.903655476	8.62E-05	1.17E-05
cg16592453	-0.004710915	-0.00751196	0.008492753	-0.006892916	-0.003108765	-0.008580593	0.005471828	0.511409531	0.204523036	0.319028193	0.223265223	0.833170783	0.387887573	0.628958308
cg09648697	0.000344781	0.006163094	0.002440223	-0.002633111	-0.001980145	-0.000439964	-0.001540182	0.941386006	0.064004517	0.720462499	0.415085186	0.810130496	0.962009452	0.848025927
cg18892473	-0.001686076	0.006632566	-0.001772008	-0.004988546	-0.003720309	-0.002206864	-0.001513445	0.588253931	0.007946749	0.731897517	0.03894406	0.462998246	0.664303471	0.786773706
cg19319928	0.013994384	0.093004623	0.019528619	-0.023953645	-0.020787976	-0.013614693	-0.007173283	0.809908904	0.033300898	0.86032534	0.574971018	0.853403092	0.903146645	0.952918205
cg04684225	0.024188377	-0.01214788	-0.007490636	0.023834853	-0.001550843	0.022046067	-0.02359691	0.024841332	0.226368959	0.707494047	0.013715074	0.957826543	0.1351228	0.089288364
cg27310827	0.001397337	-0.001442082	0.001689328	0.000147647	0.001497527	0.003119164	-0.001621637	0.595134799	0.511922673	0.68031227	0.944258012	0.766145758	0.379061176	0.709715282
cg02395917	0.075012051	0.097719309	-0.008330239	0.08589059	0.061684983	0.035981845	0.025703139	0.105794597	0.019032358	0.947302574	0.033896349	0.469033516	0.675238818	0.782888533
cg08265551	-0.040033979	-0.026984145	-0.011463622	-0.021172217	-0.003890303	-0.01497515	0.011084846	0.000614805	0.011754818	0.523970519	0.041279923	0.892437548	0.41729456	0.577022359
cg03696599	-0.232288202	-0.098668086	0.014858078	-0.115321529	0.117183041	-0.073017748	0.190200789	1.48E-13	2.93E-05	0.759656948	1.39E-06	0.000436646	0.020352258	2.27E-08
cg12177182	0.027763669	0.072827947	-0.018332563	0.079164932	0.031243301	0.025794879	0.005448422	0.186987818	0.000145102	0.572805681	3.15E-05	0.388944118	0.421721148	0.910183722
cg07455789	-0.168355252	-0.441484931	-0.000519392	-0.181797302	-0.247365107	-0.276595347	0.029230241	0.001820531	1.88E-12	0.997458376	0.000269287	0.000761271	0.000116481	0.795589087
cg16493531	0.000400092	0.007929568	-0.00284147	-0.003049022	-0.003573881	-0.003556532	-1.73E-05	0.92535122	0.009727083	0.608331097	0.303098687	0.593142324	0.529943569	0.998431405
cg02054792	-0.115126699	-0.067274706	0.032623244	-0.15623391	0.245254005	0.088968026	0.156285979	0.003132162	0.060709765	0.620084983	2.33E-05	5.39E-06	0.088329605	0.001021248
cg26804023	-0.005669262	0.001827299	0.001048372	-0.023144446	-0.016377083	-0.007443726	-0.008933357	0.50066393	0.808401494	0.960784532	0.000742084	0.168915203	0.569915957	0.446484485
cg26410557	-0.002739055	0.014669093	-0.006711407	-0.001736645	-0.017571215	-0.006640778	-0.010930437	0.591832585	0.000448135	0.23500784	0.664178051	0.003990209	0.320260833	0.050532184
cg23797839	0.020264538	-0.045697186	0.000474547	-0.01693429	0.01184698	-0.008909768	0.020756748	0.257005603	0.003500881	0.992604506	0.258982922	0.747538381	0.803012152	0.426610281
cg22732515	-0.01265362	-0.020436582	-0.024879245	-0.011649666	-0.016285415	-0.009533607	-0.006751808	0.604190652	0.303771347	0.405571359	0.538439524	0.719764788	0.836611454	0.891281848
cg03427576	-0.004850829	-0.006915866	0.001841885	-0.002876118	-0.002887515	-0.005582175	0.002694659	0.323008175	0.099680648	0.863205626	0.480665126	0.775485866	0.44937994	0.77134435
cg17794524	0.104113241	0.045079861	-0.117593697	0.120995382	-0.21203749	-0.057683251	-0.154354238	0.030716579	0.319392588	0.031226724	0.005300933	0.001203887	0.46124747	0.008556541
cg24731441	0.104708703	0.186036711	0.009102902	0.151116093	0.017800639	0.020743827	-0.002943188	4.07E-09	9.58E-18	0.775745466	9.73E-15	0.56976191	0.403886876	0.940470241
cg04517722	-0.210679589	-0.095141093	-0.004683908	-0.13200605	-0.124218355	-0.074117563	-0.050100791	0.013325741	0.231923514	0.985596251	0.082053865	0.427603506	0.636126267	0.77300543
cg23717686	-0.002206232	0.008986938	-0.001267956	-0.001455955	-0.002523153	-0.002095632	-0.000427521	0.484625513	0.000689262	0.841927729	0.565020938	0.66864744	0.701030638	0.952608474
cg07042902	-0.003843662	-0.000131631	-0.001414643	-0.002342924	-0.000835849	-0.001137705	0.000301856	0.173734207	0.963157211	0.806227456	0.332815533	0.902349643	0.850509951	0.965712842
cg07571509	-0.113140865	-0.044015255	0.004002221	-0.074377619	0.021682773	-0.068110848	0.089793621	1.31E-05	0.055886694	0.954563589	0.001150428	0.681072943	0.036182162	0.003236124
cg26938847	0.109334375	0.097181631	-0.062254821	0.182994002	0.008746291	-0.050185178	0.058931469	4.40E-05	9.55E-05	0.036453855	1.30E-10	0.892326551	0.167989859	0.078308497
cg06931179	-0.185410763	-0.025164394	0.019685915	-0.037283277	0.21917145	0.053485931	0.165685519	8.87E-11	0.26669801	0.633659979	0.083259336	1.37E-09	0.100314287	2.84E-07
cg20863409	-0.003243942	0.007372434	0.000520756	-0.002607208	-0.006184007	-0.0076987	0.001514693	0.585705201	0.122791072	0.972258637	0.57468256	0.541228893	0.324434586	0.901653591
cg17149563	-0.000115837	0.000973382	-0.00015591	0.001943702	-0.000740601	-0.00166776	0.000927159	0.974529398	0.720775899	0.985111612	0.428550537	0.916226782	0.76751958	0.884429208
cg20327645	-0.008891691	0.001438366	-0.002658806	-0.008489503	0.002279009	-0.007178337	0.009457346	0.232723681	0.840889005	0.875578079	0.176774798	0.896879246	0.558351382	0.372125328
cg25853960	0.093881049	0.142559811	-0.035256718	0.199776841	-0.03056524	-0.017558499	-0.013006741	1.60E-06	1.13E-11	0.108657243	1.76E-16	0.34722646	0.594056728	0.714003114
cg21826292	-0.000813802	-0.037746044	-0.01154607	0.00653473	0.010604453	0.004931649	0.005672805	0.967442196	0.00706334	0.667265371	0.632356037	0.749000521	0.887676206	0.869548253
cg11180921	0.034950899	-0.01415559	0.001536658	0.035459546	0.025264224	0.039006145	-0.013741922	0.009066821	0.260122981	0.968174533	0.003547429	0.261815601	0.024088284	0.538174004
cg09248944	-0.013610925	-0.006110943	0.000836503	-0.004496295	-0.003027766	-0.013592562	0.010564797	0.366098258	0.652755608	0.984143966	0.719813777	0.933681681	0.576817082	0.682054661
cg08765317	0.10280562	-0.072898353	-0.003423203	-0.000741746	0.074393582	0.010717103	0.06367648	0.026427012	0.086641729	0.980271348	0.986240467	0.364333586	0.923598969	0.353401056
cg23969311	-0.114985329	-0.144914245	0.013304535	-0.211500827	0.030956874	-0.037923922	0.068880796	4.91E-06	8.85E-09	0.789132798	1.61E-13	0.501575601	0.287182621	0.020386222
cg05764847	0.006893691	0.001032997	0.008338768	0.046480873	0.0518909	0.014025489	0.037865411	0.66549684	0.941793883	0.75540097	0.000218034	0.005689688	0.5492399	0.024236401
cg11463612	-0.009471174	-0.02641308	0.001407847	-0.015276207	0.000760899	0.003346179	-0.00258528	0.228706455	0.000192673	0.945675867	0.022390515	0.970495641	0.837912487	0.880939842
cg16296745	-0.001222219	-0.00229567	0.002732829	-0.001321925	0.002874902	0.002079697	0.000795205	0.755579664	0.462322229	0.618514705	0.652815145	0.674104046	0.752573301	0.919931428
cg06108461	0.033179354	-0.028578643	0.021371598	0.017883448	0.059856195	0.069767584	-0.009911389	0.571879026	0.565253858	0.857398868	0.699297454	0.552839	0.381631345	0.938049317
cg19105961	-0.034344762	-0.108459992	0.009277044	-0.015095457	0.005078007	0.003070498	0.002007509	0.057515253	7.49E-09	0.807362805	0.343664028	0.911032471	0.944981299	0.965346221
cg14480530	0.154230299	0.131477792	0.117840274	-0.008944592	0.027277363	0.126303764	-0.099026402	0.000496036	0.001381089	0.017518611	0.823558385	0.780815432	0.025948963	0.079197449
cg01529076	-0.050580484	-0.172475531	-0.045925126	-0.114559001	-0.05117786	-0.062414202	0.011236343	0.167077008	8.91E-07	0.33575174	0.000415416	0.429665045	0.214563997	0.891634262
cg02881034	-0.002049401	0.00770304	-0.001454533	-0.004699882	-0.003512972	-0.002692827	-0.000820145	0.527970274	0.00377706	0.813041679	0.065723303	0.528112838	0.5990733	0.904182239
cg10077239	0.031662097	-0.079571364	-0.037312893	-0.004872379	0.051605324	-0.061900888	0.113506211	0.380716079	0.009164139	0.435478108	0.872332703	0.385045113	0.183017989	0.004883347
cg17977470	0.021441533	-0.022334646	-0.001875626	0.011760567	0.02368078	0.027741787	-0.004061007	0.340718649	0.251379055	0.975390384	0.528404948	0.566043205	0.395744181	0.937478558
cg15055039	0.001254539	0.000298041	-0.001658103	-0.001385465	-0.001971377	-0.001110896	-0.000860481	0.601236851	0.888845534	0.644143758	0.455823545	0.646885549	0.800298063	0.852848093
cg09972077	-0.00215589	0.000282664	-0.000636052	-0.00090928	-0.001151814	-0.002303435	0.001151621	0.587636823	0.937362609	0.947175052	0.772015508	0.892921457	0.738967549	0.885916033
cg19206653	-0.001382274	0.00694943	-0.00043612	-0.001782035	-0.002070457	-0.002029651	-4.08E-05	0.640765033	0.003214847	0.950897872	0.431875723	0.701794995	0.672483333	0.995238374
cg03587422	-0.008748857	-0.01424488	0.012909629	0.02758799	0.030799972	-0.007599468	0.038399441	0.689507634	0.420016197	0.706875133	0.094287979	0.343137666	0.854029572	0.112755546
cg10010533	0.018422827	-0.000827243	-0.017830918	0.013299125	0.064912787	0.017947105	0.046965682	0.445742661	0.971133817	0.63113033	0.495252627	0.039861311	0.660037372	0.096021504
cg19672993	-0.003986497	-0.008261671	-0.001094838	-0.006592124	0.01257614	0.004999011	0.007577129	0.410060936	0.041034664	0.925256329	0.092526613	0.051191018	0.495123208	0.211146738
cg12119715	-0.002601403	0.006533911	-0.001710226	-0.004198001	-0.00421472	-0.002295251	-0.00191947	0.365777446	0.007490514	0.736775503	0.074741159	0.371056055	0.636903096	0.701902858
cg02799478	0.001945151	-0.056671138	-0.005600697	-0.019178494	0.017225772	0.009604331	0.007621441	0.919774291	8.22E-05	0.87752788	0.152491935	0.563561316	0.752824735	0.81226916
cg04933640	0.008024418	-0.006301528	0.000371429	0.009094169	0.0035411	0.008771236	-0.005230135	0.074393117	0.123438578	0.977298424	0.021938006	0.708259407	0.152240551	0.453214703
cg08855361	-0.016718767	-0.001332637	0.00101865	-0.019434652	0.019178911	0.006556388	0.012622523	0.305944393	0.93291332	0.982272491	0.151371478	0.513524892	0.845534421	0.646092408
cg07355841	-0.288642422	-0.160526978	-0.009901098	-0.158974327	0.081399777	-0.045424921	0.126824698	4.18E-14	7.99E-08	0.891499147	7.36E-08	0.059521766	0.297214949	0.000404691
cg04207045	0.002715841	-0.025689918	0.008029614	-0.014281333	-0.007510162	0.001745797	-0.009255959	0.782815169	0.000748866	0.522139456	0.048552248	0.656420057	0.929936725	0.474630807
cg13505011	0.000197117	0.002367612	-0.000978271	-0.000436349	-0.000682773	-0.00141773	0.000734957	0.938259094	0.195885744	0.81840111	0.807730327	0.887732805	0.712709415	0.869858538
cg13467964	0.038071237	-0.089884983	-0.008373082	0.038093434	0.036673387	0.072112514	-0.035439126	0.210067486	0.000926445	0.910749184	0.139158922	0.510352373	0.058240106	0.430352968
cg25619106	-0.002372751	0.007283811	-0.002604377	-0.004221285	-0.002655611	-0.002382892	-0.00027272	0.505246102	0.012421741	0.628105652	0.133572474	0.691898925	0.696157607	0.973498882
cg23847381	-0.18036654	-0.021403764	-0.00281561	-0.036159372	0.116437666	0.037183328	0.079254339	4.50E-10	0.36530085	0.96866335	0.103413663	0.000602718	0.323366934	0.009400066
cg20326928	-0.032048678	-0.074980688	-0.021953947	0.002280352	0.030839357	0.006502047	0.02433731	0.251053369	0.002259293	0.622140755	0.925355458	0.552311985	0.918264134	0.59407058
cg00764560	-0.000357928	-0.000339797	-0.001296577	0.00072652	0.000283213	-0.004823649	0.005106862	0.934930316	0.923178771	0.873458603	0.814739927	0.976160068	0.355602624	0.296877314
cg23807196	-0.001920386	0.001177684	-0.001303729	-0.00444262	-0.003246867	-0.003351263	0.000104397	0.54760967	0.669158643	0.834564938	0.075218585	0.557395119	0.464120355	0.988979346
cg21131339	-0.007832111	0.003810931	-0.00314737	-0.003752704	-0.00159729	-0.007853269	0.006255979	0.188789833	0.487426973	0.789891681	0.462054349	0.9124755	0.375188858	0.498337769
cg15739543	-0.000943778	0.008241029	-0.001371906	-0.002772296	-0.00286083	-0.001863804	-0.000997026	0.72942574	0.00014817	0.762969609	0.172628489	0.516757671	0.664189043	0.843222246
cg00902415	-0.016631168	-0.004427337	0.007617799	-0.021850692	-0.006716341	-0.00653114	-0.000185201	0.09511244	0.643443036	0.655214371	0.012770341	0.753651922	0.737902542	0.994373699
cg13927782	-0.003237195	0.001693527	-0.000156733	-0.008927573	-0.001921569	-0.009544756	0.007623187	0.543790763	0.71500876	0.991291096	0.033051163	0.863628523	0.137978002	0.245638304
cg21480173	0.006994353	-0.014388152	0.001418227	0.005854086	0.007718529	0.003743414	0.003975115	0.231209541	0.005046908	0.922838855	0.235104596	0.455154828	0.734703445	0.706347674
cg01978368	0.003771852	-0.007151205	-0.002469203	-0.005135732	0.008181027	0.002359637	0.005821389	0.273838702	0.016381011	0.666542909	0.074919698	0.095799698	0.708298972	0.185749247
cg10750464	-0.161590768	-0.085074478	0.025953011	-0.056318894	0.052681152	0.085478682	-0.03279753	0.006695348	0.123006637	0.849336547	0.289640537	0.674216779	0.349775983	0.791894197
cg03181166	0.009618243	-0.024032763	0.001158312	0.016862884	0.012044465	0.017605792	-0.005561327	0.297977626	0.00275568	0.962496031	0.028949744	0.454289108	0.137225014	0.744319112
cg05161602	0.016735884	0.022449066	-0.027078204	0.034146278	-0.011240984	0.009871542	-0.021112526	0.039791684	0.002851324	0.002892209	9.93E-06	0.456805146	0.451808244	0.036785404
cg11239694	-0.00136187	0.005418297	-0.001505327	-0.002394759	-0.00194099	-0.001683342	-0.000257648	0.660166183	0.025538869	0.779688585	0.308433004	0.734542126	0.752795322	0.969945231
cg14301932	-0.153306338	-0.035484335	-0.005080929	-0.061122299	0.101703469	0.063317238	0.038386231	4.56E-08	0.132453308	0.942488423	0.007886499	0.003773014	0.059427291	0.295701108
cg20957428	0.072344586	0.106560493	-0.08574368	0.136269673	-0.064385868	0.068007082	-0.13239295	0.011201641	9.33E-05	0.007517808	1.09E-06	0.152559247	0.072764133	0.000170198
cg14561672	0.000886359	0.003096743	0.007680874	-0.017542053	-0.004618006	-0.001444133	-0.003173873	0.919058258	0.642302825	0.434798394	0.004382392	0.757363202	0.930892636	0.830147183
cg25516022	0.007876246	-0.004520108	0.004115481	0.00706013	0.004217205	0.003616389	0.000600816	0.079765879	0.275821848	0.559307152	0.073019644	0.644690472	0.663099774	0.95789974
cg21315798	-3.20E-05	0.001036611	-0.000313655	-0.002800656	-0.001258375	0.000173973	-0.001432349	0.99220266	0.670935872	0.964877433	0.204605898	0.825792335	0.978592775	0.778048322
cg14149007	-0.002211177	0.002330536	-0.000962421	-0.001041097	-0.00099417	-0.001392731	0.000398562	0.404461327	0.30538398	0.865902054	0.632412193	0.863148389	0.781287037	0.947975107
cg25821781	0.02298683	0.004078425	-0.008580997	0.016814065	0.010080301	0.02123516	-0.01115486	0.057133576	0.731051221	0.694602104	0.114049261	0.690502645	0.212961549	0.588604337
cg06837355	0.000304152	0.003043167	-0.001409478	-0.000986741	1.89E-05	-0.001264653	0.001283503	0.932332425	0.241686813	0.813407192	0.694667822	0.998242376	0.835226643	0.832304927
cg15988514	-0.083398395	-0.111915343	-0.022260563	-0.086326597	0.039810447	0.03112662	0.008683827	0.001691726	1.39E-05	0.618514068	0.000414309	0.409582498	0.475932359	0.888338553
cg25273340	0.002304722	-0.005609226	0.001413627	0.008102009	0.003937529	0.004107588	-0.000170059	0.575039241	0.089234392	0.867660712	0.011958209	0.583089396	0.489769807	0.985729996
cg21129641	0.007495418	-0.039020529	-0.012814668	-0.0246754	0.021458057	-0.000185791	0.021643848	0.679133918	0.00606119	0.621569803	0.071523215	0.454025995	0.996506826	0.338997105
cg07721005	0.004679549	-0.046013152	-0.002255425	-0.050689718	-0.028418484	0.002926071	-0.031344554	0.848342428	0.011329759	0.968191749	0.004474926	0.434300456	0.953104542	0.260003471
cg21958871	-0.115593246	0.000522623	0.035603477	-0.062854661	0.077900477	-0.020390005	0.098290482	3.57E-05	0.985497013	0.333558092	0.010333724	0.050789046	0.698441394	0.003026551
cg08192414	0.002637616	-0.006590095	0.001616401	-1.15E-05	-0.000948886	-0.000443078	-0.000505808	0.376877028	0.009081194	0.76858942	0.996437881	0.88781274	0.948472356	0.941134174
cg25579157	-0.017820239	-0.010374515	0.005194503	0.005378925	0.00226858	0.021619765	-0.019351185	0.106850147	0.307224905	0.826438486	0.578981884	0.936370334	0.146367279	0.187429434
cg18789786	0.013315472	-0.003881053	0.001544686	0.012659369	0.007257282	0.004526196	0.002731086	0.000203106	0.240470668	0.848300574	0.000122003	0.207392073	0.42190237	0.677190681
cg01885839	0.009187462	-0.008548339	0.001516278	0.009792238	0.007302766	0.009038157	-0.001735391	0.051508634	0.046563842	0.897166707	0.019509637	0.384090332	0.165007665	0.870812416
cg16984619	-0.002551603	0.006560903	-8.44E-05	-0.001404746	0.002025298	0.001295283	0.000730015	0.534543977	0.048448285	0.993802122	0.667095328	0.805136449	0.874963211	0.935132703
cg24309040	0.002382391	-0.006010193	0.002466239	0.004192224	0.002989345	0.00098546	0.002003884	0.502795419	0.038348149	0.655053031	0.135873939	0.647737658	0.893094258	0.749456731
cg04361145	0.000564533	-0.036038351	0.001671522	-0.003133663	-0.005307325	-0.00326146	-0.002045865	0.960282643	1.70E-05	0.94425763	0.688543692	0.783626889	0.867414392	0.922685013
cg04376644	-4.41E-05	0.001876293	-0.000286007	-0.001037079	-0.001410651	-0.000980441	-0.00043021	0.987334136	0.345502964	0.961974115	0.583080355	0.760597106	0.83021857	0.934166373
cg27591349	-0.140027494	-0.074591842	0.024302697	-0.09587531	0.152232859	-0.073412919	0.225645778	2.72E-06	0.004561843	0.607157598	0.000258804	8.20E-05	0.047784555	1.37E-08
cg19025234	-0.050223501	-0.03742072	0.030066695	-0.118876508	-0.0248987	-0.084977745	0.060079045	0.279599138	0.364802737	0.711052567	0.002648972	0.800533829	0.16023164	0.352855321
cg16401214	0.000571988	0.001134359	-0.001684735	-0.00077078	-0.001692557	-0.000876902	-0.000815655	0.819637959	0.567524397	0.62765719	0.676204025	0.696739582	0.846199159	0.85920514
cg26349554	-0.00274087	0.000294738	0.001092375	-0.011321014	-0.01268499	-0.005847058	-0.006837932	0.738128314	0.967299436	0.954632462	0.06348976	0.272191229	0.644354748	0.551959361
cg13254588	0.000656388	-0.023168591	-0.002982153	-0.007718928	0.002374829	0.001164398	0.00121043	0.934657512	9.28E-05	0.827050654	0.162502356	0.87394417	0.939492857	0.93756208
cg11237426	-0.195365731	-0.033849091	0.031773982	-0.049002253	0.033133585	-0.046116107	0.079249693	1.54E-14	0.055354099	0.181318562	0.004811726	0.319671438	0.070043939	0.000733268
cg09360748	-0.001316642	0.006807045	-0.001373438	-0.002429671	-0.002072624	-0.001127001	-0.000945623	0.66406075	0.004444587	0.800323974	0.290491983	0.706914541	0.842969252	0.872797958
cg17768253	-0.002819472	-1.56E-06	-0.003183847	-0.004287143	-0.003027042	-0.001991006	-0.001036036	0.540589678	0.999712025	0.652100309	0.234615399	0.729734942	0.819372846	0.915647914
cg25814612	0.000757842	-0.004818106	0.000864131	0.000254772	0.002621828	0.002668632	-4.68E-05	0.776568543	0.017486948	0.868690002	0.900014489	0.543725185	0.456314489	0.993651006
cg18585642	-0.001272105	0.007839564	-0.000296627	-0.002557045	-0.002623577	-0.003736712	0.001113134	0.667319815	0.000899226	0.967219203	0.253867688	0.607025087	0.326225014	0.840836219
cg25947945	-0.14257843	-0.066080918	0.004294008	-0.012337074	0.065578743	-0.011989842	0.077568585	2.20E-05	0.027293984	0.963146533	0.674899168	0.219026224	0.871011183	0.060571292
cg26888493	0.000650626	0.00445971	-0.00267831	-0.003574847	-0.003653318	-0.003112932	-0.000540386	0.861794604	0.106739648	0.583314323	0.180249656	0.53125302	0.546568465	0.942742202
cg23125492	-0.284221683	-0.13140037	-0.003980765	-0.146985042	0.09462354	0.015475436	0.079148104	8.44E-12	5.94E-05	0.967646377	7.11E-06	0.060757684	0.835920279	0.069288784
cg20331494	-0.025115285	0.013669296	-0.003305171	-0.00344059	-0.01599009	-0.021294202	0.005304113	0.049122121	0.248214891	0.920948032	0.76470225	0.511916855	0.245914898	0.850722827
cg19498237	-0.005334614	0.011693732	-0.001411737	0.000752108	-0.00548796	-0.004171633	-0.001316327	0.154474156	0.000587898	0.869505403	0.8196399	0.402124133	0.48596485	0.873789573
cg20574550	0.003530929	-0.011280987	0.001317138	0.008807702	0.010493411	0.008635042	0.001858369	0.456503414	0.004320464	0.903239079	0.021168008	0.107692042	0.140776682	0.843492084
cg25915539	0.117271449	0.119535234	-0.036004034	0.216431275	0.013769377	0.065309417	-0.051540041	5.72E-08	7.48E-09	0.128303076	9.92E-17	0.749414257	0.009469609	0.036334473
cg09886818	-0.011078927	0.005885222	0.00329927	-0.001279411	-0.002627363	-0.002017234	-0.000610129	0.272230667	0.520119061	0.887258367	0.883028152	0.913485752	0.930709413	0.980444245
cg14944575	-0.003668433	0.001781613	-0.001290046	-0.004985193	-0.003714626	-0.002019489	-0.001695137	0.43077838	0.667048355	0.904272171	0.183695044	0.674423549	0.824644447	0.857930954
cg11833275	0.001401869	0.001361717	-0.000756013	-0.000503433	-0.000219164	-0.000121122	-9.80E-05	0.54108368	0.482401634	0.876334858	0.783827821	0.968502546	0.981703344	0.985396999
cg08266417	-0.003115267	0.005687434	-5.94E-05	-0.006118531	0.000414189	-0.005637036	0.006051225	0.354816114	0.046060851	0.994840695	0.027572499	0.960938315	0.199859053	0.142047435
cg03554133	-0.002020703	0.006460193	0.003406288	-0.001973113	-0.001042175	-0.003296425	0.00225425	0.745786427	0.17998463	0.731063643	0.673620884	0.939549789	0.753892941	0.844090423
cg05598816	-0.001184819	-0.069157157	-0.009339257	-0.016340672	0.004352372	0.002040209	0.002312163	0.922950278	6.48E-11	0.528195824	0.05459773	0.845853659	0.93027933	0.920459082
cg07541744	-0.003292009	-0.025841609	-0.019855045	-0.040727929	0.058204893	0.024890019	0.033314875	0.95129062	0.517357048	0.827167233	0.268663801	0.449271283	0.769732824	0.659007775
cg13095091	0.102690314	0.14650153	-0.015449198	0.17161664	-0.003781693	0.044532631	-0.048314324	6.77E-09	3.44E-14	0.528392576	1.37E-16	0.926468696	0.028946995	0.012537415
cg10582690	-0.002570299	0.001228797	0.000196541	-0.001213003	-0.002135687	-0.00024887	-0.001886817	0.467812375	0.694772699	0.98376074	0.67203784	0.759707395	0.975959102	0.769707658
cg22403851	-0.001992577	0.007648964	-0.001913672	-0.002627365	-0.003803585	-0.003075054	-0.000728531	0.540142655	0.003957814	0.723660918	0.302502481	0.482868754	0.527248041	0.916011755
cg05515034	-0.001073947	0.005429174	-0.002942843	-0.008124845	-0.010915348	-0.003072228	-0.00784312	0.86431985	0.248996704	0.772009864	0.070101477	0.174320313	0.765910396	0.273097097
cg21869590	0.005991246	-0.004483225	0.005516819	0.006003859	0.006991165	0.010742399	-0.003751234	0.479568464	0.540775726	0.688274302	0.374163132	0.657491311	0.355669457	0.817129549
cg19622078	0.00089932	0.001141439	-0.000915828	-0.000436756	-0.000747934	-0.001112932	0.000364998	0.706767334	0.558619534	0.839331492	0.811836599	0.877963964	0.792032835	0.942340109
cg05106294	-0.182416683	-0.061845734	0.006819681	-0.059294412	0.103227662	-0.010373016	0.113600678	2.48E-07	0.040014287	0.939411133	0.042740401	0.027845511	0.891084876	0.004456157
cg23520458	0.075503623	0.054067481	-0.018408168	0.073629441	-0.002218312	0.018137702	-0.020356014	9.94E-09	3.10E-06	0.215198228	2.67E-09	0.943641051	0.302413652	0.208961499
cg06658637	0.002446805	-0.003102888	0.002765185	0.008744652	0.004429999	0.006181355	-0.001751356	0.577951056	0.394407998	0.692130536	0.011184838	0.558223414	0.27228223	0.834180289
cg11029279	0.004122932	-0.011902884	0.005779934	-0.004862858	0.000436787	0.003123922	-0.002687135	0.382265903	0.003042026	0.317981967	0.206019991	0.970754081	0.711368124	0.755903449
cg01434618	-0.00334705	0.011386145	-0.002423984	0.000373333	-0.001482359	-0.002512019	0.00102966	0.444016949	0.001961053	0.755315454	0.918221924	0.876331261	0.753087099	0.913799612
cg26694831	0.014735257	0.012549756	-0.019457349	0.050666036	0.052975326	0.017962421	0.035012905	0.803708348	0.79689801	0.864791272	0.241045649	0.586239122	0.870222883	0.704400273
cg02566698	-0.000540802	0.002815064	-0.004840526	-0.003775485	-0.005143497	-0.00397165	-0.001171847	0.90717796	0.41747427	0.322128768	0.244070304	0.447058681	0.518899795	0.890464965
cg02747412	0.052228383	-0.000802466	-0.002942254	0.042685481	-0.001154081	0.003227515	-0.004381595	1.87E-08	0.926275991	0.885781473	2.81E-07	0.959660075	0.863757883	0.804000626
cg23684074	-0.003794441	-0.000626164	0.000325211	-0.002454499	0.002391123	-0.005296023	0.007687146	0.185267729	0.821406185	0.967029606	0.315467588	0.678736248	0.166103074	0.023650528
cg02429398	0.006195719	-0.073508358	-0.006113902	-0.018152689	0.000929738	-0.004315954	0.005245692	0.65550736	4.26E-09	0.808847493	0.085389101	0.977594533	0.872633286	0.840606237
cg27549834	-0.024884598	-0.015287879	-0.006764754	-0.027777034	0.037154139	0.023893803	0.013260336	0.015639821	0.107672704	0.731041771	0.002959606	0.009704645	0.081970619	0.398117386
cg10338082	-0.088037872	-0.041029307	0.014838686	-0.025103695	0.0425632	-0.004532539	0.047095739	3.58E-06	0.013865868	0.630562519	0.11924812	0.129990016	0.916924429	0.037449247
cg20563759	-0.008976128	-0.026732168	0.008080857	-0.024918203	0.003033084	0.010377708	-0.007344623	0.497018991	0.01358271	0.712835405	0.018184523	0.92014464	0.629262548	0.754487832
cg17400366	0.017884186	0.010532806	-0.014851483	0.033470482	0.017501121	0.003283847	0.014217274	0.22254615	0.428501593	0.47375487	0.007711515	0.515162672	0.922307224	0.539996127
cg00039794	0.001138231	-0.002237774	0.002781729	-0.003917617	-0.002214822	-0.000891121	-0.001323701	0.804038567	0.53800798	0.680517524	0.241295546	0.793380069	0.921787334	0.878395602
cg14036303	-0.000443324	-0.003153187	0.002633317	0.002787078	0.001142279	0.000763287	0.000378992	0.900104165	0.224558798	0.549582748	0.260530667	0.863496161	0.907653229	0.957827122
cg20686277	0.005116103	0.000834205	0.003917427	0.000238339	-0.00022532	0.001867057	-0.002092377	0.161934245	0.814524482	0.445518768	0.941744107	0.981683595	0.802538893	0.770156794
cg25594486	-0.05871623	-0.030105479	0.028157055	0.006134505	0.103537475	0.077992575	0.025544901	0.187442705	0.461596954	0.729030023	0.875359481	0.114371046	0.196242765	0.767623131
cg11688628	-0.003587237	-0.019416083	-0.001075415	-0.005417128	0.002572444	0.002260973	0.000311471	0.548393256	0.000103764	0.940507547	0.24596451	0.832527377	0.845369699	0.982047933
cg26277456	-0.002048886	0.003874335	-0.00183373	-0.003247242	-0.003213211	-0.001939401	-0.00127381	0.502559361	0.122339755	0.719844093	0.178973768	0.546640111	0.715803837	0.82904299
cg10451253	-0.01926463	-0.006479026	-0.007593002	-0.005557931	0.002900863	6.96E-05	0.002831295	5.39E-05	0.132626043	0.190023938	0.18024712	0.780057629	0.995579194	0.763225937
cg13662644	0.007724247	-0.000681338	-0.001589971	0.011561495	0.007990551	0.008209681	-0.00021913	0.019641031	0.839116274	0.826952276	0.000168675	0.116887987	0.05956048	0.979895614
cg16439555	0.020896476	0.031560522	-0.01342486	0.044509547	-0.013074393	-0.000581095	-0.012493298	0.058887617	0.001973729	0.377488864	1.81E-05	0.541323695	0.983972541	0.473848729
cg05362517	-0.003180234	0.00533892	-0.004267268	-0.004927094	-0.002915453	-0.001094573	-0.00182088	0.414951517	0.102203249	0.390611572	0.118258107	0.698955682	0.894333739	0.808557001
cg03407756	-0.002320838	0.007658842	-0.001549626	-0.002225554	-0.001570534	-0.001258942	-0.000311592	0.441001978	0.002476082	0.779806978	0.358488005	0.798131209	0.831538519	0.964611205
cg22700854	-0.034052242	0.01250813	0.007816997	-0.000397732	0.067335776	0.018908348	0.048427427	0.135797469	0.56015784	0.885159798	0.984605518	0.035017836	0.644346404	0.090181314
cg24535622	0.005016058	0.02215605	-0.001647515	0.014406249	0.004219474	0.004301811	-8.23E-05	0.386320227	1.59E-05	0.902455645	0.002730823	0.709376443	0.666082409	0.995387919
cg27353143	-0.141286909	-0.107203215	-0.001659564	-0.100464921	0.076248816	0.023648384	0.052600432	1.83E-06	6.48E-05	0.984489313	0.000119436	0.066980041	0.650096661	0.162110407
cg18232313	-0.036038631	-0.032444166	0.012936214	0.056152846	0.031692391	-0.006606736	0.038299126	0.256240203	0.246418559	0.850461426	0.035737615	0.599745523	0.927903002	0.401948448
cg15035097	-0.002455638	0.003031344	-0.002094572	-0.002333062	-0.003986031	-0.006434073	0.002448042	0.635457068	0.477638891	0.831585049	0.558620346	0.668073372	0.342238612	0.791070897
cg22402853	0.000850162	0.003783986	-0.000285107	-0.00085725	-0.000731761	0.000107164	-0.000838925	0.763653437	0.079057456	0.966072723	0.68528702	0.900629713	0.986133529	0.876049145
cg21632085	-0.007647036	-0.009128733	-0.001196822	-0.000327619	0.026302033	-0.004777463	0.031079496	0.558848231	0.402320385	0.971175992	0.975470135	0.142174013	0.85114854	0.028919819
cg18550476	0.253314589	0.014196672	0.028027506	0.038259263	0.14512964	0.055800646	0.089328994	2.25E-09	0.699572964	0.67313123	0.248523783	0.004736874	0.320216379	0.058407324
cg25648267	-0.038646855	-0.029326057	0.006632164	-0.04134458	0.039160662	-0.006778356	0.045939018	0.048628252	0.101631721	0.890151697	0.017746861	0.2184375	0.878651359	0.062842446
cg02976723	0.049082066	-0.025021103	0.008801352	0.01854448	0.023777517	0.029485886	-0.005708369	0.099436847	0.365130129	0.905968212	0.476992021	0.701756278	0.56081843	0.93727373
cg19880977	-0.0025933	-0.002126521	-0.005938927	-0.005013738	-0.001630398	-0.000355472	-0.001274926	0.416408	0.443032936	0.079579935	0.052412469	0.804062462	0.961658119	0.841769585
cg05009389	-0.002290311	-0.025900002	0.002068728	-0.020928018	0.031490803	-0.013711997	0.0452028	0.839129783	0.002284047	0.933174043	0.010737447	0.013949134	0.317506899	6.62E-05
cg04081153	-0.003850345	-0.016642518	0.01029069	-0.014751942	-0.014068039	-0.006811806	-0.007256233	0.782109327	0.11584888	0.580683748	0.148267828	0.527680753	0.773182665	0.750297939
cg05414575	-0.001223942	-0.002090262	-0.002928444	-0.001570513	-0.004595778	-0.003440377	-0.001155401	0.7463502	0.490258615	0.560006829	0.578748352	0.426681664	0.517981553	0.872594255
cg13691247	-0.011147776	-0.083754467	0.051460746	-0.161307229	0.12241777	-0.107940486	0.230358255	0.686324324	0.000161377	0.056174899	1.97E-10	0.000118085	0.000396393	7.67E-11
cg18909516	-0.000679166	0.006252296	-0.001699586	-0.002758124	-0.003528694	-0.002617006	-0.000911687	0.841382989	0.013228086	0.752092707	0.258039977	0.500976424	0.591011716	0.886196
cg09791621	0.008486867	0.027592205	0.032184314	-0.078278525	-0.027494162	-0.074571225	0.047077063	0.907042271	0.620760274	0.783117354	0.123262057	0.835959606	0.408520696	0.648466644
cg12790440	0.010929369	-0.034216249	-0.003273541	-0.014027949	0.008914598	0.003376168	0.00553843	0.205353888	1.76E-05	0.866250841	0.056003612	0.589805184	0.854081562	0.729796414
cg16675700	-0.004046367	0.003314664	0.002113242	-0.005281849	-0.002912166	-0.002778529	-0.000133637	0.214500037	0.253765933	0.716471418	0.056287247	0.651115743	0.622568912	0.987065208
cg24353698	-0.001614421	0.00193943	-0.00064674	-0.00119668	-0.002088571	-0.001260938	-0.000827633	0.615171541	0.465293276	0.930879806	0.631606613	0.726778951	0.835051323	0.899412205
cg00945209	0.377273433	0.415244668	-0.105686139	0.484465762	0.115961363	0.119646901	-0.003685538	1.65E-08	2.53E-10	0.147495718	2.36E-12	0.246219204	0.149744905	0.981442004
cg17223045	0.032309655	0.097258569	0.017140568	0.043055361	0.025171295	0.003483565	0.02168773	0.164630155	8.33E-06	0.664748256	0.03147637	0.571886915	0.95055709	0.568755952
cg02953927	0.004425571	-0.046249886	0.00702959	0.018704172	0.058700456	-0.027201469	0.085901925	0.868783924	0.018948919	0.895678401	0.327171336	0.064521651	0.426922397	0.001011294
cg11204139	0.019427752	0.008000381	-0.008418689	0.030284737	0.014878515	0.00441784	0.010460675	0.060628467	0.412085533	0.628783967	0.001194811	0.429147093	0.845085609	0.539118604
cg23034840	0.000613153	0.003384803	-0.001018595	0.000550606	0.001088643	-0.000741327	0.00182997	0.825589311	0.104478163	0.841685963	0.788992188	0.836070084	0.886639555	0.656858516
cg19676328	-0.00332359	-0.027504026	0.010681409	-0.030037071	-0.028339874	-0.022476464	-0.00586341	0.834514486	0.02016073	0.624137522	0.009567184	0.16550845	0.22314987	0.834948497
cg07155478	0.008648833	-0.043808288	-0.002006928	-0.042483587	0.040152463	0.013221132	0.026931331	0.639914557	0.002941548	0.96480558	0.003109377	0.094626687	0.654801617	0.218791928
cg22699004	0.156064148	0.057271086	-0.035628097	0.142820918	-0.020429597	0.100966659	-0.121396256	4.27E-06	0.054477557	0.452788598	4.69E-06	0.776752683	0.01499225	0.002090968
cg04994773	0.001090548	-0.000109967	0.001344651	-0.001198082	-4.49E-05	-0.000792695	0.000747755	0.725522532	0.967914334	0.808486109	0.609047315	0.995157612	0.895979848	0.903748197
cg00810836	0.002778358	-0.001906172	0.000388298	-0.009699154	0.00791642	0.002031302	0.005885117	0.547620164	0.630931685	0.973796985	0.007982108	0.238316628	0.815334011	0.319397168
cg25910466	0.011093718	-0.034387166	-0.007991758	-0.001850815	0.001054718	0.001390484	-0.000335766	0.277907659	0.000161636	0.622049737	0.832643011	0.968136099	0.95434006	0.989657818
cg22865542	0.00252278	-0.016473517	-0.00537922	0.022562038	0.020113404	0.010793707	0.009319697	0.841639869	0.079078406	0.802727524	0.013784388	0.231543693	0.535737981	0.599185679
cg13266435	-0.198564073	-0.009233199	0.01882417	-0.090578923	0.074074029	0.003459256	0.070614773	7.28E-06	0.830053843	0.845106084	0.017495556	0.312055332	0.974981169	0.232340915
cg15134787	-0.04987253	-0.006260787	0.016667971	-0.055432679	0.049304414	-0.003896125	0.053200539	0.336490116	0.899261768	0.887642671	0.194684694	0.613479262	0.975069809	0.492296829
cg14575559	0.000520378	0.004115564	0.000167254	-0.002022142	-0.002591057	-0.000664382	-0.001926675	0.876937127	0.095625005	0.983567719	0.397892231	0.639285771	0.917915303	0.705688128
cg24458329	-0.002427395	-0.004045029	-0.000309415	0.011662832	-0.009116036	-0.001916384	-0.007199651	0.771744371	0.54574763	0.988139068	0.058521194	0.4875882	0.906583947	0.528431414
cg22903655	0.013755133	-0.015221256	-0.0062256	-0.004704401	0.00140116	0.000166851	0.001234309	0.059792255	0.021936894	0.603697596	0.466503385	0.941775694	0.993148994	0.945991514
cg06397345	0.144104973	0.116424241	-0.039207851	0.168807328	-0.008624602	0.034715553	-0.043340155	2.27E-10	1.01E-08	0.085375919	2.35E-13	0.850690425	0.209598213	0.082825668
cg06147822	0.002530343	0.002076511	-0.000471099	-0.000482357	2.97E-06	-8.29E-05	8.58E-05	0.460946598	0.483327191	0.95669254	0.864262663	0.999748759	0.991933338	0.991746998
cg06657142	-0.041023896	0.021820191	-0.001295382	-0.00872721	-0.003374291	-0.010534888	0.007160597	0.006534119	0.117918213	0.976698324	0.519439885	0.932136258	0.724346948	0.827053315
cg05792022	0.001647474	-0.046581208	-0.012703274	-0.028895252	0.002912527	-0.017857241	0.020769768	0.933932196	0.001243672	0.628012657	0.035958403	0.943464118	0.483637996	0.368315674
cg14530382	-0.001511035	-0.150186258	-0.053642325	-0.148989419	-0.259628634	-0.133255	-0.126373634	0.976523857	5.73E-05	0.297860888	4.70E-05	1.72E-06	0.007324561	0.00791838
cg22832279	-0.011110087	0.021433238	0.00786501	0.016651183	-0.002249449	0.006948123	-0.009197572	0.224149634	0.007537815	0.57507207	0.031922047	0.91970942	0.672072306	0.518347361
cg23281714	-0.001823696	0.000800253	-0.001955488	-0.002643674	-0.00141342	-0.001156533	-0.000256887	0.580658267	0.780850884	0.716749346	0.301585167	0.831970505	0.857133948	0.972488515
cg19613592	0.10253987	0.141498558	-0.019671879	0.219532902	-0.046367923	0.128059652	-0.174427575	2.09E-05	7.61E-09	0.616143687	1.86E-14	0.227522325	4.91E-05	5.08E-08
cg03466198	0.068359379	0.04085865	-0.004875515	-0.001042599	-0.033964038	-0.030344926	-0.003619112	0.036211256	0.175250298	0.957612992	0.972451027	0.605414237	0.601815745	0.965614402
cg16271017	-0.000469282	0.001230145	-3.01E-05	-0.002646341	-0.000398237	0.000599002	-0.000997239	0.85709322	0.543982249	0.996115998	0.1556151	0.943056159	0.903236377	0.826013227
cg06521987	-0.00205514	0.005842589	-0.001793699	-0.002793323	-0.00197739	-0.000817058	-0.001160332	0.501954604	0.019531111	0.729387067	0.248659714	0.737700047	0.897637918	0.847632068
cg05001864	0.001909688	0.000868313	-0.001137818	-0.000745767	-2.79E-05	-0.000628143	0.000600224	0.433433337	0.68953006	0.808768581	0.708508916	0.996533992	0.903662134	0.909491949
cg12641434	-0.001750136	0.002786184	-0.000411704	-0.00185234	-0.001402378	-0.001564029	0.000161651	0.529625913	0.224009967	0.952280868	0.39805956	0.80076418	0.753163011	0.980022199
cg12467025	0.345257488	0.302073331	0.002961843	0.35338399	0.045445792	0.118777134	-0.073331342	1.18E-21	1.99E-20	0.961622269	4.81E-23	0.191290254	4.66E-05	0.005301354
cg04482794	-0.005884955	0.000316487	-0.000620354	-0.002135813	0.000616453	0.001300313	-0.00068386	0.250057485	0.949995569	0.96427318	0.623554532	0.962778605	0.909658342	0.955991103
cg20535966	0.003542383	-0.011321358	-0.005272506	0.009152485	0.015334438	0.005085568	0.01024887	0.576126951	0.025726826	0.544124776	0.062975663	0.060004541	0.609037693	0.168137706
cg04968127	-0.089810995	-0.021823188	-0.02874236	0.029253332	0.03161231	-0.023629453	0.055241763	3.02E-05	0.265876349	0.299744653	0.116280669	0.405128342	0.498583089	0.034332421
cg09299076	0.004038732	0.028635051	0.009683793	-0.01525935	0.001621791	0.017425192	-0.015803402	0.751691293	0.003630488	0.570528535	0.106005354	0.955186455	0.260746046	0.301840074
cg20711218	-0.098973449	-0.15635342	-0.039120241	-0.125370468	-0.035444534	-0.086281389	0.050836856	0.000212556	1.31E-08	0.24854552	1.17E-06	0.476864584	0.010479282	0.148198011
cg16986746	-0.00018226	-0.003265777	-0.004861019	-0.003777661	-0.000681407	-0.000151888	-0.000529519	0.965618155	0.279372156	0.236129575	0.186891957	0.935835944	0.985740838	0.94808824
cg22922403	0.02664279	0.006742853	0.003534639	0.030397527	0.013869864	0.005219501	0.008650363	0.007652842	0.483508459	0.885240626	0.000908464	0.458544786	0.8062173	0.627062085
cg17386911	0.210493422	0.179617187	-0.038009603	0.209867597	-0.022170605	0.039771403	-0.061942009	1.36E-17	3.82E-16	0.050561204	1.31E-18	0.49087	0.076879064	0.002622473
cg00406023	-0.004762531	-0.004235546	-0.005804226	0.023975817	0.010334393	-0.007797913	0.018132306	0.651518533	0.630784353	0.738103032	0.003320197	0.562045227	0.638193123	0.126445633
cg05801325	-0.036624459	-0.032886164	0.008286337	-0.01555737	0.003454481	0.021983258	-0.018528777	0.215641684	0.209802022	0.90879204	0.53770874	0.96430556	0.682126952	0.737165835
cg09479389	0.026009049	-0.091139091	0.006578667	-0.017406547	0.049661216	0.010418076	0.03924314	0.461368485	0.002045852	0.939589133	0.540495491	0.382368277	0.886344479	0.423419379
cg05600626	0.005740974	0.003922768	0.003243755	0.015443972	0.004368799	0.011176037	-0.006807237	0.261172978	0.391228145	0.720582214	0.000485475	0.663852548	0.081452798	0.33609694
cg18040786	-0.000476688	-0.002535195	0.003400118	-0.005044753	0.000884418	-0.00359915	0.004483568	0.891508389	0.331837206	0.376533755	0.041129169	0.897908397	0.411326553	0.248096399
cg15819808	0.003891479	-0.005191474	-0.000265414	0.006547775	0.003407492	0.003163816	0.000243676	0.399723422	0.184883329	0.983452813	0.081049957	0.704707623	0.697512618	0.982467692
cg04575016	-0.000818272	0.005885988	-0.001680957	-0.00393127	-0.004145167	-0.003748797	-0.00039637	0.805180511	0.018473709	0.752943577	0.103911275	0.398434898	0.37323337	0.954507775
cg11327657	0.003799178	-0.010809303	-0.001216432	0.003301824	0.004722748	0.001994531	0.002728216	0.393114983	0.004129826	0.906951196	0.362087614	0.555648363	0.819545591	0.730473154
cg09415601	0.003559687	-0.004002882	-0.001315491	0.011835635	0.009648316	0.000711436	0.00893688	0.477662094	0.345119933	0.909142436	0.003569641	0.178602225	0.949528743	0.131108315
cg04698434	-0.002962666	0.004724625	-0.003675706	-0.004769919	-0.003918231	-8.10E-05	-0.003837192	0.617812679	0.328107646	0.694422105	0.295401079	0.722043375	0.995306863	0.689358798
cg15166552	0.005644832	-0.006204989	-0.008887282	-0.01081091	0.004958753	0.005273191	-0.000314437	0.355616306	0.238308304	0.20904291	0.031773829	0.674851107	0.600835494	0.983129493
cg05085132	-0.003653878	0.005085425	0.000344382	-0.003107987	-0.003864512	-0.002365369	-0.001499143	0.35265525	0.129004983	0.973993649	0.336031544	0.596827218	0.745724869	0.85308869
cg14443515	-0.002499593	0.005929395	-0.004892588	-0.004352996	-0.003857463	-0.001321223	-0.00253624	0.468183649	0.03663379	0.206725469	0.113293621	0.518140311	0.846727385	0.650444599
cg10937807	0.021753781	-0.108986116	0.001521037	0.036136407	0.051927047	0.059707147	-0.0077801	0.680244713	0.0083635	0.99117286	0.365211759	0.556505424	0.395282031	0.944973724
cg06185423	-0.000430981	0.002168053	-0.000973303	-0.001286545	-0.000481408	-0.000110319	-0.000371089	0.903188415	0.414609985	0.886844574	0.60807752	0.948674464	0.988058788	0.958763464
cg06294637	-0.002885965	0.004424367	-0.001285001	0.001177201	0.000606585	-0.001343393	0.001949979	0.238540724	0.037728855	0.788298832	0.571722567	0.918881725	0.779946274	0.639482722
cg22218911	-0.008483999	0.003405729	-0.005778367	-0.004157545	-0.002108716	-0.003472973	0.001364258	0.123074557	0.509234741	0.46521024	0.383795477	0.869647253	0.747348591	0.915902289
cg08892600	-0.049449271	-0.094942851	-0.037670333	-0.063857389	-0.052884393	-0.020890913	-0.03199348	0.029573723	1.54E-05	0.177977592	0.001950083	0.133642694	0.60839949	0.337226965
cg25566507	0.003986282	-0.011157515	-0.000488911	0.002937278	0.002834505	0.003082864	-0.000248359	0.353710511	0.002489084	0.965634813	0.406281695	0.742564898	0.683591014	0.9809949
cg10542562	-0.1272547	-0.157831342	0.01889397	-0.191803086	0.032468595	-0.020286001	0.052754596	1.00E-08	4.56E-12	0.546462733	7.73E-15	0.354434754	0.555785492	0.033099576
cg20822365	-0.000508045	4.00E-05	-0.003461721	-0.000101197	0.001168412	0.001162101	6.31E-06	0.882184544	0.988856023	0.353889082	0.968161907	0.856686595	0.847338752	0.999329802
cg11464216	0.042432642	0.032858198	-0.02511276	0.072506239	-0.006718762	0.040861807	-0.047580569	0.003466364	0.014119189	0.15674415	4.48E-07	0.843751381	0.029729713	0.007368007
cg11387577	-0.002316537	0.006452631	-0.003369376	-0.004380398	-0.004904522	-0.004877297	-2.72E-05	0.503355706	0.022481108	0.455177417	0.109548064	0.370658885	0.283141707	0.997319941
cg01023787	0.014082964	0.028455526	-0.015792153	0.041627693	0.009972394	0.020061626	-0.010089232	0.307867912	0.016282218	0.377493816	0.000441729	0.718257243	0.294224507	0.670794564
cg13187009	0.005590276	-0.003006655	-0.005789674	-0.002985041	0.00076309	-0.003789649	0.004552739	0.327030396	0.557855791	0.456076821	0.529113502	0.957800164	0.714818836	0.628980065
cg12414872	-0.004588182	-0.023872395	-0.009796716	-0.021932744	-0.014082826	-0.015753476	0.00167065	0.731672679	0.020379825	0.59499228	0.028505545	0.514322688	0.36065089	0.953456428
cg25991468	0.007689019	-0.066609563	-0.020444298	0.02318134	0.019567593	0.009083695	0.010483898	0.797158837	0.003460762	0.621915995	0.288661787	0.708992576	0.870095422	0.847277502
cg05039080	-0.005475433	-0.001590069	-0.001130436	-0.001614907	0.002081128	-0.00299919	0.005080318	0.363310075	0.774129466	0.940826905	0.747978445	0.8764357	0.797271243	0.597676387
cg21466874	-0.000547863	0.002629656	-0.000312606	-0.000423572	0.001317406	0.000268732	0.001048674	0.856164465	0.246986795	0.964139787	0.848704776	0.812155647	0.965646437	0.845321717
cg10403171	-6.35E-05	-0.001354869	0.001384303	0.000971869	0.001281963	0.001310168	-2.82E-05	0.981446491	0.497376848	0.724345616	0.602272411	0.781675738	0.755560135	0.995967394
cg00912164	0.002330929	-0.442363738	0.044729108	-0.656640079	0.015410475	-0.000566254	0.015976729	0.983256287	2.06E-07	0.800844803	6.28E-12	0.945327853	0.998127167	0.939352571
cg24491766	0.002352459	-0.002845297	-0.007226992	-0.000562169	0.00227166	-0.001066094	0.003337754	0.519306299	0.351843091	0.051696343	0.848971076	0.747243931	0.88574158	0.532537985
cg07150925	0.002268605	-0.016788633	-0.00272228	-0.004956518	-0.002725622	-0.00147683	-0.001248793	0.641925391	3.07E-05	0.734072099	0.182692023	0.768053078	0.876787527	0.899412205
cg12572987	-0.001300765	0.007796432	-0.001669923	-0.003055183	-0.001542533	-0.001661589	0.000119055	0.661333204	0.001006658	0.728948655	0.174756095	0.785247996	0.743609764	0.985855562
cg23395715	-0.175655135	-0.064444966	-0.014885356	-0.06411748	0.038993294	-0.032614842	0.071608136	9.67E-11	0.00257023	0.736013137	0.002138661	0.329692763	0.354846873	0.010929758
cg13941474	0.002200067	0.008818429	0.012142849	0.012416245	0.000927499	0.000945144	-1.76E-05	0.822925668	0.238056153	0.233254925	0.08135745	0.966294199	0.963105591	0.999357176
cg09722315	0.001663997	0.003758401	-0.005030591	0.020252226	0.019146513	0.01008606	0.009060453	0.820253479	0.513596946	0.615553749	0.000243842	0.024337769	0.242866529	0.289431789
cg01943478	-0.000372296	0.00687694	-0.000748952	-0.001615571	-0.00199707	-0.002628746	0.000631676	0.909052121	0.003769124	0.909353099	0.480242211	0.715968071	0.552228366	0.918909286
cg02930037	0.000809668	0.00424611	-0.004380507	-0.005067177	-0.004198337	-0.002462199	-0.001736137	0.841900056	0.162095977	0.318405076	0.082497636	0.504024934	0.697222476	0.801089468
cg09879727	-0.002005178	0.007613418	-0.000394813	-0.004266136	-0.005755902	-0.004188981	-0.001566921	0.539792464	0.004317324	0.961649661	0.095800279	0.22281706	0.33857865	0.794167491
cg26561623	-0.002759784	-0.002166961	-0.004549413	-0.003630026	0.002118099	0.002889084	-0.000770985	0.534956024	0.568864941	0.41541866	0.298072664	0.812836798	0.703983669	0.93691562
cg24995657	-0.135251473	-0.037396574	0.015778066	-0.060154734	0.042853148	0.025346928	0.01750622	0.004576178	0.411605783	0.894852384	0.157269532	0.66817543	0.802263268	0.872822758
cg11947801	-0.000415778	-0.000436793	7.60E-05	-0.001539918	-0.001443591	-0.00030596	-0.001137631	0.874223258	0.837123625	0.99051547	0.410497585	0.753404368	0.953992559	0.795072588
cg08827060	0.030266406	-0.279288533	-0.033065416	-0.214472108	-0.10764746	-0.210468745	0.102821285	0.391329234	3.27E-13	0.499704353	5.45E-10	0.018301897	3.72E-06	0.009174706
cg22690212	-0.005845707	-0.006873298	-0.004851855	-0.006655	-0.00204375	-0.001977698	-6.61E-05	0.426158791	0.270767306	0.68785024	0.261262844	0.902623116	0.898912704	0.997013298
cg18208742	0.031386418	0.03798918	-0.016928059	0.054385113	0.00835239	-0.009656288	0.018008677	0.042186402	0.00738553	0.450629319	0.000139079	0.811383351	0.756882262	0.457157138
cg20141910	0.000178576	0.002969526	0.000173085	-0.000422685	-0.001291474	-0.000681467	-0.000610008	0.943654528	0.097979681	0.975709971	0.811829038	0.763618503	0.878190805	0.893840461
cg06620654	0.000600838	0.000649223	-0.000869537	-0.001184662	-2.67E-05	0.000258979	-0.000285661	0.818870448	0.760840102	0.862151808	0.536682273	0.996583215	0.962160822	0.958602167
cg11063729	-0.254191242	-0.11964998	0.000944807	-0.108450845	0.073426327	-0.072115355	0.145541682	4.75E-14	2.70E-06	0.990461142	1.11E-05	0.053258779	0.031306524	9.55E-06
cg23001456	-0.00165111	-0.00144297	0.004769932	-0.003785997	-0.00334632	-0.004865035	0.001518715	0.854779192	0.84462932	0.730301674	0.560782572	0.84403611	0.737050344	0.932509117
cg06220235	0.001038312	-0.001248644	-0.002115623	0.000195849	-0.000335597	-0.003805116	0.003469518	0.763381788	0.656010543	0.680473976	0.940920814	0.965791369	0.396198003	0.435394241
cg11941520	0.000447245	0.001877329	-0.066616074	-0.032725	-0.039895806	-0.029252008	-0.010643798	0.992510018	0.960679638	0.125939771	0.311392552	0.582821172	0.669167693	0.901461577
cg05191076	-0.315344394	-0.059730002	0.02649445	-0.118185018	0.224033139	-0.010243972	0.234277111	1.06E-15	0.023413434	0.563599901	1.46E-05	5.45E-08	0.875203914	7.41E-09
cg21686797	0.000821245	-0.001564848	0.001483232	0.01154865	0.00993371	0.00525369	0.00468002	0.878502201	0.711745557	0.887840001	0.002937159	0.136659014	0.448068043	0.49987771
cg07871302	0.005637941	0.000240164	0.002619974	0.006009597	0.005134302	0.011983086	-0.006848784	0.201820682	0.956666812	0.751559018	0.10936369	0.531698017	0.027770217	0.246680839
cg16951550	-0.001687531	-0.008785989	0.002048445	-0.00257698	-0.001186774	-0.002347555	0.00116078	0.651534785	0.003061689	0.739518732	0.36521213	0.877894877	0.705041301	0.873939154
cg02332902	0.002726962	-0.005290622	0.001582229	0.004588879	-0.000931436	-0.000762999	-0.000168436	0.404420283	0.053286031	0.800862303	0.083657477	0.900548088	0.914664167	0.982913947
cg05633407	0.000855328	-0.002180321	0.002008462	-0.000489829	0.003067835	0.00271388	0.000353955	0.784091686	0.371187568	0.654625451	0.834688777	0.542068446	0.537307054	0.957269633
cg14315058	0.001379984	0.000878651	-0.001967596	-0.002217964	-0.001409033	0.000242153	-0.001651186	0.600718696	0.696637065	0.603664786	0.275167283	0.7821181	0.967135075	0.703337335
cg22944662	-0.005913005	-0.002129017	0.002269863	-0.002170169	0.00319339	-0.002410892	0.005604282	0.317113501	0.694617987	0.859324706	0.66164996	0.796813967	0.842101429	0.54041915
cg19573456	-0.00274198	0.007510565	-0.000799928	-0.002729597	-0.002718995	-2.63E-05	-0.002692701	0.352222211	0.002960676	0.908829793	0.259288439	0.624853512	0.997287406	0.55662839
cg22261669	-0.000526486	0.033345378	0.003758542	0.003782945	-0.007713343	-0.017475993	0.00976265	0.987207295	0.147398734	0.957302174	0.868088892	0.901553534	0.721477925	0.861881438
cg25977327	0.069373858	0.014170328	-0.06457467	0.117707978	0.053811842	0.119512242	-0.0657004	0.003157011	0.533414946	0.014867141	4.22E-07	0.144525699	0.000129757	0.024122664
cg02252795	0.00914285	0.044333081	-0.012423949	0.061992747	0.004276363	0.012731493	-0.00845513	0.546706253	0.000417427	0.558196454	1.73E-06	0.897383554	0.590645806	0.749193667
cg26224499	0.000263128	0.002336217	-0.001536691	-0.00101981	-0.001335055	-0.001344713	9.66E-06	0.923057967	0.238260088	0.690365636	0.592542168	0.777040997	0.754411855	0.99864118
cg04145643	0.076444822	0.139948023	-0.065184466	0.175485486	-0.020398906	0.104762825	-0.125161732	0.000248752	4.10E-10	0.00486745	4.49E-13	0.629761782	0.000129686	2.64E-06
cg10455995	-0.002147139	0.004899091	0.000320534	-0.003755669	-0.002347715	-0.000677057	-0.001670658	0.611860008	0.147357801	0.97605622	0.248120572	0.77177934	0.94028341	0.834117284
cg03093838	-0.153944697	-0.158173483	-0.008581864	-0.042572791	0.145176465	0.020838881	0.124337584	2.22E-06	3.46E-07	0.914739067	0.12103678	0.000543538	0.734880044	0.000953656
cg20321329	-0.000342386	0.008033997	-0.000723516	-0.004197615	-0.003526756	-0.000482984	-0.003043772	0.925034212	0.002322181	0.923052426	0.095986996	0.519814441	0.945386619	0.510071172
cg04301623	-0.00376214	0.008361355	-0.001289049	-0.004959944	-0.004836268	-0.001327754	-0.003508513	0.255414977	0.003871357	0.859249136	0.074307774	0.388888892	0.847590537	0.483175381
cg15416488	-0.309966457	-0.130917928	0.00821765	-0.119175095	0.177781074	-0.083070009	0.260851083	3.55E-13	4.89E-05	0.926708911	0.000137153	0.000101478	0.060452722	2.28E-08
cg22625098	0.292673391	0.166669027	0.002633982	0.206580301	-0.014748168	0.047100734	-0.061848902	7.82E-23	6.15E-15	0.956067552	2.99E-18	0.681054361	0.032805172	0.002860815
cg00881185	-0.00086461	0.006395161	-0.002525399	-0.002326091	-0.000673963	-0.00045926	-0.000214702	0.791199735	0.009766067	0.552672207	0.330436095	0.9223739	0.945129277	0.975594342
cg25778892	0.130488602	-0.006773735	0.026902195	-0.11663663	-0.094451877	-0.067185967	-0.02726591	0.004723487	0.886503111	0.773689574	0.005292618	0.210605914	0.34044038	0.7723437
cg24611351	0.366773563	0.350119695	-0.025733703	0.379271473	0.039869323	0.077914134	-0.038044811	1.06E-24	7.96E-25	0.312644251	3.29E-26	0.196503289	0.001481763	0.131248627
cg15321108	-0.023119299	-0.079538352	-0.001684693	0.008628196	-0.001698505	0.005827986	-0.007526491	0.344608496	0.000206531	0.980119363	0.672397551	0.978433783	0.913985648	0.88607586
cg00542224	0.281635724	0.000925814	-0.020700588	0.074583449	-0.163428735	0.173994439	-0.337423174	3.53E-10	0.98182482	0.798041724	0.030705763	0.001971308	0.000521379	1.56E-09
cg04109781	0.253595012	0.219686762	0.033530681	0.248794949	0.146544248	0.083640154	0.062904094	1.24E-09	8.63E-09	0.566243859	2.68E-10	0.003445458	0.085840291	0.209493984
cg01110955	-0.000259169	-0.006872449	0.006473005	0.011228613	0.006545351	0.002223238	0.004322114	0.963137433	0.080213654	0.233945436	0.003684445	0.3956999	0.806429905	0.544488425
cg10020325	-0.095299629	-0.027024687	0.02424819	-0.071884305	0.013713604	-0.023779211	0.037492815	0.002938155	0.374704401	0.670977569	0.01269234	0.857093652	0.702122191	0.459660151
cg12753895	-0.005286167	0.003150049	-0.005991561	-0.000130949	-0.004574924	-0.005021472	0.000446548	0.331974278	0.517944992	0.400570718	0.977786962	0.664477819	0.569944631	0.972782129
cg05964557	0.002222653	-0.009265403	-0.016291071	0.056176479	0.023835839	0.016193001	0.007642838	0.924454915	0.602447842	0.583676641	0.000780028	0.492998407	0.626691492	0.85083473
cg09784579	-0.003025915	-0.000608976	-0.00103517	-0.003037375	-0.000149232	0.000195297	-0.000344529	0.26556694	0.813330382	0.86290484	0.181964271	0.983380548	0.976627707	0.958258941
cg03920623	-0.001204364	0.003388713	-0.000170193	-0.001320774	-0.001098276	-0.001333402	0.000235126	0.704218791	0.171795771	0.983268116	0.582241897	0.86332336	0.81618175	0.972957672
cg10954469	-0.162216239	-0.023690369	0.006092669	-0.034032675	0.095338397	0.021716491	0.073621905	2.03E-09	0.288501533	0.922648603	0.107541821	0.003521585	0.612622699	0.011458059
cg00094901	-0.004360678	0.011139972	-0.001154455	-0.00626931	-0.010993439	-0.009838143	-0.001155296	0.450165857	0.019847393	0.934900308	0.175489956	0.189114706	0.176739833	0.927960177
cg03253831	-0.017527918	0.003030001	-0.006922373	-0.014780976	-0.003608077	-0.019910723	0.016302647	0.128980353	0.787509691	0.753810949	0.13853981	0.897156751	0.213212542	0.318196418
cg01642827	0.021763218	0.02271265	-0.010564002	0.064610183	0.031512851	0.011463651	0.0200492	0.040579913	0.019386483	0.51517711	4.55E-09	0.039578713	0.521761822	0.155939615
cg17234776	-0.001828273	5.03E-05	-0.000717319	-0.001995568	-0.00178074	-0.000444071	-0.001336669	0.510534253	0.98455399	0.91003339	0.363597521	0.739394448	0.942024428	0.795124517
cg11206526	-0.063309519	-0.057674551	0.014858337	-0.044353226	0.01713096	-0.042421484	0.059552445	0.064111101	0.063187988	0.846532386	0.139918305	0.825773401	0.433563587	0.196878811
cg00613914	0.007656084	-0.003038718	0.003099731	0.010325035	0.002953375	0.004373858	-0.001420484	0.339174168	0.676951374	0.85688196	0.11743254	0.867943053	0.774933518	0.938711406
cg07363137	-0.173130508	-0.310708299	-0.032456644	-0.293088653	0.086455811	-0.074110873	0.160566684	2.37E-05	7.35E-12	0.632212515	3.15E-11	0.172288821	0.184760016	0.000925544
cg17415581	-0.001346666	-9.76E-05	-0.00077016	0.001403315	-0.000356017	-0.002585082	0.002229065	0.707471232	0.975510058	0.923194315	0.605591636	0.9656825	0.643524451	0.695651079
cg02548780	0.015725842	-0.034021505	0.005304614	-0.022952653	0.016288611	0.019233383	-0.002944772	0.293740753	0.008499028	0.874456168	0.065846343	0.555254377	0.376414431	0.932232024
cg12428906	-0.003175582	0.003823666	-0.001241125	-0.004253803	-0.004465097	-0.00533951	0.000874413	0.34949664	0.189094315	0.866906891	0.126999731	0.441364223	0.237816751	0.906858857
cg16347018	-0.002207497	0.001014652	-0.001007264	-0.000139298	-0.000679759	-0.00119947	0.000519711	0.416003412	0.675736953	0.861275552	0.951350106	0.913999735	0.821434405	0.932050996
cg19282928	0.009255943	-0.00492108	0.001091192	0.008575712	0.003400429	0.011427888	-0.008027459	0.027689068	0.207657223	0.921291829	0.022461388	0.703705702	0.035733254	0.151515161
cg16528272	0.00928138	-0.006691535	0.000579914	0.0041799	0.003581907	0.002748079	0.000833828	0.011315309	0.047251783	0.955092493	0.200735161	0.635432099	0.698555267	0.926101516
cg04261791	-0.002134533	-0.010954903	-0.002192756	-0.000907408	-0.00200212	-0.002225318	0.000223198	0.496035494	4.38E-05	0.652085454	0.719522631	0.741669718	0.673672483	0.975621302
cg14225146	-0.003744914	0.00647633	0.000315052	-0.002818608	-0.004692503	-0.004353477	-0.000339025	0.362358998	0.062578614	0.977497529	0.403791917	0.521765553	0.487426998	0.9724239
cg15575165	0.002729742	-0.003885341	-0.002431887	-0.001294067	0.001734377	-0.000193656	0.001928033	0.584974655	0.3444116	0.78546367	0.742552153	0.867695992	0.986523915	0.840166776
cg20199354	-0.053602436	-0.004780928	0.005000602	-0.02114705	0.021816093	0.000381177	0.021434916	0.01972455	0.837419646	0.936306577	0.301571872	0.646654503	0.995094447	0.588891344
cg22490254	0.005677729	-0.061801314	-0.032172364	-0.138139946	-0.024931711	-0.174715167	0.149783456	0.900940545	0.061399737	0.582095525	4.38E-05	0.75140501	0.000221305	0.000646186
cg13513411	0.00514326	-0.006432126	-0.002817101	0.005120658	0.004852676	0.004379803	0.000472873	0.236941702	0.089900612	0.714638208	0.162357592	0.54877577	0.533367176	0.964529923
cg13965321	0.003149976	-0.001831335	0.00342892	-0.003567859	-9.08E-05	0.00042605	-0.000516824	0.464107604	0.627707077	0.586789582	0.2994557	0.993323264	0.965742039	0.958528313
cg13539424	-0.036547671	-0.029003607	-0.009907971	-0.019493573	0.039998124	0.018611744	0.02138638	0.041014267	0.076113038	0.786680047	0.21780184	0.153231027	0.541908124	0.441393
cg09643340	-0.105579069	-0.055413698	-0.012076854	-0.022536256	0.037045371	-0.030369749	0.067415119	6.10E-08	0.000900444	0.717971374	0.154769038	0.198535514	0.237249162	0.001866823
cg03038233	-0.013891686	-0.000841524	0.00175312	-0.010174016	-0.009720577	-0.014392865	0.004672287	0.248892431	0.94343084	0.956264854	0.315485331	0.685777291	0.429229087	0.85424977
cg00839129	0.001692103	-0.017939853	-0.015481144	-0.010994416	0.008174204	0.033084748	-0.024910544	0.947799786	0.339775885	0.65643443	0.537489704	0.863277681	0.25280388	0.415653655
cg14968482	0.026006334	0.08420323	0.014025845	0.102563058	0.015259133	0.028353662	-0.013094529	0.141276126	8.10E-07	0.630715979	7.57E-09	0.670361463	0.255710266	0.681072186
cg17493511	-0.00057007	0.000102611	-0.001459433	-0.000800915	-0.000321923	0.000221548	-0.000543471	0.836070544	0.965058931	0.731915845	0.690856468	0.957730892	0.96930367	0.919974995
cg10588425	0.012730566	-0.012980702	-0.004716017	0.007480019	0.006719416	0.008673482	-0.001954065	0.093317815	0.057482498	0.74389171	0.258300871	0.665386986	0.479030424	0.913147183
cg27551078	0.000975547	8.55E-05	-0.001179959	0.00039801	0.000638892	-0.000532201	0.001171093	0.69564478	0.969111957	0.785024597	0.83602866	0.904054015	0.915953945	0.788437228
cg23775245	0.004659367	-0.024412625	-0.012017617	-0.027020246	0.003557637	0.013220301	-0.009662665	0.665707943	0.004133413	0.332626705	0.001259519	0.87208761	0.34553643	0.522009178
cg04386149	-0.002751304	0.006652322	-0.000184731	-0.002609762	-0.002699812	-0.001549708	-0.001150104	0.404977197	0.016290408	0.983906177	0.330252118	0.667892582	0.809045383	0.866165915
cg27548450	0.001369386	-0.002883353	0.001850481	0.009105896	0.009414767	0.004796291	0.004618476	0.853004273	0.619530538	0.902299568	0.085340771	0.375262522	0.668694603	0.674524518
cg06463365	-0.067049697	-0.047470294	-0.003897171	-0.019134901	0.015970005	-0.010187885	0.02615789	2.81E-06	0.000232053	0.911789486	0.114150722	0.55085067	0.698545185	0.149357698
cg09936037	0.001952959	-0.000916215	-0.001589916	-0.00136833	-0.001900642	-0.001877393	-2.32E-05	0.504594951	0.72200267	0.756921127	0.557474469	0.736032977	0.711687462	0.997285194
cg00526336	0.003357414	-0.01220669	0.000130499	0.005299837	0.005013125	0.005008077	5.05E-06	0.578877193	0.011928426	0.993466299	0.258389542	0.645670096	0.593338859	0.99971152
cg11258164	-0.004337879	0.007350554	0.003407855	-0.005966438	0.002352628	-0.002348228	0.004700856	0.39755108	0.087947827	0.688208368	0.151805844	0.827614656	0.814880322	0.548782815
cg06223736	0.193489385	-0.152331823	-0.088960077	-0.041196048	0.047799264	0.060136314	-0.01233705	0.032492421	0.06605412	0.52364803	0.611555062	0.816745685	0.738800262	0.957584419
cg05533744	-0.001113859	0.011328681	4.39E-05	-0.001718846	-0.002983988	-0.001315068	-0.00166892	0.727497605	1.31E-05	0.995545292	0.472891395	0.576248031	0.819400535	0.755108965
cg23748340	-0.118329137	0.112943789	0.004757126	-0.004893467	0.174916114	0.041878338	0.133037776	0.002140649	0.001696591	0.965626332	0.890091561	0.000864236	0.521245768	0.00462558
cg17299830	0.000150021	0.002087553	-0.001213036	-0.00104807	-0.001260346	-0.001583188	0.000322842	0.955016438	0.274223014	0.76546564	0.566289689	0.781307876	0.683611054	0.95026912
cg08071719	0.005089088	-0.006788149	0.002489867	0.004458166	0.004627487	0.004240038	0.000387449	0.075882537	0.009153726	0.590537732	0.076161998	0.352328185	0.318335524	0.957434245
cg09508016	-0.136657649	-0.105735623	-0.008811596	-0.078564149	0.052562566	-0.012890554	0.065453121	4.67E-07	1.62E-05	0.88722676	0.000712448	0.19991077	0.811682	0.038767523
cg01416906	-0.000250851	-0.002793766	0.00124639	0.001492463	0.002218419	-0.000924112	0.003142531	0.926301448	0.152885808	0.768634106	0.428489875	0.603234596	0.842457056	0.302380332
cg00093087	0.010903156	-0.004345334	-0.003187024	0.026623104	0.007471697	0.000567962	0.006903735	0.165912368	0.553947007	0.85578477	0.000155594	0.630923854	0.977059096	0.600779336
cg06532379	-0.15118092	-0.054083905	0.034803731	-0.090182627	0.097644662	-0.016046368	0.11369103	4.63E-08	0.019522863	0.29533816	0.000120452	0.004960903	0.75294772	0.000239464
cg21187830	-0.002173988	0.006362344	-0.001328042	-0.003027069	-0.002519213	-0.00213646	-0.000382753	0.451507271	0.008045663	0.811466283	0.190667564	0.638229959	0.661138566	0.954083237
cg15396799	0.004491663	-0.06621931	-0.003470257	-0.01326072	0.018987695	0.006164719	0.012822977	0.820526251	2.15E-05	0.937117281	0.356271307	0.549121737	0.865134981	0.664755429
cg27171280	0.002625649	-0.008930518	0.006348546	-0.00442442	0.003558125	0.005117383	-0.001559258	0.663522728	0.058713786	0.37291842	0.333956226	0.751912589	0.5693212	0.897781897
cg13206735	0.001489672	-0.004117399	0.00353098	-0.004116511	0.002471668	0.004298763	-0.001827095	0.852061877	0.506264969	0.790980955	0.47394447	0.873173708	0.737985977	0.904929618
cg03338933	-0.010117955	-0.052038591	-0.000398238	-0.026961434	0.01183379	0.013631587	-0.001797796	0.61453446	0.00132572	0.993886068	0.080729673	0.755766898	0.679286909	0.96807385
cg04220636	-0.038884193	-0.050736233	-0.016508925	-0.148891715	0.009499794	-0.003181751	0.012681545	0.445672257	0.237448546	0.882761174	0.000434758	0.937506221	0.978896015	0.90809137
cg25793566	0.005552947	-0.068842636	-0.004511139	-0.014155385	0.016584789	0.009056378	0.007528411	0.683688905	1.13E-08	0.869307059	0.168244696	0.436635857	0.68029183	0.740240581
cg10203522	0.000324231	0.009487804	-0.00095876	-0.002698407	-0.001887267	-0.001894002	6.73E-06	0.938372521	0.001721096	0.908382742	0.350528293	0.796420827	0.777867366	0.999387938
cg20596348	-0.002899271	0.003098188	0.002158869	-0.000201169	-0.001957647	-0.004940926	0.002983279	0.41401991	0.307541972	0.723363957	0.946290127	0.786331309	0.305562674	0.593147919
cg15950627	0.000440122	0.002656338	-0.000402904	-0.00160771	-0.001928892	-0.000989809	-0.000939083	0.8735082	0.195706673	0.947748344	0.414487597	0.677555841	0.837807586	0.84805833
cg01138791	0.044650864	0.060670947	0.010423341	0.023466393	0.041146304	0.017546487	0.023599817	0.162856346	0.032154466	0.891502396	0.393524548	0.48042858	0.784553739	0.680666405
cg20659657	-0.003461574	0.003359833	-0.001386457	0.001728596	-0.001035308	-0.004446531	0.003411222	0.583421223	0.526364157	0.92398919	0.728124815	0.943554488	0.667156864	0.756176872
cg01427976	-0.000176047	0.004637444	3.07E-06	-0.000190239	-0.000266696	-0.001095069	0.000828373	0.957029009	0.043339196	0.999659713	0.934396902	0.969137861	0.842274868	0.8866684
cg21870776	-0.005968509	-0.017863066	-0.003058072	-0.004401544	-0.001605069	-0.00608316	0.004478091	0.442864615	0.005936217	0.84872163	0.48335784	0.930287822	0.637507457	0.747497165
cg08878368	-0.206799977	-0.075419858	-0.003495667	-0.101118645	0.05482252	-0.055958217	0.110780737	2.98E-10	0.003902126	0.96545385	0.000116568	0.240144139	0.150596538	0.001248597
cg26279822	0.041765908	0.029315881	-0.011364621	0.092581438	0.025854596	0.024136402	0.001718194	0.001064657	0.012406719	0.583469131	4.63E-11	0.213336831	0.175307461	0.958188857
cg19368844	-0.00026455	0.016819553	0.00078124	0.000758531	0.000475218	0.004737291	-0.004262073	0.978425165	0.013849645	0.970919157	0.911660523	0.981635868	0.752495042	0.779476945
cg09472203	0.002012161	0.003065665	0.000207003	-0.002655863	-0.001463702	1.50E-05	-0.001478664	0.433049854	0.153858213	0.975658541	0.198572879	0.776709567	0.998205527	0.7481034
cg14126688	0.010116657	0.009679797	-0.001909329	0.004648842	-0.002054309	-0.002121433	6.71E-05	0.023022016	0.017944214	0.851764716	0.240036943	0.843751381	0.825483533	0.995522613
cg16325394	0.00286481	-0.00822043	0.003674991	0.00807173	0.003280824	0.001783661	0.001497162	0.541028338	0.029959506	0.584392494	0.028597931	0.709624116	0.844646299	0.874124082
cg00955967	-0.171690251	-0.123545677	-0.015072928	-0.094600515	0.07877986	-0.12214027	0.200920131	4.90E-08	9.56E-06	0.803703883	0.000347296	0.063421096	0.000952984	1.84E-07
cg15863252	5.24E-05	-0.0004682	-0.00052986	-0.002468976	-0.003020889	-0.001956096	-0.001064793	0.986565638	0.845264256	0.934109565	0.240342115	0.505149491	0.658038622	0.837137245
cg16101703	-0.001150852	0.000938391	-0.000146006	-0.000745577	-0.001892033	-0.00122363	-0.000668403	0.686273129	0.693238473	0.984111553	0.73293987	0.714409125	0.812498538	0.907534698
cg18425377	0.002513376	0.003312715	-0.001599026	0.002398949	0.000197615	0.000199602	-1.99E-06	0.524468782	0.313447086	0.837875929	0.441448555	0.983773547	0.982622654	0.999816992
cg21515023	0.015888712	-0.003402175	-0.005746796	0.010512919	-0.01937606	-0.005295958	-0.014080102	0.001828546	0.487528634	0.435442356	0.021338955	0.005992428	0.546063705	0.025807505
cg04880732	-0.016545786	0.000884718	0.000484101	-0.005833054	-0.00312595	-0.006000792	0.002874842	0.002857691	0.876215634	0.976240562	0.237944458	0.803933609	0.524234975	0.806766691
cg02741882	-0.028709913	0.014787403	0.004997936	-0.019157482	-0.006143985	0.007287252	-0.013431237	0.496128989	0.689515666	0.96281853	0.569907429	0.951626894	0.937313892	0.876258206
cg26246411	-0.002600607	-0.000157445	-0.001097289	-0.000893241	-0.002359216	-0.001660542	-0.000698673	0.4127476	0.958473392	0.873878301	0.732668068	0.700983196	0.781799256	0.920606476
cg08700690	0.000901934	-0.00107843	-0.000477188	-0.003672846	-0.002382255	-0.003583612	0.001201358	0.880182043	0.822734602	0.972393822	0.387272101	0.828677087	0.696689174	0.916868141
cg03070534	0.002878282	-0.007115247	-1.56E-05	0.00586525	0.005088012	0.004044479	0.001043534	0.348833168	0.006649178	0.998593883	0.021014647	0.293218187	0.351938049	0.87214691
cg24753200	-0.00119792	-0.012593474	-0.004036021	-0.004720381	0.001442514	-0.001069049	0.002511563	0.813378646	0.001165933	0.531709266	0.200486355	0.887255142	0.913933889	0.763832865
cg27161313	0.026866907	0.010758533	-0.010987338	0.063624186	0.023281816	0.083856307	-0.06057449	0.094378455	0.476506278	0.706141017	2.00E-05	0.418141211	7.14E-05	0.00157619
cg04654530	-0.105202894	-0.032141052	0.009771117	-0.071887814	0.102014127	0.015459694	0.086554433	1.59E-05	0.140264073	0.858619911	0.000861159	0.001522368	0.743938553	0.002548585
cg19271111	-0.146064868	-0.062390649	0.00443917	-0.086051743	0.060951128	-0.068686645	0.129637773	8.97E-08	0.007044079	0.949359085	0.000209647	0.11308453	0.03446526	3.53E-05
cg10199164	-0.00143452	0.007776635	-0.001079057	-0.00348512	-0.002848732	-0.001273398	-0.001575334	0.62862586	0.001122811	0.854470952	0.124527824	0.574969678	0.815965896	0.757995052
cg13197521	0.031317953	0.087170472	-0.003495744	0.117966101	0.039677393	-0.049678525	0.089355919	0.091555085	1.37E-06	0.944579262	1.05E-09	0.170988338	0.035365016	7.62E-05
cg13552681	-0.006915432	-0.008745195	0.003225491	0.004878938	0.003987745	0.000243308	0.003744437	0.358562918	0.174322575	0.834600742	0.430953062	0.799229952	0.989338457	0.796378354
cg08898155	-0.154295393	-0.0092423	0.034160458	-0.027565579	0.015458906	-0.118673248	0.134132154	1.37E-05	0.787773972	0.516888778	0.366709163	0.847844651	0.00660205	0.001307694
cg26911704	0.011756227	-0.023050557	0.005409166	0.005922513	0.013803212	0.014024208	-0.000220996	0.246796979	0.009210935	0.783120302	0.490342188	0.435511054	0.335926749	0.993155368
cg15930798	-0.001189715	0.001871186	-0.000941285	-0.001645273	-0.000459457	-0.001448805	0.000989348	0.673310414	0.412650546	0.868440885	0.442284492	0.942517612	0.768467361	0.85342843
cg03454669	0.004542606	-0.007600776	0.00145519	0.00656068	0.005262226	0.003373001	0.001889225	0.209409277	0.016644582	0.855162213	0.033331797	0.398728624	0.578925178	0.792583614
cg21741689	-0.010227908	-0.025070658	-0.008343777	-0.005391894	0.020009622	0.011386657	0.008622965	0.284143132	0.002598803	0.558247301	0.500874688	0.156592513	0.425236166	0.571336475
cg00894378	-0.012871304	0.00949607	-0.013760751	0.071203937	-0.035845647	0.001161735	-0.037007382	0.567129001	0.620801172	0.704736456	0.000102069	0.282283034	0.981960786	0.159932751
cg13795149	-0.000589775	0.001670158	-0.001083537	-0.000541918	-0.000592914	-0.001712578	0.001119664	0.807251795	0.373420744	0.791816313	0.76283917	0.905415302	0.638013861	0.783487824
cg25231478	0.000814973	0.001827536	-0.000891577	-0.000707018	-0.00095122	-0.000825116	-0.000126104	0.746825151	0.358350265	0.853981306	0.709931862	0.847298239	0.860893263	0.981841759
cg26269797	0.001442916	-0.001774765	-0.001473168	-0.001768418	-0.00073074	0.000223497	-0.000954237	0.59829883	0.43374761	0.751815612	0.403683855	0.902315859	0.970907215	0.857991479
cg13385156	-0.000592806	0.004657907	-0.005356809	-0.011798489	-0.012359745	-0.002834995	-0.00952475	0.927182561	0.327694515	0.476037014	0.009381702	0.109630405	0.787872528	0.158580892
cg04391222	0.0006311	0.005061407	-9.85E-05	-0.004240729	-0.000160165	-0.00131698	0.001156816	0.837088683	0.026479611	0.989560874	0.055326607	0.981502176	0.802089725	0.830262146
cg12444845	-0.001959931	-0.001970675	-0.007243664	-0.004268597	-0.005158077	-0.004567504	-0.000590573	0.691859527	0.629849955	0.15499809	0.251259221	0.52449878	0.517836605	0.956094038
cg14670213	0.027089765	0.014042035	0.008773745	0.017528728	0.007884277	0.019048104	-0.011163828	0.018279814	0.188217904	0.665697953	0.086407585	0.754227794	0.254636377	0.5668074
cg20000996	-0.100723921	-0.241085341	-0.083277974	-0.234660382	-0.050687463	-0.089423664	0.0387362	0.014834406	1.97E-08	0.086367167	2.78E-08	0.528490685	0.110464591	0.587002036
cg04043426	0.001096204	0.009834936	0.001966403	0.014204609	0.001653983	-0.005913158	0.007567141	0.884620167	0.074788304	0.89579376	0.008607401	0.914048585	0.574848346	0.411385474
cg03031988	0.15023382	0.242842712	0.030545413	0.14035274	0.073099201	0.284087285	-0.210988085	0.006613836	7.22E-06	0.790198013	0.005105639	0.487554916	0.000116843	0.001780132
cg14678774	-0.060900117	-0.322990221	-0.016073189	-0.342954378	0.031188851	-0.067345991	0.098534842	0.066929631	4.96E-15	0.822054724	5.32E-16	0.645893871	0.134075059	0.014469571
cg14228592	0.08559672	-0.016655675	0.02729419	-0.095777431	-0.091347401	-0.078746113	-0.012601288	0.323249895	0.838189562	0.891052556	0.181003942	0.567119675	0.578499659	0.950988215
cg06366937	-0.002625633	0.003006196	-0.002724638	-0.001872657	-0.003603502	-0.003877459	0.000273956	0.408818912	0.267498413	0.552232264	0.46905908	0.519411597	0.392009484	0.970840802
cg08632659	0.001176958	0.002398928	-0.000835053	-0.00062414	-0.001365267	-0.001798613	0.000433345	0.641363956	0.235582865	0.871532233	0.750709497	0.776709567	0.656748742	0.935687213
cg16884841	-0.003062359	0.005371938	-0.002438683	-0.00400994	-0.001716731	0.001014456	-0.002731186	0.3028595	0.034944634	0.592190623	0.104228355	0.78135206	0.871874323	0.559702561
cg03442056	-0.001677392	0.000252339	-0.003363275	-0.002625109	-0.002226174	-0.002224934	-1.24E-06	0.661357455	0.940853979	0.495861753	0.366885139	0.75588391	0.731685471	0.999886059
cg21774865	0.001537103	-0.006570844	0.007823562	0.013599131	0.020438116	0.012421044	0.008017073	0.898425066	0.470713796	0.627744028	0.107520663	0.178344291	0.407607806	0.637727743
cg01281078	-0.000503125	-0.000220892	-0.002839827	-0.003552698	-0.003682111	-0.000973366	-0.002708744	0.869807558	0.93099329	0.417873511	0.103865069	0.409310573	0.859366102	0.49427554
cg27121376	-0.004021695	0.002831841	-0.006117733	-0.008402178	-0.010223439	-0.004775898	-0.005447541	0.435815391	0.529848686	0.331423495	0.043569743	0.167947633	0.554303781	0.460033787
cg24430642	0.000558182	-0.007659516	0.001314864	0.002281085	0.002575021	0.004529915	-0.001954895	0.886243659	0.007432862	0.853929421	0.409205365	0.69532136	0.335672067	0.751041511
cg04547588	-0.003224181	-0.008523265	0.007529297	-0.011314178	0.033070591	-0.003519203	0.036589794	0.656048561	0.135530345	0.382101799	0.040210813	8.46E-05	0.784319237	4.00E-06
cg20476223	-0.00228651	0.008876329	-0.003188841	-0.001507337	-0.001748824	-0.001914938	0.000166114	0.603499017	0.011475562	0.619467101	0.660956359	0.84488696	0.814547461	0.986879933
cg27526149	-0.000763135	0.003836759	0.000713967	-0.002911669	-0.003659086	-0.002630381	-0.001028705	0.832271348	0.155786929	0.926704605	0.262352668	0.516186443	0.619316094	0.878360302
cg17462381	-0.00611221	3.27E-05	0.001099371	-0.005738637	-0.004247047	-0.002338435	-0.001908612	0.283268074	0.995236905	0.940118946	0.227055927	0.709803828	0.842360481	0.876326775
cg23149492	0.001299241	0.000388343	-0.001826385	-0.001685627	-0.001750467	-4.56E-05	-0.001704875	0.593013934	0.856405809	0.600936571	0.37010233	0.695936264	0.99359878	0.657318821
cg00147976	0.020077004	-0.031764764	-0.006286883	-0.019262515	0.007265352	0.011008047	-0.003742695	0.077712902	0.002319636	0.784502912	0.053735262	0.769336892	0.576176062	0.885597719
cg06063903	0.096862884	-0.118158972	0.0036281	-0.077398915	0.079281147	-0.045009132	0.124290279	0.027807746	0.003744893	0.977684292	0.04822168	0.289253925	0.553844949	0.022033256
cg06873457	-0.018585673	0.008872002	0.008857367	-0.00874611	-0.005463844	-0.001534269	-0.003929575	0.285938155	0.575624917	0.794452676	0.550092162	0.892376704	0.970942138	0.921014347
cg05564836	0.012464602	0.002768877	-0.00609025	0.036415099	0.017211882	0.024135849	-0.006923968	0.175449072	0.753023351	0.711583652	1.47E-05	0.239688133	0.035258055	0.671016876
cg21776018	-0.002876335	0.003059169	-0.000961259	-0.003835275	-0.001786085	-0.000697673	-0.001088412	0.547757745	0.446568915	0.932480899	0.305227048	0.857941751	0.946875372	0.914385402
cg11195508	-0.002688753	0.010697869	0.000178658	-0.00711613	-0.000301663	0.000893633	-0.001195297	0.466308092	0.000590954	0.985870791	0.016612609	0.973726431	0.9093154	0.874843835
cg02924487	-0.059768284	-0.050914869	-0.001033127	-0.050370221	0.032416043	-0.0372611	0.069677143	0.02215045	0.033725517	0.989591669	0.030910945	0.521153284	0.351368878	0.032057446
cg02737068	-0.001752754	0.003576941	-0.001162337	0.000470673	-0.002095972	-0.00221001	0.000114038	0.567661094	0.14910633	0.84957972	0.847557115	0.715235558	0.659460861	0.98721448
cg00295794	-0.227609739	-0.052386355	0.007751058	-0.085879118	0.059563137	-0.025234644	0.08479778	6.67E-12	0.035622959	0.912123329	0.00057165	0.167231715	0.604315927	0.010739761
cg17420885	-0.063369824	-0.014539696	-0.066006396	0.09091222	0.116225765	0.213427619	-0.097201854	0.529327137	0.872798966	0.679208602	0.250494295	0.492394987	0.069755437	0.499763806
cg18875435	0.324356799	0.274713589	-0.070362994	0.356485197	-0.064565642	0.138045867	-0.202611509	1.21E-16	3.95E-15	0.024962022	3.57E-19	0.134521989	0.000164291	7.83E-08
cg05167429	-0.002434839	-0.030235064	-0.002565238	0.027529466	0.034371081	-0.006111313	0.040482394	0.937763389	0.176935257	0.970601235	0.199671924	0.441620416	0.915718452	0.226439899
cg13436085	0.037599383	-0.078862096	0.002546527	-0.000977521	0.000978486	-0.000588937	0.001567423	0.000304849	1.39E-11	0.9258117	0.918055113	0.972542002	0.982651725	0.952494651
cg13206530	0.001807498	-0.109198015	0.001385788	0.007028863	0.009432803	-0.082521253	0.091954056	0.978095439	0.017437997	0.992678242	0.877946836	0.943431116	0.256897314	0.172226428
cg03954295	-0.002661267	0.005139982	-0.002183869	-0.005066949	-0.003679794	-0.004944624	0.00126483	0.508865269	0.119182054	0.757194266	0.11110654	0.612103838	0.371650191	0.877797376
cg14705919	-0.000761322	0.005792885	-0.001752436	-0.002897022	-0.001711632	-0.000675644	-0.001035988	0.803524306	0.012134659	0.705541745	0.193984124	0.755668011	0.909467629	0.853152475
cg09003527	0.002517738	-0.004671242	0.003289732	0.007473543	0.008459372	0.005796604	0.002662767	0.421573218	0.07392603	0.417541432	0.003686254	0.040116818	0.137189348	0.586351864
cg02127198	-0.000831714	0.005114024	-0.000201467	-0.003643023	-0.001998323	-0.00170615	-0.000292174	0.822519244	0.065276035	0.982311996	0.174817211	0.763983661	0.786387078	0.970161382
cg22571131	-0.003124952	0.008014469	0.00199553	-0.003178279	-0.00185396	-0.002813331	0.000959372	0.298114507	0.002164919	0.698299092	0.202901074	0.764505571	0.565320279	0.882659002
cg12306414	-0.012515225	-0.016691907	-0.014696119	-0.036936978	0.011019179	-0.020692792	0.031711972	0.774542639	0.63655042	0.861870701	0.250063797	0.903271171	0.782655355	0.618630833
cg09724798	0.014820178	-0.004137509	-0.006922466	0.023673212	0.009438307	0.014225352	-0.004787045	0.029006777	0.526844714	0.500949245	0.000165561	0.454636494	0.122945195	0.711868692
cg10665321	0.022058392	-0.033073738	-0.003138242	-0.056149641	0.060636029	-0.008718423	0.069354453	0.725653813	0.515165548	0.984389603	0.231085918	0.560430606	0.947119547	0.3832811
cg20116300	9.67E-05	-0.0033945	0.001359425	0.005123269	0.005824481	0.006366102	-0.000541622	0.98255464	0.281552894	0.862876146	0.086582711	0.315508767	0.175525738	0.949343155
cg17006413	0.028265049	-0.003771242	0.002631571	0.017764431	0.00673239	0.004909045	0.001823344	3.09E-06	0.497041348	0.838838197	0.000774529	0.553409673	0.645970449	0.892628539
cg18429584	0.010437884	0.005822118	0.005368996	0.022765869	0.007229537	0.017872306	-0.010642769	0.41812629	0.610120009	0.837690695	0.029628523	0.781866533	0.307663683	0.601787862
cg19796261	-0.047381156	-0.025409127	-0.004897754	-0.050214116	0.028518233	0.019626117	0.008892117	0.014663624	0.158175393	0.92419185	0.004300107	0.423420207	0.561729968	0.834013081
cg25416067	0.022827632	-0.103278119	-0.135113364	-0.147116698	0.123130299	0.02947088	0.093659419	0.717200804	0.033631177	0.024118634	0.002222569	0.135286297	0.790235091	0.194786725
cg13514165	0.044221091	0.027181123	-0.033314554	0.098716465	0.032225618	0.042907163	-0.010681545	0.319688164	0.494078186	0.638485292	0.008007321	0.716132214	0.546182683	0.914577247
cg26227186	-0.091725755	-0.135688159	-0.005435581	-0.113704382	0.049803794	-0.033621243	0.083425037	3.58E-06	8.22E-11	0.911201112	6.54E-09	0.07800886	0.21094016	0.000312749
cg09145256	-0.100945093	-0.040327659	-0.006687235	-0.019113916	0.057229197	-0.055591768	0.112820965	2.29E-06	0.030341086	0.894906633	0.289561199	0.054701965	0.034402228	1.13E-05
cg01882033	0.043722702	0.00028737	-0.008288975	0.053435572	0.006647813	0.036563479	-0.029915665	0.007738492	0.986779951	0.815002887	0.000421537	0.865868522	0.098572044	0.179540339
cg09229169	0.090232048	0.027251088	-0.012999037	0.052073041	0.013854594	0.047056893	-0.033202299	6.52E-09	0.032110711	0.554120917	6.01E-05	0.624446892	0.007714225	0.058325587
cg01547141	-0.016670859	-0.011034465	-0.004600905	-0.006436427	0.003893685	-0.005404637	0.009298321	0.058483985	0.172371751	0.802569561	0.407918349	0.849504969	0.761198296	0.514124378
cg12103219	0.000567084	-0.085466091	-0.045625148	0.026662001	0.173149352	-0.033869539	0.207018891	0.989851374	0.006436837	0.314079995	0.378179455	0.000175309	0.56781974	2.39E-06
cg07599366	-0.088316303	-0.089454956	-0.035926863	-0.167864291	-0.024071026	-0.008318182	-0.015752845	0.008987795	0.004396255	0.477167643	5.11E-07	0.744507444	0.918678053	0.830771101
cg10277836	0.012798359	-0.030268516	0.013047235	0.004609305	0.008977846	0.016792444	-0.007814598	0.528093146	0.065938967	0.687964784	0.777004556	0.828175566	0.599969979	0.843195688
cg12655375	0.01633977	0.011750225	0.012130145	0.035167576	0.033153853	0.055594438	-0.022440585	0.606724115	0.662852699	0.845643056	0.149792395	0.535717446	0.140601263	0.652225873
cg20541753	0.000120895	0.002370815	-0.001522469	-0.001844886	-0.001571191	-0.001146774	-0.000424417	0.965478356	0.232147615	0.695407873	0.329850983	0.732887226	0.79795885	0.935840994
cg06947320	-0.002734028	0.00480754	-0.00161421	-0.006100797	-0.006535662	-0.00460048	-0.001935182	0.488763829	0.139980442	0.837903434	0.052118847	0.27122184	0.408734334	0.791718722
cg22139214	-0.020669085	-0.035281361	-0.00287863	-0.000452599	0.007338423	0.00226653	0.005071893	0.064733619	0.00067847	0.921161852	0.964833334	0.763211609	0.933318988	0.833406753
cg07592361	0.079964926	-0.041696001	-0.032722227	-0.003802861	0.071126337	0.052566916	0.018559422	0.201642826	0.467130185	0.792170541	0.945245347	0.543828956	0.631021135	0.894938743
cg15421933	-0.007761441	0.006112142	0.010365881	0.00878065	0.019884808	0.013898781	0.005986027	0.449269737	0.491794716	0.439048633	0.285852207	0.1786005	0.317524491	0.74242674
cg24806953	-0.00156587	0.007084612	-0.002384908	-0.00349573	-0.002235807	-0.002881885	0.000646079	0.710455168	0.029772809	0.721712522	0.26835584	0.776866849	0.666035125	0.942074235
cg22097342	0.003031933	0.009754413	-0.001126965	-0.006275062	-0.005730449	-0.004246437	-0.001484012	0.525912965	0.012151433	0.918847712	0.094956495	0.470678488	0.563745991	0.878699909
cg09282500	0.268931446	0.2870468	-0.085881185	0.322624926	-0.018983687	0.054186825	-0.073170511	2.36E-13	3.21E-15	0.007848676	4.77E-17	0.764973043	0.179324206	0.042660507
cg16289299	-7.96E-05	0.003302703	-0.001480405	-0.00191879	-0.001644871	-0.001373431	-0.000271439	0.980893574	0.156986999	0.770250192	0.393323735	0.767693002	0.795543656	0.966787314
cg07991910	-0.001494828	0.006746074	-0.001724254	-0.002884373	-0.00293304	-0.001165235	-0.001767804	0.63341372	0.006696007	0.740088079	0.228446348	0.586724606	0.844493342	0.737803452
cg13922681	0.124568985	0.064166857	-0.030334667	0.115656899	0.004122194	0.069817358	-0.065695164	2.69E-12	5.40E-06	0.070337859	2.67E-12	0.910257157	0.000230646	0.000211453
cg19915582	0.093067408	-0.042170344	0.014921046	-0.087211631	0.032188193	-0.062049431	0.094237623	0.011779501	0.221860344	0.863593687	0.008913272	0.679277689	0.248221454	0.042373952
cg22770592	-0.002120715	0.011116705	-0.000101372	-0.002070561	-0.003017678	-0.003282149	0.000264471	0.4867442	2.33E-05	0.99028292	0.393680863	0.578460685	0.458596347	0.970080282
cg07628300	-0.000454449	-0.006002937	0.003459446	0.003755354	0.001701153	0.000810433	0.00089072	0.930788308	0.10943502	0.61056579	0.299625508	0.860622594	0.935315447	0.929101888
cg10836110	-0.19763167	-0.095417028	0.005094256	-0.098029098	0.100114387	-0.043216865	0.143331252	7.83E-08	0.002354361	0.957283725	0.001419981	0.040589507	0.420198189	0.00050499
cg18780515	-0.000994328	0.006765351	-0.001066868	-0.0023351	-0.004804962	-0.002613007	-0.002191956	0.764747534	0.007757892	0.870554131	0.340801902	0.310847003	0.593708399	0.663822436
cg02437119	-0.003559435	0.004851215	-0.000715413	-0.003511674	-0.004261408	-0.004881256	0.000619848	0.405319928	0.179823318	0.947363993	0.31142173	0.585004044	0.435055454	0.950089307
cg04882003	-0.001722955	0.005124623	-0.000713114	-0.004865406	-0.003792654	-0.001796547	-0.001996107	0.631698354	0.071109865	0.931772102	0.076831803	0.526920048	0.778818648	0.743106975
cg14196208	-0.001208069	-0.001913102	-0.000608602	-0.001852812	-0.003472066	-0.002678235	-0.000793832	0.6957283	0.443194911	0.930932344	0.426309119	0.482065516	0.552688471	0.897382879
cg21603679	0.114015257	0.026269399	-0.014544772	0.068610576	-0.015941533	-0.003388346	-0.012553187	4.80E-11	0.049326363	0.51529132	1.34E-06	0.584214176	0.923193221	0.627575628
cg04021745	-0.005535428	-0.011282715	-0.005875174	-0.003817212	-0.004462235	-0.006039182	0.001576946	0.395044186	0.038737016	0.522561699	0.472633273	0.728049661	0.558326556	0.91221071
cg01722932	-0.141901397	-0.04974501	0.017219419	-0.129518845	0.075277657	-0.012627321	0.087904978	4.82E-09	0.01206147	0.642225488	6.65E-09	0.012492385	0.776357132	0.000810774
cg24074480	0.030040022	0.016305388	-0.019931206	0.040325321	0.023793282	0.03215128	-0.008357998	0.000313668	0.031518935	0.033908086	6.76E-07	0.048626727	0.002333252	0.544378554
cg00028757	0.001453677	-0.006477271	0.000547034	0.00247318	0.001781789	0.00145275	0.00032904	0.588551612	0.002844754	0.930559208	0.23387214	0.72287787	0.760205268	0.95619643
cg05943122	0.042845787	-0.001519044	-0.023522476	0.041439587	0.003229193	0.013627981	-0.010398788	4.25E-06	0.867075671	0.019170945	1.70E-06	0.881312408	0.305456373	0.459397672
cg08316009	0.006147928	-0.028339856	0.010175382	0.021867339	0.027120054	-0.012848002	0.039968056	0.747423546	0.052194231	0.74018804	0.121892057	0.325959365	0.667660533	0.045270483
cg01234678	-0.04349654	0.000774217	-0.002168514	-0.004489251	-0.030177941	0.01044659	-0.040624531	0.198302967	0.981836115	0.982211952	0.879544914	0.652923649	0.8884941	0.413275302
cg03916783	0.16929297	-0.019942008	-0.022819935	0.063563473	0.046755523	0.024496256	0.022259267	5.62E-15	0.184135329	0.280965013	3.09E-05	0.047688616	0.312622032	0.353718915
cg19852958	-0.235052333	-0.035551739	-0.001716757	-0.056070679	0.065176345	-0.088846622	0.154022967	2.25E-09	0.27280139	0.986918309	0.068650647	0.260654573	0.049496478	0.000283763
cg01361849	0.001271671	-0.004627495	-0.011566731	-0.006378179	-0.003217081	-0.011860976	0.008643895	0.857897729	0.393575076	0.083459991	0.208926468	0.803480656	0.127959872	0.290909205
cg03951833	-0.134641021	0.026041497	-0.017225675	-0.007211639	0.102030427	0.012887667	0.089142759	0.009945145	0.610079993	0.895208608	0.880590191	0.239140455	0.918396407	0.217535368
cg06148468	0.009154436	-0.009966515	0.006644575	0.011710376	0.011424754	0.006146819	0.005277935	0.213865395	0.123836215	0.548713263	0.060997858	0.356551915	0.63243682	0.687730897
cg05911136	0.022462294	0.037961322	-0.010354825	0.086969562	0.016504597	0.084151056	-0.067646459	0.158008209	0.007422426	0.72013448	2.81E-08	0.592939321	4.91E-05	0.000325704
cg15865827	-0.053805773	-0.016841226	0.032321328	0.094564377	0.075426624	0.018056943	0.057369682	0.281987142	0.71667231	0.711422188	0.024287267	0.364691213	0.863971075	0.430632477
cg09841884	0.00100442	-0.009413646	0.001558125	0.003359094	0.003439452	0.002006709	0.001432743	0.784245663	0.000890758	0.808890888	0.211452339	0.5656943	0.740186423	0.826803541
cg17427781	0.004705893	-0.006803621	0.012522186	-0.006525087	-0.003915868	-0.001159553	-0.002756315	0.442385051	0.185275541	0.048520056	0.184668004	0.74533498	0.931731837	0.815555366
cg13641043	-0.109686958	-0.09529841	0.010105076	-0.064137157	0.030938066	-0.072757803	0.103695869	0.032505135	0.042339744	0.942806441	0.158383493	0.786926636	0.353023656	0.122623087
cg22876561	0.00175939	0.000105641	-0.00098157	-0.000685294	0.001366565	-0.000128676	0.001495241	0.487549338	0.964538844	0.849500714	0.738053421	0.787333193	0.982701944	0.735514832
cg02139853	0.00297128	0.004520462	-0.001369285	-0.001557518	0.002821986	-0.001697036	0.004519022	0.781541612	0.599226117	0.955952539	0.846950791	0.897890364	0.93791773	0.809450862
cg24850219	0.006678872	-0.001075198	-0.005387533	0.005408389	0.000795959	-0.000558181	0.00135414	0.296997319	0.859910868	0.578555358	0.310082499	0.961093974	0.97117588	0.92637868
cg16914552	-0.000997645	0.011247649	-0.003157134	-0.001232944	-0.002662322	-0.003844649	0.001182327	0.835026142	0.001865221	0.633619618	0.725420061	0.754193058	0.57138606	0.897110564
cg03520265	0.122428191	0.138614039	-0.014777463	0.143526023	-0.077606003	-0.080639699	0.003033695	9.07E-05	4.15E-06	0.826323469	1.58E-06	0.09551929	0.043939954	0.969549738
cg25436985	-7.74E-05	0.006556015	-0.000179349	-0.002543496	-0.002133272	-0.001763309	-0.000369963	0.980799846	0.003776179	0.980364724	0.241357	0.677246948	0.711361032	0.952611059
cg03940437	0.004956214	-0.009589015	0.000651204	0.001024045	0.001884985	0.005373855	-0.00348887	0.391346645	0.048226523	0.965673621	0.831867523	0.883772928	0.557944046	0.7360433
cg06340161	0.009018379	0.010444266	-0.026091799	0.07987676	0.035543974	0.063488034	-0.02794406	0.475299098	0.327582035	0.043869864	1.05E-10	0.028128886	3.56E-05	0.0498405
cg16245054	0.002672441	-0.001260175	0.001479492	0.004553785	0.00368074	0.00048677	0.00319397	0.452538212	0.689734554	0.836001219	0.110075837	0.561094864	0.951808	0.552746645
cg18857021	-0.001523949	-0.020476818	-0.009939984	-0.003452117	-0.000955245	-0.002729553	0.001774308	0.815806612	6.20E-05	0.119205216	0.469663478	0.946644495	0.810782655	0.886379168
cg14288285	0.000904857	0.001798498	-0.000392964	-0.000472695	-0.000595044	-0.000151328	-0.000443716	0.713303932	0.358973085	0.945262066	0.802042831	0.90975488	0.977652816	0.930761955
cg23837188	-0.00025486	0.001683771	-0.001178226	-0.001028045	-0.001252739	-0.000774107	-0.000478632	0.920630994	0.373450983	0.768428263	0.565796648	0.777679372	0.862749157	0.921331891
cg17243193	-0.056976362	-0.006443594	0.004806615	-0.027674293	0.014793766	-0.008824609	0.023618376	0.000250788	0.670128803	0.901825108	0.043844576	0.641431195	0.782621601	0.282441511
cg15660630	-0.00139172	0.005656714	-0.001063407	-0.005772054	-0.00031258	-0.00651849	0.006205911	0.68428618	0.0336492	0.879685861	0.02610406	0.968757292	0.093719093	0.098946008
cg24403487	0.002912705	-0.008684529	0.001967214	0.004682546	-0.000173412	0.000501204	-0.000674617	0.588567133	0.043257328	0.855813769	0.260685362	0.989400208	0.966769873	0.955018562
cg05277504	0.002628472	0.221772152	-0.037573932	0.123786877	0.11325394	0.134192449	-0.020938509	0.922049534	4.11E-16	0.136651756	1.02E-08	7.14E-05	4.90E-06	0.551034095
cg27260867	-0.091138273	-0.059325177	0.019692329	0.027515668	0.045182068	0.087921486	-0.042739418	0.271071023	0.424425505	0.923857231	0.695689832	0.796968948	0.498201392	0.791835117
cg19295951	-0.149995514	-0.057431962	0.000264304	-0.055698269	0.161120524	0.044071062	0.117049461	6.28E-06	0.049491761	0.997740436	0.049759949	0.000197481	0.371133242	0.00251552
cg12142685	-0.066941997	-0.104964256	0.039251701	-0.005719609	0.057345225	-0.006422154	0.063767379	0.004943938	6.72E-06	0.184368646	0.79231308	0.119152374	0.909695884	0.031899848
cg19369363	4.25E-05	-0.00281465	-0.000389343	0.001367645	0.000926642	0.000453742	0.0004729	0.989523936	0.220306853	0.95505969	0.53564975	0.876126142	0.940588502	0.938612849
cg04777683	-0.003228358	0.009925482	-0.000584863	-0.004433001	-0.00338524	-0.002667935	-0.000717305	0.368671892	0.001298269	0.949346528	0.131083987	0.613669477	0.667792789	0.929674416
cg17971936	-0.018431969	-0.02941286	-0.000602439	-0.007321713	0.032441534	0.002065704	0.03037583	0.229941818	0.027961073	0.989086468	0.575633867	0.158883009	0.955286736	0.110103005
cg10109876	-0.053895908	-0.10044786	-0.012370407	-0.04038993	0.046465121	0.003079653	0.043385468	0.004712808	2.03E-07	0.736430139	0.018471517	0.113418758	0.948740781	0.076309766
cg07747661	-0.038804529	0.007753463	0.023858181	-0.015127656	-0.001158295	-0.027333011	0.026174716	0.228680054	0.800888915	0.655477056	0.581916663	0.989210022	0.623410509	0.631478864
cg11756368	0.004109696	-0.003605739	0.003871585	0.011624343	0.008944769	0.008664402	0.000280367	0.623786613	0.608241463	0.797720188	0.070405795	0.521781342	0.461112201	0.988412501
cg11392389	-0.006836222	-0.015414638	0.004637078	-0.008471256	0.001621049	-0.004529857	0.006150906	0.320888048	0.009042694	0.690384262	0.13677489	0.921607025	0.71886755	0.572760044
cg18071894	-0.024976719	-0.048208634	-0.03448894	0.002043999	0.042605031	0.085560716	-0.042955685	0.567580879	0.173405527	0.576413205	0.953917624	0.575356939	0.09492515	0.482663289
cg25539735	-0.003417833	-0.018940418	0.007523327	-0.011544735	0.014489818	0.004796223	0.009693596	0.801808511	0.06481663	0.720383266	0.244991966	0.496203693	0.845837661	0.624324783
cg03610228	-0.082996726	0.005375933	-0.009052928	-0.014882767	0.018884177	-0.014861722	0.033745899	0.021402268	0.884279448	0.924411433	0.647031318	0.819293074	0.853188973	0.586927196
cg05964687	0.001139377	7.18E-06	-0.002907566	-0.00054965	-0.000973222	-0.000156562	-0.00081666	0.682072639	0.997670305	0.373968107	0.79789623	0.862627641	0.979791833	0.880883134
cg21692450	-0.073518266	-0.136571005	-0.053325761	-0.102400302	0.053261067	-0.106520627	0.159781694	0.230917196	0.010917359	0.568578854	0.048579137	0.6607594	0.195501451	0.026884985
cg03074872	-0.012034665	0.001254308	-0.00297936	-0.006226745	-0.005158011	-0.012221087	0.007063076	0.149893553	0.879368581	0.878869245	0.387501296	0.773352214	0.313714507	0.621152524
cg04029055	-0.002067957	0.005394925	-0.000148331	-0.002585206	-0.002426813	-0.00269328	0.000266467	0.469328901	0.021957839	0.984756933	0.256779926	0.647292454	0.539554673	0.967977022
cg26251429	0.007597735	-0.05125684	-0.011568719	-0.0263418	0.002967166	-0.006700956	0.009668122	0.694487147	0.000828395	0.700412757	0.070371049	0.945781172	0.854080894	0.77111439
cg04134240	-0.001416187	0.006658729	1.73E-05	-0.001765577	-0.002249892	-0.001743137	-0.000506754	0.645546655	0.006289378	0.998273012	0.453483084	0.685909642	0.741507883	0.938491342
cg01065373	0.018701324	0.023441184	0.005298677	0.035925079	0.006258519	0.01991157	-0.013653051	0.167268721	0.050265143	0.862182037	0.002408502	0.836537061	0.307359817	0.524841609
cg06888900	0.118287142	0.024180325	0.016353498	0.011946682	-0.017984618	-0.004310274	-0.013674344	4.73E-06	0.297926356	0.727705521	0.590456921	0.737248443	0.94401154	0.789709143
cg18911472	0.003015258	9.75E-05	0.002533674	0.000231476	-0.00159316	-0.000654257	-0.000938903	0.285751894	0.972038322	0.542068869	0.924479232	0.788246837	0.918091876	0.877410501
cg13626774	-0.00038429	-0.004696008	-0.001413633	-0.003751893	0.003447603	0.001063715	0.002383888	0.946397857	0.254356905	0.89845655	0.338855299	0.714967507	0.920174627	0.795610352
cg13003712	0.009912155	0.008897386	0.000430744	0.047691545	0.019176676	-0.000507121	0.019683797	0.267510738	0.258404998	0.986460937	2.75E-08	0.145976326	0.981631497	0.065909962
cg06437144	-0.05902484	-0.02601445	-0.008034648	-0.028263953	0.014779907	-0.015031117	0.029811024	0.053973588	0.365506728	0.919671984	0.295336978	0.833765252	0.817524766	0.560938993
cg21488876	0.055530927	0.051969649	0.003737583	0.059368887	0.079360444	0.077403316	0.001957128	0.059979604	0.052669749	0.964350942	0.023166605	0.067092463	0.041767176	0.97962106
cg19714558	0.030705553	0.010020511	-0.013019814	0.048973331	0.008501089	0.001872468	0.006628621	0.001942972	0.281317802	0.330075305	5.36E-07	0.684238344	0.93903551	0.731687441
cg00564759	0.015361794	-0.035028855	-0.002664408	-0.006440215	0.020320779	0.016758231	0.003562548	0.181780389	0.000725369	0.927813667	0.514784637	0.276180963	0.311304283	0.890017713
cg27254482	-0.235481516	-0.124263852	0.004189637	-0.076428675	0.089149858	-0.011610023	0.100759881	2.33E-11	1.25E-05	0.959878312	0.003956171	0.034931461	0.859495511	0.004768035
cg05002124	0.000259449	0.001536059	-0.002308539	-0.002252552	-0.001342814	-2.18E-05	-0.001320977	0.932168662	0.500456302	0.530896274	0.285142551	0.802199872	0.997413605	0.787406429
cg27119318	0.079699854	0.01964793	0.044047157	0.058619875	0.044723101	0.010617604	0.034105497	0.307102986	0.787532252	0.760196359	0.366001125	0.783051343	0.953986857	0.829101524
cg06045799	-0.002619419	0.00821586	0.000126411	-0.004020683	-0.005126498	-0.002532869	-0.002593629	0.528149908	0.014882067	0.991039306	0.217618223	0.45284715	0.727070364	0.711575465
cg12920180	0.004556186	-0.046528379	-0.000510473	-0.050274957	0.051750516	-0.010065593	0.061816109	0.841691696	0.006303008	0.992686991	0.002639008	0.056210504	0.794917163	0.005928493
cg20468058	0.068527041	0.051929923	-0.02475342	0.07596292	0.001196343	0.066504921	-0.065308578	1.65E-05	0.000350676	0.197233953	5.45E-07	0.977749619	0.000818065	0.000517363
cg19047868	-0.364911884	-0.37405026	-0.020215743	-0.44476654	0.030034244	-0.059796423	0.089830667	3.61E-14	1.78E-15	0.791394885	3.52E-18	0.701908577	0.268455425	0.053598946
cg19944840	0.002195583	-0.010217419	-8.61E-05	0.010635273	0.007798574	0.005088886	0.002709688	0.631564065	0.005032489	0.994138877	0.002875736	0.228284613	0.414656772	0.721452009
cg24511375	-0.00228914	-0.000262992	-0.000799975	0.000643465	-0.000218421	-0.001661953	0.001443532	0.435967971	0.923885798	0.906258805	0.790015728	0.976493585	0.758512542	0.794681647
cg01498059	-0.000634566	0.000860336	-0.001129146	-0.001506113	-0.002113993	-0.001506967	-0.000607026	0.815156322	0.693908834	0.812082836	0.44686317	0.644633452	0.732541421	0.908807589
cg24812936	-0.003815047	0.00760587	-0.002357645	-0.001853539	-0.003978421	-0.003173985	-0.000804436	0.291642807	0.014640145	0.707093634	0.541380214	0.549865821	0.600002019	0.922242009
cg15389589	0.025937028	0.047811355	-0.014159262	0.088397832	-0.001432578	0.028228527	-0.029661104	0.084714872	0.000583275	0.541733173	7.83E-09	0.971972616	0.171422868	0.127771267
cg05184377	-0.220159804	-0.16989806	0.000905821	-0.139273802	0.097186455	-0.040855025	0.13804148	2.47E-11	4.47E-09	0.991422903	3.14E-07	0.011324558	0.324245302	5.38E-05
cg17339927	0.022765075	0.006599286	0.000832345	0.046833938	0.029260915	0.022915499	0.006345416	0.195698733	0.690714025	0.986950447	0.002190146	0.313553259	0.381628078	0.868324603
cg27079446	0.006270296	-0.047896969	-0.003703041	-0.013414706	0.002441893	0.00072727	0.001714623	0.573371865	7.68E-07	0.873438927	0.120663256	0.922292038	0.977099678	0.944005428
cg11324650	-0.083077456	0.006567332	0.036250048	-0.009513814	0.01616	0.051897071	-0.035737071	0.107262434	0.899239687	0.693369347	0.836160177	0.897470493	0.550846937	0.710690799
cg09731141	0.00403031	0.000308487	-0.001823905	-0.006379895	-0.00737791	-0.007244315	-0.000133595	0.417824342	0.947793875	0.863311979	0.112453516	0.354726039	0.275989245	0.991242699
cg11242552	0.002068606	-0.004379341	0.000709485	-0.001213108	0.004233459	0.003890472	0.000342987	0.552111075	0.119935353	0.931195045	0.659313444	0.457373581	0.423913103	0.965288367
cg26938272	-0.257921364	-0.052293906	-0.002565675	-0.085401064	0.08633647	-0.082901181	0.169237651	5.68E-14	0.031105865	0.973327219	0.000442378	0.021270987	0.014182208	9.98E-07
cg11118422	-0.095742403	-0.027986916	-0.011035735	-0.043358798	0.023102145	7.33E-05	0.023028821	2.03E-05	0.165449817	0.813300209	0.026030708	0.598668606	0.999086816	0.519031766
cg25003565	-0.000755349	0.005349609	-0.002218873	-0.002294	-0.001904348	-0.001754852	-0.000149496	0.799807977	0.017223609	0.573069429	0.291216472	0.716164203	0.713430527	0.981456773
cg08195029	-0.005899701	-0.001902552	5.34E-05	-0.005131936	-0.004228603	-0.003961468	-0.000267135	0.306022551	0.720740002	0.997369163	0.283377735	0.71339203	0.704079422	0.985033683
cg25416230	0.001251656	0.005262021	0.00015493	0.003955361	0.001627087	-0.006063663	0.00769075	0.798802721	0.158186455	0.989909607	0.269593676	0.865761126	0.316532876	0.152437648
cg17123237	0.000969029	-0.00043615	-0.002336994	-0.001332388	-0.001800686	-0.001142536	-0.000658151	0.698264479	0.838364675	0.447564218	0.480188921	0.685977095	0.797094504	0.894303884
cg01521086	-0.000518345	-0.026958311	0.00085191	-0.058686518	-0.002662226	-0.029568413	0.026906187	0.983661168	0.129069401	0.988255953	0.00085482	0.959489347	0.302947598	0.343055888
cg07351262	-0.019085413	0.005071169	0.002094444	0.003351367	0.008303598	0.00060515	0.007698448	0.556936338	0.861129662	0.980348491	0.898104766	0.908234373	0.993691612	0.91009167
cg18954339	0.002891809	-0.021083501	0.006159622	-0.017915321	0.014657871	-0.032207467	0.046865338	0.82726373	0.032966431	0.778565005	0.061801782	0.468823213	0.019816005	0.000379795
cg16082877	-0.000443433	0.009418606	0.001091455	-0.009725946	0.041577469	0.014385489	0.02719198	0.970263967	0.266436671	0.96636601	0.226837811	0.000731402	0.281192743	0.014366151
cg19317211	-0.168824335	-0.079961663	0.026654233	-0.09911082	0.019344093	-0.02816906	0.047513153	2.76E-05	0.026131916	0.716178777	0.005063845	0.830911801	0.712849173	0.435352598
cg22117968	0.002426722	-0.010259376	0.001267217	0.005808595	0.0038183	0.009697077	-0.005878778	0.537552133	0.001524507	0.880076014	0.059998418	0.581568558	0.030475138	0.219782966
cg12509004	0.006104588	-0.050737592	0.003421504	-0.022872148	0.004301842	0.000709251	0.00359259	0.686145694	3.71E-05	0.918651192	0.045035772	0.89174966	0.983192558	0.906175238
cg08519270	-0.004075696	-0.05888706	-0.017208791	-0.015979073	0.004585631	0.002820203	0.001765429	0.798541064	4.48E-06	0.329862847	0.170149071	0.88641772	0.929848542	0.95824206
cg10093679	0.046901066	0.038237385	0.009861817	0.043884071	0.009905895	-0.007672944	0.017578839	1.19E-05	0.000103099	0.54384939	8.80E-06	0.642408092	0.701244493	0.217789943
cg14518178	0.055641725	0.097461818	-0.088507172	0.29375513	-0.10412905	0.063361986	-0.167491036	0.045612847	0.000199997	0.004318457	3.00E-16	0.006509908	0.086104927	2.68E-06
cg19948393	-0.011086198	-0.073698278	-0.016197604	-0.048437687	-0.047495533	-0.024520351	-0.022975183	0.885783429	0.196016719	0.919899777	0.375455166	0.718190356	0.858031204	0.869222027
cg13181079	-0.000499544	0.000436375	6.49E-05	-0.002453162	-0.001697897	-0.002654554	0.000956656	0.850964227	0.840671884	0.992025528	0.197654763	0.71068899	0.441454633	0.838696631
cg02771681	0.002289669	0.009232919	-0.002745571	0.01235104	0.004540191	-0.004066032	0.008606223	0.831296716	0.257538268	0.900769778	0.111114395	0.820371303	0.829950689	0.557972684
cg20352022	0.101616854	0.060926201	-0.057943248	0.212228288	-0.204050615	0.050234101	-0.254284716	0.062996066	0.226527064	0.469280042	3.11E-05	0.006348076	0.603975709	0.000136351
cg02956660	0.005304058	-0.008605279	0.000267741	0.024329346	0.024050022	0.008410458	0.015639563	0.65189882	0.366065602	0.992999502	0.007239955	0.120811807	0.653197151	0.273345247
cg26537248	-0.009540961	0.004978639	-0.001743145	-0.00428423	0.001867074	-0.003141653	0.005008727	0.041686907	0.253029123	0.876453389	0.301335785	0.866990186	0.735070503	0.509303439
cg20441902	0.023249104	-0.026388954	-0.003236993	0.028954899	0.019767085	0.017708173	0.002058912	0.043611658	0.012311765	0.913054065	0.005115403	0.318177648	0.298887245	0.942831028
cg14330749	-0.003267345	0.010321407	-0.002612017	-4.23E-05	-0.002986701	-0.002246825	-0.000739875	0.365454955	0.00091322	0.6512643	0.989100485	0.666967214	0.734143802	0.92773026
cg08626560	-0.000831103	0.007394552	-0.002309095	-0.00325742	-0.00261705	-0.001401473	-0.001215577	0.862259274	0.036163029	0.76269941	0.341400192	0.756294767	0.872366389	0.892561787
cg24823623	-0.001015541	0.005590337	-0.000927248	-0.002985414	-0.002740964	-0.002325731	-0.000415233	0.747902819	0.020744341	0.885399003	0.201912878	0.606766221	0.628102047	0.950491949
cg18638840	-0.000810861	-0.000534213	0.004414237	-0.00136988	0.000879092	0.000899577	-2.05E-05	0.802373827	0.842804868	0.177755848	0.565384587	0.893759821	0.882416928	0.997678052
cg08492912	0.027346144	0.07466531	0.038510335	0.017139118	0.035921821	-0.005837693	0.041759514	0.494324997	0.022648879	0.464510413	0.592529979	0.621439931	0.947765728	0.457936032
cg25985151	-0.000544269	-0.000780674	-0.000992039	-0.000152124	0.000850834	-0.000330603	0.001181437	0.837950835	0.713855204	0.83648039	0.939051163	0.869058681	0.951214582	0.791835696
cg27040104	0.014514191	-0.065525517	-0.0021998	0.010504169	0.068863683	0.030829921	0.038033761	0.537953679	0.000765335	0.970700985	0.572789421	0.018992685	0.325192964	0.1747067
cg18064824	-0.212712488	-0.095652381	0.003371801	-0.102919417	0.051921046	-0.050720749	0.102641796	4.75E-15	1.72E-06	0.952494557	2.91E-07	0.088830256	0.056057011	4.66E-05
cg13567205	0.307589137	0.213157593	-0.046876353	0.315097533	-0.072995604	0.177363391	-0.250358995	9.76E-10	9.99E-07	0.471024467	6.33E-11	0.341676056	0.001598758	7.28E-06
cg22873748	0.010143003	-0.01820016	0.000372125	0.012866373	0.015228528	0.009251686	0.005976842	0.120841623	0.002145708	0.984635884	0.023972878	0.121115062	0.339500679	0.585184849
cg00300879	-0.076050845	-0.056510984	0.017616067	-0.040317389	-0.006787722	-0.091030932	0.08424321	0.067076815	0.135805738	0.851588744	0.269033209	0.950873468	0.098704833	0.116638914
cg26075742	0.049750962	-0.009151674	-0.020715254	0.046348453	0.00010597	0.038366392	-0.038260422	0.000800256	0.521089397	0.285757833	0.000631547	0.99815074	0.046880428	0.038435867
cg07080244	0.069383961	0.041783986	-0.016566178	0.079623783	0.042659306	0.05856309	-0.015903784	0.003985378	0.05971009	0.713338791	0.000349573	0.303361108	0.066411147	0.736826621
cg09968391	-0.002550684	0.005426773	-0.001199144	-0.003622435	-0.000514164	-0.001506805	0.000992641	0.401210041	0.032953759	0.85008158	0.141632639	0.944501029	0.796046886	0.876026065
cg22485059	-0.001790738	0.000479754	-0.00289913	-0.000922268	-0.002545188	2.88E-05	-0.002573968	0.525900517	0.84980114	0.414569553	0.682130925	0.615938909	0.996662158	0.533257965
cg11844198	-0.00602871	0.010543144	-0.001013885	-0.003085801	-0.002712225	-0.006364312	0.003652087	0.106397787	0.001934755	0.914781682	0.342382952	0.731163946	0.223469618	0.550658788
cg25518571	0.002645363	-0.00345231	-0.011530652	0.020945392	0.004300091	-0.000199163	0.004499254	0.610921169	0.420206974	0.023275028	1.66E-06	0.64317462	0.986577184	0.550340877
cg06846259	0.127932164	0.030292711	-0.019219675	0.075871789	-0.064197938	-0.060943875	-0.003254062	0.006659617	0.506024084	0.862131761	0.071518382	0.470245038	0.416782851	0.979089763
cg22955628	0.000346873	-0.00016113	-0.004024774	-0.001251721	-0.000422631	-0.000371721	-5.09E-05	0.898808257	0.942663441	0.116771804	0.515869005	0.941017223	0.944597183	0.992986665
cg22140675	0.002053214	0.002328405	0.002438898	5.93E-05	-0.000393053	-0.000591683	0.000198631	0.607625861	0.483267903	0.701740674	0.985302567	0.967007797	0.945119115	0.982596668
cg13783764	0.052936971	0.032696473	0.003099236	0.038670255	-0.022983294	0.011616982	-0.034600276	0.00029159	0.014076234	0.937360184	0.003183974	0.372898809	0.670543124	0.059095323
cg10105971	0.016907174	-0.013787048	-0.007275005	-0.007416606	0.044384323	0.008932271	0.035452051	0.140318147	0.181325087	0.731849788	0.455001125	0.003671445	0.670036803	0.009048178
cg01854776	0.015198762	0.033207457	-0.040331152	0.091316611	-0.001369528	0.083878852	-0.085248379	0.414301328	0.032614619	0.036528032	8.40E-08	0.97685858	0.000174149	5.23E-05
cg01428437	0.051126996	0.082292866	0.001825669	0.071261501	-0.039985075	0.018429528	-0.058414603	0.016943438	6.06E-05	0.97684758	0.000314778	0.2673955	0.641111398	0.028082567
cg12023271	0.009976067	-0.006826905	0.0026083	0.018215842	0.0112059	0.018707791	-0.00750189	0.432285697	0.539211827	0.933174043	0.075187602	0.635725681	0.266583351	0.739881889
cg06375652	0.012977546	7.92E-05	-0.011041135	0.039748931	0.019095418	0.032893084	-0.013797666	0.133197984	0.992763134	0.328770492	1.22E-06	0.146828376	0.002184019	0.238591089
cg26131286	-0.12595893	-0.047686635	0.026034041	-0.068783825	0.086654017	-0.061687909	0.148341926	3.34E-05	0.079370568	0.59107861	0.009712394	0.043877468	0.125956308	5.51E-05
cg12888113	0.000928782	-0.000418371	0.001458714	0.001572289	0.001229282	0.003384946	-0.002155664	0.74843736	0.864754463	0.76025417	0.465449916	0.824664826	0.361760262	0.609941247
cg03907077	0.006292782	-0.061229209	-0.011405223	-0.034568378	0.005627093	-0.016334652	0.021961745	0.754838887	0.000121518	0.716019433	0.021140024	0.891769111	0.579733279	0.385196509
cg07664553	-0.043824239	-0.141059284	0.022685397	-0.136401448	0.009124214	-0.093398793	0.102523007	0.513631713	0.010080311	0.873241136	0.010769575	0.9549868	0.289094191	0.209904517
cg00650641	-0.146857517	-0.028976734	0.028999909	-0.07138958	0.04616063	-0.013408339	0.059568969	2.37E-07	0.238941402	0.45168681	0.002812299	0.308598737	0.811712886	0.077598433
cg12989128	-0.069051773	-0.024845944	0.006652568	-0.0221056	0.007004504	-0.014405659	0.021410163	0.000865987	0.195860862	0.898043757	0.229080296	0.890726396	0.723931722	0.530836639
cg06352343	4.98E-06	0.002500807	-0.000717212	-0.002007199	-0.00189848	-0.000105034	-0.001793447	0.998486286	0.186107989	0.885558054	0.267937701	0.65356126	0.984380744	0.617518705
cg20091128	-0.001383363	0.007920908	0.001375263	-0.001528973	-0.001391823	-0.002904693	0.001512869	0.731586642	0.010883656	0.86174736	0.614674106	0.86277333	0.640770904	0.838140925
cg25996688	0.280747517	0.112146245	-0.040024553	0.222329555	-0.085909127	0.129355135	-0.215264262	2.31E-14	3.14E-05	0.271783307	3.53E-12	0.032844723	0.000391463	2.73E-08
cg20190357	0.000210623	-0.000656395	-0.001184323	-0.001725243	-0.000903636	-0.001360107	0.00045647	0.941926226	0.768337543	0.801016505	0.386074273	0.86549112	0.766196024	0.93416131
cg05489661	0.014655188	0.014973353	-0.006221561	0.045012053	0.006366633	0.030269099	-0.023902466	0.037699461	0.02026961	0.587486496	1.36E-09	0.663907555	0.000834626	0.005181979
cg02547394	-0.275238454	-0.107731988	0.017222936	-0.145943819	0.079991994	-0.042122638	0.122114632	4.86E-12	0.000434398	0.801241058	3.30E-06	0.107284244	0.413137401	0.002011903
cg00884731	-0.311474161	-0.055906143	0.046539453	-0.116929464	0.236882636	-0.015284821	0.252167458	3.76E-12	0.095859257	0.349796635	0.000485539	2.82E-06	0.850332564	2.36E-07
cg21512644	-0.314493797	-0.138269459	0.014677305	-0.191069651	0.118490367	-0.017286431	0.135776798	1.14E-18	1.73E-08	0.751225379	2.05E-12	0.000223174	0.706575345	6.57E-06
cg16599698	-0.005351933	0.002111858	2.40E-05	-0.008857708	-0.00506662	-0.002156226	-0.002910393	0.311756504	0.66248641	0.998768824	0.043947688	0.612658343	0.842514183	0.771521905
cg25402979	0.009400439	-0.009107608	-0.00634075	0.025052035	0.010754607	0.018350273	-0.007595666	0.188133006	0.150389903	0.561943052	8.84E-05	0.379856692	0.039171244	0.490775343
cg07959491	-0.002874599	-0.000415608	-0.000579554	-0.004811982	0.000992662	0.002945191	-0.001952529	0.487204847	0.913188339	0.955367195	0.142887611	0.916403408	0.673336447	0.801487767
cg16855422	-0.039359912	-0.068091234	-0.011387787	-0.023344547	-0.016452159	-0.030934408	0.014482249	0.18343697	0.009292742	0.864430414	0.355921451	0.797219371	0.519035611	0.810169709
cg27275322	-0.000120911	0.002055536	-0.00280829	-0.005836088	-0.003641835	-0.003884643	0.000242808	0.980942486	0.582145944	0.686585794	0.087949886	0.647109449	0.561022957	0.980818083
cg20168230	-0.285560147	-0.09099679	0.002221197	-0.134625958	0.12972799	-0.025776334	0.155504324	2.94E-16	0.000132505	0.975734361	9.00E-08	0.000138688	0.550845577	1.73E-06
cg25711079	0.000335947	0.00065988	-0.003260294	-0.00102175	-0.002366785	-0.003351744	0.000984959	0.908564807	0.773734896	0.277014442	0.62113606	0.611587023	0.336782545	0.84653942
cg00467202	0.000251229	0.000197657	-0.001038857	-0.001065076	-0.001334186	-0.00035428	-0.000979906	0.928611994	0.930483119	0.828877581	0.586695888	0.784271413	0.948250431	0.83766224
cg10218000	-0.058819313	-0.001996417	0.011878388	0.010215765	0.038800204	0.024573719	0.014226485	0.176406111	0.963707847	0.912576689	0.788148513	0.655180811	0.77591699	0.883247607
cg11963202	0.013128043	0.022437733	0.008048379	0.016128274	0.003953832	0.013663091	-0.009709259	0.06219955	0.000603991	0.417920319	0.010008071	0.801756599	0.156495944	0.344870537
cg15342139	0.001756741	-0.049382579	-0.012598593	-0.007834608	-0.002997529	-0.00175054	-0.001246989	0.864290288	9.81E-09	0.228323449	0.28526311	0.88094127	0.930772171	0.952691553
cg21540621	-0.071619996	-0.041617602	0.003033712	-0.008558346	0.020588949	-0.030818763	0.051407712	5.42E-05	0.009274645	0.950106972	0.582589729	0.544685194	0.212386908	0.015900951
cg01889070	0.007440234	0.002729534	-0.002907714	0.019960869	0.01264447	0.012897951	-0.000253481	0.451475598	0.758256304	0.896161705	0.012574465	0.443189294	0.341234479	0.991560559
cg09713000	0.0007237	0.000867565	-0.000713045	-0.001666463	-0.000782107	-0.001985631	0.001203524	0.77879541	0.678351946	0.892542912	0.379318025	0.879351337	0.601854268	0.78340878
cg16742756	-0.006195672	-0.001634611	0.013337657	0.00121251	0.016099246	-0.0106468	0.026746046	0.631883794	0.885843202	0.392439709	0.905608314	0.431004643	0.589159656	0.05719916
cg11809123	0.019350435	-0.030232338	0.003973767	0.026583419	0.051929935	0.039579637	0.012350298	0.552045935	0.257687093	0.96100996	0.295399701	0.28396769	0.369967732	0.844800169
cg26041076	0.019797627	-0.00484571	0.010363997	-0.008552282	0.026015813	0.001545119	0.024470694	0.30493169	0.788223953	0.776645878	0.597057902	0.432544061	0.973532776	0.361964284
cg23344692	0.0257971	-0.090328684	0.015559503	0.01030663	0.022974073	0.000904576	0.022069497	0.548695312	0.009502017	0.859612967	0.763698217	0.785708898	0.992884196	0.774396406
cg23459041	0.118700917	-0.004934194	-0.0005195	0.028583769	0.034991022	0.033696489	0.001294534	2.29E-06	0.838167721	0.994160458	0.177701545	0.423049183	0.357611741	0.983575839
cg07877987	0.312743152	0.136658364	-0.047375795	0.217978256	0.064064994	0.186693882	-0.122628888	2.05E-08	0.003435771	0.552320018	6.29E-06	0.507345139	0.003646536	0.053611538
cg02082304	1.67E-05	0.000348664	-0.003022822	-0.00120747	-0.000780687	0.000211591	-0.000992278	0.995397081	0.876751145	0.298851065	0.540194515	0.884419208	0.97028443	0.836861634
cg21145284	0.204568974	0.09762554	-0.027182903	0.169062363	-0.008813024	0.058445565	-0.067258589	2.03E-17	1.62E-08	0.187578792	1.35E-15	0.816746148	0.005834704	0.00090857
cg01572810	-0.073346841	-0.045819923	0.048840485	0.049906692	0.115069938	0.005996766	0.109073172	0.079611003	0.233065538	0.40036756	0.172894844	0.057738332	0.954088779	0.03346201
cg19482025	-0.063037548	-0.200611947	-0.061060578	-0.122121086	-0.052747147	-0.062264927	0.00951778	0.174044464	4.41E-06	0.301248845	0.002543187	0.5464615	0.36531988	0.9310525
cg08092393	0.000314395	-0.000256842	-0.002896923	-0.004244953	0.000552612	0.003739808	-0.003187196	0.960300534	0.959465048	0.76269941	0.322845058	0.966715727	0.684651121	0.735601749
cg00630420	0.004200292	-0.008622649	0.002220091	0.004906112	0.003201932	0.002934409	0.000267523	0.284619471	0.010976875	0.761172597	0.133789913	0.678833988	0.673287347	0.977883357
cg22605919	-0.110437687	-0.078049325	-0.011391651	-0.122451465	-0.030281649	-0.063851194	0.033569546	0.003678438	0.025770552	0.907033951	0.000474824	0.710039333	0.248180306	0.617322911
cg20659025	0.001853489	-0.009113098	-0.005397461	-0.001740304	-0.000253801	-0.001373115	0.001119314	0.662183333	0.006399443	0.243820126	0.592127829	0.979828867	0.866144501	0.895190586
cg02086046	0.083718651	0.07263306	-0.020250552	0.11705221	0.053347758	0.078396672	-0.025048913	0.000804662	0.001754157	0.633855788	1.41E-06	0.18058616	0.013793092	0.547532998
cg02061047	-0.00624442	-0.0173881	-0.006746869	-0.009843261	0.002280583	0.006701048	-0.004420465	0.386168266	0.004437109	0.50059427	0.093507225	0.88813112	0.558249172	0.730922627
cg14868703	-0.039921274	0.003237217	-0.005767809	-0.036124437	-0.001905714	-0.042258571	0.040352857	0.000720254	0.783215599	0.821544422	0.000789616	0.952085504	0.004810213	0.004824019
cg19934500	0.007181243	0.016010308	-0.004673632	0.014233135	0.009662362	0.029200852	-0.01953849	0.270507664	0.004787271	0.666402	0.009858633	0.377840124	0.000277607	0.009105121
cg04379055	0.120138601	0.094187851	-0.034674823	0.148526507	0.040847356	0.083808186	-0.04296083	2.70E-07	8.30E-06	0.200811728	2.43E-10	0.26109976	0.002507672	0.133927121
cg23978062	0.150972669	0.044055134	-0.037324063	0.154982812	-0.012511364	0.098341042	-0.110852407	2.16E-09	0.030491716	0.170609333	1.39E-10	0.803286191	0.000619397	5.84E-05
cg10761804	0.015286638	0.179074811	-0.122968342	0.266626107	-0.10722347	-0.069506979	-0.037716491	0.55958156	7.59E-12	4.86E-06	1.33E-17	0.000588817	0.018178241	0.238777004
cg10861495	-0.004100956	0.008293241	-0.001792741	-0.000989621	-0.002007	-0.000820955	-0.001186045	0.323476618	0.019385832	0.834661702	0.777769619	0.820715819	0.930678611	0.896063613
cg01289965	-0.00192492	-0.014966479	-0.002796606	-0.004495536	-0.003384529	0.00039462	-0.003779149	0.763438539	0.002407679	0.802573092	0.340906317	0.773226495	0.977245838	0.708509857
cg17352995	0.008675705	-0.025170014	-0.000338314	0.028567646	0.005017639	0.009428287	-0.004410648	0.403367419	0.004118719	0.990647686	0.000961426	0.816696534	0.568787821	0.83021899
cg14712313	-0.006877882	0.010485078	-0.00217443	-0.002492911	-0.004509943	-0.004906601	0.000396658	0.249523118	0.043020726	0.871616931	0.623647832	0.708242905	0.635932864	0.978625573
cg06895831	0.110548966	0.149533051	0.016634395	0.154639043	0.028738905	0.087302759	-0.058563853	5.82E-10	8.56E-15	0.466508162	2.26E-15	0.269102109	3.22E-05	0.001835706
cg00598143	-0.001164345	0.007813706	-0.00141869	-0.004652019	-0.004610853	-0.00354365	-0.001067203	0.717070097	0.001899638	0.803673504	0.053173139	0.32532389	0.405219262	0.860661024
cg19345671	4.66E-05	0.001093565	-0.001200685	-0.000772301	-0.000554573	6.87E-05	-0.000623232	0.986654061	0.594965999	0.780662635	0.685661102	0.918617858	0.990139831	0.900779544
cg13623638	0.000986709	0.000625007	-0.002144313	0.00862863	0.010371587	0.002610799	0.007760787	0.853771064	0.887388759	0.817804816	0.025143494	0.117736746	0.767543551	0.184246743
cg05172425	-5.24E-05	-0.007282675	0.001165727	0.003639404	0.002822083	0.003847856	-0.001025773	0.988391438	0.004088558	0.853203917	0.13474709	0.611162271	0.360787744	0.869167211
cg20947082	-0.14093852	-0.101092344	0.005954634	-0.056796574	0.066517853	0.021686532	0.044831322	5.33E-08	1.08E-05	0.9241592	0.007656807	0.055494902	0.610412699	0.155970379
cg23666278	-0.027426559	-0.016292533	-0.013277391	-0.020591769	-0.011671229	-0.01363663	0.001965402	0.02999153	0.162938101	0.481337322	0.066595908	0.65602973	0.523215109	0.951211021
cg23310813	0.021817707	-0.012426908	-0.003539291	-0.007434436	0.010494267	-0.009388823	0.01988309	0.002685734	0.063173256	0.823891715	0.250957708	0.433961951	0.416377739	0.027685186
cg08347852	-0.000226371	-6.96E-05	-0.002310444	-0.005039707	-0.003180922	0.001795416	-0.004976338	0.962683124	0.985707144	0.74818911	0.124224788	0.682120051	0.821081161	0.36634455
cg24599892	-0.002078138	0.007058551	-0.002126746	-0.004085991	-0.004022794	-0.001937158	-0.002085636	0.445872791	0.002061339	0.601339975	0.062137034	0.353467913	0.678320929	0.6354856
cg07317616	0.015153656	0.000369914	0.003101029	5.25E-05	0.001031796	0.007049373	-0.006017577	0.03692822	0.961072799	0.851895184	0.993795583	0.95822477	0.580121172	0.644021166
cg04206517	0.013490988	-0.038938487	-0.008144854	-0.00816827	0.056397676	0.034303024	0.022094652	0.47711166	0.012766455	0.827208337	0.592342553	0.018882487	0.14183889	0.390705719
cg15014975	0.071489163	0.018667404	-0.085087523	-0.102973738	0.308770783	-0.046207064	0.354977847	0.234861013	0.741931455	0.244329662	0.043051496	7.09E-05	0.666953077	1.68E-06
cg22512163	0.012421326	-0.0111293	-0.013118002	0.024050889	0.027302618	0.01197318	0.015329438	0.059772747	0.063505374	0.086655688	8.05E-05	0.002245606	0.193944273	0.064709634
cg09352155	-0.002701508	0.010361208	-0.001845357	-0.001505421	0.000750802	-0.000566801	0.001317603	0.438858697	0.000484233	0.771435819	0.595199234	0.926959707	0.942153461	0.851128673
cg25100604	0.006041787	-0.035667644	-0.020288241	-0.016196755	-0.001340487	0.004189566	-0.005530052	0.649349427	0.000820109	0.13936154	0.109184949	0.965621467	0.870669369	0.821115383
cg11534081	-0.003092407	-0.002504623	-0.002053714	-0.007924514	-5.27E-05	-0.003190514	0.003137857	0.508032803	0.531888738	0.819220613	0.032452691	0.996528638	0.687846395	0.68540494
cg08270258	-0.000900487	0.00450307	0.00126532	-0.005491774	-0.001215765	-0.002929132	0.001713366	0.824064952	0.13940379	0.872236738	0.061443213	0.878973912	0.625770709	0.805629822
cg04081844	0.007376387	8.14E-05	-0.004927934	0.023240963	0.002649949	0.008531475	-0.005881525	0.250914493	0.989776362	0.634861896	4.58E-05	0.853448863	0.361031325	0.56821477
cg12255738	-0.00540399	0.008246697	-0.002790224	-0.004739951	-0.004736404	-0.002470701	-0.002265703	0.21633509	0.030917799	0.722538034	0.200329656	0.565623726	0.773158605	0.794110285
cg06703092	-0.002238301	0.002575224	-0.001050651	0.000321272	0.000433497	0.000118139	0.000315358	0.42480342	0.280463214	0.859203318	0.890551952	0.949420425	0.985970393	0.961505729
cg16599901	-0.002405224	0.0040371	-0.002157028	-0.002170148	-0.003229429	-0.003747537	0.000518108	0.552549366	0.222768879	0.75916336	0.494757226	0.663019642	0.537411946	0.954509958
cg04592958	0.006054168	-0.005859544	0.001393839	-0.000891045	0.002670425	0.00277994	-0.000109515	0.056029674	0.041928867	0.84444936	0.75414543	0.686859637	0.62710682	0.989675833
cg06522681	-0.178101172	-0.030430936	-0.004114557	-0.021138361	0.158313604	0.045617455	0.112696149	4.36E-08	0.272838653	0.961057945	0.423653373	8.55E-05	0.301401719	0.001761642
cg11965966	0.014055549	0.00296162	-0.006244448	0.019027982	0.009240142	0.011443344	-0.002203201	0.070261755	0.695003551	0.632880213	0.005914588	0.536208898	0.321537207	0.903531787
cg23128474	-0.00038942	0.001365378	0.000679071	-0.001215779	-0.001431331	-0.000772411	-0.00065892	0.897467509	0.554507459	0.912382113	0.570062796	0.78898028	0.888236789	0.907866022
cg07900968	-0.000793037	0.004422164	-0.001648831	-0.003252608	-0.002394967	-0.002772243	0.000377276	0.810418129	0.075241941	0.757721265	0.176110684	0.672439316	0.553195413	0.956627367
cg02842338	0.006862967	-0.017464809	0.003022352	0.002007248	0.006223753	-0.006103802	0.012327555	0.61501784	0.107704623	0.922542119	0.852097656	0.817411143	0.807543126	0.525093434
cg02605007	0.035051588	-0.246580443	-0.052083898	0.003586919	-0.134732703	-0.140390807	0.005658104	0.556959675	1.84E-06	0.517449901	0.940864275	0.087469277	0.038862501	0.966644952
cg19571304	0.008648871	0.004281997	-0.012317091	0.023091738	0.019731025	0.016747629	0.002983396	0.413193498	0.649426584	0.347068703	0.007677594	0.20658543	0.224063439	0.894880135
cg24384879	-0.000391828	0.004017333	-0.000210211	-0.002337594	-0.001431312	-0.001484023	5.27E-05	0.899398202	0.073819752	0.976593968	0.282477805	0.79471628	0.767120595	0.993589488
cg19730730	0.026740999	-0.039972365	0.00948738	0.036025874	0.02796322	0.016697373	0.011265847	0.349284448	0.099984994	0.882505364	0.124699315	0.599049473	0.754854255	0.847297499
cg10928426	0.169647043	0.05086215	-0.005663952	0.109435941	0.002516733	0.006788266	-0.004271533	7.34E-19	2.76E-05	0.84178667	2.24E-13	0.939848402	0.797973486	0.883640606
cg04357541	-0.002251711	0.011283739	-0.002537595	-0.002815994	0.000541001	-0.0031081	0.0036491	0.618009357	0.001884004	0.73372587	0.417739667	0.95935352	0.673026727	0.58619805
cg03866798	-0.004415142	0.008047433	7.53E-05	-0.003051745	-0.00286975	-0.003291553	0.000421803	0.171319082	0.00510974	0.993567714	0.269247274	0.656657362	0.534747255	0.957893133
cg16969368	-0.161755232	-0.08613275	-0.026848317	-0.087239724	0.055580177	0.024991448	0.030588729	2.68E-05	0.012462917	0.694695267	0.009611418	0.415509284	0.738401746	0.652341592
cg12620706	-0.026019571	0.080503769	-0.031468002	0.070308149	0.030250029	0.047271863	-0.017021834	0.443954702	0.004605059	0.498691673	0.010820569	0.630755746	0.301340189	0.788926002
cg18819620	0.003603125	0.001638152	-0.010028595	0.017481716	0.003182065	0.002106408	0.001075658	0.535125293	0.747613631	0.096775875	0.000224617	0.780214446	0.853422369	0.932255965
cg07033093	0.026747847	-0.103289285	0.015770623	-0.037485479	0.008806728	-0.014578153	0.023384881	0.152080359	2.96E-08	0.595579376	0.020442559	0.833446131	0.667996659	0.393370184
cg24412501	-0.005213744	0.001269844	-0.004371234	-0.000912695	0.000706345	-0.000340682	0.001047027	0.239833106	0.761736091	0.489398654	0.811500882	0.950075074	0.975056926	0.917942155
cg06765909	-0.000343365	0.007195464	-0.001173357	-0.001894054	-0.002813614	-0.002175321	-0.000638294	0.922078335	0.004523509	0.851923195	0.438080375	0.612448209	0.674520496	0.923849158
cg22039839	-0.000568247	-0.002463947	0.000455553	0.000661129	0.001306182	-8.26E-05	0.001388741	0.845072554	0.261988029	0.943940183	0.756052109	0.806242421	0.989289863	0.770871394
cg05507697	0.004041944	-0.000768491	0.002002249	-0.020044042	-0.011852497	-0.026393282	0.014540785	0.837729232	0.963396338	0.965106738	0.157986823	0.731458658	0.256399886	0.600699755
cg25229823	-0.01333936	-0.177036004	-0.031432307	-0.193865068	-0.030518977	-0.147755126	0.117236149	0.818138898	8.85E-05	0.7261964	1.61E-05	0.770670933	0.01470981	0.049110279
cg08455410	-0.023330357	-0.372936114	-0.028265467	-0.422303859	-0.004348173	-0.107038458	0.102690285	0.493614426	2.30E-18	0.559148277	2.06E-20	0.95809991	0.005704281	0.005527798
cg11846816	0.00251286	0.014350798	0.012910057	-0.0101676	-0.00750952	-0.002384119	-0.005125401	0.760697697	0.02244687	0.112876202	0.094874489	0.583242238	0.878696914	0.68936649
cg18628255	0.126230045	0.086551356	-0.035579324	0.115715596	-0.016667689	0.062293642	-0.078961331	2.07E-07	5.92E-05	0.2076542	2.36E-07	0.732152555	0.032496102	0.00395295
cg10634598	0.000907986	-0.007671614	0.001731828	0.013033617	0.008119626	0.000674007	0.007445619	0.902425545	0.155418972	0.907842527	0.012892833	0.455406461	0.963955451	0.403288201
cg23579185	0.20417337	0.050968284	-0.007176261	-0.01932182	-0.041418738	-0.044688231	0.003269493	3.26E-05	0.25473926	0.957621533	0.654068321	0.680863834	0.601684244	0.97925495
cg13432900	-0.004048138	0.006646333	-0.000240025	-0.004792841	-0.005059883	-0.003239056	-0.001820827	0.20841969	0.018515375	0.979055149	0.07939479	0.348404118	0.537290633	0.770195454
cg17870484	-0.042938613	-0.025855253	-0.004571652	0.013901888	0.030398393	0.003611544	0.026786848	0.003498496	0.056133776	0.902700607	0.289105201	0.203552585	0.918773075	0.179312456
cg01177642	-0.000662799	0.001900178	-0.000909635	-0.000984723	-0.00099672	3.63E-05	-0.001033034	0.791236747	0.327630807	0.845558992	0.594322725	0.834863712	0.994832002	0.81396992
cg24623647	-0.006879243	-0.214692865	-0.016473901	-0.004100318	0.003242185	0.002635465	0.000606721	0.762836461	3.60E-17	0.596861285	0.811757826	0.949059439	0.956031006	0.990481624
cg10396281	0.002645673	-0.006929855	0.001948176	0.008237182	0.00463044	0.001427293	0.003203147	0.624824284	0.106478425	0.856788043	0.047349587	0.627250297	0.895113591	0.721974826
cg19489699	0.002938173	-0.006484001	0.003620596	0.004077319	0.002905241	0.001678771	0.001226469	0.461769751	0.048993412	0.508957974	0.201215975	0.703864727	0.829360519	0.882618266
cg06302818	0.015882471	-0.006715913	-0.003783173	0.000207893	-0.006379685	-0.00710601	0.000726325	0.041169758	0.358968612	0.822356778	0.976954736	0.697922234	0.609807165	0.971067894
cg01537687	0.007783061	-0.007815079	0.000865352	0.007839721	0.009039783	0.005437142	0.003602641	0.158022563	0.111143294	0.95373799	0.097687927	0.32874846	0.555071031	0.727313238
cg00852603	0.015402309	0.01877835	-0.007403383	0.047403683	0.01062639	0.054953695	-0.044327305	0.314226208	0.15446673	0.8067681	0.000311923	0.730002451	0.00255295	0.011056676
cg14268632	-0.026298998	-0.153369206	-0.04457068	-0.174613433	0.112296112	-0.022612352	0.134908463	0.47341996	2.23E-06	0.307901981	1.17E-07	0.015142154	0.728387664	0.000766025
cg09516959	-0.163055209	-0.104839911	0.001862991	-0.076407465	0.073931354	-0.061250335	0.135181689	1.44E-10	1.09E-06	0.97656169	0.000145214	0.01519138	0.028386271	1.57E-06
cg08432650	-0.00027547	0.001804921	4.50E-05	-0.000337607	-0.000204613	-0.000938327	0.000733713	0.916691703	0.354237507	0.994155027	0.857704466	0.971205991	0.834713151	0.876719156
cg00017441	4.66E-05	0.004184462	-0.000463271	-0.001021918	-0.001740271	-0.002177873	0.000437602	0.986826917	0.033007774	0.936594082	0.594644823	0.702165859	0.556685218	0.934070225
cg02641983	-0.002687171	0.001095597	-0.005412128	-0.005075508	-0.002528928	-0.002113321	-0.000415607	0.469815622	0.74073978	0.191624534	0.087045207	0.72461057	0.754344415	0.961226028
cg06637774	-0.157578279	-0.061826459	0.005402884	-0.021872458	0.068857355	0.046782041	0.022075314	0.000260173	0.116403892	0.964814293	0.568051207	0.362778256	0.515888	0.806881962
cg26502827	-0.000571943	0.001477891	-0.001435705	-0.001287203	-0.00020284	-0.001629128	0.001426288	0.840746005	0.504722378	0.749742737	0.532222882	0.974573377	0.718516824	0.756653384
cg22663859	0.100851494	0.020753018	0.033276223	0.04003413	0.079848586	-0.038651526	0.118500113	0.192240154	0.779299505	0.842022719	0.5464359	0.591415634	0.805795151	0.255570492
cg14490819	0.016023449	-0.027423218	0.000591566	-0.003119727	0.018857999	0.020983367	-0.002125368	0.337408065	0.053546119	0.989950898	0.824928569	0.530671394	0.384027975	0.95735051
cg05859578	0.012797924	-0.015765228	-0.004413263	-0.018920461	0.01000328	0.00151547	0.00848781	0.312934312	0.149089644	0.876711512	0.07200072	0.68866615	0.959728154	0.705552261
cg19343809	-0.002097287	-0.003836213	-0.001759786	-0.003219373	-0.001282401	-0.004878097	0.003595696	0.641298828	0.289910927	0.838893933	0.349093267	0.893321947	0.429424867	0.589185699
cg23695504	-0.238416752	-0.089035202	0.000129421	-0.083618289	0.042610329	-0.046958562	0.089568891	1.74E-10	0.002653117	0.998978496	0.003739313	0.478986349	0.330396882	0.022956062
cg21158502	-0.083756785	-0.054172921	0.123813715	-0.123565785	0.236278925	0.039075358	0.197203568	0.012476344	0.079552589	0.001074797	8.26E-05	5.60E-07	0.480636559	4.63E-06
cg25635304	-0.005804945	0.002534924	0.009644139	-0.036577805	0.043307227	-0.00094814	0.044255367	0.733461112	0.861414554	0.719129628	0.004552606	0.035284206	0.979747572	0.011279293
cg12124973	0.001778082	0.012043651	-0.015199765	0.002348051	0.006540874	0.006338283	0.000202591	0.888285629	0.197092279	0.234786453	0.797224351	0.768183079	0.755764817	0.993979682
cg03650429	-0.006268096	0.005442802	-6.10E-05	-0.002655034	0.001372059	-0.00128064	0.002652699	0.127397953	0.140796816	0.995873844	0.457252234	0.888992285	0.889553671	0.734181081
cg05116694	0.000943061	-0.001435435	-0.001421659	0.011683368	0.004833099	0.012370445	-0.007537345	0.891570046	0.794034844	0.921521108	0.017449393	0.674056948	0.092012863	0.354265472
cg19748840	0.020843064	-0.02858345	-0.028238782	0.014592722	0.017223521	0.00054533	0.016678191	0.348476735	0.131788274	0.298408168	0.425837252	0.692089244	0.99202107	0.655024809
cg23750729	-7.64E-05	0.013265424	-0.000594119	-0.002131623	-0.004892173	-0.002848737	-0.002043436	0.986143672	3.62E-05	0.949116459	0.475298553	0.42412719	0.644816499	0.760922113
cg14861857	0.008517557	-0.007038833	0.00188222	0.004429593	0.002196728	0.002860791	-0.000664063	0.015883351	0.030211019	0.80013157	0.159056255	0.780387847	0.66743124	0.940024573
cg24758173	-0.038957304	-0.02210943	0.012597074	-0.013265327	0.005291321	0.000904365	0.004386956	0.08783131	0.293607454	0.783892788	0.508427781	0.927656262	0.987791203	0.937260024
cg22023784	-0.003994435	0.002372243	-2.07E-06	-0.001474578	-0.001091645	-0.001278451	0.000186806	0.132793212	0.329734089	0.999774785	0.523386656	0.858707916	0.817453404	0.977983019
cg14361526	0.075784088	0.032444514	-0.057341327	0.092267958	-0.012059351	0.02524515	-0.037304501	0.00146426	0.140307195	0.034273026	3.82E-05	0.825942708	0.534432101	0.268784404
cg18331263	-0.034385303	-0.057892371	0.011327925	-0.001001157	0.002995276	0.000693862	0.002301413	0.32662588	0.052742263	0.887169809	0.973578998	0.973415619	0.993672347	0.978499306
cg05898629	-0.001342677	0.015800312	0.007590086	0.005265273	-0.005518679	-0.007321909	0.00180323	0.85310637	0.003525304	0.336848891	0.310770156	0.647754003	0.433979559	0.895388201
cg26836578	-0.000482087	0.012705463	-0.002757542	-0.002100868	-0.001791623	-0.004633838	0.002842215	0.942063178	0.007227376	0.796664324	0.648973245	0.886509901	0.617194301	0.788912707
cg12735025	0.001113195	-0.014144289	-0.00110531	-0.00617031	-0.006094186	-0.002090872	-0.004003315	0.864715954	0.003602926	0.938369316	0.185241482	0.554733229	0.858293525	0.681072186
cg05694621	-0.207858304	-0.024993552	-0.049827585	0.056876521	0.040224176	-0.072564521	0.112788696	2.09E-07	0.482738242	0.314240328	0.084728735	0.588574898	0.158086213	0.013118202
cg00822399	-0.177308284	-0.069577459	-0.007535701	-0.068778063	-0.00732024	0.054609648	-0.061929888	0.000567841	0.141223809	0.95849189	0.130588613	0.95811488	0.530865902	0.437163519
cg11308237	0.000267271	0.002664857	-0.000759775	-0.000278389	0.000370372	-0.00018732	0.000557693	0.919345645	0.162590078	0.878789935	0.882817825	0.946286263	0.971930269	0.909971656
cg00556132	0.000353893	0.000250219	-0.002063659	-0.000279504	-0.000590149	-0.001250902	0.000660752	0.893228029	0.907336895	0.522016738	0.883851205	0.911295693	0.770533872	0.89237506
cg24306430	0.049476534	0.009127274	-0.016341904	0.062208403	0.004156158	0.037295386	-0.033139228	2.23E-06	0.329666917	0.183344657	2.45E-09	0.860422798	0.00325138	0.006176035
cg18457491	0.012244295	-0.06195023	-0.013304788	-0.032461786	0.034612986	-0.018244348	0.052857334	0.508292011	7.90E-05	0.636335317	0.027166342	0.190886003	0.508120337	0.008455342
cg20878502	4.50E-05	0.001176104	-0.000637998	-0.002228508	-0.002837642	-0.001232788	-0.001604854	0.986328271	0.542350442	0.898992252	0.209328201	0.442655873	0.762187926	0.659503112
cg03294458	-0.250792065	-0.021623961	0.042318842	-0.063311413	0.049071042	-0.05851419	0.107585232	0.00066443	0.767666566	0.775812739	0.332236188	0.761028945	0.673036122	0.311729253
cg09371559	0.05064336	0.084968319	-0.031076008	0.126698493	-0.053548627	0.016881878	-0.070430505	0.007690453	5.19E-06	0.18898707	5.33E-10	0.056014631	0.627176333	0.002381137
cg11858176	-0.007266206	0.004474962	0.000163277	-0.000793851	0.000442043	-0.001460592	0.001902635	0.006118226	0.0669708	0.983892937	0.741689484	0.950587517	0.793415182	0.707099761
cg01946760	-0.00508253	-0.028650962	0.003200659	-0.011151628	0.016993976	-0.00465332	0.021647296	0.772025172	0.031459687	0.935320003	0.388544623	0.55135121	0.889409584	0.30048825
cg00939558	-0.001332933	0.006399733	0.000175892	-0.002688831	-0.001554962	3.11E-05	-0.00158602	0.658369576	0.007067376	0.981905038	0.239931631	0.787182341	0.996509045	0.758439133
cg17928147	-0.053895505	-0.09591505	-0.02949026	-0.080360944	0.13484544	-0.024596583	0.159442023	0.005845528	8.95E-07	0.238898716	1.59E-05	8.98E-07	0.434137757	8.20E-09
cg04168939	-0.002511636	0.008028414	-0.00167393	-0.001343725	-0.002231454	-0.002154216	-7.72E-05	0.512522584	0.010416516	0.820754915	0.661204499	0.766208941	0.75458573	0.993258422
cg25472172	0.079772306	-0.015060494	-0.000790999	0.059276962	0.005976136	0.026915468	-0.020939332	0.036327171	0.686881799	0.994392496	0.07922217	0.953565756	0.718007575	0.790418147
cg07977202	-0.070108656	-0.094432277	0.015859731	0.08550497	0.113412114	0.057304434	0.056107681	0.096173003	0.01298757	0.872158454	0.020803036	0.063411671	0.369389038	0.362124546
cg25632853	-0.009833069	0.042683838	-0.048747031	0.093235708	0.018518707	-0.002310052	0.020828759	0.72345188	0.046105385	0.072269435	2.35E-05	0.710111079	0.969382241	0.610363376
cg24726064	0.000349374	0.001891614	-0.000935628	-0.000174983	-0.00141523	-0.002424755	0.001009525	0.891692037	0.323531359	0.836769039	0.925665693	0.750148938	0.465050133	0.816350844
cg11667683	-0.010677558	-0.016878529	-0.004975602	-0.00595476	0.001629445	0.002812085	-0.00118264	0.149606746	0.010591954	0.708308883	0.350866875	0.93069638	0.860908826	0.947951833
cg24904303	-0.004131612	0.003594054	-0.002949664	-0.005066422	-0.002578389	-0.003298435	0.000720047	0.296907325	0.301863517	0.644563185	0.123891963	0.750095265	0.624557955	0.937675136
cg12167167	-0.091200717	-0.134264268	-0.002603101	-0.014809449	0.047796468	-0.091128128	0.138924596	0.019803189	0.000286671	0.982392484	0.675101102	0.530020647	0.080442381	0.00355213
cg10899547	0.046286151	0.001004872	-0.032690245	0.037926895	0.005015216	-0.002563592	0.007578809	0.232728051	0.979287555	0.586087931	0.2464984	0.960036963	0.978731911	0.933589315
cg14739151	-0.238207945	-0.105719283	0.027703934	-0.128861658	0.126390561	-0.069100588	0.195491149	8.76E-15	3.12E-06	0.391683901	3.82E-08	5.80E-05	0.019560935	3.16E-09
cg20418507	0.000731792	0.01949795	-0.002915833	0.005900269	-0.017160526	-0.010310349	-0.006850178	0.948990052	0.015990269	0.894203767	0.45283509	0.238393892	0.475992668	0.673412383
cg10054256	0.029749784	0.004396577	-0.016260752	0.048182429	-0.000136735	-0.000440528	0.000303793	0.003977179	0.665457707	0.211727602	1.72E-06	0.996396118	0.98710968	0.991291318
cg15136797	-0.001503703	-0.001892505	-0.001941812	-0.000944725	0.000694874	0.001444584	-0.000749711	0.636068529	0.469257507	0.697783559	0.701526729	0.92114456	0.802434947	0.908402064
cg25213107	-0.016920271	-0.014098262	-0.000165045	-0.01249865	-0.011890578	-0.007448059	-0.004442519	0.01227713	0.023453803	0.993562172	0.03864655	0.307105276	0.51377039	0.738058592
cg09134205	0.039375575	0.010378988	-0.022281125	0.072292866	0.024637654	0.036627842	-0.011990189	0.002489614	0.402614914	0.162035198	4.54E-08	0.258744149	0.029655355	0.595717349
cg18101022	-0.171992325	-0.057829084	0.019166818	-0.077876337	0.113579526	-0.004425737	0.118005264	5.11E-12	0.002256028	0.551648689	4.59E-05	4.30E-05	0.92901721	5.64E-06
cg24231558	-0.096578394	0.148265228	0.026434539	0.037009964	0.008144164	0.003293823	0.004850341	0.43136204	0.149259086	0.929165437	0.712711568	0.978965115	0.99105619	0.986866972
cg04759169	-0.000873993	0.006745665	0.000154555	-0.003002556	-0.003172973	-0.001323818	-0.001849155	0.778779456	0.004567017	0.984198785	0.188581029	0.523508879	0.808690354	0.704708603
cg07872276	0.009149889	0.006631745	-0.004792271	0.006940612	0.001229921	0.003324151	-0.00209423	0.266567437	0.366547223	0.753159305	0.314547051	0.953206129	0.846199159	0.910183722
cg19582265	0.000101712	0.079714616	0.007636264	0.02733495	-0.012118351	-0.014158835	0.002040484	0.996751281	1.54E-05	0.864425567	0.106440814	0.773916549	0.700678685	0.966925028
cg25053252	0.001173632	0.00030551	-0.001244559	-0.000794051	-0.001466318	-0.00027557	-0.001190748	0.639555323	0.889802181	0.774721803	0.682372251	0.755785462	0.959759381	0.789373238
cg18723409	-0.663425147	-0.582247947	-0.020209108	-0.661102094	0.012073366	-0.176114275	0.188187641	7.49E-19	8.90E-18	0.86034058	7.49E-20	0.924508657	0.005043945	0.001695557
cg21870784	-0.001169366	0.006543531	-0.000939913	-0.004442197	-0.003294895	-0.001227418	-0.002067477	0.756668724	0.023018023	0.906611654	0.110955839	0.602675446	0.861221196	0.736071983
cg24154882	0.005302569	-0.018026743	0.001443598	0.008516674	0.00939909	0.003242481	0.006156609	0.402875562	0.000876787	0.924868434	0.097667304	0.357374005	0.788277072	0.514714611
cg19758173	0.114175696	0.058857517	-0.02085059	0.099438176	0.057503089	0.124246072	-0.066742983	0.000699895	0.056045944	0.751076585	0.001160689	0.322758686	0.003685978	0.131577162
cg06060191	-0.187387433	-0.056986177	0.0162458	-0.096548301	0.075268812	-0.090549017	0.165817829	3.28E-09	0.026591331	0.773832062	0.000196258	0.070677296	0.011287051	3.93E-06
cg03480666	-0.048100485	-0.029360732	-0.004252317	-0.045516374	-0.026929041	-0.016573082	-0.010355959	0.000384779	0.017510215	0.900208655	0.000249555	0.221529646	0.444816082	0.67764351
cg07475117	0.011316585	-0.01620378	0.004454012	0.004906199	0.00771494	0.008590257	-0.000875317	0.102212529	0.009496788	0.730301674	0.416986489	0.565287106	0.427318404	0.959842377
cg25625951	0.113671517	0.101667464	-0.063547894	0.222261314	-0.059509785	0.043626837	-0.103136622	2.78E-10	9.17E-10	0.000291981	5.91E-21	0.005274137	0.02880155	4.66E-07
cg14107975	0.000865316	-0.054195266	-0.002963433	-0.027979606	-0.013027573	-0.007270368	-0.005757205	0.966203773	0.000231827	0.945024008	0.043621856	0.692414567	0.82951086	0.871099415
cg20345923	0.253439287	0.111498357	-0.05281445	0.189725952	-0.00111039	0.075852425	-0.076962814	4.89E-17	1.81E-07	0.027352068	7.87E-14	0.984987378	0.004842255	0.002737398
cg12749863	-0.003530156	0.003512959	0.001149936	-0.002254121	-0.002783859	-0.003036497	0.000252638	0.253211127	0.195127598	0.867647743	0.38608291	0.644282979	0.54488196	0.973393154
cg22199969	-0.0488656	-0.055662505	0.017008617	0.036454166	0.073038418	-0.077720332	0.150758751	0.519866431	0.382862108	0.923803533	0.545053314	0.58769203	0.483976418	0.080367825
cg10659382	-0.01802191	0.012002722	0.005526124	-0.009213223	0.009540232	0.002287561	0.00725267	0.00592475	0.046538753	0.616436173	0.114759986	0.42925289	0.878752528	0.493680486
cg04424721	0.069048557	-0.04240053	-0.01636819	0.095888306	0.047880162	0.100439288	-0.052559126	0.125954276	0.304300689	0.877028767	0.014924107	0.585939023	0.086669604	0.443920457
cg18727782	0.001195677	-0.013371135	0.002034933	0.005909201	0.008219342	0.003486077	0.004733265	0.797100518	0.000217463	0.799603213	0.081927665	0.177835335	0.612692395	0.421745332
cg26531995	-0.00115107	0.005836771	-0.000253549	-0.003055167	-0.004303581	-0.00500967	0.000706089	0.760944268	0.042734915	0.978218114	0.273706606	0.464173224	0.278524785	0.926894427
cg23376870	-0.052883514	-0.052302617	-0.027002693	-0.037234146	-0.034214949	-0.033329321	-0.000885628	0.062618391	0.04245785	0.539169565	0.135908811	0.53091616	0.468103455	0.990622831
cg02620054	0.132412151	0.087157096	-0.021007497	0.073633263	-0.00681754	0.010512128	-0.017329668	1.14E-07	7.21E-05	0.56933439	0.000488188	0.906385403	0.833864943	0.686580787
cg04436994	0.016740387	0.004407597	0.007383384	0.013126574	0.011975514	0.019276776	-0.007301263	0.26163607	0.752673039	0.803789974	0.293950702	0.686443456	0.376952058	0.805758684
cg25361117	-0.002541042	0.000756314	-0.003133397	-0.003697545	-0.003986107	-0.001254769	-0.002731339	0.574168934	0.850325377	0.646286825	0.292380115	0.620280948	0.890378704	0.719562274
cg15018282	0.001494911	0.004937676	-0.003471698	-0.00283366	-0.005628882	-0.004006416	-0.001622466	0.704250796	0.106591634	0.486214772	0.337881425	0.330133328	0.458059341	0.820103737
cg23800435	0.123541966	0.02484807	-0.022777415	0.079426359	0.043540547	-0.056022584	0.099563132	0.001178007	0.496999894	0.763489746	0.019729334	0.562596151	0.330452124	0.035838689
cg07491203	-0.000192216	0.001410154	-0.000913657	-0.001869453	-0.001650747	-0.000426996	-0.001223751	0.939208957	0.449575459	0.832655833	0.28118206	0.688728622	0.928506684	0.752651487
cg25501748	0.005276122	-0.006584582	0.001649311	0.0016528	0.002820209	0.006025286	-0.003205077	0.441994362	0.256019959	0.919130803	0.768928342	0.846234525	0.581525431	0.806820014
cg25589956	-0.001487945	0.000927688	-0.002283532	-0.003267392	0.000684162	0.001732739	-0.001048577	0.687730412	0.766732336	0.687750022	0.241128788	0.933747197	0.791921952	0.885400583
cg10617763	-0.005312412	-0.01060602	0.003187344	0.020405134	0.018282841	-0.002787047	0.021069888	0.714674438	0.359062696	0.920963919	0.060790356	0.410461613	0.925003537	0.209613322
cg03481131	-0.023836619	-0.024865946	-0.035890613	0.019182583	-0.061647591	-0.103924696	0.042277105	0.749219123	0.683955041	0.77502137	0.732807716	0.627496313	0.248377931	0.725222276
cg25743490	0.004113525	-0.012089416	0.001824053	0.003721817	-0.008342733	-0.009923664	0.001580931	0.396108741	0.003269919	0.859570626	0.34521869	0.260731844	0.094809964	0.876435388
cg06947208	-0.011006145	-0.004434597	-0.00484847	-0.015392644	-0.029443019	-0.033898603	0.004455584	0.369384638	0.68961062	0.851316865	0.124626361	0.081958445	0.019081992	0.860661024
cg18950259	-0.000658605	-0.051045061	-0.006303595	0.008186121	0.015797746	0.010524139	0.005273607	0.970159773	6.76E-05	0.83173283	0.494579203	0.547987237	0.679369326	0.861305172
cg15172240	-0.002561029	0.002105659	-0.001079302	-0.003292561	-0.004602734	-0.003969532	-0.000633202	0.628408348	0.636387559	0.929471195	0.417524963	0.619788589	0.634497903	0.956800932
cg15564000	0.006265306	-0.023665544	-0.009099931	-0.003919886	-0.00048251	0.003033071	-0.003515581	0.763785373	0.138272478	0.803012804	0.803170236	0.992119693	0.943613507	0.934530657
cg10019916	-0.048981577	-0.04638413	-0.000163297	-0.026443103	0.060352807	0.033942405	0.026410402	0.005286195	0.004468768	0.997535729	0.091502239	0.014809348	0.166325873	0.29732399
cg14481911	0.003901977	0.001986728	-6.04E-05	0.011067146	0.003004279	0.001042284	0.001961995	0.369293052	0.610033296	0.995913759	0.00228545	0.727391765	0.912778393	0.818950989
cg13437337	-0.052109628	-0.016043194	0.005319473	-0.020560906	0.025887273	0.007396207	0.018491065	0.000420062	0.2414842	0.881201544	0.114919991	0.30358041	0.813654353	0.411068605
cg14570309	0.001138019	0.002419639	-0.000949979	-0.001097423	-0.00095617	-0.001253463	0.000297293	0.664266372	0.246448511	0.853553557	0.584261167	0.856746839	0.78821192	0.958737494
cg02317400	-0.184941816	-0.091525685	0.018753031	-0.080047743	0.050288175	-0.058148719	0.108436893	6.31E-12	1.75E-05	0.609888759	9.75E-05	0.144991259	0.042663857	7.27E-05
cg04740558	0.001058621	0.000526252	-0.001216645	0.010572955	0.006287731	0.009768373	-0.003480642	0.737032191	0.843946173	0.836023528	2.23E-05	0.122182722	0.003666871	0.380632266
cg23414361	0.006355547	-0.011059151	0.001701085	0.00582485	0.002946682	-1.08E-05	0.002957482	0.304279123	0.036915006	0.908602014	0.25667231	0.824465516	0.999484899	0.809114909
cg25372407	0.058909577	0.041290694	0.001021015	0.045582941	0.030794276	0.041871698	-0.011077422	1.19E-05	0.000700221	0.978851814	0.000154822	0.124896569	0.011520551	0.632285145
cg24098404	-0.000145828	0.003000289	0.000225182	-0.0008177	-0.001187331	-0.001676703	0.000489372	0.964287073	0.193363509	0.975150348	0.715708732	0.837119579	0.734589605	0.936729407
cg24219929	-0.007144622	-0.078281072	-0.007451494	-0.013971998	0.000707876	0.00024766	0.000460216	0.530793348	8.27E-12	0.680084759	0.118339867	0.979783769	0.992663227	0.986220549
cg23327070	-0.00067881	0.003815683	-0.00075236	-0.000827315	-0.001598381	-0.0004972	-0.001101181	0.791696244	0.049142677	0.883915085	0.664033652	0.725456903	0.922368528	0.804912555
cg09520976	0.028862264	-0.044095556	0.010283074	0.031098313	0.026225907	-0.005781463	0.03200737	0.178425343	0.019866462	0.817189872	0.089783693	0.5073141	0.905275907	0.274395641
cg07231955	-0.056956309	-0.025464148	0.021467159	-0.051560109	0.0741044	-0.009591744	0.083696144	0.000197014	0.066635113	0.276279443	0.000226292	0.000307228	0.75391967	1.21E-05
cg23909834	0.027615136	-0.017102527	-0.002961248	0.023206287	0.018717867	0.011562135	0.007155733	0.02549692	0.133767379	0.928481754	0.035294261	0.402363984	0.600451505	0.776734797
cg08733913	0.002285494	-0.002204974	0.000283036	-0.001153115	-0.000833232	-0.000342111	-0.000491121	0.515217026	0.459343733	0.975088199	0.681438224	0.916768012	0.96584476	0.950507899
cg19854787	0.12851856	0.016029803	-0.022326916	0.027507149	0.009004138	0.029209766	-0.020205627	1.43E-08	0.408525642	0.454609371	0.128978472	0.851378259	0.348254184	0.555553849
cg08036502	-0.056435122	0.002055622	0.004837547	-0.03642404	0.055692615	0.032421461	0.023271153	0.000367762	0.898824845	0.903545001	0.009979795	0.011175291	0.131339786	0.305432404
cg03734594	-0.0493193	-0.034045346	0.007607199	-0.093610466	0.059174105	-0.022640916	0.081815021	0.133068482	0.253492928	0.928907743	0.001284163	0.270578082	0.717527407	0.04033007
cg16504335	-0.001096805	0.000684079	-0.001280214	-0.003577914	-9.42E-05	-0.000351385	0.000257146	0.667200224	0.75156189	0.768944202	0.064301843	0.987473013	0.948456313	0.963318094
cg25163979	0.001846335	0.005090781	-0.001650988	-0.009039495	0.010598672	-0.001048497	0.01164717	0.718688072	0.203723207	0.87240997	0.01914561	0.107253853	0.919363262	0.029389823
cg08337959	-0.089786049	-0.061355837	0.008888452	0.006765817	-0.025625633	-0.017012101	-0.008613532	0.002462129	0.02447116	0.90686831	0.802338914	0.682029973	0.782748603	0.902589148
cg05504270	0.00405448	-0.010487021	0.004496746	0.009112566	0.005051938	0.002420765	0.002631174	0.418202691	0.012304114	0.522350568	0.025174436	0.577660765	0.801273099	0.777360178
cg22030181	-0.00695636	-0.012461621	-0.003461494	0.010088457	0.003625796	-0.003644583	0.007270379	0.3534339	0.049736382	0.816550088	0.10109687	0.8189796	0.803589206	0.522528546
cg24588482	-0.020611893	-0.006744064	-0.009681732	-0.018107081	0.008632742	-0.008766309	0.017399051	0.03905126	0.479661908	0.53115548	0.041120981	0.679407881	0.629119368	0.200733586
cg01842608	0.097043196	0.067401531	-0.030450201	0.106124077	-0.002195925	0.059659696	-0.061855621	0.000182345	0.004471358	0.398299774	1.31E-05	0.975306817	0.079843464	0.055950521
cg24951396	0.000135803	0.007737284	-0.001103288	-0.002363058	-0.001966533	0.000305633	-0.002272166	0.969450753	0.00209989	0.861235009	0.325745936	0.737052952	0.964814586	0.639183649
cg12834774	0.202209968	0.129758324	-0.052949334	0.175557661	0.072035604	0.142693069	-0.070657465	2.73E-12	6.25E-08	0.048891592	1.95E-11	0.032453686	1.08E-05	0.013966326
cg10117834	-0.003412466	0.000369512	-0.000272515	-0.001373256	-0.002570361	-0.002631726	6.14E-05	0.337422906	0.913472108	0.977632211	0.643595829	0.715962664	0.67255636	0.994484043
cg23683010	-0.003467851	0.025711708	0.002708718	0.054367747	0.050079413	0.04661968	0.003459732	0.905277092	0.229104045	0.96711891	0.008440067	0.169392114	0.138332181	0.952845343
cg01459882	-0.025494105	-0.012061858	0.002475806	-0.017594729	-0.007361708	-0.017759589	0.010397882	0.250335371	0.552156616	0.967120363	0.345735593	0.885830447	0.647711567	0.816555058
cg02446106	-0.072884464	-0.0506068	0.004936707	-0.045889033	0.067017609	-0.060369836	0.127387445	0.00194143	0.01928871	0.938803601	0.02913379	0.051896774	0.04981335	1.74E-05
cg08569979	0.006368735	-0.006287277	-0.002737835	0.01324149	-0.027642517	-0.007413061	-0.020229456	0.229790911	0.178265014	0.793782725	0.003662447	5.64E-05	0.330887598	0.00097663
cg05576925	0.00084178	-2.47E-05	-0.000571991	-0.001618039	-0.000972326	0.001052971	-0.002025297	0.769580531	0.992061378	0.92816654	0.44609583	0.863978821	0.840251941	0.633459102
cg10113760	0.068593667	-0.036423434	-0.020197832	0.006954625	0.095371906	0.071217597	0.024154309	0.266312288	0.515454612	0.887307569	0.896320356	0.35095689	0.448368617	0.851980638
cg16132443	-0.003921893	-0.008817919	0.005314939	-0.00312655	0.002052321	-0.001568287	0.003620608	0.31411661	0.008427797	0.255896994	0.333073904	0.802665843	0.844690278	0.55206103
cg11795222	-0.119940275	-0.042821619	0.005056432	-0.054781076	0.071830236	0.028812735	0.043017501	1.09E-08	0.013344778	0.918063461	0.001390981	0.005693371	0.304933451	0.073325581
cg15423199	-0.005502809	-0.036473936	-0.000627253	-0.003736317	0.000780514	-0.001653833	0.002434347	0.501244407	5.46E-07	0.976535376	0.567230074	0.968956748	0.925324389	0.885447999
cg04784101	-0.084386984	-0.099889641	0.012362824	-0.053756902	0.000974738	-0.018239301	0.019214039	0.000739838	3.10E-05	0.818606704	0.016140074	0.988772811	0.706383107	0.677189672
cg00597107	-0.325196047	-0.302484616	0.066017484	-0.331265474	0.061791851	-0.104685855	0.166477706	8.00E-15	1.00E-14	0.070417166	3.82E-16	0.232679243	0.008954489	2.41E-05
cg21728844	0.002397205	0.000569877	0.000523245	0.01162752	0.008242723	0.007388752	0.000853971	0.515727811	0.864079044	0.954461445	0.000130439	0.096345841	0.091320935	0.913629915
cg06868481	0.181663212	0.12908694	-0.057494481	0.207289677	-0.007706498	0.012787423	-0.020493921	5.31E-10	3.75E-07	0.047514279	1.39E-12	0.903479808	0.813183848	0.656114558
cg20373416	0.004618826	-0.00435693	0.005095879	0.014700859	0.009496262	0.010462373	-0.000966111	0.571351276	0.526411539	0.695832448	0.021233725	0.480886968	0.332695006	0.957970219
cg17492481	-0.002174722	0.007800424	-0.000484622	-0.003217519	-0.002236949	-0.003238542	0.001001592	0.481665036	0.002413444	0.949942559	0.190418836	0.704056531	0.475882014	0.874331064
cg22434674	-0.002854762	0.008265581	0.003228495	-0.005923061	-0.006504099	-0.004974021	-0.001530078	0.555622945	0.03399733	0.667815148	0.11681962	0.395976322	0.476240944	0.875087243
cg25456186	0.003802667	-0.009189858	0.000957527	0.007428323	0.004772304	0.004384035	0.000388269	0.312231644	0.004644086	0.916443781	0.01810306	0.468735868	0.435944884	0.965840461
cg01782953	-0.008294069	0.00597432	0.003571159	-0.01320114	0.000305523	0.008708178	-0.008402655	0.384663162	0.476159779	0.861109034	0.089498135	0.990051845	0.568461573	0.572264422
cg16823064	0.021312266	0.003972257	-0.003603329	0.017674355	0.00891196	0.010097413	-0.001185454	0.002447016	0.560688976	0.810917813	0.005450916	0.510658852	0.348262029	0.946786419
cg17986444	-0.027839099	-0.018622267	-0.00538836	0.006339765	-0.000619908	-0.008062893	0.007442985	0.013775594	0.073665697	0.8290836	0.532046077	0.984381287	0.716730016	0.737428493
cg01185350	0.000108271	0.007655706	0.001141457	-0.004103317	-0.003006934	-0.00105635	-0.001950583	0.973561782	0.000979105	0.836769039	0.063172068	0.533406483	0.847332738	0.669137566
cg00375448	-0.000282132	0.001520374	-0.00160914	-0.002370363	-0.002494266	-0.001436538	-0.001057728	0.922068722	0.48118508	0.695462479	0.235774338	0.577962622	0.751937911	0.828350716
cg08387815	-0.006658329	0.006613432	-0.003822333	0.000134955	-0.00578468	-0.00784223	0.00205755	0.285942136	0.225111089	0.732425824	0.980204379	0.629310389	0.391367351	0.878469034
cg07795402	0.140299448	0.050863572	-0.039006356	0.130972253	0.01812064	0.071669682	-0.053549043	4.18E-11	0.002177851	0.05788456	3.43E-11	0.617497583	0.001704084	0.014391748
cg11276053	0.002379278	-0.004832767	0.000245095	0.006106164	0.003245486	0.003649676	-0.00040419	0.456157848	0.067150116	0.976797488	0.017766053	0.56925413	0.426029843	0.956250492
cg16971637	-0.00374354	0.002489815	-0.005148725	-0.003490759	-0.005498372	-0.005639773	0.000141401	0.483473035	0.591911432	0.465525318	0.412374245	0.559859947	0.470921174	0.991230832
cg09758869	0.000495594	0.005506962	-9.38E-05	-0.001276346	-0.002275156	-0.002627891	0.000352735	0.881331508	0.023275269	0.990704731	0.590628276	0.682805996	0.569506032	0.9585959
cg11315500	-0.000526021	0.006275017	-0.00257405	-0.00019087	-0.000869467	-0.00161942	0.000749953	0.883269917	0.01662071	0.576193679	0.942248028	0.903278569	0.784757022	0.912945544
cg20320535	-0.001738492	0.002812152	-0.002063275	-0.003394145	-0.002584536	-0.00124408	-0.001340455	0.603690565	0.302340958	0.697977285	0.188076611	0.670113191	0.84607968	0.831824042
cg00390484	0.513661773	0.366415421	-0.228980159	0.527226596	0.118495094	0.101153856	0.017341238	2.40E-17	2.41E-13	3.47E-06	8.12E-19	0.054405938	0.068169211	0.853039333
cg01011910	-0.00802179	-0.003287282	-0.003437085	-0.004769203	-0.004399298	-0.000835991	-0.003563307	0.220992272	0.587640373	0.789828005	0.390902592	0.746176275	0.957832886	0.780616275
cg09863247	-0.035645957	-0.099328691	0.006209	-0.137130394	0.051287429	-0.143233536	0.194520965	0.064715792	2.42E-07	0.896584603	6.28E-11	0.070662374	2.74E-07	3.02E-11
cg10403036	-0.021279904	0.001543945	-0.002891877	-0.015847424	-0.007513024	-0.001872506	-0.005640518	0.084672124	0.901622534	0.928992334	0.14176386	0.781065418	0.950951094	0.830605622
cg14006181	-0.273955884	-0.160469522	0.025555723	-0.14663552	0.115518742	-0.023078278	0.138597019	3.24E-12	5.10E-07	0.641925651	2.17E-06	0.009332062	0.711068772	0.000389865
cg26421572	0.005124284	-0.016553428	-0.011092307	-0.002739836	0.000737308	0.005710276	-0.004972968	0.405683823	0.001584231	0.093366683	0.58686319	0.961618435	0.557629426	0.614735426
cg04698845	0.001665789	-7.05E-05	0.003815762	0.010561647	0.009624486	0.002777144	0.006847342	0.783329738	0.989244392	0.665329482	0.018292477	0.246143307	0.79040152	0.356023538
cg11992194	0.404486623	0.116906581	-0.046816579	0.184194929	0.004879941	0.060669985	-0.055790044	9.85E-25	5.74E-08	0.052930464	1.76E-13	0.929074946	0.025102888	0.033125605
cg10327302	0.000344597	0.005072598	0.000649004	-0.001703522	-0.001977312	-0.002038458	6.11E-05	0.926937476	0.058968872	0.934870024	0.515270803	0.7581396	0.723924494	0.993756157
cg02081018	-0.015933182	-0.014515816	0.005482017	-0.011189765	-0.000818852	-0.004664993	0.003846141	0.109048699	0.104764142	0.782657054	0.195102803	0.975774586	0.823998342	0.860364943
cg26242772	0.049267249	0.009386105	-0.035796529	0.06917065	0.023202861	0.027378029	-0.004175167	0.005366244	0.586448071	0.085190662	3.51E-05	0.492098722	0.300536314	0.923090628
cg01485165	-0.000511266	0.00172369	-0.001491278	-0.000729752	-0.000264226	-0.001664594	0.001400369	0.843428	0.385016794	0.6968199	0.699170541	0.963138068	0.673831889	0.730974095
cg20142271	-0.010134487	0.005147948	0.003646091	-0.005860118	0.003223809	0.00061314	0.002610669	0.029931619	0.236306195	0.653347476	0.156998408	0.751758205	0.958610263	0.785964878
cg03016189	-0.003877421	-0.023982645	-0.000916966	-0.004037378	0.001584742	0.003143803	-0.001559062	0.477162871	8.19E-07	0.945913423	0.35316568	0.89614807	0.749622462	0.891349262
cg01250563	-0.073083315	-0.022101337	-0.011792459	-0.056231395	-0.017251466	-0.031340014	0.014088548	0.003089526	0.344705045	0.828685112	0.011494171	0.749837717	0.428121037	0.78171335
cg22075974	0.04469244	0.019511551	0.009226258	0.025560781	0.018512598	0.03128088	-0.012768283	0.011440615	0.238163912	0.806134591	0.104807617	0.605477476	0.216091443	0.70434766
cg17436861	-0.002624775	0.018579695	0.000483594	-0.007445085	-0.007018483	-0.003125959	-0.003892524	0.694324246	0.000474287	0.976677675	0.1380805	0.520265259	0.791562746	0.720929785
cg23329275	0.004275183	-0.00632306	-0.015215494	0.032443858	0.005559877	0.015760328	-0.01020045	0.666195811	0.43255066	0.134329946	4.32E-05	0.765169631	0.183620695	0.438140553
cg10556221	0.000810739	-0.000216127	-0.002815017	-0.002285548	-0.002685779	-0.001327491	-0.001358288	0.777834297	0.930080413	0.400128838	0.278873269	0.568257851	0.788914	0.780154738
cg21402590	-0.001145195	0.000248876	-0.002816094	-0.002192128	-0.002746636	-0.001114411	-0.001632225	0.617661753	0.902817088	0.275334534	0.213014089	0.457049626	0.787316755	0.648289797
cg00029979	0.030718288	-0.032452008	0.00015958	0.030279538	0.019384791	0.038205342	-0.018820551	0.067467994	0.033067547	0.99745577	0.04073198	0.552475916	0.084184568	0.477314652
cg10785385	0.217242623	0.110395836	-0.041083807	0.181213681	-0.038791555	0.039111418	-0.077902973	3.96E-16	2.67E-08	0.064869878	1.62E-14	0.216645724	0.137803709	0.000880188
cg20301780	0.217587902	0.108277146	-0.062068472	0.172674793	0.013894612	0.072181909	-0.058287297	3.52E-14	7.65E-07	0.011936956	4.85E-12	0.775722903	0.010038538	0.033121019
cg24524451	-0.049419312	-0.102806663	0.040933389	-0.029993396	-0.039953759	-0.056480896	0.016527137	0.288348895	0.010501869	0.553919059	0.440979291	0.659958936	0.413495904	0.867387667
cg22415785	-0.001956754	-0.009218236	-0.004404288	-0.003504185	-0.004427648	-0.004858437	0.000430788	0.600807575	0.002242636	0.306357903	0.223993123	0.466419398	0.319158458	0.95878399
cg08945011	-0.000425163	0.004564259	-0.001617743	-0.002588258	0.001936608	0.003055074	-0.001118465	0.93892854	0.25588406	0.875294611	0.500583165	0.84788708	0.717020695	0.913928042
cg24844295	0.003693926	-0.002498715	-0.000369616	-0.010113175	0.012118238	0.000212639	0.011905599	0.669177529	0.732009252	0.986725297	0.122137616	0.348762244	0.991267095	0.248420236
cg07021777	0.002632288	-0.029853928	-0.015633985	-0.027070658	-0.011883187	-0.001729143	-0.010154044	0.864423803	0.008820241	0.355955674	0.014673111	0.641199552	0.955869673	0.649843159
cg15280188	-0.0014573	-0.051183167	-0.002228572	-0.013937755	0.008761096	0.002598073	0.006163022	0.860258427	1.13E-11	0.892553129	0.019305014	0.487302116	0.86161841	0.591604782
cg17627328	0.226448135	0.11587836	-0.046719746	0.202750292	0.012548722	0.141965028	-0.129416306	1.85E-10	6.50E-05	0.22369083	4.62E-10	0.862200623	0.000339763	0.000483099
cg10342148	-0.002892309	0.011287548	-0.001580395	-0.005401471	-0.005837846	-0.005953162	0.000115316	0.648027342	0.023443825	0.909843237	0.262734644	0.592136276	0.514688182	0.993651006
cg01342435	-0.000663667	-0.001923451	-0.003259587	0.00054409	-0.00137834	-0.006085453	0.004707113	0.883188476	0.581560919	0.573743153	0.86854878	0.87335284	0.241202955	0.385883687
cg19446790	-0.019026986	0.005681226	0.008198222	-0.006675959	0.000986984	0.03335387	-0.032366887	0.572264477	0.849127497	0.914472656	0.803101815	0.990475314	0.495627612	0.495686345
cg09400392	-0.001155915	0.002573187	-0.001283733	-0.00157445	-0.001611997	-0.001896106	0.000284109	0.664113454	0.223601148	0.781880744	0.436777354	0.744208334	0.653646708	0.961032808
cg06159404	-0.070159574	-0.020840885	-0.004121167	-0.044979565	0.039308095	0.022635061	0.016673034	0.284066403	0.732210319	0.982206097	0.411514626	0.772543219	0.870645655	0.909647542
cg06588802	-0.015626411	0.266583766	-0.04802814	0.246294484	-0.059551871	-0.169667377	0.110115505	0.801825288	2.30E-07	0.552583167	8.54E-07	0.553409673	0.009183871	0.095545537
cg11658190	0.010470877	-0.029338948	-0.004844167	0.012185883	0.017175894	0.02894249	-0.011766596	0.533644098	0.031186541	0.896161705	0.356339398	0.55712274	0.15961962	0.665460422
cg22205276	-0.022225283	0.024361374	-0.019780925	0.077519088	0.010372333	0.085577427	-0.075205094	0.614591573	0.50693651	0.807025929	0.023066526	0.91517652	0.094014194	0.13568139
cg19441779	-0.00334732	0.000534975	-0.004931835	-0.007921483	-0.005646752	-0.008757864	0.003111112	0.508446384	0.908036996	0.453545333	0.04801485	0.514602929	0.160294862	0.719435343
cg12607514	0.000116999	8.13E-05	-0.000907036	-0.000788539	-0.000571887	-0.001106442	0.000534555	0.964015456	0.968720619	0.837445378	0.658012174	0.909021175	0.788750934	0.910054935
cg26126181	0.019392767	-0.01338046	-0.005443009	0.015473612	-0.001196743	0.031172874	-0.032369617	0.129761152	0.249863966	0.847670107	0.161851396	0.97213668	0.056315388	0.037203553
cg04275194	-0.004037824	-0.064350553	0.003092334	-0.001107368	-0.000884303	-0.000397799	-0.000486504	0.632667662	1.50E-13	0.853203917	0.867615797	0.964503653	0.983405581	0.979617573
cg00480264	-0.144333129	-0.114817074	-0.014369539	-0.082988107	0.007622665	-0.048019189	0.055641854	1.40E-06	2.53E-05	0.812520151	0.001286389	0.91610151	0.239515441	0.136949137
cg22549986	0.000989263	-0.003455971	0.003940776	-0.008193007	-0.002471757	-0.010879507	0.00840775	0.850666152	0.390020599	0.558823846	0.030309474	0.795311821	0.049325052	0.132473514
cg13914598	0.001070952	-0.018297994	-0.000429786	-0.020836927	0.007936648	-0.000309084	0.008245733	0.918538423	0.015005474	0.986088715	0.004804284	0.637354821	0.988534514	0.546386202
cg14968631	-0.003142222	0.007727929	-0.002089848	-0.005776316	0.016099233	0.003572947	0.012526287	0.625959776	0.131625608	0.875362463	0.241921543	0.046693645	0.749687233	0.078139436
cg23301322	-0.000849439	-0.001481672	-0.001256452	0.011521989	0.002015701	0.001163176	0.000852525	0.905193549	0.792229753	0.934170135	0.021817529	0.882637882	0.93252387	0.952495854
cg00059024	-0.003559121	0.004366205	0.002171251	-0.006379116	0.002442368	-0.006262508	0.008704876	0.351209647	0.181956886	0.754257235	0.042450058	0.75150211	0.212307259	0.049870022
cg06273454	-0.001759086	0.007326777	-0.001014461	-0.002558354	-0.001693795	-0.001472735	-0.00022106	0.524330096	0.001325466	0.858141164	0.23888883	0.75128237	0.768914785	0.972154646
cg15069995	0.001487151	-0.010080527	0.001368461	0.010226079	0.008961278	0.000220585	0.008740693	0.790960357	0.017455809	0.907905767	0.013560814	0.240905688	0.98552873	0.156464456
cg03334425	-0.005798127	-0.000248102	0.002224261	-0.006134471	0.00414115	-0.00684186	0.01098301	0.560734382	0.97842193	0.923179029	0.430848252	0.838563092	0.680178482	0.412214681
cg24930634	-0.001487442	0.005790734	-0.001860276	-0.002414443	-0.001639759	-0.00202668	0.000386921	0.594784001	0.009646066	0.663745145	0.263316572	0.758369818	0.654061049	0.949935492
cg11388673	0.036727437	0.066653731	-0.092841132	0.027932322	-0.017068232	-0.012657281	-0.004410952	0.739996009	0.450907349	0.511979916	0.738606293	0.944764021	0.956913469	0.98565954
cg11240755	-0.005151309	-0.034160443	-0.013589773	-0.006888269	-0.000752338	-0.000638825	-0.000113514	0.537424622	2.46E-06	0.122594724	0.292734038	0.97039482	0.973213783	0.995426499
cg00894222	-0.000274789	0.007209873	-0.001598118	-0.003104902	-0.003393373	-0.003347744	-4.56E-05	0.93583621	0.003342885	0.760991839	0.187160475	0.503226693	0.428896909	0.994864691
cg17755907	6.34E-05	-0.021763599	0.001463216	-0.00487978	0.002656115	-0.005397929	0.008054044	0.990219858	6.42E-08	0.877385498	0.163000998	0.758557106	0.376556232	0.118155068
cg20600756	-0.000326852	0.010890377	-0.001622447	-0.00396282	-0.002776865	-0.001959421	-0.000817444	0.941742926	0.000777546	0.832129031	0.197040516	0.706283264	0.785344002	0.92255258
cg02635865	-0.006704476	0.019196194	0.00618449	-0.011738694	-0.010880293	-0.023942295	0.013062002	0.716504631	0.182538544	0.865663162	0.396137781	0.748017945	0.300306609	0.63877527
cg18535387	-0.002495212	0.005625353	-0.001937203	-0.00281165	0.000904805	-0.001527194	0.002431999	0.549690507	0.095198732	0.801749645	0.389106902	0.923829924	0.851094528	0.733868262
cg08235500	-0.001048161	0.004574058	-0.001978187	-0.003039714	-0.002722311	-0.001463677	-0.001258634	0.716645498	0.040052405	0.632895891	0.158951398	0.572661606	0.768870751	0.806144136
cg14728310	0.023192327	-0.027015257	-0.014554221	-0.017639869	0.005211793	0.001232333	0.00397946	0.16604609	0.068388865	0.57703674	0.218842994	0.896662523	0.976614849	0.918943624
cg23042510	-0.208919563	-0.060365504	0.007022475	-0.077218284	0.100588866	-0.028041584	0.12863045	7.54E-14	0.002636229	0.896710738	0.000121566	0.000612053	0.411833105	3.58E-06
cg01749555	-0.006902729	-0.011450816	0.004519138	-0.008282124	-0.00478547	-0.008039483	0.003254013	0.38768247	0.088824104	0.753243538	0.202836426	0.766960318	0.51394859	0.83947071
cg13906646	0.016538597	0.008764564	-0.00795896	0.034997088	-0.002056879	0.016994732	-0.019051611	0.024398948	0.199180153	0.461935923	1.08E-06	0.912324488	0.082356196	0.0378112
cg07142010	-0.126901594	-0.008838529	-0.021382272	-0.070709501	0.022758156	-0.083293695	0.10605185	0.000654968	0.812910729	0.775885507	0.032699413	0.783225773	0.093707926	0.020351245
cg12526346	0.002336504	0.004859335	-0.00366459	-0.002111463	-0.003500065	-0.000940621	-0.002559444	0.637433491	0.220332888	0.603585307	0.58036063	0.698720879	0.927699663	0.76596914
cg08527566	0.006252464	-0.02646827	-0.006091467	-0.00123888	0.000107797	-6.78E-05	0.000175593	0.302447149	2.15E-06	0.466995849	0.810098953	0.994632636	0.996527772	0.990810125
cg04446762	0.011489805	-0.006519835	0.009673896	-0.020108876	0.05124404	0.018987487	0.032256553	0.643132704	0.758146001	0.839174132	0.287665232	0.117153825	0.623276096	0.289480778
cg24425854	-0.00417025	-0.030148127	0.008683044	-0.01969837	-0.017243439	-0.013969909	-0.00327353	0.845824701	0.057880204	0.81587277	0.200548008	0.626216953	0.668206623	0.939503487
cg10881128	-0.090445607	0.053150835	0.008878231	0.031288777	0.063417004	-0.019174744	0.082591747	0.010894169	0.105310031	0.925033419	0.323705998	0.297863888	0.798366745	0.06878353
cg06178563	-0.230432057	-0.041147497	-0.002756637	-0.036037671	0.131895339	0.066868838	0.065026502	1.98E-09	0.189181423	0.977917214	0.229746428	0.004546806	0.151456618	0.147585965
cg25083618	-0.087126433	-0.098448858	-0.010762809	-0.008557977	0.050350814	-0.071033532	0.121384347	0.007808664	0.001339234	0.895760397	0.774201011	0.395424197	0.109839859	0.002384191
cg26425305	-0.188414616	-0.088476654	0.014196117	-0.108623322	0.103845147	0.001748256	0.102096891	1.67E-14	1.54E-06	0.665879854	1.37E-08	4.31E-05	0.970936556	1.40E-05
cg19547293	0.252134372	0.093519927	-0.072399837	0.181153719	-0.004329142	0.076869475	-0.081198618	7.61E-10	0.004549401	0.081991497	2.90E-07	0.964563416	0.110324763	0.07430312
cg26459419	-0.039179198	-0.073122891	-0.011421571	-0.018728553	0.006191137	-0.06170114	0.067892276	0.005944541	3.51E-07	0.642679319	0.140376584	0.854672488	0.000821096	0.000119213
cg00777968	0.000272409	-0.000121189	-0.002192783	-0.001199182	-0.000485787	-0.001990848	0.001505061	0.921767915	0.957300907	0.505840986	0.535900393	0.931546824	0.608714409	0.717442569
cg18358643	-0.011540668	0.005253182	-0.003059487	-0.004779662	0.00190254	-0.001314139	0.003216679	0.016111055	0.24158082	0.742052606	0.263215045	0.868754405	0.907847525	0.731079723
cg05096690	0.001759115	0.002300694	0.002846312	0.000139775	0.000812032	-0.002140296	0.002952328	0.565791616	0.364394976	0.475249894	0.955069655	0.904054893	0.672387462	0.494650921
cg17220933	0.425869195	-0.04201914	0.028611064	-0.078185761	0.123066364	0.186532832	-0.063466467	5.53E-14	0.305454731	0.730888158	0.044322107	0.05454577	0.000905029	0.316737584
cg26970847	-0.001612965	0.013171105	-0.003443811	-0.005667625	-0.004967011	-0.004879815	-8.72E-05	0.670455614	2.31E-05	0.47196129	0.048631507	0.392268863	0.313075133	0.991950883
cg20612642	0.007751925	0.000585037	0.001618063	0.011558332	0.008268501	0.008100759	0.000167742	0.106314857	0.903654777	0.888405571	0.006316413	0.304659003	0.229550432	0.989404188
cg07916101	-0.009747836	0.005853805	0.009424832	-0.008689098	0.004289318	-0.000609957	0.004899275	0.160128815	0.355414844	0.282500442	0.144383879	0.772404627	0.971870814	0.698603985
cg12389685	-0.003152292	0.056056568	-0.008806168	0.059475103	0.034697112	0.019011268	0.015685844	0.834554824	3.09E-06	0.692572988	7.21E-07	0.052845007	0.295162154	0.399450449
cg02487930	0.009185257	-0.007015252	0.001382955	0.020929793	0.012780297	0.009475168	0.003305129	0.332609723	0.401398677	0.955224377	0.008200765	0.428593174	0.525146584	0.868727593
cg04807108	-0.007811035	0.033082029	-0.012557395	0.018899398	-0.005953196	-0.128931601	0.122978405	0.874530696	0.377240811	0.899598384	0.594268453	0.95579825	0.010559078	0.010982495
cg15235798	-0.255267868	-0.103246037	-0.02993356	-0.119101847	0.118332893	-0.102509329	0.220842222	4.61E-11	0.000723968	0.565995562	8.83E-05	0.008958219	0.0137689	3.39E-07
cg25648436	-0.212930118	-0.10160409	0.012808329	-0.082372084	0.0529809	-0.069721947	0.122702847	1.50E-05	0.020087745	0.917946921	0.051983104	0.5761694	0.333749471	0.039110572
cg21222370	0.003742887	0.002820947	-0.003459884	-0.007168717	-0.000374427	0.001374999	-0.001749426	0.613355532	0.652843256	0.795316924	0.207616005	0.983306772	0.929945349	0.908917917
cg04865659	0.004244957	-0.020117812	0.002624196	0.024309962	0.017484375	0.010500426	0.006983949	0.749113596	0.047288169	0.929244088	0.014239099	0.375264959	0.59300482	0.750336053
cg04421280	-0.000597553	0.007060672	-0.001462232	-0.000700023	-0.002519505	-0.003463113	0.000943609	0.874895199	0.011426271	0.825643267	0.799637162	0.695113038	0.491091737	0.894439182
cg27138600	0.483543453	0.233663038	-0.10969966	0.279189718	-0.014019336	0.169667618	-0.183686954	9.92E-22	8.87E-12	0.001208422	2.81E-14	0.842053995	3.34E-05	2.35E-06
cg20462512	-0.06119308	-0.045628653	-0.017918448	-0.082641882	0.024934711	0.00911015	0.015824561	0.121197701	0.202044968	0.833984741	0.01657624	0.7693019	0.921836086	0.853836652
cg21539371	-0.000873156	0.002191963	-0.00035454	0.000170779	-0.000987062	-0.000779026	-0.000208036	0.751141633	0.308964332	0.955992515	0.935698826	0.855628404	0.881870032	0.972051999
cg22685226	-0.000144315	0.007615226	-0.001188329	-0.001002033	-0.001054582	-0.002789166	0.001734584	0.964444665	0.000982399	0.82611763	0.652220499	0.85699896	0.497465839	0.713838892
cg08461752	0.093209639	-0.006589551	-0.06702039	0.062576325	-0.030850216	-0.077874191	0.047023975	0.302138825	0.940182119	0.645853516	0.405440291	0.880090669	0.607358117	0.787500582
cg16563255	0.28325126	-0.008871209	-0.010525816	0.010954499	-0.016782046	-0.008404141	-0.008377904	2.90E-09	0.835138629	0.924759459	0.774447639	0.867765246	0.935170552	0.936047368
cg11623293	0.007575984	0.025261437	0.003746144	0.044058741	0.028330878	0.024924448	0.00340643	0.477586202	0.00429397	0.868465725	2.00E-06	0.040757924	0.04535123	0.876516715
cg26161368	0.033449483	0.008148461	-0.00970386	0.043239028	0.012313803	0.039599198	-0.027285395	7.80E-05	0.296276794	0.410620628	1.80E-07	0.416157363	0.00027389	0.007073108
cg22181386	-0.002445784	-0.010401292	-0.00365364	-0.002868156	-0.001906705	-0.000794362	-0.001112343	0.43307442	0.000110038	0.340426816	0.253494364	0.758568344	0.905027528	0.861216463
cg15256305	-0.018717408	-0.018480503	0.007992407	0.008438663	-0.002718277	-0.004284363	0.001566086	0.453118197	0.386299315	0.884064259	0.677244645	0.964770039	0.938424289	0.978830224
cg23071186	0.541220002	0.511774496	-0.004129054	0.329105997	-0.001500946	-0.000424286	-0.00107666	9.17E-13	6.59E-13	0.981930425	7.00E-08	0.992927346	0.998055372	0.994737981
cg10532384	0.001918536	0.005544415	0.00446383	7.11E-06	0.005386279	0.005935162	-0.000548883	0.701029284	0.155439694	0.477891598	0.998535889	0.505356105	0.360181366	0.959554905
cg09615620	-0.003018792	0.003362974	-0.003402235	-0.003035788	-0.00432449	-0.001319541	-0.003004949	0.452735388	0.324550856	0.55340216	0.346477064	0.541320477	0.872409126	0.645375755
cg05815920	-0.004432611	0.000416111	-0.000812079	-0.006079573	-0.00366121	-0.002138356	-0.001522854	0.27582206	0.916013867	0.937873678	0.073877226	0.642609087	0.788855162	0.859315764
cg10220806	0.001454838	-0.006919383	0.001567933	0.004464469	0.003166417	0.001343122	0.001823295	0.654472148	0.006978353	0.782574864	0.070923562	0.564561687	0.82254296	0.737722192
cg02229607	0.01637386	0.229578519	-0.196186154	0.322754742	-0.058654563	0.164758556	-0.223413119	0.73267926	2.95E-08	2.36E-05	2.42E-12	0.425198726	0.001381027	1.11E-05
cg17564775	-0.195522629	-0.087792557	-0.006304039	-0.121281291	0.102817274	-0.002125757	0.104943031	1.01E-07	0.004932053	0.94624524	0.000113126	0.034398451	0.980815251	0.011048362
cg12884704	-0.004924259	0.004853149	-0.002629465	-0.00229702	-0.00490488	-0.005327012	0.000422133	0.302302529	0.243800073	0.768705534	0.565702563	0.581953352	0.463873249	0.970820618
cg24838063	-0.130652631	-0.033208805	-0.010063716	-0.175029647	0.036730048	0.039608185	-0.002878137	0.072744429	0.636323605	0.96067414	0.00684667	0.823957485	0.792353854	0.988009976
cg07738938	0.000796508	-0.006269028	0.001684521	0.003877887	0.003211373	0.001765899	0.001445473	0.810243753	0.012109724	0.751590541	0.108114502	0.546249893	0.74623233	0.799526903
cg09603710	0.002546778	-0.002573672	-0.000143458	0.007100191	0.004108169	0.006270646	-0.002162477	0.440350265	0.362007105	0.987323534	0.008201828	0.461404769	0.122380463	0.701977415
cg19785810	0.090195829	0.089053452	-0.052432345	0.167341576	-0.016800733	0.05024567	-0.067046403	1.05E-05	4.13E-06	0.018422299	4.77E-13	0.686486597	0.051682125	0.005261976
cg17069313	-0.026815249	0.063628134	0.010587294	0.00312483	0.023864626	-0.06379084	0.087655466	0.70931705	0.261696348	0.950124057	0.955573144	0.869514954	0.538234981	0.320652812
cg01987347	0.000430014	-0.001779525	-0.002695668	-0.001004882	-0.00199429	-0.001535875	-0.000458415	0.900077778	0.493258296	0.516021746	0.680121589	0.733046721	0.784638408	0.946340462
cg04698650	0.056145404	0.051113611	0.005397089	0.040369692	-0.003457426	0.039443614	-0.04290104	2.36E-05	3.71E-05	0.856552652	0.000639242	0.916629909	0.016975405	0.006351434
cg02534360	-0.001777503	-0.027190228	-0.010918206	0.000808917	0.002056036	0.000181423	0.001874613	0.929036743	0.056638543	0.703085942	0.955146565	0.961260769	0.996624018	0.962541656
cg21043815	-0.001379032	0.006394117	-0.001723375	-0.001904021	-0.002458303	-0.002348124	-0.000110179	0.65960509	0.009416689	0.737328	0.424300892	0.658247224	0.630640174	0.987633351
cg25253948	-0.00489413	-0.001709915	-0.01531575	0.046212611	0.029763267	0.003474236	0.026289031	0.734127953	0.890010323	0.352845112	4.50E-05	0.105857086	0.902326277	0.0911118
cg18021866	0.01247185	0.001185417	-0.00367921	0.028014416	0.000460432	-0.000446325	0.000906756	0.239215848	0.908767871	0.879695001	0.002127136	0.986815038	0.986545164	0.972202114
cg08367465	0.010019877	-0.006580266	-0.007106255	0.018626112	0.011010171	-0.00702884	0.01803901	0.370615456	0.5065672	0.710329883	0.042342689	0.594653988	0.730682976	0.199708433
cg11244076	0.011725759	0.028112442	-0.012544112	-0.002404764	-0.011632775	-0.022402637	0.010769862	0.38538688	0.013540886	0.505939174	0.831241825	0.649952108	0.201164712	0.623013728
cg24697925	0.11729077	0.047429811	-0.019183939	0.077325395	-0.054822685	-0.010328404	-0.044494281	7.28E-07	0.020194703	0.602265463	0.000175463	0.106269228	0.830660501	0.128593014
cg12902497	-0.004535216	0.009093039	-0.004976642	7.30E-05	-0.001219116	-0.007606066	0.006386951	0.497416499	0.09702272	0.619636434	0.989499073	0.938111961	0.422072849	0.510363636
cg07963234	-0.274221569	-0.045574717	-0.011310059	-0.053070404	0.082413969	-0.026942085	0.109356054	3.35E-14	0.072897584	0.860883279	0.031645245	0.039593009	0.580307438	0.001163
cg20095851	0.14676738	0.033868981	0.096419711	-0.066057285	0.043463847	0.045011068	-0.001547222	0.151461114	0.729815517	0.530803197	0.454662895	0.852350809	0.834957051	0.995344307
cg24352938	-0.001210414	0.008359322	-0.002311584	-0.003148571	-0.00141288	-0.000983366	-0.000429513	0.681227917	0.000391091	0.562886687	0.1566324	0.802834005	0.860514071	0.945646457
cg20560283	-0.015395148	0.014279324	-0.004359241	-0.017327975	0.001486909	0.003763709	-0.002276801	0.286552141	0.259630842	0.898014258	0.149990742	0.968141321	0.90621332	0.946820699
cg01560407	0.058947714	0.021635428	0.011302879	0.045517373	0.011507611	0.014540548	-0.003032937	0.005370591	0.277279855	0.800045979	0.016857617	0.812197309	0.730012772	0.955538293
cg18631743	-0.013361446	0.005845874	0.002847952	0.028017905	0.046021683	0.053042517	-0.007020834	0.727518871	0.85806902	0.975741919	0.327464429	0.438135695	0.257444582	0.929273795
cg02728558	-0.002909974	0.005677765	-0.002867916	-0.004742079	-0.003922036	-0.001581988	-0.002340048	0.460512143	0.081517168	0.636615654	0.132384193	0.579276933	0.838618079	0.735859239
cg23954636	-0.044399423	-0.01642726	-0.000313372	0.000968467	-0.001984395	-0.003568693	0.001584298	0.000561476	0.166003571	0.993544905	0.934746959	0.954386045	0.90593858	0.961577024
cg21051964	0.016371152	-0.057217472	-0.024882737	-0.084290074	0.016543246	-0.00643891	0.022982156	0.548144311	0.009543962	0.490100531	0.000150473	0.752227846	0.909672164	0.573184179
cg09516144	-0.001792746	0.000818221	-0.000178807	-0.00543495	-0.001630015	-0.000304013	-0.001326002	0.645955581	0.807700615	0.985957485	0.067762629	0.833491531	0.971915497	0.860027599
cg15104700	-0.000451774	0.001960985	-8.49E-05	-0.000766627	0.00030766	-0.00253293	0.00284059	0.868297859	0.341350738	0.989770488	0.697307952	0.958659474	0.481632792	0.390081909
cg13175861	-0.002326422	0.005733499	-0.00102292	-0.002133604	5.54E-05	-0.000998767	0.001054168	0.408644222	0.015051233	0.865518774	0.350045156	0.993844482	0.862103296	0.85393504
cg14509967	0.078466019	0.03314014	-0.052511719	0.098206595	-0.001696533	-0.011885333	0.0101888	0.096570892	0.454196689	0.43072096	0.017915762	0.989488343	0.914327219	0.928620358
cg12527909	-0.000806575	0.003109113	0.006878063	0.006473378	0.010283639	0.00248203	0.007801609	0.866053132	0.393121768	0.136473219	0.057911727	0.071460441	0.747715635	0.12072999
cg13599271	0.006039629	-0.000504558	0.001248596	-0.012055183	-0.009932813	-0.003788398	-0.006144415	0.441382566	0.945518227	0.949668211	0.056198398	0.451172178	0.800051443	0.624907637
cg02299497	0.067789995	-0.023401814	-0.038412274	-0.109779406	0.069828686	-0.098260285	0.168088971	0.59456044	0.834415505	0.887364512	0.264181054	0.776041006	0.625516922	0.288211784
cg07022387	0.000941906	0.000630803	-0.002753947	-0.002389576	-0.001870046	-0.000376573	-0.001493473	0.739688531	0.790389761	0.413855645	0.256489929	0.711941642	0.949388018	0.751041511
cg18147280	0.014148053	0.144373602	0.083817779	0.220151908	-0.132525336	0.150382296	-0.282907633	0.764901483	0.000109979	0.064909337	3.39E-08	0.016448335	0.002678256	1.01E-07
cg07187280	0.014356782	-0.047306651	-0.012891983	-0.008333524	0.007632608	0.004147861	0.003484747	0.068514539	6.85E-09	0.1794641	0.228398886	0.632753242	0.800714702	0.83819557
cg25598371	0.002892632	-0.088828735	-0.002887397	-0.107437894	0.018231478	-0.087731957	0.105963434	0.881688258	2.72E-08	0.946335653	1.64E-10	0.548232748	3.07E-05	2.83E-07
cg21814870	-0.058351433	0.062308535	-0.033194125	0.084725017	0.081737486	0.036895252	0.044842234	0.166204487	0.095521019	0.631390507	0.019853261	0.218483104	0.615100907	0.493478628
cg05127440	-0.019480511	-0.047221893	0.008147365	-0.032909858	0.061182293	0.033499578	0.027682715	0.180977865	0.000345412	0.772695846	0.008920825	0.001327081	0.070215524	0.13398442
cg12986228	-0.002462132	-0.037233426	0.002976093	-0.006647791	0.001643582	0.000822302	0.00082128	0.836256362	5.54E-05	0.903245124	0.439911521	0.949402821	0.973735477	0.973845959
cg15713103	-0.057972053	0.046902317	-0.021620811	0.026579708	0.085064063	0.034971221	0.050092842	0.029153808	0.05409823	0.632748212	0.259761877	0.024303517	0.402084242	0.158120256
cg00141447	0.103346942	0.032446209	-0.013228085	0.096230213	-0.010434612	0.060011965	-0.070446578	5.90E-06	0.107374982	0.760345151	4.75E-06	0.837571062	0.03412854	0.008345743
cg10899768	-0.098728463	-0.21971852	-0.008139202	-0.207491424	0.166954273	-0.117783691	0.284737964	0.001359042	1.01E-10	0.919798313	3.73E-10	6.87E-05	0.002755077	3.95E-10
cg20963597	-0.000854437	0.004208165	-0.000177378	-0.001482277	-0.000698506	-0.00199295	0.001294444	0.793325011	0.087809304	0.982455989	0.536954185	0.919126442	0.70066004	0.822622331
cg13235654	-0.021235243	-0.024449895	-0.004053141	-0.032768823	-0.020965023	-0.018618409	-0.002346614	0.235043954	0.117971237	0.928747655	0.030557259	0.523131178	0.514607188	0.957034749
cg24487076	-0.01595159	0.006569569	-0.002040252	-0.00809959	0.008137212	-0.010628944	0.018766156	0.002751425	0.184866129	0.872872775	0.088030219	0.398618675	0.148928006	0.003861091
cg00801636	0.001805627	-0.000854605	-2.67E-05	-0.00246754	-0.002510736	-0.001132111	-0.001378624	0.583924701	0.765242035	0.997520615	0.334115229	0.676874183	0.860084708	0.823842853
cg10820675	-0.000653541	0.005084629	-0.001725989	-0.003557846	-0.004118824	-0.002530873	-0.00158795	0.841236647	0.035602381	0.731746551	0.129030003	0.383390636	0.587952843	0.765466001
cg24829409	-0.155207395	-0.034433268	-0.004395076	-0.068417517	0.036617052	0.027080675	0.009536377	0.045781785	0.648851337	0.98506853	0.319255945	0.838581495	0.87764416	0.96163615
cg16024834	-0.000812471	0.00145455	-0.0008449	-0.002204195	-0.000935702	0.000704574	-0.001640276	0.756443316	0.486471363	0.870207955	0.254603703	0.855984576	0.888202507	0.686734291
cg20051210	-0.194635848	-0.006867834	0.003305218	-0.029323558	0.101659175	0.015597449	0.086061726	2.73E-11	0.777975555	0.962042417	0.175878187	0.002304373	0.751390506	0.003700197
cg13184823	-0.30856319	-0.061215461	0.009084447	-0.075897849	0.132996718	-0.08767424	0.220670958	9.91E-14	0.03810293	0.913086685	0.008757987	0.002538001	0.035489127	2.74E-07
cg05258214	0.005363269	-0.022770418	0.013139576	-0.00147245	0.030365761	0.020936959	0.009428802	0.763678027	0.094298487	0.585847856	0.913874131	0.20612851	0.356060645	0.747455762
cg25556582	-0.002280415	-0.000430789	-0.001519422	-0.0058016	-0.005148878	-0.002502534	-0.002646344	0.566529316	0.90427155	0.848010091	0.061091433	0.417269606	0.712886337	0.68298945
cg26774660	-0.008386736	-0.012076092	-0.000725409	-0.002977588	-0.001403168	-0.001856071	0.000452903	0.170378559	0.025526453	0.965652894	0.573042428	0.926862383	0.891516339	0.976542001
cg08892416	0.004092244	0.002116254	0.00483748	0.010448522	0.004230668	0.00346551	0.000765159	0.219465111	0.487405929	0.229739568	0.000350981	0.480355986	0.517380218	0.92083349
cg09490466	-0.001454656	0.00469557	-0.001462447	-0.002881399	-0.002411792	-9.41E-05	-0.002317731	0.642424498	0.056983434	0.793393758	0.227703872	0.667385854	0.989350182	0.627264119
cg11721177	-0.101862247	0.047324919	-0.017208783	-0.015966436	0.040826158	-0.013710859	0.054537017	0.004491818	0.154887366	0.827635542	0.621636711	0.566606299	0.865410457	0.289701674
cg09642740	0.012892188	-0.020492977	0.000899018	0.00913667	0.008137746	0.009534913	-0.001397167	0.329656454	0.069190823	0.980430824	0.403762404	0.763457054	0.683769886	0.964800736
cg03446526	0.000468496	0.001568335	0.004523044	-0.004981613	-0.000471085	-0.00289466	0.002423575	0.950542023	0.787336646	0.655565934	0.335067434	0.976779532	0.816099326	0.851209619
cg03967182	-0.006413568	0.013357029	-0.000565428	0.001790059	-0.002561637	-0.003279289	0.000717652	0.309058286	0.01354719	0.973631844	0.7366739	0.853779605	0.789623821	0.962107244
cg04186815	0.009575906	-0.015504049	0.009528054	0.003395868	0.028130761	0.023176439	0.004954322	0.429777563	0.126329856	0.599750853	0.732822078	0.089999818	0.120936561	0.836933179
cg20632719	0.043280616	0.051360233	-0.010127725	0.088714057	0.021319233	0.043464757	-0.022145524	0.001297463	6.48E-05	0.672087221	6.44E-10	0.373749405	0.01133559	0.237301291
cg09072859	-0.187689956	-0.056557144	0.005814813	-0.064803189	0.139340205	-0.060239022	0.199579227	5.22E-11	0.010648169	0.927604807	0.002933947	2.27E-05	0.056246942	5.06E-09
cg24720192	-0.000603258	0.004566443	0.000523408	-0.000324698	-0.00101334	-0.004862102	0.003848762	0.841438489	0.041150493	0.937172925	0.88441862	0.861354282	0.147856454	0.263637878
cg01647049	-0.001765643	0.007807402	-0.000366257	-0.00219953	-0.002192437	-0.002257238	6.48E-05	0.615897354	0.005464462	0.96638334	0.416983808	0.739617638	0.701032986	0.993635177
cg05567734	0.031690322	-0.010184883	0.008342714	0.018267577	0.019693691	0.010147287	0.009546404	0.017441966	0.423522174	0.74912376	0.123751593	0.419323362	0.692456318	0.707286356
cg15443535	0.002997189	-0.008988062	0.000237483	0.000952112	0.01073496	0.008362898	0.002372063	0.59294379	0.044288635	0.987126296	0.83021175	0.164131514	0.23260237	0.820725378
cg04591650	0.026389686	0.025938096	0.02269992	0.013732925	-0.034321725	-0.035124511	0.000802786	0.25538929	0.20288334	0.491754374	0.48311374	0.381446306	0.27559839	0.989144871
cg09269103	-0.003633578	0.009098365	-0.000426088	-0.005094639	-0.004402286	-0.001193794	-0.003208492	0.394799011	0.011352829	0.96970487	0.141958152	0.569895649	0.89529029	0.649475661
cg10699881	-0.001090744	0.00295898	-0.000737849	-0.003105195	-0.001989824	-0.000550133	-0.001439691	0.68594356	0.1620453	0.897638182	0.126472165	0.678566662	0.920442437	0.75141149
cg24969232	-0.015128849	-0.010591	0.003736052	-0.018152938	-0.002723437	-0.003991912	0.001268475	0.135601576	0.249401484	0.87393548	0.038648186	0.913512117	0.855658513	0.959905361
cg27264249	-0.20529412	-0.055845346	0.006210541	-0.103888841	0.12184611	-0.07939872	0.20124483	1.05E-08	0.058483852	0.944191105	0.000440586	0.006107353	0.06044333	1.49E-06
cg09029541	0.02714954	0.040905249	-0.019145054	0.071362237	-0.017196175	0.030768878	-0.047965053	0.010530832	5.95E-05	0.135400098	4.25E-10	0.361540474	0.024778612	0.000242926
cg23832259	-0.001938269	0.004364728	-0.002590246	-0.00496299	-0.003597634	-0.001232559	-0.002365075	0.552433125	0.097693358	0.575232909	0.051725109	0.514457279	0.845424347	0.647370752
cg18214379	-0.024441868	-0.132087522	0.02490531	-0.008699785	0.025693821	0.015012755	0.010681067	0.283727168	4.61E-09	0.412827426	0.651549288	0.538081696	0.721477254	0.814993763
cg07184439	0.000131935	0.002699083	-0.000796142	-0.001604959	-0.002008554	-0.000963537	-0.001045017	0.961739363	0.16511862	0.874101796	0.391047186	0.643123759	0.833153383	0.815679402
cg05199503	-0.032576725	-0.012419602	-0.001131032	-0.008682932	-0.001535603	-0.01791546	0.016379857	0.000185182	0.117513702	0.963240407	0.256440881	0.946748067	0.126880714	0.153900556
cg24182780	0.000930267	0.00174604	-0.000558556	-0.001831916	-0.002041515	-0.000739348	-0.001302167	0.719604738	0.398716328	0.922502506	0.344456724	0.650885892	0.882032301	0.767529931
cg01102847	-0.001011837	0.003822625	-0.000382422	-0.003220797	-0.002775383	-0.001499795	-0.001275588	0.765951554	0.141889871	0.96200524	0.198270828	0.630845843	0.800961318	0.835947349
cg11099006	-0.017061421	-0.021063426	0.012275707	-0.033268236	-0.000610514	-0.00745578	0.006845266	0.530824829	0.35402278	0.811205175	0.119439826	0.992759113	0.893647824	0.90461364
cg04924511	-0.012360648	-0.273845402	-0.040095733	-0.269308434	-0.002706024	-0.048932197	0.046226173	0.64401738	6.06E-18	0.149651278	8.96E-18	0.965575427	0.115454423	0.125181482
cg12649455	-0.038052879	0.045538287	-0.068958795	0.057428119	0.080965576	0.069470678	0.011494898	0.485025061	0.320867199	0.278263797	0.184647119	0.342611903	0.351155985	0.922759445
cg02510164	0.000479051	0.001224154	2.98E-05	-0.0013584	-0.000757384	1.86E-06	-0.000759243	0.85591051	0.551210525	0.996220336	0.473853369	0.883595111	0.999792051	0.876120443
cg16765268	0.006568117	-0.016919387	0.00423162	0.011443303	0.012305166	0.007530729	0.004774438	0.555476575	0.059335609	0.849765195	0.187660898	0.513132221	0.686865146	0.820035633
cg15528052	-0.005325634	0.003515323	-0.002730912	-0.010483792	-0.000400721	-0.009985626	0.009584905	0.222170436	0.371358575	0.729765039	0.005145698	0.972042266	0.068731022	0.0700297
cg22609277	0.012025495	-0.095566965	0.003260857	-0.012076201	-0.028230862	-0.012181212	-0.01604965	0.715673158	0.000270717	0.967287811	0.628786748	0.617178547	0.841829798	0.777320859
cg16335098	-0.266972237	-0.070717345	0.00661101	-0.066340295	0.041728847	-0.006761801	0.048490648	1.47E-08	0.069346192	0.955606182	0.078527303	0.631138626	0.949216308	0.472044766
cg24449463	-0.014337103	-0.011439109	0.021709764	-0.020396225	0.010222848	-0.001082472	0.01130532	0.775805169	0.783446592	0.805451073	0.584854458	0.92422308	0.992211495	0.909550306
cg21603006	0.044766744	0.020074621	0.012536889	0.04150794	0.002587172	0.004563169	-0.001975998	0.0112414	0.223825431	0.700018847	0.009191857	0.957270376	0.913968126	0.96555467
cg02248320	-0.000887497	0.006211397	-0.001113005	-0.002150944	0.001519275	-0.001830901	0.003350175	0.81185428	0.026494786	0.880256395	0.429099293	0.829247386	0.770017335	0.496355808
cg13526766	0.031049316	0.044742416	-0.006699397	0.064221415	0.021135696	0.006021232	0.015114465	0.002000466	5.37E-06	0.724831007	1.51E-09	0.192062974	0.770789555	0.295677195
cg08103551	-0.000615304	0.002483054	-0.000263734	-0.001412296	-0.001966736	-0.001242311	-0.000724426	0.822345335	0.233075624	0.967113544	0.47901184	0.67422342	0.790134293	0.889213733
cg25433496	0.30644949	0.132125152	-0.009614514	0.270695038	-0.019789806	0.092853708	-0.112643514	1.22E-13	2.09E-05	0.906951196	6.01E-13	0.78255644	0.024903382	0.003986839
cg15614119	0.417171389	0.262319116	-0.069595644	0.32354425	0.017748955	0.085950156	-0.068201202	4.12E-18	2.64E-12	0.063980037	2.59E-15	0.809998876	0.041883853	0.106453535
cg14868574	-0.228174367	-0.070201807	0.004668773	-0.122382061	0.064898435	0.0091898	0.055708635	1.84E-16	0.000177825	0.929680689	3.20E-09	0.02032682	0.830334594	0.022334936
cg12306057	0.0968381	0.059601309	-0.043878421	0.136800354	-0.014717769	0.009312627	-0.024030396	1.56E-10	2.67E-06	0.002440531	3.15E-16	0.564042659	0.71139477	0.165338407
cg26229752	-0.164236758	-0.028255778	-0.009549374	-0.090349606	-0.065762341	-0.067210663	0.001448322	0.001399392	0.570818394	0.946563948	0.048498356	0.504024934	0.407195203	0.991619372
cg08146977	-0.004567669	0.00694847	-0.001484201	-0.00893571	-0.011838963	-0.005389053	-0.00644991	0.330160901	0.082558775	0.890101645	0.021837999	0.06663745	0.442060068	0.304872566
cg12196367	-0.007107539	-0.020696302	-0.013636115	-0.008366902	0.005018753	-0.000766868	0.005785621	0.475825943	0.011802049	0.228740096	0.292076608	0.803987345	0.97350887	0.741977837
cg15544650	-0.020909529	-0.027902931	-0.002472894	-0.004893373	-0.017558309	-0.006265305	-0.011293004	0.536473742	0.320363397	0.977565425	0.857472827	0.793383001	0.931520347	0.867434651
cg27115863	0.286574364	0.345613248	-0.139201891	0.366553655	0.140080228	0.122544315	0.017535913	9.61E-11	4.27E-14	0.000990533	4.98E-15	0.007015384	0.010452929	0.829519307
cg26917540	-0.106715362	8.75E-05	-0.011159365	-0.062747825	0.029615416	0.009703879	0.019911537	0.000255474	0.997678006	0.871007186	0.015448648	0.613511312	0.883415859	0.720847794
cg10946423	0.057000107	-0.028705489	-0.005082974	0.04049662	0.011309062	0.034286375	-0.022977314	0.000856827	0.066795321	0.907224817	0.00832826	0.763276853	0.143811067	0.367180928
cg09991306	0.569570896	0.047760582	-0.111400381	0.18917685	0.123621374	0.043076787	0.080544587	5.99E-11	0.498212668	0.231850109	0.004303315	0.333407477	0.775854323	0.496321783
cg02395326	-0.002291019	0.001720807	0.003660339	-0.002383854	-0.002010591	-0.00323551	0.001224919	0.55162557	0.600825557	0.462016203	0.428926483	0.790879444	0.589013124	0.874216431
cg08891656	-0.001299571	0.004477176	0.00082487	-0.014467957	-0.004883411	-0.006192784	0.001309373	0.759327688	0.169983084	0.930496	1.51E-05	0.457091835	0.218135588	0.870333376
cg25568091	0.001149416	0.001742983	-0.00103369	-0.001084695	-0.001956143	-0.001041028	-0.000915116	0.642283653	0.386851624	0.823237286	0.568779463	0.657544634	0.819447393	0.845357241
cg02440279	0.000635023	0.002475758	-0.000305621	-0.000740784	-0.000614431	-0.000516898	-9.75E-05	0.791792507	0.177062842	0.956053166	0.677998825	0.90121831	0.912572906	0.985148946
cg10351617	0.002620242	-0.027399877	0.007281685	-0.003122457	0.008050849	0.021668249	-0.0136174	0.937282747	0.256097842	0.91315806	0.895127753	0.90068502	0.651566543	0.801728695
cg25057861	-0.00066935	0.000508546	-0.001264546	-0.001778251	-0.002579611	-0.000645371	-0.00193424	0.853596248	0.864204905	0.849750359	0.495866605	0.673223045	0.927679099	0.734614794
cg09809720	-0.001227695	0.009092137	-0.001070816	-0.002176211	-0.001335159	-0.000507323	-0.000827836	0.733149367	0.001248326	0.884201856	0.418191177	0.850865353	0.945997716	0.908440185
cg21848924	-0.012804736	0.002527487	-0.007913919	-0.023987349	0.006700457	0.006268697	0.00043176	0.079641607	0.722546934	0.45151254	0.000300687	0.65356656	0.634505921	0.981821957
cg15695300	1.54E-05	-0.001600614	-0.00144576	-0.00050504	-0.000692759	-9.80E-05	-0.000594731	0.995765785	0.450055668	0.733043849	0.802236487	0.900484503	0.986599781	0.910885388
cg05636593	0.030280973	0.013090085	-0.001833268	0.032715132	-0.001203162	0.014162222	-0.015365384	4.54E-06	0.024001864	0.910269052	2.00E-07	0.942869829	0.09446864	0.053931697
cg26888225	-0.001122	0.006499264	-0.000299189	-0.002791341	-0.002153665	-0.001579301	-0.000574365	0.722321268	0.007861715	0.96864326	0.236128986	0.702560553	0.771971101	0.929835657
cg27169129	-0.044951939	-0.098804743	0.025427467	-0.122375322	0.075392875	-0.02402772	0.099420595	0.003251804	1.51E-09	0.178060339	2.93E-12	0.000289536	0.289339068	7.72E-07
cg03041030	-3.12E-05	-0.010845569	0.000884906	0.027265599	0.022942653	0.018151039	0.004791614	0.998238845	0.290265047	0.978153832	0.005682824	0.192516128	0.253117738	0.842164631
cg27339282	0.029793656	0.033526388	-0.015038096	-0.013327276	-0.00986683	-0.000184486	-0.009682344	0.558669688	0.431213058	0.891851123	0.741670472	0.932872785	0.99887658	0.929776931
cg04773333	0.002105595	0.043573789	0.012432907	0.035904027	-0.005876014	-0.011578191	0.005702177	0.957661471	0.119559705	0.860568712	0.183284293	0.941823034	0.865316843	0.939973908
cg08482682	-0.000914262	0.004767624	-0.000549788	-0.004183468	-0.004853239	-0.003419671	-0.001433568	0.814590137	0.104223502	0.950701555	0.139639716	0.399074627	0.527397832	0.837270204
cg08716456	-0.001639937	0.001654261	-0.000852606	-0.001919252	-0.002509184	-0.002270124	-0.00023906	0.566005156	0.490972968	0.889978137	0.388804063	0.622713821	0.615113951	0.970527881
cg22557409	0.251549307	0.017489301	-0.028385144	0.099278615	-0.044092407	0.005628166	-0.049720573	8.35E-11	0.58258785	0.600025458	0.000914996	0.475034689	0.944853594	0.289176688
cg04847275	0.015858222	-0.041031441	-0.017013248	0.0244305	0.024145921	0.013043297	0.011102625	0.430875959	0.014450948	0.557549175	0.131841322	0.484576433	0.714958028	0.762275908
cg03541369	-0.001392552	0.007348941	-0.000849526	-0.000132685	-0.003684541	-0.002907839	-0.000776702	0.753430438	0.029837427	0.931832513	0.9690968	0.624585845	0.677546793	0.932009239
cg08754654	-0.116336744	-0.093972187	0.020495014	-0.120212282	0.050594241	-0.055405629	0.10599987	0.078836668	0.11791485	0.900966323	0.038693068	0.717408228	0.646126121	0.245176203
cg19567168	0.002260394	-0.008767332	0.002492748	0.004443183	0.003454325	0.004228994	-0.00077467	0.578779998	0.007455794	0.703443722	0.159124512	0.636113988	0.465712605	0.929327714
cg12421755	-0.283504138	-0.116511906	0.010492055	-0.148561982	0.0509118	-0.108537245	0.159449045	1.15E-14	1.40E-05	0.874176766	9.31E-08	0.276276332	0.002169163	6.31E-06
cg01895649	-0.029379663	-0.368412908	-0.008000157	-0.368845935	0.053416246	-0.132393748	0.185809994	0.520852366	6.49E-14	0.942824409	5.04E-14	0.48669293	0.010418379	0.000191402
cg26965718	0.003702797	-0.006307373	0.001724442	0.006905478	0.00521173	0.003802539	0.001409192	0.460200709	0.129616589	0.872759647	0.085069984	0.557851125	0.649751741	0.893964017
cg10398761	0.003465657	-0.003881946	0.004641214	0.006168338	0.006511879	0.009242002	-0.002730123	0.436946995	0.30593105	0.420856143	0.08547881	0.361687815	0.085979193	0.727185436
cg08146111	0.000554141	-0.007668956	0.006111378	-0.004060812	-0.000910582	0.003920447	-0.004831029	0.931687488	0.097241418	0.382822717	0.36413657	0.945834689	0.682003335	0.572096287
cg26173375	-0.186305106	-0.024915003	-0.08548214	-0.284504511	-0.222293253	-0.363583704	0.141290451	0.027741869	0.767655963	0.507445222	0.00026819	0.079084244	0.000854126	0.228237499
cg20494635	0.216815797	0.16961133	-0.038516723	0.230841792	0.003588395	0.084881938	-0.081293543	1.12E-09	8.57E-08	0.36952087	2.46E-11	0.966378036	0.034936678	0.035886335
cg22722737	0.0005473	0.001175101	0.002024934	-0.003260093	-0.001849389	0.001853762	-0.003703151	0.899237185	0.727965659	0.76637982	0.282406135	0.811949264	0.795939008	0.503249408
cg03313751	-0.001413308	-0.019330358	-0.004755896	-0.007064355	-0.00268967	0.000259788	-0.002949458	0.850479052	0.000655758	0.650563807	0.188388374	0.849993436	0.986967274	0.820215262
cg24695115	-0.006921294	-0.00073231	-0.006860197	-0.004752047	-0.001323936	-0.002948812	0.001624876	0.223706216	0.895197342	0.354028921	0.323573376	0.924616146	0.795280837	0.89875234
cg06744386	0.001044288	0.002262961	-0.000759087	-0.000500083	-0.000662302	-0.000316597	-0.000345705	0.659985962	0.230853567	0.876155055	0.78585851	0.895189868	0.950240567	0.945974457
cg22866825	0.111518401	0.045526213	-0.009220179	0.075997051	0.061928998	0.067060106	-0.005131109	1.05E-05	0.041963718	0.874691085	0.000674209	0.093361596	0.033724839	0.932136807
cg15541609	-0.000178854	0.005193727	-0.00210992	-0.002871378	-0.001799925	-0.001797204	-2.72E-06	0.951640287	0.012747233	0.558540261	0.153973169	0.709989251	0.67532168	0.999624299
cg20714708	0.000597513	-0.004464179	0.00138251	0.000927685	0.001270398	-0.000116287	0.001386685	0.841447825	0.043873826	0.778040155	0.669978808	0.818082909	0.985396903	0.779163622
cg25934700	0.002018999	-0.003608234	0.002466146	0.006199416	0.004987825	0.002092482	0.002895343	0.509974923	0.151538429	0.574048085	0.011222003	0.278338383	0.687680528	0.514916299
cg07396495	0.001309678	0.002801991	-0.000103754	-0.002068719	-0.000838898	-4.88E-05	-0.00079005	0.577611768	0.1392408	0.986629406	0.25668335	0.863870504	0.992924106	0.86475312
cg14612068	0.006077954	0.100014279	-0.017323492	0.001841371	-0.03239018	-0.048577693	0.016187514	0.835026142	1.29E-05	0.684964231	0.932786649	0.464611655	0.133169228	0.723250675
cg19434199	0.004097815	-0.005330839	-0.00253725	0.008575105	0.001647159	0.000661341	0.000985818	0.344723283	0.150690722	0.744629722	0.017093599	0.863277681	0.947260788	0.919229106
cg24371425	-0.16519082	-0.045770177	0.048650471	-0.060732287	0.090852702	-0.027195554	0.118048256	5.29E-05	0.218795132	0.382265899	0.087508391	0.147129702	0.732013221	0.016239574
cg13356540	0.156977631	0.146457931	-0.023829489	0.174915712	-0.004414728	0.073887927	-0.078302655	2.34E-10	2.49E-10	0.437425005	1.14E-12	0.936999325	0.006275677	0.002404343
cg26644764	-0.001469489	-8.58E-05	0.000457582	-0.002327073	-0.00267425	-0.002791383	0.000117134	0.678145111	0.978336437	0.956879312	0.385157785	0.670764283	0.604603261	0.988375466
cg14922895	-0.002878134	0.008385832	0.000864574	-0.004860756	-0.002880276	-0.003091835	0.000211559	0.496413483	0.0155673	0.932203028	0.146942004	0.722280164	0.661630894	0.98303456
cg03226554	-0.000182293	-0.031034947	0.000361278	-0.007041743	-0.005671966	-0.007233306	0.00156134	0.988236243	0.000449493	0.989906191	0.400299305	0.78732048	0.687157028	0.94751014
cg05943975	-0.001329078	0.007576331	-0.000469203	-0.002110999	-0.001791015	-0.002505284	0.000714269	0.673192673	0.002365993	0.950005052	0.376502827	0.761200907	0.600997298	0.911589311
cg12153536	0.002985028	-0.023141693	-0.0026736	-0.003361213	-0.002974704	-0.002184473	-0.000790232	0.611048353	3.41E-06	0.802811741	0.458238524	0.794375328	0.845401311	0.951259737
cg10317283	0.054000632	0.04424161	-0.007238782	0.05436354	-0.00694077	0.035209047	-0.042149817	0.002195585	0.006667836	0.860401139	0.000769628	0.869857128	0.148133108	0.059457413
cg07697227	0.001005908	-0.000983769	0.000708068	0.003402414	0.003951698	0.003858205	9.35E-05	0.721517865	0.672599897	0.906997586	0.106280783	0.340512218	0.265611536	0.988197773
cg19902797	-0.002537955	8.19E-05	-0.005226345	-0.001152936	-0.002614961	-0.002879995	0.000265035	0.554964218	0.983531768	0.29292237	0.735561108	0.75121611	0.690606832	0.978617514
cg20338075	0.011331863	-0.024514095	-0.000782505	0.010700921	0.017488617	0.018107054	-0.000618436	0.299689635	0.00920876	0.979503418	0.23852978	0.323210811	0.213340037	0.981636642
cg27403397	0.004476835	0.000224702	-0.001452895	0.00660865	-0.001359475	-0.000299032	-0.001060443	0.302146694	0.957739165	0.882879496	0.066934525	0.891996544	0.977430661	0.913483299
cg11359684	-0.002455894	0.005362721	-0.000710788	-0.005380141	0.001463302	-0.00040614	0.001869442	0.525486456	0.088203872	0.93939992	0.077019585	0.856740235	0.962855775	0.792780788
cg00358695	-0.000526369	-0.006448738	-0.000956184	-0.003381361	-0.00128617	-0.00108205	-0.000204121	0.892680705	0.023005932	0.902892212	0.218191338	0.861208945	0.877862539	0.979909665
cg14489570	0.005893763	-0.009593245	-0.004345729	-0.00228755	0.005328682	0.003496426	0.001832257	0.123620105	0.005379963	0.411878116	0.492479219	0.438800534	0.599330008	0.818629221
cg14527942	0.003488207	0.006872733	-0.001782096	0.007944114	0.005837217	0.004857473	0.000979743	0.452438119	0.073788147	0.853118049	0.033407733	0.45369506	0.481301115	0.92346859
cg04045089	0.008342865	-0.01405938	0.005461981	-0.029164193	0.003249592	0.009505656	-0.006256064	0.668833843	0.371511599	0.895138079	0.048721067	0.94121409	0.782823554	0.868342746
cg23795048	-0.070746507	-0.049273568	0.014445245	-0.157733442	0.091915313	0.008496532	0.083418781	0.347428567	0.459480397	0.939485162	0.011655274	0.485930543	0.96177701	0.443117762
cg22013170	-0.001739369	0.003802295	-0.001637122	-0.002472313	-0.001669606	-0.001715614	4.60E-05	0.6549805	0.219591349	0.820609331	0.404298191	0.827704112	0.80841887	0.995900183
cg14307985	-0.003119255	0.012285019	-0.001930152	-0.002437787	-0.005186309	-0.006375828	0.001189518	0.547960896	0.003679447	0.854302162	0.551000448	0.565898162	0.364475914	0.913802853
cg16646298	0.638477473	0.218752084	0.013553428	0.136259206	0.177402564	0.229730331	-0.052327767	1.89E-30	2.73E-14	0.774670956	1.48E-08	1.09E-07	6.11E-10	0.081630254
cg25075135	-0.253721597	-0.359869937	-0.029941899	-0.337913335	0.075318062	-0.101329186	0.176647248	2.02E-09	8.58E-15	0.638942764	5.43E-14	0.21474377	0.035556853	0.000119654
cg06911873	-0.055992269	0.020732309	0.014508401	0.034946003	0.061910482	0.054148079	0.007762403	0.120746833	0.541845827	0.859284105	0.263616135	0.304930087	0.301406382	0.92840745
cg13345683	0.002892011	-0.007566405	-0.000843107	0.012638493	0.010708392	0.010956371	-0.00024798	0.610002011	0.093502103	0.950845121	0.004343056	0.169349142	0.09580345	0.98472146
cg25948690	0.061736253	0.049414947	-0.026191274	0.128356352	0.017599135	0.075125897	-0.057526762	0.004259165	0.013176329	0.387011284	9.63E-09	0.702662626	0.006502123	0.032891188
cg17164045	0.000454743	0.002022365	-0.000215946	-0.001254461	-0.002148782	-0.001063947	-0.001084835	0.86523361	0.317432271	0.972258637	0.514131042	0.624353715	0.817470862	0.812494457
cg11702503	0.031754826	-0.00755912	0.018171986	0.046585159	0.050226098	0.037102586	0.013123512	0.431663404	0.838274255	0.818274021	0.151907936	0.463206865	0.55882896	0.875661589
cg00824018	-0.257582007	-0.141365569	-0.007561856	-0.143734698	0.135704229	0.032737243	0.102966985	1.94E-12	1.34E-06	0.922643444	7.07E-07	0.000722252	0.508520014	0.004146759
cg17983632	0.002833951	-0.00288723	0.007756267	0.003059662	0.005806078	0.006245997	-0.000439918	0.601954857	0.525031295	0.182725851	0.466904404	0.524324807	0.398075128	0.971211623
cg15946904	0.003469675	-0.006081233	0.000642049	0.009695253	0.009086221	0.009092097	-5.88E-06	0.42879336	0.096449943	0.954056576	0.006807025	0.144106412	0.086703231	0.999564974
cg18795809	-0.001956264	0.001460944	-0.002105054	-0.001135573	-0.001123752	-0.001777914	0.000654162	0.450686838	0.516788018	0.578030159	0.588453727	0.836160841	0.692257223	0.906504697
cg02011446	0.014101527	-0.038719189	0.008054459	-0.021896621	0.019192056	-0.002113354	0.021305409	0.337928952	0.002268078	0.768091569	0.071082162	0.448320368	0.950661162	0.270292172
cg06322218	0.005913779	-0.002155514	7.00E-05	0.002808715	0.001385664	0.003033164	-0.001647501	0.019875939	0.370738986	0.992725237	0.2138513	0.810736977	0.464559251	0.741899127
cg24318763	-0.132773588	-0.063707578	0.002775631	-0.051235882	0.04148344	0.000326931	0.041156508	1.57E-05	0.019748045	0.974445106	0.053197927	0.454078449	0.996839779	0.350045977
cg05145649	-0.003867995	-0.001102886	-0.008400356	-0.003061307	-0.003884294	-0.000908859	-0.002975435	0.527846809	0.84064711	0.218737209	0.527630898	0.74130523	0.946143005	0.791352845
cg07203784	-0.001843951	-0.001255367	0.001140373	-0.00130628	-0.001851339	-0.00163306	-0.000218279	0.592317198	0.669142608	0.873247543	0.627443254	0.781164432	0.794906976	0.977797112
cg18912103	0.278469378	0.246297066	-0.087897845	0.36088805	-0.046175387	0.016693219	-0.062868606	5.90E-11	2.78E-10	0.030667791	1.81E-15	0.499958646	0.830061181	0.199111227
cg14929757	-0.000640534	0.001169545	-0.000614596	-0.001168829	9.92E-06	-0.001140323	0.001150239	0.81418873	0.589191622	0.915411192	0.558373078	0.99885724	0.810274262	0.807161218
cg14823287	0.001140203	-0.00207622	-0.002740031	-0.001524855	-0.002233248	-0.002252073	1.88E-05	0.675547604	0.34231446	0.401659041	0.460825431	0.639741848	0.581086843	0.997544578
cg27605355	-0.002065807	0.016209418	0.00347711	0.013741667	0.002526416	0.002474512	5.19E-05	0.746756501	0.001144038	0.73300141	0.004334558	0.838678142	0.830783173	0.997072564
cg16413687	-0.017361138	0.002130047	-0.003223546	-0.007484047	0.004550709	-0.002435925	0.006986634	9.24E-05	0.616713608	0.680996308	0.054098395	0.606058885	0.789300192	0.254752804
cg03256884	-0.006053606	0.01069378	-0.002602711	-0.002859888	-0.005734936	-0.004853692	-0.000881243	0.314216027	0.037522469	0.834571222	0.569308917	0.614190226	0.637288479	0.950676594
cg12004430	-0.006504265	-0.011607222	-0.000391696	0.003702492	0.007642603	0.005884557	0.001758046	0.382471587	0.06413266	0.984925741	0.54499975	0.573542779	0.639741811	0.914876662
cg15388895	0.003299323	-0.061220649	0.001628817	-0.001912332	-0.001227067	-0.001504872	0.000277805	0.848083771	6.33E-06	0.967361823	0.880551106	0.97452456	0.966367563	0.994019182
cg13208832	-0.007985789	-0.003515932	-0.003449737	-0.013162988	-0.006497667	-0.009726565	0.003228898	0.113510328	0.455587966	0.704377744	0.003168764	0.486485294	0.153084985	0.73810259
cg20781216	0.005339347	-0.020225496	0.007416911	0.017100201	0.011699069	0.011715198	-1.61E-05	0.701610569	0.061141203	0.745757428	0.102070508	0.62676524	0.568609226	0.999595405
cg08804537	0.023169422	0.032980954	-0.016755082	0.058593461	0.02979579	0.044830234	-0.015034443	0.013617856	0.000215988	0.140550348	2.87E-09	0.026645204	0.000277534	0.256582731
cg10496350	-0.000407965	0.000857142	-0.005125553	-0.0025277	-0.000123431	-0.001212179	0.001088748	0.92182415	0.791929582	0.207292201	0.381572796	0.989115005	0.868487516	0.884849403
cg06802630	0.063199145	-0.042474485	0.020042744	-0.005457274	-0.006108739	0.005923733	-0.012032472	0.375114593	0.499900429	0.904083551	0.927984822	0.973013459	0.97202435	0.941386813
cg08641330	-0.089309255	-0.061687968	0.017592321	-0.033438059	0.059464783	0.021827895	0.037636888	1.19E-06	0.000177923	0.505823054	0.030965452	0.01475056	0.431997016	0.093147729
cg17111463	0.000793834	0.003070806	0.003613597	-0.001741589	0.000884443	0.003826231	-0.002941788	0.904737662	0.543058454	0.709514414	0.712200939	0.94974593	0.706077623	0.784591313
cg05006947	-0.002615903	0.005702064	-0.001312865	-0.003262115	0.000373361	-0.00443654	0.004809901	0.593619492	0.147390194	0.903288441	0.389887094	0.974692007	0.543954617	0.479712642
cg05441233	-0.005016059	0.000132077	0.001007557	-0.004292748	-0.003341955	-0.003834613	0.000492658	0.177744176	0.971944364	0.913345506	0.176951046	0.65244042	0.528049358	0.957205444
cg16704678	-0.001874996	-0.152671057	0.040397604	-0.114315722	0.149162617	0.017031252	0.132131366	0.941643596	1.05E-11	0.080536399	1.75E-08	1.22E-07	0.640385619	4.57E-07
cg00997990	0.020125055	0.01375347	-0.015886888	0.029496022	0.007403369	0.005172721	0.002230648	0.00508886	0.037567136	0.055656672	1.62E-05	0.612757733	0.713661354	0.895144994
cg08602528	0.015792488	-0.018025228	0.000395246	0.03051912	0.010608132	0.023522918	-0.012914787	0.181540459	0.084157202	0.990929269	0.003000708	0.652292789	0.129039722	0.47539313
cg24771206	-0.000766552	0.00424927	-0.000959825	-0.002482979	-0.002100815	-0.001247395	-0.00085342	0.80162012	0.064446531	0.87227716	0.264394893	0.691578418	0.816106606	0.882894389
cg10069579	-0.003123873	0.006319532	-0.001074079	-0.001692295	-0.002175091	-0.002783262	0.000608171	0.296787683	0.014141205	0.87227716	0.49920634	0.717148869	0.569644773	0.929673775
cg22881266	0.165825747	0.126452842	-0.054128927	0.186803832	-0.022926347	0.020468623	-0.04339497	2.77E-12	9.13E-10	0.012223665	6.05E-15	0.54196326	0.532110286	0.078010489
cg06102954	0.01825529	0.049402753	0.030217884	0.035412949	0.06960201	-0.038573326	0.108175337	0.747865875	0.264490694	0.740793559	0.400986755	0.420883744	0.663949288	0.073334834
cg09469302	-0.028033735	-0.003468001	0.014323857	0.014591243	-0.022703439	-0.009684314	-0.013019124	0.046763031	0.80538264	0.500208194	0.241204596	0.358966683	0.72653861	0.589911292
cg22123877	0.011055367	-0.06231102	0.014354814	-0.002674734	0.005412903	-0.005927271	0.011340174	0.290809393	2.22E-09	0.255921127	0.763573785	0.807906339	0.768052695	0.465286346
cg08830300	-0.001061179	-0.0028797	0.001027134	0.000167446	0.000858868	0.001535208	-0.000676341	0.69789881	0.17888367	0.844177464	0.937444731	0.877736665	0.739687011	0.901513184
cg19375537	-0.057231572	-0.052730296	0.006806548	-0.052720086	0.099004773	0.04535608	0.053648692	0.019823218	0.019576886	0.915075865	0.016779851	0.003360806	0.19036111	0.090805491
cg08274589	0.048684177	-0.129308516	0.0171144	-0.005593994	0.000747361	-0.005025299	0.00577266	0.034242208	4.07E-08	0.676177272	0.788262728	0.990770897	0.928364096	0.91690752
cg06368569	-0.000334243	0.002025189	-0.000632992	0.000866806	0.000693463	-0.001381423	0.002074887	0.901723078	0.313230476	0.907875824	0.652020173	0.895962143	0.747806003	0.566191602
cg18819818	-0.004222651	0.005330784	-0.000741533	-0.001926934	-0.003545779	-0.003464117	-8.17E-05	0.248484265	0.094069498	0.937276665	0.534031093	0.613689846	0.565675829	0.993001922
cg23894320	-0.00329356	0.00728849	0.003117411	-0.006647687	-0.003721958	-0.001954022	-0.001767936	0.376969785	0.020408393	0.571227659	0.029669161	0.587207982	0.783497687	0.806991002
cg01303636	-0.000995787	0.008415131	-0.002029431	-0.000429828	-0.002119821	-0.002753805	0.000633984	0.816480266	0.009192298	0.77451958	0.893701427	0.786902241	0.6791421	0.942429276
cg13446200	0.000969302	0.009523523	0.000356905	-0.002459851	-0.004001051	-0.002220003	-0.001781048	0.787196725	0.0006069	0.966354474	0.350047903	0.471901961	0.69708526	0.765369599
cg14924160	0.251709509	0.250203388	0.059573061	0.251224614	0.010837338	0.108613143	-0.097775805	1.53E-09	3.02E-10	0.188277795	2.09E-10	0.90630864	0.020462028	0.031193368
cg15443904	-0.000859229	0.011065816	-0.00027432	-0.002223359	-0.001856843	-0.001744743	-0.0001121	0.838823875	0.000570173	0.978351603	0.466328204	0.811482211	0.810829641	0.990293135
cg22090773	-0.00918861	0.016221681	-0.000571806	-0.001744593	0.007125657	0.007728817	-0.00060316	0.122229806	0.002581201	0.972745218	0.739328719	0.525439135	0.394197465	0.967890061
cg05950195	0.000160864	-0.009178267	-0.00022661	0.007376881	0.006389764	0.001909367	0.004480397	0.977204918	0.019498644	0.986014459	0.05286188	0.411203244	0.838528045	0.524260517
cg26863172	0.096232813	0.069765369	-0.032899161	0.090169208	0.069593291	0.09046949	-0.020876199	0.086670011	0.172696691	0.765087422	0.066468725	0.512484728	0.261570315	0.867704584
cg00613384	-2.31E-05	0.009262327	-0.001937562	-0.004419396	-0.007117594	-0.004441265	-0.00267633	0.997663639	0.095822476	0.898525302	0.412102081	0.54839809	0.704908112	0.840279876
cg15916781	0.006480728	-0.008981804	-0.003970511	-0.008894022	-0.002104594	0.00352312	-0.005627714	0.426278935	0.190503467	0.797067435	0.175631815	0.910590877	0.825417217	0.682366268
cg01008256	-0.530356003	-0.207505207	0.053898594	-0.388090408	-0.086756791	-0.078063733	-0.008693058	3.04E-15	1.65E-05	0.462471875	6.10E-12	0.311606886	0.289681158	0.94462387
cg04360875	-0.000357334	-0.004214805	0.003431747	-0.000182755	-0.003230492	0.000965586	-0.004196077	0.962945409	0.452347482	0.771227921	0.973224741	0.808430108	0.947364495	0.707025818
cg03801966	-0.000923432	0.00616971	-0.000691118	-0.002089488	-0.001738906	-0.000869968	-0.000868938	0.760815474	0.007885158	0.915864035	0.351085519	0.752161366	0.879706806	0.881211285
cg24707486	0.02251037	-0.038204771	-0.005455757	0.016046155	0.035545932	0.032062662	0.00348327	0.260570836	0.027409852	0.910667858	0.339415649	0.260625974	0.23913387	0.941135503
cg26664797	-0.004568424	0.008539313	-0.001169041	-0.006514913	-0.004720065	-0.002989176	-0.00173089	0.228475877	0.010110823	0.897006873	0.042604756	0.490753851	0.656842884	0.823822325
cg06584637	-0.006271547	0.007419305	-0.001053284	-0.000941315	-0.004221325	-0.003166619	-0.001054706	0.06194627	0.01519499	0.899949056	0.754679301	0.50834759	0.591663706	0.892100743
cg26161170	-0.003924463	0.002011394	-0.00104442	-0.004813173	-0.003168385	-0.001140322	-0.002028062	0.345664647	0.590899915	0.917063519	0.159383645	0.698324369	0.89910165	0.802062692
cg04437966	0.004396852	-0.001474214	0.016043083	0.008104645	-0.004052897	-0.003898317	-0.00015458	0.414294502	0.762703616	0.003504493	0.063131774	0.696699352	0.674003707	0.990618752
cg15998127	0.006684222	-0.003757722	-0.00143923	0.01492863	0.001315306	0.010371605	-0.009056298	0.287875727	0.507941535	0.926738577	0.005034246	0.932054738	0.217853093	0.281234181
cg07389500	0.003900953	-0.007310232	-0.000158336	0.009750522	0.00479126	-1.20E-05	0.004803232	0.45084308	0.088346034	0.99117286	0.019588331	0.612658343	0.999307407	0.534030313
cg06401021	-0.36016647	-0.096314955	0.010622274	-0.163366082	0.144720483	-0.009808761	0.154529243	1.29E-16	0.000864373	0.888628321	1.25E-07	0.000558222	0.890340769	5.65E-05
cg23478105	-0.002241225	0.009680822	-0.001591674	-0.004228568	-0.002551163	0.00018492	-0.002736083	0.480454321	0.000309696	0.784879441	0.094306584	0.667384738	0.980218354	0.571371154
cg04606039	-8.16E-05	0.003058627	0.001587633	-0.000906523	-0.001313462	-0.00076521	-0.000548252	0.97767032	0.134810488	0.694730563	0.649554299	0.791796845	0.879779704	0.918597512
cg25012937	-8.56E-05	-0.001759273	0.000566288	-0.005250498	-0.003430707	-0.001195847	-0.00223486	0.984430399	0.587536097	0.951555665	0.076996564	0.612353606	0.874639578	0.730968281
cg21366200	0.002299518	-0.006271831	0.000256395	0.001802262	0.004891442	0.005303363	-0.000411921	0.548128883	0.042191474	0.979615541	0.55000854	0.428367035	0.286337831	0.961976087
cg11461308	-0.00305642	0.012451412	-0.004126045	-0.005275303	-0.002643416	-0.003153882	0.000510466	0.576556321	0.004841811	0.60158017	0.214010869	0.807407836	0.741686467	0.966994414
cg14183313	-0.01293502	-0.030217931	-0.004358988	-0.01061701	-0.006269781	-0.001819799	-0.004449982	0.395264495	0.018050639	0.901253282	0.391642259	0.847857548	0.958862759	0.891035254
cg13400188	-0.000632451	0.008354549	-0.000242334	-0.003396393	-0.003294173	-0.00193627	-0.001357903	0.873103054	0.004373126	0.979522199	0.227484512	0.607136301	0.764877866	0.846349407
cg13819586	0.011069004	-0.005020141	0.009691319	-0.023527791	-0.001472953	-0.001847641	0.000374688	0.289674856	0.598411135	0.52133286	0.007648382	0.95589353	0.93907836	0.988577268
cg22203547	-0.080246691	-0.040514234	-0.007359684	-0.029470449	0.03355289	-0.015653108	0.049205998	3.69E-05	0.020028078	0.870265602	0.08062932	0.30170581	0.658785942	0.037728492
cg05288071	0.002599003	-0.004936529	0.001144739	0.00421507	0.003564956	0.003327794	0.000237162	0.396614884	0.054913622	0.861038782	0.090651905	0.507189216	0.467377687	0.973994635
cg03842258	-0.059556754	-0.097602324	-0.02195219	-0.081077184	0.015607117	-0.027581727	0.043188844	0.002240023	5.63E-07	0.436348574	1.26E-05	0.707776028	0.357061567	0.085276979
cg05832119	-0.00235511	-0.002502112	-0.004286188	-0.005387998	-0.001075094	-0.003032955	0.001957862	0.664422568	0.577511197	0.561670129	0.190199444	0.928942335	0.743895821	0.848837447
cg13279673	-0.168690865	-0.053316216	0.004146186	-0.067687056	0.105158494	-0.014543078	0.119701572	9.94E-11	0.008896286	0.945986164	0.000817411	0.000463718	0.742801419	1.73E-05
cg06320642	0.03384416	0.058595937	-0.003265184	0.036807823	-0.024801801	0.057719283	-0.082521084	0.08414702	0.001146457	0.951647867	0.032421478	0.500741556	0.01955635	0.000459935
cg10965117	0.002440229	-0.006888552	0.000217373	0.00798108	0.004578471	0.004567374	1.11E-05	0.482440495	0.015884985	0.981349202	0.004472479	0.419913757	0.331699086	0.998920892
cg10965041	-0.003304877	0.007990816	-0.001752842	-0.002944264	-0.003349514	-0.003137973	-0.000211541	0.357377798	0.008866078	0.801489257	0.317670078	0.619461734	0.594311035	0.980556486
cg03992096	0.015816917	0.000774247	0.006350576	0.007125109	0.001620232	0.002417143	-0.000796911	0.004895573	0.893659811	0.435657405	0.155194715	0.909717046	0.846176861	0.956032295
cg12718519	0.141988111	-0.213880335	-0.077761224	-0.148924484	-0.057245459	-0.105609422	0.048363963	0.036023516	0.000727156	0.419861701	0.01391719	0.687771738	0.290817478	0.706253054
cg23754390	-0.278100497	-0.327324567	-0.109399386	-0.372675489	-0.212811705	-0.171596219	-0.041215487	1.19E-05	1.41E-07	0.139198206	5.15E-09	0.013278313	0.030262247	0.729610234
cg15793244	0.002773985	0.005653101	-0.007893301	-0.004635021	-0.001935607	-0.000426961	-0.001508646	0.530969866	0.116718759	0.084598086	0.182182197	0.830436259	0.96605068	0.864426999
cg00065419	-0.081718571	-0.069537668	0.018234937	-0.065930922	-0.032704344	-0.015728375	-0.016975969	0.004656741	0.009212289	0.746406306	0.011322932	0.569374172	0.796232806	0.77345124
cg05952666	-0.002601307	-0.002961518	-0.003337647	-0.006756962	-0.006072687	-0.005940473	-0.000132214	0.640980143	0.521008896	0.706167065	0.112259881	0.50891051	0.44034767	0.991820039
cg02637438	-0.015834517	0.000152086	-0.008415924	-0.003488962	0.015321731	0.014378898	0.000942833	0.289674856	0.991707589	0.762496925	0.784045756	0.584696595	0.552342433	0.979521433
cg23109137	-0.013347627	-0.063383139	0.013477605	-0.002378706	0.004241212	-0.008144099	0.012385311	0.441060038	2.65E-05	0.603627077	0.868094968	0.915592395	0.80643569	0.66645339
cg06875060	-0.003695858	0.012122928	-0.000520559	-0.003897884	-0.005894269	-0.002488398	-0.003405872	0.466755216	0.004101929	0.968234535	0.33675876	0.498243658	0.794955253	0.690235018
cg25796439	-0.247600262	0.00353609	0.00973833	-0.010508615	0.193719082	0.066337881	0.127381201	2.23E-10	0.918383152	0.909814023	0.728092508	2.25E-05	0.150285908	0.00172246
cg07342618	0.000704905	-0.004528219	-0.000595575	0.005433532	0.004336407	0.002514907	0.0018215	0.817190326	0.047510126	0.928669083	0.015000642	0.312104366	0.561052187	0.69858857
cg05967295	-0.062474035	-0.034514993	0.003197547	0.006240959	0.018461611	-0.017879663	0.036341273	0.000255799	0.02621077	0.945450736	0.682550985	0.585524132	0.535943687	0.096973568
cg16387380	-0.279356525	-0.139755856	0.014641608	-0.146506106	0.069986842	-0.068869902	0.138856744	3.02E-17	6.71E-09	0.741685335	1.55E-09	0.034407318	0.019439367	2.77E-06
cg23876149	0.063490611	0.060947143	0.009746369	0.069697928	0.042592955	0.065078624	-0.022485669	0.067337004	0.052756871	0.912439418	0.023074387	0.520321452	0.174203367	0.737928422
cg05506908	-8.05E-05	0.003430841	0.000368495	-0.004183526	9.33E-05	-0.000888091	0.000981394	0.979704933	0.121760946	0.956470848	0.050779735	0.988889363	0.870241663	0.855093796
cg18548362	0.017101797	-0.028203933	-0.007968293	-0.007353264	0.02009963	0.018638578	0.001461052	0.33216655	0.060434466	0.823237286	0.617231163	0.526270412	0.492637157	0.972480649
cg22242238	0.129609871	0.205169791	-0.047520401	0.300442923	-0.055307961	0.042201582	-0.097509542	3.45E-07	3.09E-13	0.087087428	5.72E-19	0.132869392	0.210454885	0.000736755
cg22407822	0.019189703	-0.013598956	0.00217574	0.034721802	0.026787582	0.028736176	-0.001948594	0.575667267	0.642356757	0.980592635	0.191706029	0.66826268	0.587626834	0.980175451
cg26997736	-0.013625941	0.009824201	-0.000220634	-0.014400224	-0.013267552	-0.016430787	0.003163235	0.048567444	0.120377043	0.991636634	0.019092034	0.243497987	0.07017166	0.832209165
cg03556669	-0.215992326	-0.109148777	0.007783075	-0.018635995	0.074515556	-0.046694877	0.121210433	1.64E-05	0.014450948	0.954407813	0.670145153	0.393985359	0.586630845	0.046798677
cg01980928	0.011849223	0.003019226	0.004894226	0.015787156	0.014599193	0.013346747	0.001252446	0.09293509	0.656246982	0.700378765	0.011132653	0.189642133	0.165630822	0.942396524
cg13732043	0.000858422	0.002490373	-0.000815473	0.00151782	0.002808502	0.001216092	0.001592409	0.775546256	0.285986347	0.895634612	0.495128057	0.569418532	0.82019751	0.74620476
cg14395761	0.019765497	0.097317209	-0.031557517	0.215810236	0.267377185	0.091025679	0.176351506	0.674628998	0.008384647	0.649803292	8.41E-08	1.61E-06	0.088929243	0.000323218
cg14008753	-0.00186361	0.00926873	-0.000785187	-0.00149524	-0.004695737	0.00042707	-0.005122807	0.6907348	0.011124688	0.942674586	0.675846403	0.545692691	0.966575	0.394839491
cg16823958	-0.021340067	-0.00786488	0.004732531	0.015585708	0.014396995	-0.000110862	0.014507857	0.221050443	0.627577639	0.91216747	0.291000927	0.679729051	0.998140951	0.620704004
cg19940077	0.083808564	-0.008643779	-0.011848157	0.102906708	0.077458337	-0.050678734	0.128137071	4.61E-06	0.612333762	0.718351563	1.15E-08	0.001151869	0.024424745	7.44E-08
cg15876074	-0.000108558	0.002321369	-0.000837198	-0.0015139	-0.000593403	-0.0003666	-0.000226803	0.968240912	0.231662907	0.863772858	0.414589621	0.910465875	0.94338936	0.966355469
cg04154502	0.074061906	0.142386732	-0.014127558	0.135897447	0.024304836	0.081079675	-0.056774839	0.000996177	2.36E-09	0.7465508	5.75E-09	0.58946694	0.004608519	0.04377884
cg02722672	0.011662638	0.001428837	-0.003269511	0.02125376	0.004957674	0.012172671	-0.007214997	0.05606334	0.814642597	0.795324772	0.000153247	0.69972884	0.143366256	0.446122821
cg01670304	0.001433179	0.067091271	-0.012511971	0.003355938	0.003273156	0.021684885	-0.01841173	0.969903987	0.011721556	0.849947128	0.899494538	0.967110744	0.697493048	0.747830816
cg15593809	0.001082055	-0.004342357	-0.002442575	-0.005489108	-0.00308241	-0.003236713	0.000154303	0.804093017	0.190980978	0.714738106	0.084370434	0.682279295	0.616758073	0.987023006
cg09497201	-0.211427541	-0.082518133	-0.008571566	-0.090450256	0.096977844	-0.096388992	0.193366836	1.10E-07	0.014349191	0.930605042	0.006197601	0.076615902	0.043418635	2.58E-05
cg10072309	-0.000662605	0.0051054	-0.000288941	-0.001381264	-0.002132347	-0.000278289	-0.001854059	0.809593207	0.013674376	0.964222989	0.49255214	0.646920091	0.961297524	0.648578118
cg22608265	0.164614918	0.053487224	-0.005327004	0.057583957	0.004781686	0.04503661	-0.040254925	6.88E-08	0.036888141	0.94497186	0.021279143	0.949132871	0.271933949	0.323147662
cg12015851	0.045132469	0.134402622	-0.007238478	0.223462983	-0.163800154	0.136640064	-0.300440217	0.101861648	6.25E-07	0.918354544	1.02E-12	1.03E-05	0.000134236	2.75E-12
cg06955214	0.010541442	0.022614273	-0.019982875	0.053120084	0.021385131	0.024475088	-0.003089957	0.588983214	0.149357115	0.404826326	0.000635857	0.51251347	0.343688763	0.941954864
cg07148038	0.041913936	0.026603297	-0.039621544	0.128581256	0.020616946	0.015843927	0.004773019	0.007101808	0.06370546	0.024998059	1.20E-12	0.486347034	0.558931562	0.896775676
cg03361981	-0.001290842	0.005044995	-0.001274805	-0.001866007	-0.001273308	-0.00042734	-0.000845969	0.673148695	0.034609948	0.821814547	0.421353445	0.832747863	0.947525835	0.88900157
cg13914636	0.006334461	0.015987173	0.002189493	-0.002244531	-0.007064299	0.003585626	-0.010649924	0.564985177	0.070766674	0.93295758	0.797753403	0.734868981	0.869054289	0.492512127
cg08266974	0.053749821	-0.002668228	0.007376014	0.047641243	0.004052825	0.026322024	-0.022269198	0.001836162	0.879809047	0.852522906	0.002360884	0.928086098	0.308034123	0.39592494
cg04145193	-0.019496833	-0.031952128	0.010326272	-0.01674836	-0.004017454	-0.034290672	0.030273217	0.532646278	0.213071844	0.876245202	0.496960187	0.95734382	0.439082073	0.496651677
cg17412901	0.16032365	0.061846661	-0.039419174	0.17613447	0.041069497	0.028184864	0.012884633	2.07E-07	0.018607127	0.296562004	3.75E-09	0.436198916	0.574291589	0.837024659
cg00141688	0.058883934	-0.085612418	0.039598405	-0.004635015	-0.22417176	0.073558132	-0.297729892	0.111712114	0.010156011	0.454605691	0.888849518	6.79E-06	0.137949512	6.08E-09
cg04439516	-0.000792631	0.004111663	-0.002532353	-0.003732811	-0.002347923	-0.002416385	6.85E-05	0.822610471	0.121704468	0.591806712	0.144815026	0.701575847	0.651965243	0.992954666
cg12095720	0.008003101	-0.033337135	0.002451251	-0.015618394	0.015456532	0.005529015	0.009927517	0.585951456	0.004836843	0.944617437	0.169310828	0.534721306	0.844520366	0.674300479
cg23921743	-0.000776164	0.006992997	-0.00104217	-0.004368862	-0.005892489	-0.002151206	-0.003741283	0.831791654	0.010422085	0.885648582	0.097369483	0.226032327	0.70946737	0.410052874
cg05791779	-0.006828903	0.0024875	-0.011400983	0.018084033	7.94E-05	0.002973946	-0.002894507	0.626814576	0.839029631	0.551063452	0.092630248	0.998293396	0.918410179	0.921480296
cg04381460	-0.000378617	0.002300794	-0.002191157	-0.004738938	-0.002235928	-0.001199747	-0.001036181	0.91711364	0.394629701	0.661313731	0.061386111	0.713512824	0.849122442	0.873554415
cg15829056	0.002974967	-0.006328353	0.002123122	0.004114092	0.002555959	0.002466589	8.94E-05	0.344763933	0.018048495	0.687378404	0.112069978	0.675641324	0.647821351	0.990884526
cg03062587	0.047694692	0.040549873	-0.011795485	0.069186182	-0.017721535	0.02266434	-0.040385875	0.001280072	0.003155632	0.644025369	1.56E-06	0.539777791	0.305022916	0.027732812
cg19620972	0.001291893	-0.001593407	0.002573509	0.001577029	-0.000945819	0.000597887	-0.001543706	0.663202403	0.51312607	0.503510461	0.48549781	0.876930633	0.921975032	0.761448594
cg04086531	-0.092271319	0.050564042	0.078749276	-0.098379097	0.014584081	-0.024091223	0.038675304	0.101846216	0.331544507	0.273402983	0.045631524	0.917981308	0.842897857	0.715014415
cg25683752	-0.000871797	0.00250639	-0.001041964	-0.002552303	0.000924875	-0.000231068	0.001155943	0.858923755	0.509117262	0.919754285	0.468558568	0.928138767	0.982085881	0.901331463
cg10614768	0.026481572	0.017426743	-0.006887209	0.036468617	0.003576777	0.009491696	-0.005914919	0.015655044	0.084297922	0.747692514	0.000316033	0.895632412	0.638264037	0.796592957
cg05970311	-0.162993077	-0.057179086	-0.016845354	-0.046973697	0.056068579	-0.02588111	0.081949688	1.03E-05	0.080793992	0.830482419	0.137931448	0.378456564	0.709116631	0.071327551
cg13238680	-0.034492599	-0.026657533	0.018016678	0.001598644	0.009632787	-0.034879542	0.04451233	0.456793364	0.506940517	0.850407121	0.967072064	0.929450752	0.653401631	0.51349185
cg00584530	-0.021200741	-0.010189671	-0.011354001	-0.005775977	0.002011749	-0.000967769	0.002979518	0.073509867	0.356438214	0.532369245	0.581608968	0.948781719	0.974471374	0.915762801
cg19521610	0.445647385	0.276805517	-0.035090422	0.36860592	-0.074987545	0.126030778	-0.201018323	6.92E-17	3.85E-11	0.555842669	4.15E-15	0.222602973	0.008405985	2.03E-05
cg07942837	-0.005565083	-0.003176261	-0.000208758	-0.002219562	-0.000766272	0.000234643	-0.001000915	0.110437033	0.322187816	0.983906177	0.465582935	0.931425009	0.978962527	0.901101725
cg02177317	-0.030517992	-0.009424224	0.01626771	0.025655615	0.001896564	-0.004730107	0.006626671	0.064343458	0.550346985	0.516189961	0.077052607	0.966144316	0.901615225	0.856031058
cg25651497	0.002470332	-0.007963153	-0.001698556	0.001762156	-2.64E-05	-0.000279779	0.000253398	0.584584513	0.027413675	0.850415069	0.61840652	0.998245734	0.978239928	0.980388601
cg05142617	-0.11953696	-0.138294935	0.075024612	-0.284611467	-0.009781906	0.017818713	-0.027600619	2.32E-05	4.79E-07	0.015098812	6.68E-16	0.883705788	0.746720561	0.547393799
cg14462307	0.002622003	-0.006210437	0.001669676	0.004613336	0.003622611	0.001999942	0.001622669	0.405870795	0.01874051	0.773654575	0.071401009	0.512893104	0.724568679	0.7840337
cg17730474	-0.0016976	0.00420142	-0.001711793	-0.003294374	-0.002963458	-0.004277336	0.001313879	0.596751052	0.101212334	0.754788051	0.183128101	0.596943661	0.303034165	0.827636367
cg25049295	0.003723944	-0.004828652	0.002194979	0.00277492	0.005959679	0.008552848	-0.002593169	0.421506965	0.217711909	0.8054985	0.46012517	0.444561344	0.138330571	0.758359215
cg14140152	-0.003591935	0.007636018	-0.001497351	-0.004860969	-0.005084157	-0.003880556	-0.001203601	0.38417827	0.027854881	0.866848061	0.148209576	0.475853093	0.552580495	0.891752985
cg14834760	0.001464006	0.000716399	-0.000364763	0.000161301	-0.000447512	6.59E-05	-0.000513453	0.572932709	0.750757847	0.954284523	0.938619683	0.940668077	0.991209696	0.926274975
cg01456368	0.013406674	0.105523574	-0.023911417	0.031566192	0.025608475	-0.023687627	0.049296101	0.824919384	0.019865557	0.824460851	0.473834371	0.820968753	0.82395889	0.551116003
cg08922032	0.044178953	0.029660081	-0.014105114	0.070204524	0.016858882	0.042941393	-0.026082511	0.00145123	0.019929031	0.503895237	3.24E-07	0.532017691	0.015567157	0.16035292
cg03441945	0.057227502	0.056924652	-0.013198777	0.074501888	-0.001998438	-0.001251983	-0.000746456	0.00232187	0.001211888	0.703869953	2.74E-05	0.969273068	0.979706622	0.988128436
cg05852052	0.177867934	0.118125639	0.059605492	0.13115871	0.062182374	-0.022715063	0.084897437	0.00831907	0.057118613	0.590472086	0.029933425	0.658506618	0.883431886	0.413642945
cg10466987	0.009440737	-0.038354211	0.005526044	-0.038562353	0.007204283	0.009053813	-0.00184953	0.596090323	0.007192362	0.883389476	0.005696498	0.841885926	0.776771679	0.962894347
cg02053006	-0.013358584	-0.00804494	-0.019144393	-0.000671415	-0.003206035	-0.004718474	0.001512439	0.506463776	0.645627249	0.469649732	0.967702992	0.946380838	0.911516302	0.973996894
cg20577613	-0.001893076	0.006379589	-0.001154078	-0.002007102	-0.002244246	-0.002896316	0.00065207	0.509110968	0.006665099	0.839958928	0.376230351	0.674039489	0.493585486	0.915392707
cg15063798	0.000877885	-0.015307605	0.002779496	-0.007510841	0.004453839	0.003119627	0.001334213	0.909204399	0.006156862	0.837078833	0.162393538	0.73375883	0.808446798	0.928477537
cg03860020	-0.000673338	0.002840405	-0.000877554	-0.002956887	-0.003732299	-0.003343946	-0.000388353	0.814070388	0.191265952	0.876046664	0.15520611	0.369933182	0.350094002	0.947600312
cg06980387	-0.074533324	-0.057283562	-0.017001681	-0.039173663	0.013516777	0.006593784	0.006922993	0.016686637	0.045367897	0.79298482	0.157692773	0.854638636	0.931086919	0.927951752
cg03291607	0.016896633	0.040409115	-0.022436402	0.090402607	0.052642759	0.086581189	-0.03393843	0.524327856	0.060766128	0.54249244	4.17E-05	0.154448295	0.003811959	0.320912932
cg14703032	0.004021223	-0.012653212	0.00220061	0.010974046	0.010902282	0.007553696	0.003348586	0.548833877	0.019424236	0.876705074	0.0368667	0.272520887	0.41993969	0.78209038
cg07015725	-0.002146944	0.002241755	-0.002063796	-0.003554862	-0.003399035	-0.003653442	0.000254407	0.596436252	0.508214814	0.770454685	0.255787219	0.639083281	0.545922496	0.978005773
cg21900799	0.05929082	0.012068566	0.091457244	-0.124815783	0.198827273	0.097054173	0.1017731	0.632724728	0.912651992	0.605844169	0.187951735	0.267463045	0.614234696	0.576200233
cg09870331	-0.000554734	0.007575845	-0.000781555	-0.002024835	-0.002167909	-0.001879124	-0.000288786	0.872000322	0.00305057	0.912647312	0.409593273	0.712976803	0.731120644	0.967697852
cg08886482	-0.007875791	-0.100576203	-0.026494827	-0.029549236	-0.061694262	-0.100207989	0.038513727	0.915529588	0.059597157	0.838893933	0.571031014	0.598382785	0.230482836	0.734663225
cg04319218	-0.024070991	-0.112126727	-0.013388359	-0.077381249	0.010264895	-0.010401564	0.02066646	0.16012362	4.06E-10	0.636227416	1.53E-06	0.780428971	0.756665076	0.416530945
cg05131545	-0.001771157	0.001149409	-0.002580853	-0.003783527	-0.003123999	-0.00182326	-0.001300739	0.585698899	0.679338454	0.570163959	0.132231654	0.579851417	0.749082079	0.832742841
cg14861678	-0.005405403	0.005873768	-0.003303475	-0.006367339	-0.00325277	0.000225804	-0.003478574	0.220516681	0.129648076	0.650798437	0.088186757	0.718053889	0.983720008	0.645992974
cg24393084	0.001819842	-0.005309809	0.000405893	0.006302578	0.004187134	0.001570156	0.002616978	0.693143271	0.140749353	0.971267031	0.069502522	0.593360823	0.856955076	0.730429376
cg03926815	0.082446468	0.067264712	-0.007749543	0.105736562	-0.06962104	-0.055027377	-0.014593663	0.084910079	0.121117722	0.953119497	0.012344599	0.417315988	0.476809743	0.894895734
cg20215695	-0.00129115	0.006640694	-0.000771836	-0.002934784	-0.002532347	-0.001851903	-0.000680444	0.689657648	0.008530262	0.913238323	0.227866372	0.656191728	0.733974589	0.918154927
cg12192884	0.026842847	-0.030191344	0.000947531	0.044696149	0.044158599	0.052356109	-0.00819751	0.292202388	0.172201334	0.989543905	0.035810515	0.272329963	0.103348843	0.88186561
cg00822591	-0.006844283	-0.118638691	-0.003598267	-0.017552649	0.00349309	-0.004193223	0.007686314	0.683623275	1.04E-12	0.92390281	0.165596738	0.92441171	0.899850254	0.796150339
cg16788538	-0.003204328	0.001485748	-0.003058777	-0.003819133	-0.001110374	-0.001854976	0.000744602	0.524354786	0.736586188	0.71235405	0.335028808	0.922923713	0.851144582	0.947120817
cg04329069	-0.000439754	0.001594388	-0.001940706	-0.002258388	-0.00220982	-0.000421964	-0.001787856	0.87182428	0.444180157	0.584791603	0.24406953	0.618608888	0.937420169	0.650627167
cg14472366	-0.095609475	-0.090339916	-0.024478146	-0.051163084	0.06131179	-0.136752994	0.198064784	0.00132377	0.001166416	0.628170915	0.053599521	0.203975871	0.00041577	4.87E-07
cg09720205	0.003609565	-0.006073675	0.001696386	0.005966252	0.003656904	0.003016682	0.000640222	0.208574894	0.015884965	0.752314675	0.015188498	0.479732381	0.512681762	0.923645113
cg22676516	0.044962451	0.070417738	-0.042358379	0.133100085	0.037735403	0.080613335	-0.042877932	0.057965572	0.001326633	0.133889702	2.73E-08	0.364832149	0.007065966	0.176498671
cg21043727	-0.021695232	-0.021296122	0.00109582	-0.028193383	0.024734466	-0.045652166	0.070386632	0.378561231	0.317035581	0.987229165	0.160610877	0.584541898	0.141692843	0.01094574
cg16709691	0.000510064	-0.001359057	-0.001303763	0.000122328	0.00224382	0.00360355	-0.00135973	0.890271381	0.635459907	0.844169499	0.964141812	0.721690026	0.446516221	0.831090966
cg20041597	0.00729749	-0.00020293	-0.001249797	0.007158205	0.006419369	0.007975376	-0.001556007	0.27786622	0.97562815	0.942713769	0.202393052	0.617497583	0.429695439	0.919038519
cg19863592	-0.235782492	-0.125947265	-0.014591207	-0.08873075	0.154980085	-0.005847448	0.160827534	4.54E-08	0.000639691	0.877494194	0.011924157	0.004131558	0.95289146	0.000785861
cg17536595	-0.092929292	-0.121768569	0.000945944	-0.161662356	0.017246437	-0.077841498	0.095087935	0.002267312	3.28E-05	0.991863139	1.21E-07	0.80257578	0.0509753	0.01079267
cg24500314	0.000344403	0.001795412	-0.001844663	-0.000409486	-0.001073403	-0.000749409	-0.000323994	0.892154574	0.34491755	0.567723069	0.823307015	0.815413228	0.869041959	0.949391969
cg11306217	0.49143714	0.455524597	0.021363641	0.469347445	-0.042315547	0.074281442	-0.11659699	8.27E-22	1.64E-21	0.70382611	4.52E-22	0.456082569	0.064364294	0.001651663
cg08977270	0.024476488	0.018980939	0.003233142	0.032268632	0.011070182	0.026012851	-0.014942669	0.429809665	0.481505729	0.967994505	0.196324506	0.869472127	0.605784273	0.799816165
cg06691343	-0.066318524	-0.004390559	0.003503657	-0.02000948	0.036967063	0.005264889	0.031702173	0.002839769	0.845912623	0.955211974	0.312542395	0.343544299	0.921971299	0.331181076
cg27636536	0.001898076	-0.003125116	0.004508322	-0.00785831	-0.002335	-0.000580033	-0.001754967	0.733166094	0.484997774	0.535244015	0.058314992	0.828167654	0.961024432	0.868450792
cg12495559	0.210765388	-0.043286181	-0.024822612	0.021626324	0.057585506	0.005602516	0.05198299	4.37E-09	0.141315297	0.655349974	0.446824248	0.287516403	0.943459767	0.242926186
cg13620615	0.002259942	-0.039729626	-0.009413244	-0.007111584	0.008783563	-0.002014947	0.010798509	0.857957925	4.50E-05	0.56105837	0.432305331	0.680892192	0.93555781	0.515235195
cg05619320	-0.005785936	0.00342076	-0.000805215	-0.003578523	-0.002433228	-0.003713179	0.001279951	0.320906177	0.512457763	0.958105499	0.459826261	0.848572905	0.729755182	0.922738444
cg01673931	-0.00142887	-0.001132909	0.001490557	0.001548772	0.0011622	0.000437642	0.000724558	0.51690064	0.548842065	0.665899258	0.373507099	0.790983804	0.926535473	0.870757818
cg14559336	-0.00366586	0.005867369	-0.001098287	-0.004046998	-0.004848918	-0.002204603	-0.002644315	0.39601954	0.106563589	0.914595011	0.248798071	0.526307092	0.789207922	0.730823364
cg12151785	-0.00109445	0.008339415	-0.000257086	-0.002408152	-0.001767348	0.000280278	-0.002047626	0.757036148	0.002283921	0.976103537	0.357363432	0.788275525	0.970531086	0.716878397
cg16999254	-0.018392243	-0.023816808	-0.008804033	0.028862672	0.06209197	0.016926909	0.04516506	0.470314707	0.26550795	0.871504578	0.155288686	0.066898247	0.701947221	0.134685189
cg06443542	-0.055448793	-0.091784657	-0.008368027	-0.018749029	-0.000912077	0.006291591	-0.007203668	0.020590554	6.22E-05	0.886689297	0.37986219	0.989115005	0.912099744	0.898675761
cg22481535	-0.003118577	0.000811346	-0.00114918	-0.001186848	0.004098826	0.001886449	0.002212378	0.370338166	0.800680074	0.882656983	0.681074822	0.503617698	0.775045904	0.719877883
cg05361553	0.025569108	-0.006114977	0.001266378	0.044327735	0.009698982	0.033725518	-0.024026535	0.124353334	0.702051469	0.979039141	0.002550658	0.789366891	0.12680544	0.304110617
cg25408271	0.001352347	0.001060526	0.002326394	-0.002444543	-0.001093829	0.000403695	-0.001497524	0.716104652	0.732238697	0.677740274	0.380133586	0.886419322	0.959436248	0.824402969
cg15600935	0.000605564	-0.010897812	-0.004009638	-0.015756893	0.000860267	0.002301653	-0.001441386	0.942266604	0.066225644	0.75146851	0.006800529	0.960985801	0.875448505	0.927509113
cg12931616	0.001752782	0.000487712	0.005720551	0.006459498	0.003925442	0.003569169	0.000356274	0.641257982	0.882552993	0.142612005	0.025215591	0.531654852	0.51014343	0.96595476
cg26778477	-0.003718599	0.005428557	-0.00048678	-0.008749263	-0.008627461	-0.004473456	-0.004154005	0.577056259	0.321862965	0.977323178	0.09076957	0.415818861	0.687748983	0.707726414
cg05891007	-0.036920703	0.011407216	-0.000606034	-0.034359668	0.021517859	0.022848554	-0.001330695	0.108003877	0.601823816	0.992889188	0.085341974	0.642389505	0.557038047	0.982061036
[truncated: 536,087 more rows]
