# Supplementary material for: Comparative analysis of the DNA methylation landscape in CD4, CD8, and B memory lineages
Source: Clin Epigenetics. 2022 Dec 15;14:173. doi: 10.1186/s13148-022-01399-0 (PMC9753273; doi:10.1186/s13148-022-01399-0)
Supplement: Supplementary file 4 — Additional file 4: Supplementary Table 3. [file 13148_2022_1399_MOESM4_ESM.xlsx]

## Sheet: Bnv_vs_mem_CpG
CpG_ID	Coef.Bnv.minus.Bmem	P.value.adj.Bnv.minus.Bmem
cg03062944	0.88797	7.55e-35
cg22014112	0.846568	3.14e-22
cg06300318	0.840671	7.24e-31
cg04927910	0.840354	2.04e-29
cg19515360	0.831891	1.04e-37
cg02650512	0.830607	3.63e-34
cg17316874	0.830566	1.86e-31
cg18934050	0.830491	6.41e-28
cg17388248	0.830072	1.57e-26
cg11822211	0.82588	7.02e-24
cg07828043	0.825156	4.77e-31
cg04567513	0.824725	1.56e-32
cg09448652	0.821452	1.11e-28
cg26926919	0.820691	4.81e-33
cg23524699	0.81959	4.6e-34
cg15838148	0.818582	3.28e-40
cg01593570	0.817918	1.19e-38
cg01369027	0.817888	9.72e-36
cg10721866	0.816869	4.33e-29
cg13423838	0.815916	5.62e-36
cg12023979	0.815903	9.72e-36
cg05393286	0.815004	3.26e-26
cg00530671	0.814259	1.55e-32
cg15463550	0.814033	4.55e-36
cg25734089	0.813133	2.38e-33
cg11355589	0.812891	1.45e-35
cg08542725	0.812336	4.82e-35
cg05835113	0.812238	4.55e-36
cg11566969	0.811741	1.98e-34
cg20040750	0.811597	1.21e-28
cg04267686	0.810569	7.82e-32
cg22568270	0.810525	1.92e-39
cg00892294	0.810406	2.18e-39
cg07427077	0.81014	9.13e-37
cg02658239	0.809802	1.07e-34
cg07386086	0.80951	1.09e-31
cg23517596	0.809341	5.49e-25
cg16806046	0.808968	2.39e-29
cg06679661	0.808784	5.09e-27
cg11150303	0.808435	3.91e-32
cg20035466	0.807888	2.18e-34
cg17785683	0.807551	5.37e-37
cg05938526	0.807253	2.64e-28
cg02391352	0.807066	4.41e-22
cg15893925	0.806719	4.65e-32
cg03224992	0.806447	1.45e-35
cg11786338	0.806433	4.82e-35
cg20546366	0.805829	1.64e-32
cg04083145	0.805731	1.43e-33
cg23304023	0.805448	6.78e-32
cg06864186	0.805295	1.17e-31
cg26772516	0.804832	5.5e-30
cg19633645	0.804546	9.84e-36
cg07175536	0.804353	1.64e-32
cg10158707	0.804312	3.19e-32
cg18100085	0.804158	1.06e-29
cg04873846	0.803832	4.23e-30
cg12227898	0.802988	3.8e-21
cg10002332	0.80293	1.68e-27
cg05352838	0.802851	9.15e-29
cg06329094	0.802014	3.74e-32
cg20883510	0.801743	1.05e-38
cg04654829	0.801717	3.6e-27
cg08898686	0.801673	5.15e-20
cg05228846	0.801505	1.81e-37
cg20781848	0.801478	5.61e-31
cg23211059	0.801419	3.26e-33
cg26876834	0.801357	3.14e-29
cg17479716	0.801289	8.2e-32
cg18941665	0.801123	1.01e-28
cg07418159	0.800624	2.37e-31
cg18886274	0.800424	6.86e-33
cg13502568	0.80029	1.05e-25
cg11220402	0.799916	6.03e-27
cg12177513	0.799842	2.5e-28
cg02392278	0.799777	5.8e-29
cg14008732	0.799721	4.12e-28
cg09286412	0.799566	1.12e-24
cg22977420	0.799472	1.92e-27
cg20260477	0.799405	6.73e-27
cg15566520	0.799086	8.23e-32
cg22004053	0.799084	3.04e-27
cg06665200	0.799028	1.45e-26
cg03185924	0.798671	8.15e-32
cg02234074	0.798665	2.83e-30
cg23333994	0.798641	6.24e-24
cg14551426	0.798476	4.61e-29
cg10990006	0.79845	9.25e-31
cg14928941	0.798296	3.73e-29
cg04315865	0.798122	5.97e-38
cg20450082	0.79807	2.48e-32
cg09563119	0.798009	4.26e-35
cg10177030	0.797971	1.4e-32
cg20522726	0.797851	1.33e-35
cg17939040	0.797786	1e-24
cg15295132	0.797758	1.98e-29
cg23588609	0.797616	2.44e-33
cg00017709	0.797561	9.92e-28
cg04276626	0.797301	8.4e-30
cg05889109	0.797267	1.03e-30
cg04144734	0.797	1.32e-28
cg12019893	0.796875	8.83e-31
cg23508887	0.796734	5.36e-29
cg26585452	0.796501	2.2e-30
cg25444084	0.796469	1.88e-31
cg03499256	0.796188	2.74e-33
cg06267139	0.796061	1.52e-31
cg22850788	0.796001	1.12e-20
cg18722861	0.795967	1.08e-32
cg26766164	0.795878	1.72e-25
cg17217296	0.795466	1.67e-29
cg02747118	0.795371	4.37e-34
cg14475527	0.795352	4.13e-37
cg02851425	0.795176	9.65e-30
cg19707677	0.795144	1.03e-24
cg20723815	0.794825	1.3e-31
cg18505698	0.794687	2.14e-31
cg07775271	0.794544	2.35e-38
cg03065503	0.794437	4.12e-30
cg03942839	0.794416	3.83e-34
cg15027446	0.794366	1.79e-31
cg00729672	0.794118	8.73e-23
cg08938621	0.793956	9.16e-31
cg02193859	0.793899	2.5e-31
cg25020925	0.79384	2.37e-32
cg00222174	0.793825	1.82e-31
cg15470831	0.793792	2.88e-29
cg08577426	0.793771	2.77e-33
cg26395477	0.793648	1.04e-32
cg03482710	0.793559	2.1e-36
cg16480239	0.793258	7.53e-32
cg00375327	0.793079	8.4e-32
cg08625009	0.792852	1.23e-27
cg23172333	0.792606	6.65e-33
cg00625436	0.792404	4.83e-32
cg03165391	0.792313	8.6e-31
cg12687449	0.792212	1.23e-26
cg06655532	0.792052	4.41e-26
cg10639908	0.791997	6.26e-33
cg26736952	0.791879	1.2e-28
cg11660726	0.791787	2.18e-34
cg24037651	0.79172	8.62e-32
cg04569915	0.791702	2.75e-28
cg04148163	0.791684	1.64e-29
cg05299718	0.791006	2.49e-28
cg18376306	0.790899	2.77e-32
cg16801708	0.790887	7.72e-31
cg03961318	0.790856	1.14e-31
cg03406039	0.790761	1.63e-28
cg24298280	0.790403	3.87e-33
cg18121824	0.790366	8.85e-34
cg15654410	0.79024	1.29e-22
cg01752257	0.790193	3.32e-23
cg13549101	0.790192	7.12e-31
cg25834238	0.790014	1.49e-26
cg26432506	0.789822	5.57e-30
cg14411221	0.789417	4.55e-33
cg17727159	0.789341	1.87e-27
cg16653724	0.78924	1.67e-34
cg16362474	0.789056	2.85e-31
cg04687131	0.788955	6.17e-32
cg19118904	0.788473	5.48e-30
cg15761265	0.78829	2.43e-41
cg02296472	0.788137	2.46e-32
cg07964754	0.788106	9.02e-24
cg13145193	0.787991	1.82e-32
cg04502126	0.787875	4.1e-23
cg07431973	0.787714	1.16e-29
cg03695287	0.787712	1.75e-33
cg08719267	0.787554	3.6e-36
cg20893892	0.787418	1.2e-34
cg04317318	0.78701	4.26e-28
cg02130906	0.786953	3.15e-29
cg27198652	0.786901	1.17e-31
cg15649559	0.786867	3.03e-27
cg14108380	0.786821	4.14e-27
cg11566152	0.786482	2.03e-33
cg12583553	0.786461	6.86e-33
cg21664636	0.786415	5.08e-28
cg06180822	0.786164	1.56e-34
cg18252328	0.785862	7.76e-32
cg08145036	0.785712	4.26e-28
cg06381803	0.78566	5.19e-21
cg20270835	0.785619	2.43e-28
cg05938958	0.785275	7.31e-35
cg03738384	0.785269	1.11e-23
cg13458803	0.785228	4.06e-24
cg06346126	0.785192	1.13e-32
cg13547213	0.785133	1.64e-32
cg19983391	0.785074	1.16e-31
cg09111477	0.784723	2.56e-28
cg21026460	0.78472	1.65e-27
cg10376312	0.784382	2.37e-29
cg01627181	0.784338	1.3e-29
cg03729676	0.784273	1.05e-38
cg10636246	0.784257	1.62e-26
cg24785663	0.784142	1.14e-25
cg02925615	0.783943	3.23e-34
cg19447725	0.783865	7.58e-29
cg19536605	0.783826	1.68e-28
cg22529184	0.78382	1.97e-28
cg13251788	0.783798	4.07e-27
cg08922869	0.783526	4.36e-32
cg07243230	0.783463	6.76e-29
cg00993076	0.78322	1.52e-35
cg26660137	0.783099	3.66e-28
cg24234212	0.78308	3.89e-29
cg13202153	0.782897	9.16e-33
cg15454110	0.78266	2.49e-29
cg26975860	0.782641	3.98e-30
cg13311409	0.782611	3.1e-33
cg18806561	0.78249	3.24e-31
cg15001400	0.782457	1.67e-35
cg06333725	0.782436	4.46e-31
cg06001894	0.782182	4.88e-28
cg07465344	0.78217	2.93e-28
cg17822177	0.782127	2.6e-30
cg02389317	0.782107	9.97e-31
cg02902546	0.782034	1.94e-29
cg09594039	0.782032	2.63e-26
cg12175534	0.781884	5.8e-28
cg21836475	0.781853	1.98e-34
cg20345674	0.781396	1.58e-26
cg04892766	0.781281	3.99e-25
cg15309905	0.781275	8.03e-27
cg02258751	0.781179	3.17e-27
cg16218494	0.781039	1.72e-31
cg04279139	0.781035	6.53e-36
cg02145324	0.780857	3.09e-29
cg16996682	0.780839	2.78e-33
cg05696969	0.780796	3.76e-29
cg13343322	0.780728	2.63e-28
cg13480465	0.780685	9.08e-32
cg20427318	0.780584	9.4e-26
cg19197463	0.780571	3.4e-40
cg03140770	0.780529	4.38e-31
cg02807262	0.780525	7.67e-30
cg16693245	0.780451	3.25e-32
cg16719359	0.780432	3.1e-33
cg00650273	0.780371	1.48e-31
cg14720274	0.780368	6.08e-33
cg19027189	0.780263	9.89e-31
cg07916948	0.780237	8.64e-31
cg26427498	0.780229	1.49e-27
cg16265932	0.780151	3.98e-36
cg23318703	0.780075	1.89e-30
cg22392451	0.779983	1.5e-33
cg20394099	0.779947	1.51e-32
cg04278197	0.779935	1.12e-36
cg27096568	0.779861	7.88e-24
cg12867822	0.779848	4.09e-36
cg24145401	0.779837	3.63e-34
cg23444678	0.779828	1.9e-35
cg17515347	0.779818	1.63e-38
cg26996097	0.779665	7.83e-27
cg24495488	0.779617	2.25e-28
cg21946110	0.779536	1.26e-29
cg04566019	0.779396	3.99e-23
cg23598604	0.779067	3.23e-32
cg24794697	0.779062	9.67e-31
cg11791142	0.779026	1.04e-27
cg09655130	0.779011	5.37e-33
cg01478566	0.778583	8.99e-36
cg11498582	0.778578	2.91e-28
cg25794831	0.778218	2.11e-23
cg07224078	0.778216	7.13e-32
cg08691577	0.778108	6.24e-28
cg09662269	0.777912	6.32e-23
cg11211198	0.777847	1.3e-25
cg07019599	0.777753	4.27e-32
cg17760464	0.777698	8.24e-31
cg01364935	0.777668	3.69e-30
cg02737554	0.777543	7.15e-32
cg13546001	0.777499	5.23e-31
cg15765334	0.777429	9.85e-30
cg26904555	0.777408	1.07e-30
cg21004104	0.777318	4.94e-26
cg15761405	0.777194	2.5e-31
cg18476719	0.777168	6.35e-26
cg17509592	0.776963	3.18e-34
cg02767825	0.776923	4.36e-36
cg15666143	0.776866	2.43e-41
cg25963419	0.776744	8.66e-31
cg04024800	0.776728	2.95e-30
cg07278971	0.776618	1.83e-30
cg24603102	0.776589	6.77e-32
cg11803027	0.776577	1.85e-31
cg19513654	0.776334	1.28e-30
cg07151380	0.776273	1.93e-31
cg27434114	0.776247	4.93e-31
cg05631194	0.776229	1.27e-30
cg15212935	0.776216	1.85e-32
cg11993828	0.776195	2.77e-32
cg25933511	0.776161	1.76e-31
cg19040173	0.776124	6.47e-34
cg16661114	0.776085	8.62e-33
cg04741094	0.776084	8.74e-21
cg14161624	0.776058	1.91e-31
cg15873449	0.776032	6.2e-26
cg03920932	0.776018	9.81e-38
cg10111335	0.77587	4.26e-29
cg25660884	0.775864	2.4e-31
cg17617919	0.775851	4.68e-29
cg18379532	0.775537	1.71e-31
cg17286036	0.775533	1.43e-34
cg23469697	0.775531	4.83e-32
cg14777763	0.77548	9.97e-29
cg00936790	0.77545	8.02e-29
cg10379077	0.77541	1.49e-28
cg16072311	0.775143	4.64e-31
cg25488374	0.775071	1.73e-27
cg15759721	0.775006	5.83e-28
cg21617968	0.774991	1.15e-30
cg01420103	0.774893	4.54e-37
cg21223656	0.774823	3.13e-33
cg10464163	0.774772	5.12e-34
cg07000713	0.774702	4.22e-32
cg20727127	0.774659	3.1e-33
cg04349834	0.774521	3.34e-33
cg07415266	0.774503	7.14e-30
cg03793857	0.774377	7.31e-26
cg18993988	0.774357	6.04e-27
cg26238393	0.774356	1.05e-23
cg11136850	0.774306	3.63e-30
cg10636896	0.774176	1.27e-29
cg18740773	0.774034	7.75e-32
cg14864196	0.77398	6.87e-34
cg27394911	0.773842	1.22e-32
cg26703001	0.773836	7.8e-41
cg11291869	0.773818	1.04e-32
cg18031557	0.773748	3.9e-27
cg25477425	0.773743	2.49e-26
cg00272070	0.773678	1.31e-27
cg18113094	0.773555	1.35e-31
cg01073393	0.773554	1.48e-24
cg01674623	0.773536	5.12e-34
cg19818295	0.773457	4.11e-28
cg26722381	0.773367	1.33e-30
cg23234409	0.773259	5.32e-26
cg09762808	0.773157	6.86e-36
cg03251909	0.773004	1.18e-31
cg01830506	0.772971	1.01e-29
cg22014557	0.772848	7.43e-30
cg01767711	0.772808	1.05e-38
cg12645561	0.772766	2.18e-30
cg23772533	0.772698	6.98e-31
cg21408581	0.772636	1.04e-24
cg07154309	0.772575	3.7e-31
cg03607573	0.772513	1.09e-33
cg23305420	0.772475	2.57e-28
cg12762771	0.772447	2.12e-32
cg12646452	0.772425	3.16e-29
cg05176918	0.772304	5.21e-35
cg24549597	0.772242	1.26e-29
cg02782634	0.772226	5.78e-28
cg01720074	0.772223	1.27e-32
cg20736849	0.772183	2.56e-35
cg07152429	0.772046	1.44e-21
cg16105070	0.772039	1.96e-29
cg12838274	0.772011	8.47e-28
cg08344186	0.772008	4.89e-27
cg01394116	0.772002	1.75e-35
cg16079495	0.771902	9.53e-28
cg07935712	0.771822	2.13e-26
cg03413960	0.771818	3.84e-34
cg13076376	0.7716	1.02e-20
cg22138314	0.771364	4.9e-31
cg26961240	0.771295	3.12e-29
cg04603068	0.771196	3.88e-31
cg20752373	0.771036	3.47e-28
cg14339466	0.77098	3.22e-32
cg06252055	0.77082	2.04e-17
cg07842386	0.770789	2.66e-40
cg00163459	0.770782	1.13e-33
cg26377158	0.770711	2.81e-31
cg27190490	0.770467	3.88e-30
cg18998760	0.770377	4.5e-28
cg03607415	0.77036	3.56e-30
cg14372472	0.77022	6.68e-27
cg16008386	0.770093	1.05e-29
cg08190027	0.770058	6.61e-32
cg22638195	0.770039	5.2e-24
cg23474890	0.769999	3e-19
cg00943359	0.769943	1.92e-30
cg26189539	0.769777	3.76e-32
cg02239453	0.769716	8.58e-22
cg27414105	0.769527	9.32e-21
cg24421442	0.769517	1.32e-31
cg08586979	0.769393	4.43e-32
cg24427915	0.769377	6.48e-29
cg25014776	0.769239	3.28e-32
cg25636481	0.769232	1.44e-28
cg09780035	0.76919	3.21e-29
cg08680415	0.769183	7.22e-28
cg22571135	0.769079	1.22e-33
cg23456595	0.768941	3.09e-25
cg08415762	0.768871	2.35e-28
cg04628881	0.768779	1.93e-31
cg00490406	0.768709	9.24e-27
cg16658031	0.768556	6.15e-32
cg24990674	0.768449	2.58e-32
cg05074917	0.768223	4.65e-31
cg19574388	0.768218	1.19e-38
cg14673233	0.768164	1.69e-22
cg21708703	0.768086	4.75e-32
cg08964563	0.768041	2.81e-31
cg22827174	0.767946	6.62e-25
cg06954520	0.767791	7.74e-25
cg09276418	0.767661	2.88e-23
cg00184953	0.767642	3.79e-22
cg18747394	0.767635	3.73e-28
cg16967593	0.767569	1.11e-33
cg09723449	0.767473	7.12e-32
cg01792851	0.767389	2.49e-25
cg17225613	0.767254	1.43e-30
cg04255037	0.76725	2.92e-32
cg01987047	0.767238	1.88e-21
cg20356197	0.767209	4.75e-32
cg09927836	0.767117	4.54e-37
cg21894669	0.767066	1.73e-30
cg09296845	0.766973	5.13e-22
cg04706229	0.766825	1.72e-27
cg25645553	0.766726	6.1e-32
cg03228555	0.766629	6.84e-32
cg24995347	0.766569	2.17e-25
cg17167037	0.766543	7.39e-31
cg09286428	0.766375	3.74e-32
cg12847371	0.766341	1.01e-32
cg02911834	0.76629	2.79e-29
cg19139358	0.766279	6.81e-34
cg25983401	0.766277	9.86e-34
cg15241611	0.766219	7.78e-33
cg22857194	0.766155	1.63e-29
cg05416773	0.766077	5.25e-24
cg08321111	0.766077	1.32e-29
cg21526106	0.766057	1.86e-31
cg07821808	0.766048	5.96e-29
cg00679763	0.765984	3.58e-30
cg04736120	0.76585	1.63e-30
cg08178582	0.76579	1.35e-29
cg14899686	0.76576	1.89e-26
cg15415002	0.765674	1.17e-33
cg04533834	0.765625	6.24e-25
cg12126243	0.765428	1.76e-35
cg26727666	0.765407	1.49e-31
cg10102102	0.76518	7.2e-32
cg07045797	0.765172	2.87e-19
cg12154805	0.765128	2.25e-33
cg15871766	0.765109	2.27e-24
cg20477011	0.765015	1.21e-30
cg24907294	0.765011	4.27e-32
cg21900534	0.764978	6.1e-31
cg16478544	0.764932	8.81e-23
cg19494181	0.764846	2.31e-34
cg15416948	0.764806	1.54e-25
cg16158487	0.764798	5.29e-32
cg01879260	0.764636	2.32e-29
cg04656009	0.764599	3.35e-34
cg02115781	0.764583	1.71e-29
cg05990834	0.764454	4.05e-33
cg21544415	0.764334	2e-31
cg18986767	0.764143	1.71e-30
cg09654881	0.76405	4.31e-31
cg20978791	0.763955	4.54e-37
cg22680823	0.763865	7.82e-33
cg15030584	0.763844	2.96e-30
cg20210051	0.763833	5.63e-32
cg07536737	0.763733	3.07e-24
cg04655655	0.763679	3.54e-24
cg21896865	0.763508	3.38e-36
cg02088943	0.763475	6.98e-22
cg03556491	0.763404	2.91e-30
cg01188753	0.763376	7.77e-32
cg11104177	0.763355	3.37e-25
cg18637746	0.763301	3.51e-31
cg06545937	0.763264	2e-28
cg21194040	0.763252	1.23e-30
cg04663346	0.76325	6e-31
cg05162071	0.763239	8.58e-31
cg01519847	0.76323	3.92e-22
cg08822610	0.763179	8.73e-22
cg05459517	0.763065	2.43e-27
cg05603987	0.762994	1.65e-33
cg06245305	0.762967	5.21e-31
cg25931721	0.762947	9.48e-27
cg08678586	0.762887	7.36e-31
cg24277442	0.762862	3.18e-29
cg23627550	0.762831	7.82e-39
cg23361809	0.762759	3.16e-25
cg12802876	0.762672	6.86e-33
cg22161666	0.762652	1.88e-32
cg05228456	0.762614	3.43e-29
cg01355030	0.762432	6.94e-28
cg05424884	0.762367	9.45e-28
cg05312500	0.762361	1.09e-33
cg07898722	0.762112	6.09e-32
cg26970077	0.76199	9.34e-26
cg08914638	0.761973	3.33e-31
cg17809236	0.761934	9.7e-32
cg18442362	0.761793	5.48e-29
cg26719720	0.761448	1.59e-30
cg17471836	0.761426	7.31e-19
cg01360627	0.761286	1.08e-24
cg15236055	0.761266	1.69e-25
cg21172497	0.761263	2.34e-31
cg21959134	0.761185	4.46e-27
cg25867383	0.760767	6.48e-30
cg23089345	0.760763	7.24e-28
cg23828876	0.760493	1.47e-25
cg10556868	0.760476	6.75e-24
cg08526209	0.760431	1.16e-32
cg08548498	0.760316	1.42e-30
cg18446736	0.760285	2.57e-28
cg21814905	0.760272	1.27e-30
cg04058669	0.760272	9.13e-34
cg16736279	0.760244	7.2e-22
cg20473072	0.760132	2.01e-32
cg23690945	0.7601	6.13e-24
cg13553829	0.760081	9.95e-33
cg24492886	0.760043	1.79e-32
cg04541310	0.760042	1.03e-21
cg03358250	0.76003	2.06e-33
cg21729568	0.759981	1.93e-33
cg25331900	0.759866	5.35e-31
cg26766411	0.759794	5.28e-30
cg04811411	0.759733	7.92e-31
cg17143179	0.759717	4.89e-27
cg23774950	0.759664	2.23e-23
cg17944339	0.759508	3.18e-21
cg15755127	0.759484	2.59e-30
cg17357341	0.759296	1.27e-38
cg20780180	0.759273	5.67e-30
cg13287515	0.759194	3.83e-22
cg14366598	0.759178	4.73e-33
cg11781963	0.759139	1.57e-30
cg22326736	0.759066	3.44e-18
cg04602414	0.758951	3.81e-28
cg13697891	0.758938	4.45e-27
cg26622683	0.758936	1.97e-29
cg23381998	0.758856	1.15e-38
cg06143806	0.758775	1.22e-26
cg18598146	0.758663	1.49e-30
cg12673499	0.758603	4.39e-25
cg27505743	0.758579	1.46e-26
cg26611815	0.758529	1.25e-20
cg02457145	0.758446	4.1e-22
cg22928020	0.758425	3.29e-30
cg13501042	0.758422	3.93e-31
cg19319725	0.758401	3.45e-25
cg18917099	0.758345	2.96e-33
cg22927063	0.758281	4.32e-30
cg14426392	0.758272	1.25e-29
cg03832321	0.75825	1.38e-31
cg10409560	0.758154	3.72e-23
cg16668756	0.758067	4.67e-28
cg24765673	0.757885	1.1e-31
cg21375027	0.757819	4.14e-32
cg00753399	0.757788	1.37e-27
cg26712221	0.757781	5.72e-33
cg00240178	0.757752	4.19e-29
cg13810195	0.757707	1.74e-25
cg13002194	0.757532	4.47e-30
cg22206104	0.757529	4.14e-32
cg18079823	0.757512	1.18e-32
cg07620038	0.757415	8.81e-29
cg09090775	0.7574	3.05e-30
cg11861507	0.757321	9.9e-26
cg08543028	0.757279	7.32e-20
cg12774189	0.7572	3.97e-30
cg18399451	0.757006	6.66e-25
cg20547015	0.756984	2.43e-41
cg02515217	0.756822	3.27e-26
cg04046785	0.756802	2.53e-29
cg13696490	0.756764	3.47e-31
cg04369211	0.756721	1.26e-32
cg05259379	0.756552	6.88e-27
cg09904415	0.756544	3.57e-31
cg04989243	0.756514	2.22e-31
cg18735920	0.756421	1.43e-25
cg14485407	0.75641	6.13e-27
cg04066596	0.756298	9.42e-26
cg20937594	0.756252	6.73e-28
cg15689226	0.75616	2.01e-29
cg13568659	0.756047	3.51e-27
cg13072791	0.755957	3.14e-27
cg12126035	0.755911	6.22e-23
cg12930930	0.755892	8.19e-31
cg08428677	0.755879	2.19e-22
cg11356911	0.755864	4.98e-26
cg11381954	0.755826	4.16e-32
cg11069071	0.755692	2.06e-33
cg17672740	0.755684	8.77e-25
cg16281534	0.75564	9e-29
cg24190088	0.755602	4.11e-28
cg17815944	0.755592	1.22e-28
cg09561830	0.75555	6.52e-31
cg23129543	0.755413	5.12e-24
cg12036619	0.755337	5.93e-29
cg04380791	0.755328	1.29e-28
cg10295325	0.755296	6.8e-30
cg09353052	0.755169	3.63e-30
cg23682647	0.755145	6.58e-22
cg23200218	0.755131	4.26e-26
cg02481064	0.755099	2.97e-28
cg20207885	0.755066	2.63e-34
cg14899252	0.755065	3.98e-36
cg26190515	0.755029	1.83e-31
cg07096238	0.754978	6.09e-32
cg03657435	0.754958	1.04e-31
cg08609819	0.75494	3.28e-20
cg17185921	0.754811	3.14e-25
cg14688879	0.754764	3.18e-31
cg15387161	0.754577	2.81e-29
cg13173924	0.75428	2.06e-30
cg13996386	0.754225	6.47e-32
cg11421365	0.754122	1.14e-29
cg19754515	0.754084	1.42e-32
cg11893004	0.754043	3.66e-33
cg08587313	0.754009	6.13e-32
cg08329501	0.753988	1.41e-25
cg13204977	0.753967	1.01e-24
cg24587208	0.753931	3.37e-31
cg11616457	0.75381	7.92e-29
cg14825736	0.753804	3.5e-33
cg10371155	0.7538	2.54e-24
cg16647433	0.753716	3.35e-32
cg11029667	0.753711	4.07e-31
cg24082526	0.753706	3.03e-28
cg07920435	0.753682	7.55e-35
cg23515644	0.753662	6.7e-31
cg19736179	0.753621	6.47e-32
cg14908576	0.753563	6.41e-33
cg07439156	0.753491	4.18e-31
cg15704872	0.753454	9.78e-31
cg08423568	0.753404	3.49e-30
cg25090121	0.753323	6.37e-31
cg16236275	0.753306	5.14e-31
cg21852417	0.753236	2.05e-38
cg05897250	0.753232	1.34e-23
cg10857558	0.753156	2.66e-29
cg10003581	0.753075	1.75e-28
cg04752066	0.753068	6.38e-15
cg02868516	0.753029	3.49e-23
cg16941430	0.75297	5.44e-29
cg17408380	0.752849	2.31e-30
cg05890855	0.752693	2.02e-30
cg17862561	0.752654	2.9e-28
cg12503949	0.752628	6.37e-30
cg06134364	0.752576	2.12e-24
cg13194738	0.752504	6.65e-28
cg13414010	0.752468	5.87e-28
cg21159885	0.752401	5.46e-27
cg04039880	0.752267	5.15e-32
cg18929251	0.75211	8.22e-32
cg15997518	0.752035	5.14e-31
cg03775032	0.752005	7.1e-29
cg02363168	0.751843	1.28e-32
cg23849443	0.751774	2.78e-30
cg07205154	0.751492	1.26e-25
cg24356261	0.751413	3.09e-30
cg13378625	0.751347	5.51e-21
cg26165117	0.751278	6.9e-28
cg19888870	0.75121	2.71e-29
cg25310459	0.751162	8.04e-34
cg06478545	0.751075	6.48e-30
cg01809465	0.751073	1.65e-25
cg07240413	0.751033	2.52e-19
cg06854637	0.750987	6.47e-32
cg17449964	0.750954	7.99e-30
cg11247817	0.750868	4.37e-23
cg26508164	0.750865	5.76e-33
cg27000831	0.750864	2.5e-31
cg13250850	0.750811	4.94e-29
cg22866838	0.75077	1.44e-30
cg26131463	0.750708	2.73e-27
cg00902637	0.750604	5.98e-31
cg00826304	0.750597	4.47e-35
cg21641517	0.750594	9.27e-28
cg21108860	0.750454	4.65e-27
cg01440888	0.750423	7.55e-35
cg20361664	0.750276	1.94e-26
cg15963463	0.750255	4.27e-22
cg15574291	0.750226	2.16e-30
cg22605323	0.749996	1.77e-30
cg07195224	0.749978	4.05e-28
cg00826632	0.749978	1.13e-25
cg11564884	0.749894	7.63e-33
cg11824750	0.749886	3.27e-23
cg10054838	0.749823	9.78e-36
cg10128295	0.749782	2.05e-30
cg05656850	0.749757	2.53e-23
cg10284440	0.749674	8.23e-27
cg06690182	0.74967	3.29e-26
cg19911821	0.749506	2.63e-26
cg24366261	0.749503	1.12e-25
cg03913043	0.749468	2.42e-30
cg13815445	0.749443	4.7e-35
cg20807782	0.749331	1.1e-30
cg05692055	0.749273	2.08e-17
cg08544271	0.749158	4.9e-28
cg11321190	0.749105	8.19e-34
cg15967692	0.749069	6.21e-31
cg05924153	0.749067	1.1e-29
cg05409848	0.749025	3.99e-27
cg11367172	0.748992	1.26e-20
cg18715422	0.748889	2.72e-30
cg24427243	0.748879	5.16e-27
cg11232362	0.74884	5.61e-27
cg01400040	0.748798	2.21e-32
cg03718821	0.74872	4.45e-29
cg00353330	0.74864	1.88e-29
cg08595592	0.748618	2.61e-31
cg11003133	0.74855	1.64e-25
cg21113746	0.748497	8.89e-27
cg09430108	0.748467	6.23e-27
cg20350544	0.748429	4.62e-31
cg23671410	0.748261	4.41e-26
cg03769939	0.748214	8.6e-25
cg01061053	0.748214	3.99e-24
cg05930586	0.748126	6.65e-25
cg01381305	0.748111	6.56e-30
cg26613995	0.748049	6.92e-31
cg01584183	0.747991	2.8e-28
cg16371046	0.747976	1.51e-31
cg12208353	0.747917	3.93e-16
cg16473103	0.747894	1.14e-28
cg09954162	0.747843	1.69e-28
cg20858481	0.747836	1.75e-33
cg14764476	0.747819	2.87e-29
cg16890436	0.747759	3.42e-29
cg01403030	0.747726	2.34e-21
cg18213268	0.747594	2.09e-30
cg05096672	0.747546	2.37e-27
cg02857074	0.74753	3.52e-32
cg16581692	0.747421	5.14e-31
cg27134495	0.747407	6.76e-29
cg11164065	0.747308	3.46e-32
cg27136207	0.747292	1.81e-35
cg22868418	0.747261	1.56e-32
cg01895259	0.747216	1.64e-32
cg18860387	0.74721	6.52e-31
cg10319905	0.7472	1.02e-32
cg07160788	0.747185	1.09e-21
cg25705216	0.746894	1.87e-15
cg22505766	0.746819	1.55e-25
cg20141227	0.746787	3.35e-33
cg19554569	0.74676	5.18e-19
cg08675521	0.746756	4.89e-27
cg22764231	0.746723	3.04e-31
cg04278570	0.746657	1.15e-29
cg27405647	0.746641	4.26e-35
cg14842480	0.746366	6.98e-31
cg13881547	0.746363	6.84e-32
cg26652957	0.74635	2.75e-29
cg05478082	0.74631	4.09e-28
cg03947129	0.746278	2.96e-33
cg25038311	0.746254	7.76e-32
cg12378055	0.746068	2.82e-28
cg23987565	0.746053	3.77e-23
cg16960292	0.746044	8.5e-32
cg16710604	0.746033	1.69e-18
cg18051234	0.746026	3.5e-25
cg08865926	0.745973	4.06e-28
cg15986314	0.745916	1.34e-30
cg12028969	0.745904	9.04e-32
cg05933789	0.74586	6.77e-35
cg25916135	0.745728	5.07e-29
cg16076775	0.745629	6.47e-26
cg08168609	0.745612	4.71e-25
cg23299862	0.745562	4.4e-28
cg11079441	0.745526	2.29e-32
cg14813647	0.745517	6.87e-27
cg00747372	0.745412	6.28e-31
cg27616666	0.745408	7.81e-32
cg01409343	0.745396	5.16e-24
cg21325466	0.745372	5.93e-35
cg01706809	0.745317	1.36e-29
cg26453818	0.745222	1.7e-31
cg26649674	0.745069	3.81e-34
cg24588360	0.745051	1.56e-25
cg17312546	0.745037	5.27e-36
cg17361591	0.745	6.31e-29
cg00820288	0.74489	4.05e-22
cg09978023	0.744828	1.5e-26
cg07593852	0.74481	1.33e-28
cg01697487	0.744787	6.23e-23
cg01776094	0.744751	4e-26
cg14886500	0.744675	9.85e-30
cg14143723	0.744558	3.86e-27
cg05869491	0.744322	3.54e-31
cg19747271	0.744278	1.03e-31
cg09531361	0.744182	1.02e-29
cg22572071	0.744167	4.48e-31
cg13620240	0.744119	7.76e-32
cg20060356	0.744072	1.31e-31
cg07265786	0.744058	1.09e-25
cg15110917	0.743946	3.11e-26
cg24115681	0.743944	1.33e-35
cg24976111	0.743897	8.02e-33
cg26045457	0.743829	1.43e-26
cg08844520	0.743765	1.5e-22
cg12696263	0.743705	2.13e-32
cg19520512	0.743678	1.35e-31
cg04232783	0.743649	9.13e-31
cg03578193	0.743561	3.16e-31
cg17566737	0.743483	4.56e-33
cg10514640	0.74345	5.52e-34
cg02600199	0.743331	8.38e-37
cg16062579	0.743325	1.21e-30
cg05919685	0.743308	2.24e-31
cg05113410	0.743306	1.25e-28
cg09939991	0.743257	6.2e-30
cg05106778	0.74322	9.13e-30
cg16101077	0.743164	4.69e-28
cg09097196	0.743104	3.85e-29
cg22199044	0.743042	1.6e-32
cg19659935	0.742969	1.48e-25
cg03708008	0.742969	1.35e-31
cg19690404	0.742927	2.53e-26
cg06754496	0.742898	1.3e-29
cg15608555	0.742846	7.52e-30
cg05030450	0.742836	1.1e-31
cg25581222	0.742811	4.37e-27
cg02899427	0.742587	1.8e-31
cg25902420	0.742514	1.12e-25
cg17499954	0.742233	9.13e-37
cg25289171	0.742183	1.68e-28
cg13400214	0.742114	7.67e-30
cg25969575	0.742105	3.06e-32
cg22702857	0.742014	4.46e-31
cg06919472	0.741996	2.33e-33
cg08417104	0.741932	7.41e-27
cg02493364	0.741912	1.64e-24
cg26740709	0.741911	9.55e-31
cg23359289	0.741909	1.9e-35
cg13513769	0.741909	1.15e-28
cg12702368	0.741852	8.64e-32
cg26251585	0.741844	2.01e-36
cg05812458	0.741689	1.28e-31
cg09836839	0.741663	1.13e-23
cg16697344	0.741415	1.92e-29
cg04420335	0.741391	5.69e-27
cg15933120	0.741391	1.44e-28
cg12975597	0.741351	2.17e-28
cg12656160	0.741349	5.11e-23
cg08392104	0.741327	6.19e-33
cg12890080	0.741246	5.97e-27
cg10373803	0.741201	3.59e-26
cg11283403	0.741176	1.61e-27
cg21049302	0.741141	1.02e-11
cg14178077	0.741115	2.57e-33
cg06889370	0.741083	9.85e-31
cg18203393	0.740974	4.44e-30
cg22063265	0.740974	6.24e-27
cg25790884	0.740925	2.19e-35
cg22558101	0.740917	1.53e-31
cg07376029	0.740786	1.31e-31
cg26993334	0.740778	2.85e-28
cg18942579	0.740764	4.85e-25
cg20162504	0.740737	1.64e-29
cg20270159	0.740707	4.06e-30
cg13156207	0.740705	7.6e-28
cg24053393	0.740673	4.45e-29
cg02803228	0.740659	4.94e-25
cg24943575	0.740648	1.77e-30
cg21470699	0.740601	1.95e-27
cg23706319	0.740406	9.94e-29
cg10236666	0.740383	6.08e-27
cg02122911	0.740311	4.93e-22
cg07103639	0.740295	1.5e-30
cg23967357	0.740293	2.73e-26
cg05807934	0.740291	1.11e-31
cg01441041	0.740167	2.88e-26
cg03155097	0.740156	1.65e-27
cg20728000	0.740149	1.25e-32
cg15761598	0.740121	1.1e-30
cg11035584	0.740059	1.27e-25
cg02781614	0.740047	1.4e-27
cg01414654	0.740008	5.48e-25
cg22048292	0.739979	1.1e-30
cg24032265	0.739978	3.42e-21
cg14325436	0.739882	4.11e-15
cg06414499	0.739833	3.38e-31
cg19823847	0.739778	5.96e-33
cg24327692	0.739721	2.09e-28
cg14609587	0.739675	1.58e-26
cg13048956	0.739656	1.08e-31
cg14821245	0.739485	1.44e-30
cg05344372	0.739446	1.32e-29
cg05392949	0.739418	2.51e-29
cg02845673	0.739417	2.18e-23
cg13141458	0.739395	9.37e-28
cg17375863	0.739326	7.49e-29
cg19350115	0.739317	2.13e-24
cg17757894	0.73922	3.09e-30
cg15263802	0.73921	1.83e-24
cg04609265	0.739151	1.54e-21
cg10296429	0.739074	8.04e-34
cg19482216	0.738868	1.27e-30
cg14098613	0.738847	8.13e-32
cg08191562	0.738844	6.13e-19
cg16379480	0.738822	1.22e-30
cg08171667	0.738729	2.85e-22
cg26544722	0.73872	5.34e-31
cg23578629	0.738705	7.02e-30
cg03408779	0.738645	1.46e-29
cg02095557	0.738636	2.87e-22
cg11457536	0.738578	7.15e-29
cg09213533	0.738544	3.71e-31
cg18301613	0.738523	8.35e-26
cg23398131	0.738479	4.83e-26
cg01329284	0.738457	1.65e-32
cg00528079	0.73845	8.4e-28
cg17864914	0.738449	9.44e-29
cg09700833	0.738402	3.43e-29
cg06291798	0.738362	4.13e-28
cg15965098	0.738295	6.43e-31
cg07813851	0.73825	1.68e-31
cg07699978	0.738175	1.54e-28
cg17996991	0.738152	8.86e-34
cg05962022	0.738145	2.23e-26
cg05926198	0.738132	9.34e-30
cg03219235	0.738081	6.37e-30
cg21150322	0.738043	1.19e-32
cg12214701	0.73802	3.59e-25
cg12811871	0.737994	5.33e-25
cg20572650	0.737924	7.7e-29
cg20311002	0.737888	5.68e-28
cg14571479	0.737867	1.38e-31
cg11932382	0.737801	1.22e-28
cg04234104	0.737798	4.26e-35
cg01297020	0.737789	8.39e-33
cg00291616	0.737653	3.06e-30
cg15360037	0.737582	3.83e-26
cg05913399	0.737514	3.68e-29
cg03567055	0.737511	1.27e-31
cg17998403	0.737496	9.66e-30
cg08666143	0.737471	3.05e-30
cg01207974	0.737433	1.07e-24
cg25654154	0.737422	1.36e-33
cg16698586	0.737412	7.95e-30
cg15036326	0.737407	1.25e-30
cg19024002	0.737381	4.54e-28
cg10311160	0.737344	1.95e-28
cg14438279	0.737269	2.5e-31
cg05791025	0.737119	6.13e-31
cg14292810	0.737077	1.58e-30
cg09673015	0.737072	1.44e-19
cg20638879	0.73702	2.93e-25
cg13714407	0.736977	4.55e-36
cg20851118	0.736976	1.51e-28
cg10733051	0.736934	4.24e-34
cg13094805	0.736803	4.69e-30
cg25591819	0.736785	1.69e-29
cg02879776	0.736672	1.13e-29
cg13364154	0.736611	4.9e-31
cg11978051	0.736582	1.38e-31
cg03906075	0.736566	4.56e-28
cg12444077	0.73653	5.36e-32
cg04366628	0.736525	3.84e-26
cg13431037	0.736507	1.22e-32
cg06752040	0.736502	2.09e-19
cg07269639	0.736478	5.29e-28
cg24426255	0.736452	4e-30
cg12311175	0.736366	9.98e-33
cg11154733	0.736305	1.38e-32
cg13270427	0.736271	3.38e-31
cg05141142	0.736234	7.47e-26
cg03972727	0.736195	4.48e-27
cg01395130	0.736101	6.09e-22
cg06501840	0.736085	6.5e-26
cg01205208	0.736067	3.24e-36
cg03392371	0.736053	1.15e-26
cg04866689	0.736042	3.71e-29
cg07378939	0.736032	1.55e-28
cg09154880	0.736011	5.76e-27
cg22568103	0.735981	4.3e-24
cg08267612	0.735927	4.5e-27
cg16553297	0.735923	4.75e-29
cg21643095	0.735904	3.16e-31
cg02568467	0.735894	4.82e-23
cg01221377	0.735822	6.43e-31
cg17992922	0.735819	6.98e-31
cg02726722	0.735813	9.93e-30
cg01751584	0.735674	4.45e-27
cg15429931	0.735639	7.21e-32
cg23589474	0.735607	1.39e-27
cg22026083	0.73546	1.77e-31
cg22998640	0.735449	1.73e-33
cg08530036	0.735383	4.74e-25
cg22837984	0.735369	2.8e-32
cg17631577	0.735274	2.87e-27
cg17689490	0.735241	4.49e-32
cg24626659	0.73522	2.82e-26
cg03156851	0.735182	1.91e-28
cg00939032	0.735113	1.76e-28
cg08806670	0.735108	1.48e-25
cg01581360	0.735074	5.13e-24
cg14959260	0.735057	1.68e-30
cg24544716	0.735016	1.75e-33

## Sheet: Bnv_vs_mem_gene
Gene_ID	#CpG_hits
SNHG29	32
TCF4	28
HDAC9	18
VOPP1	16
NCALD	14
ATE1	12
CD44	10
CREB5	10
CUTA	10
LINC01010	10
LTBP1	10
CFLAR	9
MAP4K4	9
PIGT	9
TNFAIP8	9
VNN2	9
ZFAS1	9
EHF	8
LOC100507065	8
NFIA	8
RAD23A	8
RNH1	8
AIM2	7
IFTAP	7
ITGB6	7
PROM1	7
PTK7	7
PTPN3	7
ATP1A1	6
ATXN1	6
CNTN4	6
CUL3	6
FOXP1	6
GGA3	6
GHR	6
HERPUD1	6
MCTP1	6
MRAS	6
PPP3CA	6
PRKDC	6
RCC1	6
RNF170	6
SINHCAF	6
SLC12A6	6
UBAC2	6
ACACA	5
AMN1	5
ANTXR1	5
C4BPB	5
CATSPERE	5
CHN2	5
CIB1	5
CTSB	5
DST	5
FUT8	5
IL31RA	5
KCNAB1	5
RBMS3	5
TMEM217	5
ANTXR2	4
CEACAM19	4
CEP83	4
COL12A1	4
DIAPH3	4
EGFR	4
FBXO3	4
FGF1	4
FPGT-TNNI3K	4
GALK2	4
GRB10	4
LAMA3	4
LINC00539	4
LINC01258	4
LIPF	4
LYN	4
MARCHF10	4
MYLK	4
NCOA3	4
NMU	4
NPAS3	4
ODC1	4
PICALM	4
PITPNM2	4
PNMA8A	4
PTAFR	4
RABGAP1L	4
RFX3	4
RPL13	4
RUNX3	4
SCN1A	4
SNORD12	4
TACC2	4
TCF12	4
TGFBR3	4
TMC5	4
TRPC4AP	4
ABCA12	3
ACVR1B	3
ADNP	3
AIP	3
AP1S3	3
BIRC2	3
CACNA1D	3
CCDC88A	3
CHRNA7	3
COG6	3
CT69	3
DAOA	3
DHX35	3
ENTR1	3
FBXO30-DT	3
FCAMR	3
FPGT	3
GAS7	3
GNG2	3
GPR176	3
GRIK4	3
GRIN2A	3
HRH1	3
ICA1L	3
IL1R2	3
KCNJ15	3
LDLRAD3	3
LINC01490	3
LNPEP	3
LPP	3
MAK	3
MIR21	3
MITF	3
MTHFD1L	3
MYH14	3
MYO18B	3
MYO1D	3
NEB	3
NME7	3
NR3C1	3
OGDH	3
OR2L13	3
OSBP2	3
PANK2	3
PCCA	3
PRDM1	3
PRDM5	3
PTPN2	3
RABGGTB	3
RAG2	3
REV3L	3
RIMS2	3
RNF19B	3
RORA	3
RPL23A	3
SEPHS1	3
SLC36A1	3
SNORD4A	3
TAGLN3	3
TAMM41	3
TANK	3
TLK2	3
TMEM184B	3
TUT7	3
VMP1	3
VRK3	3
XIRP2	3
ADGRV1	2
AFAP1L1	2
ALMS1	2
ALMS1P1	2
ANKS1B	2
AP3M2	2
ARHGAP15	2
ARID1B	2
ASAP1	2
ATP9A	2
ATXN7L1	2
BACH2	2
BCAS3	2
BCL2A1	2
BCL7A	2
BEND4	2
C2	2
CCL5	2
CCL8	2
CD96	2
CELF2	2
CEP112	2
CGNL1	2
CIT	2
COP1	2
COTL1	2
CPA4	2
CTIF	2
CTNNA2	2
CTNNBL1	2
CWC27	2
CXXC4	2
CXXC4-AS1	2
CYRIB	2
DCDC2	2
DCHS2	2
DENND1A	2
DLC1	2
DNTT	2
DOCK10	2
DPY19L3	2
DSE	2
DSG4	2
EGFEM1P	2
EHHADH	2
EXOC2	2
FAM114A1	2
FRMD6	2
GPHN	2
GRB14	2
HCLS1	2
HDAC11	2
HDAC4	2
HIP1	2
HORMAD1	2
HSPA8	2
IL18R1	2
IL21	2
IL23R	2
IL25	2
ILRUN	2
KATNAL1	2
KCTD1	2
LATS1	2
LDB2	2
LDLRAD4	2
LOC101928730	2
LPAR1	2
MAILR	2
MAP4K1	2
MCC	2
MDC1	2
MDFIC	2
MET	2
METTL8	2
MIPEPP3	2
MKKS	2
MLKL	2
MLLT3	2
MSC-AS1	2
NAMPT	2
OR2L3	2
PAPSS2	2
PARD6G	2
PCSK5	2
PDGFD	2
PDZRN4	2
PHF20L1	2
PIWIL2	2
PLCB1	2
PLPPR4	2
PSORS1C3	2
PTPRCAP	2
PTPRJ	2
RASGRP3	2
RGS12	2
RGS13	2
RPA1	2
RPS18	2
RPTOR	2
RRAGC	2
RYR1	2
RYR3	2
SCIMP	2
SETBP1	2
SGMS1	2
SLC12A8	2
SLC2A9	2
SNORD42A	2
SOX5	2
SP140	2
ST7	2
STAT4	2
STK32B	2
SYNE1	2
SYT12	2
TANC1	2
TBC1D5	2
TENM2	2
TEX9	2
TNIP3	2
TTC3	2
UPF1	2
VPS39	2
WDFY1	2
WDR25	2
WDR89	2
YWHAE	2
ZEB2	2
ZFPM2-AS1	2
ZNF423	2
ZNF662	2
ZYG11A	2
AADACP1	1
ABCA13	1
ABCA7	1
ABCD2	1
ABHD8	1
AKAP6	1
AKR1B15	1
ANKRD27	1
ANKRD33B	1
ANKRD45	1
APCS	1
ARFGEF3	1
ARHGAP31	1
ARHGEF3	1
ARHGEF3-AS1	1
ARNT2	1
ASTN2	1
B4GALNT3	1
BASP1	1
BICDL1	1
BNC2	1
BTBD11	1
C12orf77	1
C3orf38	1
CACNA2D1	1
CAMKMT	1
CAMTA1	1
CAP2	1
CAPZA1	1
CARD18	1
CASC21	1
CBL	1
CCBE1	1
CCDC146	1
CD80	1
CDYL2	1
CELF2-AS2	1
CEP192	1
CFAP46	1
CHSY3	1
CLEC16A	1
CLIC6	1
CLRN3	1
COL17A1	1
CPEB2-DT	1
CPS1	1
CSNK1G1	1
CTSC	1
CYP46A1	1
DAAM1	1
DAB1	1
DDAH1	1
DDI2	1
DNAH10	1
DNAJB6	1
DOCK1	1
DOCK3	1
DSG1-AS1	1
EEF1A1	1
EEF1DP3	1
EIF2A	1
EIF2AK3	1
ELOVL2	1
EML2	1
EPS15	1
ERC2	1
EXT1	1
FAF1	1
FAM107B	1
FAM78B	1
FBXO36	1
FCRL2	1
FRMD4A	1
GAS5	1
GC	1
GCNT1	1
GMEB2	1
GNAQ	1
GPATCH2	1
GPCPD1	1
GPR183	1
GTF2E1	1
HDGFL3	1
HEATR3	1
HECTD4	1
HGSNAT	1
HSBP1L1	1
IL18RAP	1
IL21-AS1	1
INSYN2A	1
INTU	1
KBTBD8	1
KDM3B	1
KIAA0319L	1
KIAA0930	1
KIF13B	1
KIF26B	1
KLHL14	1
KPNA6	1
LAMB4	1
LINC00456	1
LINC00499	1
LINC00578	1
LINC00687	1
LINC01031	1
LINC01088	1
LINC01122	1
LINC01166	1
LINC01167	1
LINC01392	1
LINC01491	1
LINC01599	1
LINC01812	1
LINC01950	1
LINC02345	1
LIPC	1
LIPC-AS1	1
LIPH	1
LOC101928371	1
LOC101928516	1
LOC101928940	1
LOC102503427	1
LOC104054148	1
LOC105376360	1
LOC286359	1
LOC338694	1
LOC339862	1
LOC388813	1
LOC401312	1
LOC643339	1
LRP1B	1
LRRIQ3	1
MAML2	1
MANSC4	1
MAP3K20	1
MAP3K20-AS1	1
MCEMP1	1
ME1	1
MED1	1
MEG8	1
MINDY3	1
MIR1204	1
MIR154	1
MIR3163	1
MIR496	1
MIR548AN	1
MIR548W	1
MIR5694	1
MIR623	1
MMP20	1
MOB1A	1
MORC1	1
MYCBPAP	1
MYH8	1
MYO5C	1
NAB1	1
NDST3	1
NPAT	1
NREP-AS1	1
NRXN3	1
NTN4	1
NUAK1	1
NUGGC	1
ODAPH	1
OR2T4	1
OR4D6	1
OR51B5	1
OR51B6	1
OR7A17	1
OTULIN	1
PBOV1	1
PCYT1A	1
PEAK1	1
PEBP4	1
PECR	1
PFN1	1
PGM5	1
PIEZO2	1
PIKFYVE	1
PIP4K2A	1
PLCB4	1
POLI	1
PPM1H	1
PPP1CC	1
PPP1R14C	1
PPP1R1C	1
PPP2R5A	1
PSMB8	1
PSMD14	1
PUS10	1
PVT1	1
PYGO1	1
RAB3B	1
RAB3C	1
RAB3GAP2	1
RABGAP1L-AS1	1
RALGAPA2	1
RAPGEF1	1
RASGRF2	1
RBM20	1
RBM22	1
RNF217	1
RNU5D-1	1
RNU5E-1	1
RNU6-71P	1
RPL13A	1
RPL13AP5	1
RPL27A	1
RPS2	1
RRAGD	1
SAXO1	1
SCAMP1	1
SCN1A-AS1	1
SCOC	1
SCOC-AS1	1
SDC2	1
SDK1	1
SEC11C	1
SGPP1	1
SH3RF2	1
SIPA1L2	1
SLC13A1	1
SLC14A2	1
SLC19A3	1
SLC51A	1
SLC8A1-AS1	1
SLC9A2	1
SLPI	1
SND1	1
SNHG1	1
SNHG9	1
SNORA10	1
SNORA3A	1
SNORA3B	1
SNORA64	1
SNORA80B	1
SNORD12B	1
SNORD22	1
SNORD30	1
SNORD31	1
SNORD32A	1
SNORD33	1
SNORD34	1
SNORD35A	1
SNORD45B	1
SNORD47	1
SNORD65	1
SNORD79	1
SNORD80	1
SNORD81	1
SNORD93	1
SNX24	1
SPIRE2	1
STAMBPL1	1
STX18	1
STXBP5-AS1	1
SUSD6	1
TAF1D	1
TAFA2	1
TANC2	1
TAOK3	1
TAP1	1
TASOR	1
TET2-AS1	1
THSD7A	1
TIGD2	1
TJP2	1
TMCC3	1
TMEM266	1
TNC	1
TNF	1
TNFAIP3	1
TNFRSF8	1
TNNI3K	1
TPRG1	1
TRABD2B	1
TRIM8	1
TSNARE1	1
TTLL11	1
TUBB	1
TVP23A	1
UBE2Z	1
UBR4	1
UGCG	1
UHRF1BP1	1
UTRN	1
VSNL1	1
WDPCP	1
ZBED9	1
ZBTB32	1
ZCCHC8	1
ZDHHC2	1
ZFAND3	1
ZFYVE28	1
ZHX2	1
ZMIZ1	1
ZNF277	1
ZNF292	1
ZNF594-DT	1

## Sheet: CD4nv_vs_cm_CpG
CpG_ID	Coef.CD4nv.minus.CD4CM	P.value.adj.CD4nv.minus.CD4CM
cg03062944	0.897542	1.35e-36
cg19764668	0.862222	6.61e-33
cg14563948	0.861317	3.63e-37
cg14108380	0.852869	2.25e-29
cg01593570	0.847279	6e-41
cg11741818	0.84012	2.26e-31
cg26876834	0.83902	5.51e-31
cg11786338	0.83332	3.53e-37
cg24256544	0.832105	1.63e-33
cg22568270	0.832042	1.32e-41
cg15463550	0.830766	4.32e-38
cg04062032	0.830573	1.11e-29
cg26783962	0.830315	1.28e-29
cg06346126	0.829575	5.83e-35
cg14020052	-0.82442	7.71e-39
cg07920435	0.823594	6.37e-38
cg01420103	0.823586	8.63e-40
cg22318901	0.822886	1.21e-37
cg12134894	0.822394	6.03e-39
cg11245369	0.821977	3.03e-32
cg17785683	0.818619	5.77e-39
cg03920932	0.818465	2.4e-40
cg07427077	0.81843	1.09e-38
cg00222174	0.817479	3.97e-33
cg23700156	0.816346	2.36e-27
cg15838148	0.816291	7.31e-42
cg27198652	0.815527	1.91e-33
cg16236275	0.814408	1.9e-33
cg05631194	0.814085	1.71e-32
cg01904913	0.813666	3.98e-30
cg15666143	0.813239	9.95e-44
cg05352838	0.813231	6.3e-30
cg01012572	0.812995	3.79e-30
cg07028680	0.812795	2.62e-23
cg02193859	0.812248	7.27e-33
cg10206601	0.812098	1.91e-26
cg03165391	0.809367	3.05e-32
cg19633645	0.80824	1.99e-37
cg19197463	0.807543	3.23e-42
cg17316874	0.807439	3.8e-32
cg18917099	0.806593	9.56e-36
cg03729676	0.805728	6e-41
cg23627550	0.8057	1.62e-41
cg24212738	0.805577	6.96e-23
cg20473072	0.805348	1.03e-34
cg01397786	0.805316	3.14e-38
cg13996386	0.804198	3.16e-34
cg16061656	0.802322	5.29e-33
cg00640314	0.801858	2.04e-26
cg00892294	0.801697	6e-41
cg20859896	0.801059	8.11e-30
cg11291869	0.800124	1.22e-34
cg13246941	0.799928	5.67e-39
cg05835113	0.798579	2.03e-37
cg26703001	0.798245	8.51e-43
cg15138113	0.796618	1.67e-30
cg19574388	0.796463	6e-41
cg20034045	0.796251	6.58e-23
cg23939846	0.796177	8.43e-37
cg13423838	0.796083	3.45e-37
cg12154805	0.795935	1.74e-35
cg10903525	0.795187	2.65e-34
cg25537119	0.794529	2.38e-23
cg13714407	0.794432	5.23e-39
cg12023979	0.794349	6.31e-37
cg09563119	0.794245	1.3e-36
cg05228846	0.793624	5.03e-39
cg06246510	0.793563	8.02e-24
cg20313856	0.793538	2.17e-26
cg07418159	0.792747	2.47e-32
cg03725322	0.792633	5.35e-25
cg26961240	0.791932	1.2e-30
cg07142830	0.791583	2.91e-31
cg21498326	0.790948	3.06e-25
cg02123424	0.789692	7.35e-36
cg22786472	0.789454	5.02e-30
cg21223656	0.788997	6.13e-35
cg18121824	0.7889	3.25e-35
cg02066547	0.788426	6.3e-29
cg12696263	0.787643	1.11e-34
cg09594622	0.787549	1.03e-32
cg24376214	0.786455	2.46e-39
cg10884484	0.785903	7.76e-31
cg22232707	0.785738	1.17e-24
cg16693245	0.785592	1.38e-33
cg26498539	0.785397	2.34e-32
cg07019599	0.785102	1.71e-33
cg18508824	0.784969	1.32e-33
cg27205259	0.784873	1.02e-30
cg12802876	0.784786	9.4e-35
cg15933120	0.784747	1.81e-30
cg05933789	0.784577	2.58e-37
cg07937170	0.783536	7.25e-35
cg11355589	0.783443	1.49e-36
cg01394116	0.782971	2.58e-37
cg02658239	0.782845	1.17e-35
cg14054990	0.782095	5.5e-32
cg08730282	-0.781849	2.26e-23
cg13145193	0.781843	1.29e-33
cg02164748	0.781809	6.98e-35
cg09735269	0.781569	2.47e-27
cg18031557	0.781389	3.31e-28
cg17499954	0.781035	2.42e-39
cg22021226	0.780724	3.16e-34
cg19747271	0.780424	1.05e-33
cg25734089	0.780048	4.87e-34
cg05198507	0.779998	1.98e-36
cg11876705	0.779666	1.2e-39
cg15044867	0.779251	1.39e-29
cg13868520	0.778957	3.33e-32
cg22020052	0.778762	8.45e-29
cg00789792	0.778536	9.28e-35
cg11404469	0.77831	4.91e-32
cg04315865	0.778289	2.89e-39
cg08945795	0.778115	3.01e-35
cg00479463	0.777133	1.92e-24
cg11150303	0.777055	1.04e-32
cg14692284	0.776294	7.55e-26
cg23525051	0.776172	8.66e-30
cg17357341	0.7758	1.09e-40
cg18351805	0.775485	2.37e-28
cg09758805	0.775295	9.81e-29
cg08153306	0.773889	7.48e-27
cg10723736	0.773343	6.9e-31
cg07620038	0.772833	4.53e-30
cg19515360	0.772434	3.76e-38
cg23381998	0.772041	1.05e-40
cg22974245	0.771853	5.89e-32
cg16697344	0.770907	4.29e-31
cg20450082	0.770379	5.26e-33
cg07267974	0.77031	9.85e-35
cg14089503	0.770252	2.43e-22
cg20957316	0.770015	4.08e-33
cg06825878	0.769833	2.88e-30
cg15566520	0.76958	2.3e-32
cg20883510	0.768967	8.63e-40
cg14928941	0.76867	1.73e-29
cg19633100	0.768386	3.28e-31
cg06298751	0.768029	2.91e-29
cg16266809	0.767408	3.23e-42
cg17524466	0.76739	4.25e-27
cg20171999	0.767142	3.75e-27
cg06715204	0.767008	5.26e-27
cg23941537	0.766929	5.26e-26
cg20270159	0.766921	9.64e-32
cg17560340	0.7668	1.66e-32
cg18306301	0.766705	1.6e-28
cg01674623	0.765514	2.58e-35
cg16680125	0.765426	9.28e-32
cg16791322	0.765217	2.99e-34
cg15697595	0.764804	1.44e-26
cg19536605	0.76468	5.03e-29
cg26519249	0.764568	3.41e-31
cg01485215	0.764426	8.38e-36
cg21808020	0.763867	2.53e-31
cg05714732	0.763854	1.78e-33
cg22637006	0.763686	7.23e-28
cg23413777	0.763578	5.7e-32
cg09005612	0.763443	3.33e-32
cg06964899	0.763266	7.29e-24
cg05582310	0.762882	2.36e-31
cg01369027	0.762554	3.39e-36
cg27394911	0.762447	1.04e-33
cg20723815	0.762392	4.31e-32
cg22571135	0.762386	6.07e-35
cg10226149	0.762256	7.17e-37
cg14339466	0.761864	2.81e-33
cg16371214	0.761806	2.39e-27
cg05924153	0.761078	5.89e-31
cg26652957	0.761064	1.37e-30
cg18720486	-0.761059	1.49e-31
cg01419713	0.760896	3.24e-24
cg25571136	0.760288	1.53e-38
cg16273683	-0.760003	2.62e-33
cg00641002	-0.759982	2.13e-30
cg21751556	0.759705	5.64e-34
cg04873846	0.75941	3.74e-30
cg16801708	0.759226	3.06e-31
cg08595592	0.75915	1.09e-32
cg08344186	0.758709	1.2e-27
cg12645561	0.758515	4.03e-31
cg11745672	0.758455	2.46e-34
cg04601331	0.75841	6.41e-32
cg02925615	0.758345	3.88e-35
cg26794999	-0.758321	8.28e-29
cg18691720	0.757855	4.35e-37
cg02696607	0.757472	2.65e-32
cg15073665	0.757324	1.64e-28
cg14263349	0.757075	2.63e-32
cg15906260	0.756885	1.96e-30
cg02052157	0.756702	6.62e-34
cg01464186	0.755801	2.33e-26
cg13815445	0.755736	8.75e-37
cg01767711	0.755657	4.21e-40
cg05659087	0.755595	1.22e-31
cg17858351	0.755579	1.28e-37
cg24436054	0.755576	6.98e-36
cg27367066	0.755563	1.59e-34
cg10177030	0.755531	5.79e-33
cg08950514	0.755405	6.05e-31
cg04094885	0.755381	1.19e-31
cg22326736	0.755327	4.37e-19
cg03613942	0.755073	1.98e-32
cg14888243	0.75506	2.32e-33
cg26926919	0.755039	5.44e-33
cg00826304	0.754489	9.28e-37
cg08626800	0.75426	2.21e-30
cg01120733	0.754032	1.67e-29
cg05869491	0.753924	1.65e-32
cg07949722	0.753333	3.41e-30
cg09328744	0.752932	1.31e-36
cg22577878	0.752873	3.23e-31
cg08153812	0.752558	1.17e-25
cg17736802	0.752453	4.36e-28
cg04474366	0.752439	2.35e-31
cg09258455	0.752376	1.76e-31
cg08343600	0.752228	2.61e-33
cg11616457	0.75191	9.78e-30
cg25645553	0.751398	8.16e-33
cg00361040	0.751252	3.15e-35
cg07278971	0.75125	5.9e-31
cg06473288	0.751066	8.81e-28
cg13620240	0.751033	3.42e-33
cg16870156	0.751013	3.45e-23
cg10043665	0.750203	5.36e-27
cg04951104	0.75018	1.46e-30
cg06919472	0.749684	5.96e-35
cg03482710	0.749569	3.94e-37
cg25774094	0.748294	4.25e-30
cg12114888	-0.748256	1.15e-27
cg15292593	0.74822	1.98e-28
cg12968426	0.74772	2.7e-26
cg07684862	0.747579	3.45e-37
cg12120261	0.747286	7.12e-37
cg23867673	0.747285	1.91e-32
cg23745767	0.746907	5.23e-34
cg16218494	0.746853	6.7e-32
cg24511422	0.746705	9.6e-38
cg06625914	0.746674	1.3e-36
cg17777683	0.746584	3.76e-38
cg17515347	0.746561	1.73e-39
cg13908589	0.746439	1.2e-39
cg10217863	0.7464	3.21e-25
cg08268031	0.746357	4.59e-33
cg11375180	0.746345	1.03e-32
cg19149314	0.746238	1.61e-33
cg03775032	0.74623	1.06e-29
cg02360701	0.74601	7.62e-28
cg16158905	0.745714	2.72e-36
cg15761265	0.745447	3.63e-42
cg16296417	0.745407	2.5e-24
cg26732831	0.745292	3.46e-30
cg00869927	0.745292	1.36e-38
cg21190573	0.744826	6.49e-27
cg07775271	0.744578	5.77e-39
cg10373803	0.744576	3.85e-27
cg07996037	0.744339	2.6e-30
cg09256360	0.744001	2.81e-33
cg00868206	0.743913	2.34e-26
cg16328549	0.743743	9.64e-31
cg18385447	0.743641	3.16e-28
cg10514039	0.743626	2.37e-29
cg15384945	0.743546	9.06e-37
cg16744212	0.743236	1.8e-28
cg21552104	0.743061	1.14e-22
cg17355820	0.742859	2.13e-30
cg06089008	0.742265	1.23e-31
cg20350544	0.742238	4.82e-32
cg12847371	0.742216	1.63e-33
cg16658031	0.742207	1.51e-32
cg12019893	0.741795	1.21e-30
cg07552354	0.741742	3.4e-32
cg15387161	0.740434	6.29e-30
cg16836638	0.740187	5.46e-30
cg21308251	0.740109	2.86e-36
cg13755157	0.739846	3.2e-31
cg26384544	0.739823	3.99e-32
cg00826632	0.73969	2.41e-26
cg15368829	0.739667	1.22e-34
cg16101077	0.739428	6.8e-29
cg23053444	0.73938	1.3e-36
cg08914638	0.739246	7.83e-32
cg10471452	0.739238	3.38e-26
cg22916901	0.738931	2.74e-31
cg03224992	0.738901	1.15e-35
cg05259379	0.738758	2.17e-27
cg21194040	0.738753	3.73e-31
cg03092631	0.738353	7.93e-23
cg05890804	0.738283	3.96e-26
cg14830274	0.738204	7.47e-36
cg23880374	0.737879	1.53e-26
cg04375253	0.737521	4.87e-32
cg20110851	0.737516	6.95e-29
cg21852417	0.737483	9.89e-40
cg18156685	0.737108	2.71e-28
cg09927836	0.736789	4e-38
cg27141509	0.736757	5.48e-35
cg17031697	0.736395	6.31e-30
cg02393640	0.736148	2.22e-37
cg15930120	0.735938	1.69e-32
cg11089592	0.735165	4.82e-29
cg18721397	0.73505	1.77e-31
cg24902576	0.734951	2.01e-32
cg25191235	0.734593	2.58e-28
cg22321318	0.734513	1.75e-22
cg24159264	0.734209	1.25e-27
cg23123128	0.73395	3.17e-27
cg14813647	0.733843	1.6e-27
cg12613255	0.732701	2.5e-32
cg02250646	0.732313	6.48e-29
cg17846091	0.732256	6.27e-30
cg12800105	0.732201	3.59e-25
cg18264092	0.732201	8.46e-26
cg01165360	0.732106	3.01e-31
cg20200723	0.731852	7.38e-17
cg12503949	0.731333	1.92e-30
cg03607573	0.731275	3.35e-34
cg14232650	0.731032	3.81e-37
cg11548007	0.730847	9.05e-26
cg13534221	0.730789	2.55e-30
cg14714222	0.730632	3.76e-31
cg00797434	0.730595	3.57e-25
cg21570108	0.730369	3.42e-34
cg14178991	0.730328	2.63e-32
cg00944599	0.730132	6.88e-28
cg09097196	0.729633	8.5e-30
cg12240358	0.729579	1e-31
cg19055323	0.729506	4.66e-32
cg07224078	0.729412	5.49e-32
cg23145472	0.729254	2.79e-21
cg19916008	0.728992	9.79e-25
cg26314528	0.728774	6.11e-29
cg16651792	0.728587	7.62e-35
cg02418806	0.728531	6.3e-39
cg15782344	0.728378	2.58e-32
cg25790884	0.72793	1.18e-36
cg04276626	0.727866	2.83e-29
cg16435644	0.72781	3.1e-29
cg19007621	0.727625	1.41e-28
cg23433242	0.727201	7.87e-25
cg06414499	0.7272	4.82e-32
cg13279205	0.726879	9.43e-33
cg22604134	0.726773	1.01e-32
cg26453818	0.726655	3.09e-32
cg21094152	0.726508	1.35e-24
cg16581631	0.726315	1.22e-31
cg00670721	0.726268	1.25e-23
cg00428134	0.726181	3.4e-28
cg21303980	0.725996	1.01e-24
cg19928955	0.725983	3.75e-27
cg20035466	0.725822	4.87e-34
cg02075820	-0.725575	2.15e-24
cg03201337	0.725279	1.09e-28
cg16789764	0.725258	3.22e-27
cg06127316	0.7252	5.28e-34
cg07152429	0.725109	1.72e-21
cg15030584	0.724986	2.11e-30
cg09122679	0.724907	6.52e-27
cg17683940	0.724769	1.04e-28
cg05316708	0.724646	6.45e-31
cg11315621	0.724562	1.4e-27
cg13363748	0.724509	2.37e-23
cg02600199	0.724397	4.22e-38
cg11872231	0.724369	2.46e-34
cg09931909	0.724258	1.2e-39
cg13553829	0.723945	3.01e-33
cg26986713	0.723638	4.17e-41
cg26613367	0.723623	5.81e-22
cg17944339	0.723468	2.22e-21
cg21066155	0.723264	9.46e-34
cg17036641	0.722979	1.82e-33
cg01829707	0.722855	2.34e-30
cg13501042	0.72279	1.91e-31
cg15920472	0.722612	1.6e-30
cg20311002	0.722567	1.54e-28
cg21896865	0.722524	5.91e-37
cg11035584	0.722501	4.04e-26
cg20547015	0.722245	3.23e-42
cg23261319	0.721891	5.01e-35
cg14899252	0.721882	4.76e-37
cg11883561	0.72172	2.21e-34
cg04706229	0.72161	2.19e-27
cg15113672	0.721157	4.17e-24
cg25226152	0.720944	2e-36
cg22046455	0.720837	2.01e-29
cg03862987	0.720728	5.02e-31
cg04234104	0.720509	2.79e-36
cg04811411	0.720188	5.21e-31
cg03351739	0.720182	8.42e-28
cg27452612	0.720067	5.8e-28
cg09700833	0.719593	1.01e-29
cg24605325	0.719567	2.42e-28
cg26970797	0.71934	1.51e-32
cg01736956	0.71924	1.87e-29
cg03065503	0.718923	1.88e-29
cg26165117	0.718782	4.58e-28
cg00804785	0.718741	4.39e-25
cg13738686	0.718715	1.2e-39
cg08415762	0.718562	3.71e-28
cg18007970	0.718289	5.27e-37
cg08968302	0.7182	8.32e-28
cg27335585	0.718084	4.15e-26
cg24452282	0.717941	6.92e-30
cg08571810	0.717755	1.59e-31
cg09798252	0.71761	2.74e-30
cg05460226	-0.71757	1.53e-27
cg04279139	0.717534	4.13e-36
cg17073169	0.717353	2.04e-29
cg20894963	0.71735	4.79e-17
cg02163885	0.717155	4e-17
cg16070811	0.716994	9.63e-29
cg13375187	0.716972	2.21e-24
cg13166115	0.716659	1.08e-24
cg15855021	0.716387	1.37e-24
cg10990006	0.716355	5.41e-30
cg23208285	0.716275	6.83e-30
cg07920734	0.716268	1.28e-27
cg15416948	0.716172	2.44e-25
cg14279906	-0.715297	2.19e-27
cg17492574	0.715186	2.48e-27
cg26280976	-0.715049	5.55e-22
cg06329094	0.714958	1.83e-31
cg14791398	-0.714915	8.32e-28
cg23172333	0.714865	1.69e-32
cg07929642	0.714427	5.1e-26
cg13900692	0.714385	1.11e-34
cg05728756	0.714351	1.19e-35
cg02423856	0.714287	5.92e-35
cg03275049	-0.71419	7.44e-16
cg12767903	0.714178	2.86e-30
cg17203492	0.714053	3.68e-32
cg16248886	0.714029	1.57e-23
cg25929253	0.713986	2.42e-32
cg20385229	0.71381	1.63e-29
cg19397679	0.713645	2.48e-28
cg04654829	0.713594	3.88e-26
cg13910020	0.713325	6e-32
cg02767825	0.713225	2.74e-36
cg23305420	0.713162	6.62e-28
cg01618938	-0.713101	2.23e-26
cg24613135	0.713088	5.26e-32
cg03578193	0.713077	1.19e-31
cg25631863	0.712854	2.46e-29
cg05844821	0.712658	1.74e-30
cg15034393	0.712621	2.62e-27
cg17717448	0.712598	4.5e-32
cg11421365	0.71229	1.07e-29
cg07053784	0.711997	2.46e-17
cg21593149	0.711721	1.57e-19
cg15542570	0.711549	1.53e-28
cg25249713	0.711549	4.85e-32
cg02428556	0.711543	1.61e-29
cg00327399	0.711447	3.4e-28
cg07330114	-0.711414	7.36e-30
cg13736004	0.711247	3.86e-31
cg01204603	0.711113	6.97e-35
cg12367786	0.711096	2.85e-33
cg14799601	0.711095	1.78e-37
cg03942839	0.710856	1.06e-33
cg02493364	0.710795	1.06e-24
cg20828134	0.710706	8.51e-23
cg16424396	0.710627	1.17e-30
cg08092025	0.710577	2.64e-33
cg26189539	0.710571	4.74e-32
cg19644750	0.710461	2.04e-29
cg01720074	0.710218	1.66e-32
cg22333338	0.710218	1.91e-33
cg09462561	0.709825	6.02e-28
cg02484634	0.709781	1.95e-32
cg10225389	0.70958	2.24e-30
cg03413960	0.709283	3.71e-34
cg01480833	0.70917	9.88e-33
cg04565088	0.709158	1.04e-33
cg13697891	0.709125	7.51e-27
cg19876226	0.70906	9.5e-31
cg10281249	0.709044	5.36e-24
cg12135543	0.708999	1.08e-30
cg12592365	0.708859	3.56e-21
cg26432506	0.708745	3.6e-29
cg18376306	0.708573	1.08e-31
cg26533229	0.708543	5.42e-31
cg26837708	0.708543	3.52e-33
cg13400720	0.708507	3.88e-26
cg06245305	0.70835	7.36e-31
cg22392451	0.708156	2.58e-33
cg17178170	0.708006	4.25e-33
cg08328483	0.70794	2.1e-29
cg14453876	0.707919	3.14e-30
cg16265932	0.707425	3.85e-36
cg25636481	0.707411	4.21e-28
cg19369752	0.707378	1.55e-35
cg16642695	0.707255	5.24e-26
cg05579799	0.707227	6.35e-33
cg25816160	0.70711	1.91e-27
cg00184953	0.707011	9.67e-22
cg08675999	0.706807	2.03e-33
cg08938925	-0.706625	1.98e-24
cg14144359	0.706588	1.1e-27
cg13319542	0.706546	3.8e-27
cg22992948	0.706524	1.51e-25
cg03669394	0.70643	6.12e-39
cg06291798	0.706348	2.72e-28
cg09283583	0.706019	2.57e-41
cg17951016	0.705912	1.78e-35
cg02456922	0.705772	4.02e-32
cg24885723	-0.705763	1.44e-24
cg02841912	0.705266	9.18e-30
cg06864186	0.705223	1.41e-30
cg01563309	0.705165	2.87e-26
cg00163459	0.705047	1.37e-33
cg21595092	0.704989	2.03e-25
cg22355811	0.704984	1.97e-35
cg15894642	0.704881	1.94e-32
cg16374627	0.704733	4.5e-32
cg26632446	0.704654	3.93e-40
cg04163167	0.704612	1.65e-30
cg02512902	0.704327	4.11e-29
cg13580308	0.704077	3.72e-29
cg09847541	0.703791	3.72e-29
cg14533567	0.703715	1.68e-31
cg17996991	0.703534	2.09e-34
cg09315614	0.70334	4.08e-30
cg10515989	0.703194	1.61e-26
cg17857881	0.703186	9.02e-27
cg19309256	0.702988	3.47e-20
cg09433254	0.702834	7.18e-30
cg06635975	0.702784	1.04e-24
cg14180330	0.7025	1.58e-30
cg08445602	0.70234	3.37e-29
cg10073338	0.702089	2.14e-29
cg22138314	0.701823	1.55e-30
cg24082526	0.701806	5.61e-28
cg25223823	0.701745	1.79e-31
cg19619504	0.701568	2.86e-36
cg01965380	0.701508	1.65e-32
cg02947996	0.701447	5.56e-28
cg02711994	0.7013	4.87e-34
cg23169499	0.701021	1.33e-30
cg14908576	0.700645	4.88e-33
cg15027446	0.700505	1.7e-30
cg27531927	0.700414	3.94e-30
cg05008852	0.700279	1.21e-33
cg15765334	0.700083	5.8e-29
cg19576099	0.699936	6.34e-26
cg15439110	0.699767	2.9e-30
cg07830362	0.699707	3.1e-29
cg20752373	0.699538	1.74e-27
cg06791592	0.699244	1.73e-21
cg14465207	0.699049	4.15e-38
cg18941665	0.698994	2.22e-27
cg19585050	0.69889	1.55e-33
cg14209244	0.698787	2e-26
cg18598146	0.698318	3.38e-30
cg23772533	0.698271	3.01e-30
cg01060850	0.698143	1.33e-30
cg16809873	0.698005	2.81e-28
cg06297951	0.697939	7.5e-29
cg18998760	0.697918	2.41e-27
cg16553721	0.697847	5.27e-31
cg13376352	0.697737	3.73e-32
cg12369481	-0.697516	2.57e-27
cg04749873	0.697345	3.02e-26
cg07781401	-0.697287	1.14e-19
cg00332659	0.697092	3.79e-14
cg26498349	0.697027	3.55e-32
cg01400040	0.696847	1.95e-32
cg24686918	0.696634	3.61e-28
cg07842386	0.696601	1.77e-40
cg10652054	0.696586	3.42e-29
cg07828043	0.696569	2.7e-29
cg08010550	0.696551	4.17e-29
cg08426081	0.696341	2.04e-27
cg25364141	0.696242	7.98e-32
cg05753081	0.696153	1.25e-23
cg23009042	0.696131	1.03e-33
cg24452151	0.696099	7.62e-35
cg12682817	0.696098	1.27e-33
cg00875000	0.696098	2.83e-26
cg14531564	0.696022	5.76e-21
cg08656816	0.695954	9.28e-32
cg00213192	0.695537	5.14e-27
cg12574140	0.695513	1.51e-29
cg12583553	0.695496	3.68e-32
cg01208726	0.695425	2.35e-28
cg07496355	0.695333	1.17e-25
cg06180822	0.695266	6.39e-34
cg12688418	0.695236	1.04e-33
cg10556868	0.695068	2.51e-23
cg02955696	0.695062	1.87e-28
cg02853063	0.694867	1.64e-37
cg25129420	0.694771	1.06e-33
cg00886225	0.694599	8.33e-28
cg13719966	0.694388	4.66e-27
cg07439156	0.694266	7.76e-31
cg19299448	0.694265	2.01e-24
cg15348550	0.694113	2.16e-32
cg17819085	0.693739	9.73e-33
cg05010333	0.693618	4.06e-31
cg11574850	0.693511	2.09e-23
cg12828741	0.693505	2.74e-27
cg04165577	0.693243	6.2e-27
cg22579075	0.693242	1.04e-33
cg03499256	0.693115	2.5e-32
cg09307431	0.692883	2.57e-27
cg17474485	0.692646	3.81e-23
cg08082548	0.692465	6.38e-25
cg06754496	0.692377	2.02e-29
cg04441847	0.69224	9.25e-29
cg13484324	-0.692106	1.88e-25
cg23613882	0.691793	1.93e-32
cg05223683	0.691472	2.35e-29
cg20356197	0.691454	1.63e-31
cg25579368	0.691284	1.57e-28
cg05501617	0.691194	3.24e-28
cg01841651	-0.691094	5.3e-25
cg03650063	0.691049	4.36e-33
cg24111025	0.691037	8.9e-18
cg08845659	0.691002	4.09e-31
cg09827662	0.690993	1.05e-23
cg05889109	0.690929	2.26e-29
cg27273242	0.690902	1.2e-28
cg23200218	0.690829	1.64e-25
cg13680196	0.690695	5.07e-29
cg00226580	0.690502	2.25e-26
cg01127300	0.690486	2.71e-32
cg24809269	0.690453	3.38e-27
cg22056276	0.690184	5.16e-31
cg17850932	0.690009	2.02e-25
cg26582754	0.689921	3.94e-26
cg10808874	0.689741	2.83e-26
cg23318703	0.689709	2.03e-29
cg04066596	0.689687	4.1e-25
cg09473049	0.689575	1.82e-26
cg12867822	0.689112	1.17e-35
cg01926616	0.689043	1e-28
cg07260070	0.688985	7.6e-29
cg07897530	0.688855	1.27e-33
cg23755398	0.688753	1.99e-28
cg01245856	-0.688537	1.27e-27
cg13340947	0.688312	1.58e-31
cg13978337	0.688308	8.75e-34
cg15808453	0.688118	4.05e-29
cg18780271	0.687944	9.48e-29
cg15986314	0.687831	2.8e-30
cg20728901	0.687781	4.75e-25
cg12007634	-0.687779	3.51e-22
cg11107120	0.687703	3.11e-22
cg22583147	0.687455	4.31e-32
cg20639011	0.687429	4.83e-28
cg09046193	0.687378	3.55e-28
cg12703269	0.687308	5.01e-28
cg26857968	0.687094	9.27e-28
cg09662269	0.68703	8.11e-22
cg17404083	0.687019	1.31e-29
cg22247704	0.686859	1.02e-18
cg13598358	0.686702	1.32e-29
cg00533206	0.686225	7.11e-29
cg21642012	0.686099	4.63e-27
cg27183400	0.685967	8.32e-28
cg08371406	0.685954	1.17e-28
cg08356262	0.685734	5.5e-32
cg00554616	0.685673	7.62e-24
cg14375300	0.685613	6.34e-29
cg12367009	0.685559	5.17e-25
cg20181079	0.685538	1.11e-22
cg23047137	0.685372	6.55e-30
cg09911807	0.685165	1.1e-35
cg04628881	0.685076	1.23e-30
cg03731316	0.685039	1.01e-27
cg01292810	0.684937	1.16e-13
cg02144614	0.684857	4.84e-22
cg13279700	0.684823	1.18e-28
cg23749034	0.684798	3.36e-28
cg11781963	0.684721	7.67e-30
cg20370507	0.684616	1.73e-31
cg09325036	0.684585	4.44e-30
cg19003301	0.684477	9.64e-29
cg23304023	0.684452	2.48e-30
cg24784042	0.684431	6.29e-30
cg20287234	0.684302	2.61e-24
cg18442362	0.684146	3.87e-28
cg04602414	0.684051	2.47e-27
cg05461312	0.683989	1.69e-21
cg14584292	0.68382	2.41e-29
cg18968241	0.683733	5.68e-30
cg15925990	0.683433	3.46e-28
cg02782152	0.683384	6.43e-27
cg17702736	0.683381	9.18e-31
cg21113592	0.683086	6.22e-27
cg16524818	0.682957	7.49e-33
cg23316316	0.68292	1.26e-23
cg08190027	0.682576	4.49e-31
cg04949225	0.682525	2.31e-31
cg13116413	0.682189	6.67e-22
cg01183623	0.682144	5.55e-30
cg20780180	0.682094	3.51e-29
cg11855619	0.681848	2.77e-30
cg26646061	0.681839	2.53e-22
cg19538090	0.681664	7.27e-33
cg17864914	0.681601	2.37e-28
cg13335070	0.681532	5.22e-20
cg19736179	0.681367	2.02e-31
cg22549540	0.681306	4.79e-28
cg14512523	-0.681295	6.67e-24
cg06038956	0.681159	6.83e-27
cg17221226	0.680967	6.45e-30
cg21662081	0.680466	5.26e-27
cg05673506	0.68037	9.31e-29
cg02830178	0.680317	7.2e-30
cg20858481	0.680304	2.82e-33
cg01938880	0.680146	4.86e-28
cg21073212	0.680079	4.96e-27
cg00045515	0.680047	1.77e-28
cg17311132	0.679947	4.19e-34
cg00650273	0.679837	2.24e-30
cg20758834	0.679787	6.35e-33
cg00763961	0.679646	5.39e-28
cg11993828	0.679639	2.66e-31
cg13126984	0.679556	8.78e-23
cg25827670	0.67952	1.02e-28
cg13088427	-0.679144	1.52e-24
cg26448081	0.678876	3.99e-26
cg00757192	0.678875	1.52e-30
cg02968445	0.678751	3.87e-30
cg09400362	0.678529	1.78e-28
cg06243242	0.678483	4.53e-32
cg01957599	0.678415	3.03e-31
cg08943895	0.678231	1.87e-32
cg15454110	0.677947	6.91e-28
cg13853721	0.677794	1.27e-30
cg11263958	0.677784	5.77e-29
cg08847918	0.67774	5.96e-33
cg03812676	0.677666	1.1e-30
cg06626750	0.677451	2.98e-25
cg19088912	0.677371	3.01e-26
cg19922022	0.6772	2.75e-28
cg00482555	0.676746	3.31e-26
cg21049302	0.676739	2.06e-11
cg19632186	0.676715	1.14e-21
cg09557413	0.676526	3.23e-27
cg19181811	-0.676513	2.43e-19
cg22629591	0.676387	2.55e-27
cg01151584	0.67636	9.24e-24
cg21524620	0.676179	1.45e-28
cg23897224	0.676064	2.02e-25
cg24502490	0.676052	1.81e-31
cg26316423	0.675948	1.04e-26
cg15163909	0.675804	1.81e-30
cg22707529	-0.675673	3.18e-27
cg12076803	0.675601	5.25e-26
cg12428270	0.675446	1.18e-28
cg01221377	0.675382	1.48e-30
cg19309928	0.675323	9.79e-16
cg14109388	0.675178	5.18e-28
cg17497599	0.675149	1.82e-27
cg00110666	0.675068	6.12e-27
cg27193641	0.675037	3.79e-29
cg14475527	0.674897	4.74e-36
cg24559044	0.674619	2.41e-22
cg10600295	0.674608	2.43e-23
cg18505698	0.674492	9.19e-30
cg06970699	0.67443	3.9e-30
cg24145401	0.674013	3.88e-33
cg20709373	0.673988	9.2e-24
cg22061832	-0.673832	2.35e-20
cg21438984	0.673767	6.01e-33
cg19482216	0.673732	4.08e-30
cg02130906	0.673697	1.38e-27
cg20821314	0.673691	1.73e-31
cg22998640	0.673683	2.1e-33
cg00219327	0.673496	1.29e-28
cg24115681	0.67308	1.74e-35
cg09276842	0.673003	5.77e-20
cg04292594	0.672983	4.92e-33
cg04702507	0.672931	1.13e-28
cg20994118	0.672779	5.4e-30
cg12753923	0.672748	9.47e-27
cg08329501	0.672713	1.42e-24
cg20210051	0.67252	4.91e-31
cg16201957	-0.672337	1e-24
cg10269608	0.672096	1.02e-28
cg08365609	0.672	1.01e-28
cg14837850	0.671824	1.76e-24
cg18341492	0.671816	1.51e-23
cg15290942	0.671568	2.05e-25
cg00301576	0.67149	4.71e-31
cg02406032	0.671453	1.69e-21
cg00491064	0.671179	1.12e-27
cg04061196	0.671079	1.67e-32
cg00778996	0.670935	5.01e-26
cg14885993	0.670622	4.87e-34
cg23089272	0.670413	9.1e-28
cg18108653	0.670391	2.36e-29
cg22566312	0.670379	6.43e-34
cg06484496	0.670349	4.25e-27
cg19732273	0.670188	9.91e-26
cg04083145	0.670043	7.33e-32
cg06266994	0.670013	8.88e-23
cg24401711	0.669699	1.54e-26
cg24507742	0.669595	3.78e-29
cg16714853	0.669552	1.6e-33
cg06708133	0.669486	9.8e-31
cg10513018	0.669359	2.2e-28
cg16072311	0.669357	1.1e-29
cg04458195	0.669247	3.15e-35
cg00462170	-0.669211	1.95e-29
cg01630060	0.66912	2.03e-31
cg14758501	0.668921	5.12e-29
cg19906672	0.668804	3.11e-19
cg06968164	0.66878	4.49e-30
cg10048614	0.668722	8.57e-26
cg22699507	0.668688	4.99e-31
cg26049330	0.668645	3.08e-30
cg21876098	0.668607	3.36e-33
cg05863174	0.668493	4.68e-28
cg20863321	0.668255	1.17e-31
cg17371189	0.668187	2.73e-26
cg20175324	0.668151	2.18e-28
cg10446995	0.66805	8.02e-29
cg26993334	0.667977	1.81e-27
cg12700074	-0.667903	8.28e-23
cg08017268	0.66787	1.65e-28
cg17217296	0.667815	1.51e-27
cg03665078	0.667714	8.85e-27
cg14297410	0.667685	2.62e-33
cg05196858	0.667521	1.44e-28
cg14609587	0.667471	1.03e-25
cg03043406	0.667439	1.66e-26
cg00388210	0.667195	1.27e-28
cg08559711	0.667077	2.17e-31
cg01360627	0.666945	2.08e-23
cg10550416	-0.666923	2.66e-22
cg20899661	0.666912	1.06e-16
cg18213268	0.666901	1.6e-29
cg02646515	0.666888	1.88e-36
cg05912807	0.66653	3.59e-32
cg20522726	0.666076	4.55e-34
cg06300318	0.665955	5.09e-28
cg01123725	0.665929	9.04e-35
cg24458314	0.665868	3.11e-33
cg14048158	0.665828	4.44e-19
cg05313644	0.665759	3.58e-20
cg12440167	0.665737	1.56e-29
cg01926175	0.665731	2.89e-28
cg03972727	0.665615	2.67e-26
cg26132229	0.665613	1.23e-28
cg10829004	0.665433	9.4e-32
cg17918940	0.665403	2.72e-22
cg00364704	0.665364	4.15e-20
cg09220123	0.665238	1.06e-29
cg02880390	0.665223	9.02e-28
cg08933580	0.665033	5.68e-30
cg07086736	0.665027	1.5e-19
cg12028969	0.665022	5.16e-31
cg02698111	0.665013	8.43e-25
cg15134506	0.664903	4.19e-30
cg22827174	0.664896	2.01e-23
cg00633949	0.664795	6.56e-27
cg10751316	0.664752	1.65e-23
cg16032061	0.664712	5.13e-23
cg10432569	0.664635	5.14e-29
cg21917510	0.664545	1.81e-31
cg16237606	0.664494	2.24e-28
cg12774189	0.664461	6.02e-29
cg13299325	0.664457	3.44e-18
cg01188753	0.664395	1.15e-30
cg00869661	0.66436	4.92e-33
cg26917638	0.664342	3.62e-26
cg08405630	0.664282	2.86e-36
cg23915782	0.664259	1.65e-23
cg02471987	0.664129	1.65e-27
cg02882775	0.663973	1.99e-32
cg01355030	0.663822	1.72e-26
cg22664614	0.663691	7.18e-28
cg11714602	0.663647	3e-33
cg10890738	0.663441	5.07e-31
cg21301423	0.663431	2.17e-30
cg03318906	0.663175	7.33e-24
cg13547213	0.663167	6.07e-31
cg18657751	0.663076	2.19e-26
cg22015766	0.663026	5.81e-23
cg16495782	0.662947	1.95e-32
cg10909610	0.662784	1.25e-22
cg22631825	0.662721	2.32e-31
cg23691182	0.6627	2.52e-30
cg04575476	0.66265	1.2e-31
cg09567048	0.662642	7.57e-25
cg05656850	0.662576	3.25e-22
cg01435151	0.662552	2.42e-21
cg11796219	0.66243	5.3e-22
cg16704590	0.66243	2.38e-29
cg21301669	0.662229	7.04e-32
cg14359811	0.662197	1.25e-29
cg03622700	0.661999	1.25e-24
cg03035849	-0.661855	4.24e-26
cg21238234	0.661743	7.66e-29
cg18203393	0.661436	3.46e-29
cg26144027	0.661428	4.14e-28
cg06413718	0.661308	2.19e-29
cg18179494	0.661224	3.18e-26
cg22478317	0.661177	2.05e-25
cg06882116	0.661149	3.74e-28
cg00490406	0.66103	3.83e-25
cg19314159	0.660893	8.56e-25
cg22374491	0.660824	2.16e-32
cg24105144	0.660787	2.79e-27
cg14008732	0.660702	7.54e-26
cg02145324	0.660661	2.12e-27
cg11411861	0.660625	3.03e-25
cg15862137	0.660068	1.95e-28
cg20727127	0.660034	6.7e-32
cg13984040	0.65978	3.57e-28
cg22295925	0.659563	7.43e-32
cg26190515	0.659558	2.53e-30
cg27624395	-0.65953	7.61e-20
cg08014182	0.659283	2.88e-30
cg14338590	0.659145	1.27e-28
cg25680918	0.6591	2.19e-32
cg11149971	0.658557	7.71e-26
cg22145318	0.658495	1.55e-31
cg07199562	0.658469	2.42e-23
cg05921513	0.658385	1.12e-28
cg04263658	0.658297	2.22e-31
cg01459845	0.658204	9.08e-26
cg19983391	0.658064	7.59e-30
cg25196374	0.658062	2.71e-34
cg17637327	-0.658046	1.33e-20
cg01233840	0.658029	1.03e-28
cg18833386	0.657999	2.57e-31
cg21125605	0.657782	2.85e-28
cg26400074	0.657549	2.61e-24
cg02108006	0.657465	1.98e-32
cg12431517	0.657375	3.11e-26
cg05444613	0.657372	1.25e-29
cg04533834	0.657089	2.63e-23
cg25090204	0.65708	1.1e-20
cg14747453	0.65697	2.96e-31
cg00160143	0.656798	7.02e-25
cg03067929	0.656695	2.83e-28
cg23777197	0.656601	5.69e-21
cg23008418	0.656601	2.07e-27
cg15683823	0.656592	8e-34
cg01591526	-0.656565	3.48e-21
cg10655885	0.6565	5.36e-24
cg07113062	0.65647	1.41e-28
cg20495370	0.656412	1.18e-29
cg06369187	0.656365	3.21e-27
cg08498836	0.656283	2.6e-22
cg11104177	0.656272	1.35e-23
cg01546561	0.656267	3.28e-25
cg23398131	0.65618	5.71e-25
cg06346150	0.656143	8.49e-25
cg15509704	0.656102	6.89e-26
cg20389954	0.656077	2.04e-24
cg17209310	0.655983	5.83e-27
cg03993335	0.655902	4.19e-26
cg19257739	0.655885	5.86e-25
cg14169134	0.655846	2.25e-26
cg06442437	0.655801	1.53e-28
cg02316833	0.655738	6.29e-27
cg08665416	0.655613	7.41e-28
cg16804428	-0.655591	1.44e-21
cg26002686	0.65558	2.7e-25
cg14898767	0.655448	1.01e-27
cg12445613	0.655365	3.62e-30
cg23580115	0.655277	3.33e-26
cg02726722	0.655273	9.11e-29
cg07686693	0.655228	4.34e-33
cg17529663	0.654876	9.05e-30
cg23721902	0.654873	3.16e-25
cg22715764	-0.654772	4.16e-26
cg11029667	0.654588	7.62e-30
cg15348877	0.65445	9.92e-30
cg04517546	0.654415	2.04e-27
cg09953995	0.654314	3.47e-25
cg13480465	0.654227	5.97e-30
cg09250072	0.6541	3.51e-24
cg07866765	0.653868	9.56e-26
cg27417567	0.653821	2.98e-30
cg23787348	0.653716	5.86e-32
cg22384423	0.653704	5.16e-24
cg19782242	0.653481	8.76e-27
cg01584183	0.653458	5.99e-27
cg10455314	0.65328	3.5e-23
cg25531857	0.653234	1.37e-27
cg02528630	0.653213	8.6e-25
cg12336777	-0.65313	1.44e-19
cg25107624	0.653011	1.1e-35
cg06661311	0.652972	1.16e-28
cg22610399	0.652865	6.4e-27
cg27402303	0.652842	1.69e-26
cg12134752	0.652748	1.3e-29
cg25867383	0.652482	2.46e-28
cg26734440	0.652429	5.54e-27
cg14596589	-0.652343	2.58e-16
cg16508182	0.652235	1.8e-32
cg18683060	-0.652196	7.94e-23
cg27467485	0.652177	9.69e-21
cg21159885	0.652162	1.66e-25
cg02149394	0.651977	4.41e-31

## Sheet: CD4nv_vs_cm_gene
Gene_ID	#CpG_hits
RASGRP4	35
NFATC2	32
RCHY1	20
ZFAS1	15
ATE1	12
CFLAR	12
SP110	12
ATXN1	10
CUTA	10
HELLS	10
NFATC1	10
RGS6	10
ASPH	9
HNRNPF	9
SATB1	9
BACH2	8
LDAH	8
LINC-PINT	8
PHACTR2	8
RAD23A	8
TNFAIP8	8
UEVLD	8
VGLL4	8
VOPP1	8
CADM1	7
IGF2BP2	7
PIK3R5	7
ZMYND11	7
ZNF438	7
ARHGAP12	6
ARHGAP25	6
CD58	6
EPB41	6
HNRNPLL	6
NTRK2	6
PLAT	6
PNMA8A	6
PRDX3	6
SNORD12	6
ZC3H14	6
ZEB1	6
ADAM22	5
AMN1	5
BCAT1	5
C12orf42	5
CATSPERE	5
ECHDC1	5
FOXP1	5
HDAC9	5
HHLA2	5
HSD17B4	5
KCNAB1	5
MAD1L1	5
PKP4	5
PPP2R5C	5
RBMS3	5
RNF38	5
SFI1	5
SLA	5
SLC5A11	5
SLIRP	5
WWOX	5
ZBTB20	5
ABLIM1	4
AIM2	4
ARHGAP26	4
ATG3	4
BCAR3	4
CD84	4
CGNL1	4
COL12A1	4
CTNNA1	4
DIAPH3	4
DPP6	4
DPP8	4
FAM71F2	4
GALK2	4
GAS7	4
GNAL	4
GRK4	4
HOMER2	4
HYOU1	4
KIF21A	4
LAMA3	4
LINC00539	4
LINC02888	4
LIPF	4
MARCHF10	4
MAST4	4
MSRA	4
NMU	4
NPHP4	4
PALM2AKAP2	4
PICALM	4
PRKDC	4
PTPRC	4
PTPRS	4
RAB11FIP1	4
RASSF8	4
RBPMS	4
RPL13	4
RPL13A	4
SDF4	4
SLC22A23	4
SLIT3	4
STAU2	4
SUGCT	4
TACC2	4
TBC1D14	4
THBS4	4
TNFRSF19	4
WDPCP	4
ZNF638	4
ZNF691	4
AKAP7	3
ALDH7A1	3
ANK2	3
ANTXR1	3
CACNA1D	3
CASP8AP2	3
CCDC88A	3
CCL5	3
CD226	3
CPA5	3
CPNE4	3
CREB5	3
CUL3	3
DIS3	3
EIF4A2	3
EIF4G2	3
ENTR1	3
EOGT	3
FBXO30-DT	3
FBXW11	3
G3BP2	3
GNL3	3
GPR176	3
GRIK4	3
GTDC1	3
HECW2	3
HPS5	3
HSPBP1	3
ICA1L	3
IL21-AS1	3
ILDR1	3
KRTAP19-5	3
LMO7	3
MAK	3
MATN4	3
MCPH1	3
MCTP1	3
MEOX1	3
MITF	3
MYH14	3
OGDH	3
OSBP2	3
PC	3
PLXNC1	3
POLE2	3
PSMD9	3
RALGAPA2	3
RIMS2	3
RNGTT	3
RORA	3
RPS18	3
SGCE	3
SH3RF2	3
SHLD1	3
SLC1A5	3
SLC7A7	3
SNORA4	3
STK31	3
SUGT1P4-STRA6LP-CCDC180	3
TAB2	3
TAMM41	3
TBC1D4	3
TNFRSF8	3
USP38	3
WWTR1	3
ZBTB44	3
ALKBH1	2
ALMS1	2
AMZ1	2
AP2A2	2
ARHGAP19	2
ARMC2	2
ASAP1	2
ATAD1	2
BCKDK	2
CCR5	2
CDH24	2
CELF2	2
CEP112	2
CEP83	2
CIT	2
CLASP2	2
CPVL	2
CSNK1E	2
CTIF	2
CTNNBL1	2
CWC27	2
CXXC4	2
CXXC4-AS1	2
DACT1	2
DCDC2	2
DENND1A	2
DPY19L3	2
EHF	2
EIF2D	2
EML4	2
ETV7	2
EVI5	2
FAF1	2
FSIP1	2
GPHN	2
GSTO2	2
HCLS1	2
HGSNAT	2
HIBCH	2
HIP1	2
HSPD1	2
IL21	2
IL2RA	2
ILRUN	2
ITGA6	2
KCNH1	2
KCNMB2-AS1	2
KCTD1	2
KDM2B	2
KIF1B	2
LDB2	2
LINC01258	2
LINC01599	2
LOC101929710	2
LPAR1	2
LRRC8D	2
MAEA	2
MAGI2	2
MDFIC	2
MIPEPP3	2
MKKS	2
MLLT3	2
MSC-AS1	2
MYO10	2
MYO18B	2
NAMPT	2
NAV2	2
NCKAP1L	2
NCOR1	2
NRXN2	2
NSD3	2
NSRP1	2
OSBPL6	2
OXR1	2
PDIA6	2
PDZRN4	2
PGAM1	2
PHF20L1	2
PIP5K1B	2
PITPNM2	2
PIWIL2	2
PLD1	2
PPP1CC	2
PPP2R2A	2
PREX1	2
PRKAG2	2
PRTG	2
PSMB9	2
PSORS1C3	2
RASGRP1	2
RASGRP3	2
RBL1	2
RGS12	2
RIOK2	2
RPL13AP5	2
RPL27A	2
RPSA	2
RPTOR	2
RTN1	2
RYR1	2
SCIN	2
SEC24C	2
SETDB2	2
SF3B3	2
SGIP1	2
SGMS1	2
SHQ1	2
SLC26A8	2
SLC35A5	2
SLC35F3	2
SMAD3	2
SMC6	2
SNORA3A	2
SNORA3B	2
SNORD12B	2
SNORD32A	2
SNORD33	2
SNORD34	2
SNORD35A	2
SRSF1	2
SRSF7	2
SYNE1	2
SYT12	2
TAP1	2
TBC1D22B	2
TG	2
THAP6	2
THSD4	2
TMEM127	2
TMEM266	2
TNF	2
TNFSF14	2
TNKS2-AS1	2
TPK1	2
UBE2H	2
VMP1	2
WDR17	2
WDR25	2
WEE1	2
YWHAE	2
ZEB2	2
ZMAT3	2
ZNF292	2
ZNF662	2
ZPBP2	2
ABCA13	1
ABCC12	1
ACAA2	1
ADAM19	1
ADHFE1	1
AHR	1
AIP	1
AKAP6	1
ANKRD11	1
ANKS1B	1
ARAP2	1
ARHGAP19-SLIT1	1
ARHGAP32	1
ASIC2	1
ATP9A	1
B3GALNT2	1
B4GALNT3	1
BCL2	1
BRIP1	1
BTBD16	1
C9	1
CA6	1
CAMK1G	1
CAP2	1
CAPZA1	1
CCDC146	1
CCDC180	1
CCDC73	1
CCR5AS	1
CDHR3	1
CDKAL1	1
CELF2-AS2	1
CEP192	1
CGAS	1
CLECL1	1
CLIC4	1
CLIC6	1
CLRN3	1
CPLX2	1
CPQ	1
CRIM1	1
CSPG5	1
CST6	1
CTSC	1
DHTKD1	1
DLEU1	1
DNAJC15	1
EEF1A1	1
EHD1	1
EIF2A	1
EIF2AK3	1
EML4-AS1	1
ERC2	1
EVC	1
EXOC4	1
FAM13A-AS1	1
FBXO36	1
FRMD4B	1
FSTL4	1
FYN	1
GALM	1
GAS5	1
GCNT1	1
GHITM	1
GLDC	1
GLOD4	1
GOLPH3	1
GPR55	1
GPRIN3	1
GRAMD1B	1
GRK3	1
HDAC4	1
HDLBP	1
HEATR5A	1
HECTD4	1
HERC1	1
HKDC1	1
HMCN1	1
ICOS	1
IL2	1
IL23R	1
IL5	1
INHBA-AS1	1
IQGAP2	1
IRF2	1
ITK	1
IZUMO2	1
KCNH8	1
KCNJ6	1
KIAA0319L	1
KIAA0930	1
KIF13B	1
KIF3B	1
KL	1
KPNA6	1
KRTAP4-1	1
KSR1	1
LGTN	1
LHFPL6	1
LINC00158	1
LINC00880	1
LINC01166	1
LINC01167	1
LINC01392	1
LINC01491	1
LINC02328	1
LINC02541	1
LMO2	1
LNX1	1
LOC100419583	1
LOC101928168	1
LOC101928371	1
LOC101928516	1
LOC101929319	1
LOC102503427	1
LOC102724084	1
LOC157273	1
LOC283856	1
LPGAT1	1
LRIG1	1
LRRTM2	1
LTN1	1
LUZP6	1
MAML3	1
MANSC4	1
MAP3K20	1
MAP3K20-AS1	1
METTL3	1
MINDY3	1
MIR100HG	1
MIR1204	1
MIR1248	1
MIR196A1	1
MIR21	1
MIR3681HG	1
MIR548F1	1
MIR548H4	1
MIR548N	1
MIR548W	1
MIR5694	1
MIR7848	1
MIR8074	1
MOB1A	1
MORC1	1
MRM3	1
MTPN	1
N4BP1	1
NCOA2	1
NELFCD	1
NIBAN1	1
NID1	1
NPAT	1
NSMCE2	1
NTM	1
NTN4	1
NUAK1	1
NUCB2	1
NUGGC	1
NUP133	1
OR4D11	1
PARD6G	1
PBRM1	1
PEBP4	1
PEX14	1
PHACTR2-AS1	1
PIBF1	1
PIP4K2A	1
PLEKHA7	1
PPP1R14C	1
PRKCA	1
PRPF39	1
PSMD14	1
PSTPIP1	1
PYGO1	1
PYROXD1	1
RAB3GAP2	1
RABGGTB	1
RAD50	1
RAF1	1
RAPGEF1	1
RBM20	1
RBM22	1
RELB	1
RHEB	1
RHOU	1
RPS2	1
RPS8	1
RYR2	1
SEC11C	1
SEC24D	1
SEC61G-DT	1
SEPSECS	1
SLC12A7	1
SLC16A10	1
SLC2A13	1
SMC5	1
SNHG6	1
SNHG9	1
SNORA10	1
SNORA6	1
SNORA63	1
SNORA64	1
SNORA81	1
SNORD19B	1
SNORD38A	1
SNORD45B	1
SNORD47	1
SNORD79	1
SNORD80	1
SNORD81	1
SNORD87	1
SNX24	1
SNX31	1
SPATA24	1
SRFBP1	1
STAG1	1
STAMBPL1	1
STARD13	1
STK39	1
STRIT1	1
STX18	1
SUB1	1
SULT1E1	1
TAF1D	1
TASOR	1
TEC	1
TERF2IP	1
TESK2	1
THBS1	1
THEMIS	1
TIGIT	1
TLL2	1
TMCC3	1
TMEM131	1
TMEM212-AS1	1
TMEM38B	1
TNC	1
TNFAIP6	1
TNKS2	1
TOPAZ1	1
TOX	1
TPTEP2-CSNK1E	1
TRABD2B	1
TRRAP	1
TSBP1	1
TTC39C	1
TTC39C-AS1	1
UBALD2	1
UBE2Z	1
ULK4	1
USP34	1
USP48	1
USP53	1
USP54	1
UST	1
UTRN	1
VAV3	1
XRCC5	1
XXYLT1	1
XYLT1	1
YBX1	1
ZBED9	1
ZBTB32	1
ZC2HC1B	1
ZDHHC2	1
ZFAND3	1
ZNRF3	1

## Sheet: CD8nv_vs_cm_CpG
CpG_ID	Coef.CD8nv.minus.CD8CM	P.value.adj.CD8nv.minus.CD8CM
cg04267686	0.865637	4.68e-34
cg03062944	0.86423	8.47e-36
cg12023979	0.856373	4.52e-38
cg18051234	0.849731	2.87e-28
cg24256544	0.848666	9.33e-34
cg05228846	0.847482	5.27e-40
cg15761265	0.847383	4.97e-44
cg06715204	0.845492	1.22e-28
cg22568270	0.845385	7.75e-42
cg01593570	0.842526	8.61e-41
cg06300318	0.838328	7.19e-32
cg06864186	0.837566	2.11e-33
cg27198652	0.834447	9.65e-34
cg23381998	0.83407	7.75e-42
cg01397786	0.834021	1.01e-38
cg17217296	0.832687	3.03e-31
cg00789792	0.830901	8.93e-36
cg17785683	0.830875	4.11e-39
cg25867383	0.830755	2.29e-32
cg01420103	0.830536	7.94e-40
cg20473072	0.830354	3.87e-35
cg19633645	0.829881	9.45e-38
cg15765334	0.829035	8.65e-32
cg15838148	0.829014	6.02e-42
cg23627550	0.829	7.75e-42
cg23413777	0.828654	2.96e-33
cg14563948	0.82863	2.24e-36
cg19515360	0.828557	2.82e-39
cg26783962	0.827584	1.46e-29
cg26703001	0.826549	1.43e-43
cg13375187	0.825841	9.01e-27
cg15666143	0.825448	4.97e-44
cg16697344	0.825363	3.39e-32
cg00650273	0.825121	1.4e-33
cg18508824	0.82434	2.34e-34
cg21570108	0.824264	3.6e-36
cg11245369	0.823643	3.2e-32
cg22392451	0.823589	8e-36
cg07937170	0.823425	1.25e-35
cg11872231	0.821706	2.07e-36
cg17524466	0.821603	2.95e-28
cg02253134	0.821205	2.95e-32
cg23939846	0.820747	3.43e-37
cg03917666	0.820401	4.14e-27
cg07267974	0.820226	1.04e-35
cg04276626	0.820015	2.91e-31
cg03942839	0.819645	4.68e-36
cg03065503	0.819473	1.23e-31
cg07775271	0.81941	1.93e-40
cg17515347	0.819233	5.9e-41
cg11355589	0.818794	3.56e-37
cg02515217	0.818344	1.99e-28
cg05933789	0.818027	6.53e-38
cg03729676	0.817906	4.21e-41
cg10636246	0.817651	3.95e-28
cg21223656	0.817517	1.81e-35
cg07828043	0.816642	6.14e-32
cg02130906	0.816573	8.41e-31
cg07028680	0.816292	1.9e-23
cg01767711	0.81547	3.25e-41
cg25571136	0.815179	1.44e-39
cg11213983	0.814405	6.38e-33
cg26961240	0.814286	4.2e-31
cg24401711	0.814159	8.27e-30
cg16791322	0.81372	3.19e-35
cg09563119	0.813718	6.73e-37
cg19574388	0.813501	3.33e-41
cg09005612	0.813463	3.42e-33
cg00774023	0.813314	1.15e-28
cg05835113	0.812296	1.43e-37
cg07920435	0.811899	1.62e-37
cg16265932	0.811798	2.39e-38
cg03224992	0.811319	3.66e-37
cg05889109	0.811272	4.87e-32
cg07427077	0.811112	2.39e-38
cg17560340	0.810928	2.27e-33
cg13246941	0.809926	4.27e-39
cg12120261	0.809503	4.27e-38
cg00892294	0.808662	4.4e-41
cg14339466	0.808115	3.41e-34
cg02658239	0.808049	4.49e-36
cg22637006	0.807779	8.06e-29
cg06346126	0.80772	2.1e-34
cg12696263	0.807373	5.35e-35
cg26993334	0.807058	1.25e-30
cg18544034	0.806635	7.08e-33
cg13423838	0.8064	2.84e-37
cg14830274	0.805898	3.15e-37
cg00490406	0.805772	1.86e-28
cg24145401	0.805597	4.24e-36
cg21751556	0.805419	6.84e-35
cg20110851	0.805224	2.35e-30
cg03499256	0.804736	8.54e-35
cg14485407	0.804659	6.94e-29
cg04654829	0.804532	3.72e-28
cg09927836	0.804457	1.6e-39
cg23261319	0.804359	8.29e-37
cg07019599	0.804218	8.32e-34
cg05747633	0.80393	5.73e-28
cg20311002	0.803785	2.51e-30
cg15463550	0.803539	2.44e-37
cg16266809	0.803307	6.6e-43
cg19747271	0.803168	4.16e-34
cg02925615	0.802992	5.1e-36
cg22020052	0.802837	2.53e-29
cg17357341	0.802423	3.89e-41
cg26632446	0.801751	5.82e-42
cg17777683	0.800925	2.82e-39
cg13900692	0.800735	1.52e-36
cg16809873	0.800491	1.44e-30
cg22571135	0.800437	1.08e-35
cg13620240	0.800139	3.52e-34
cg25790884	0.800002	4.09e-38
cg14169134	0.799961	1.06e-29
cg03482710	0.799844	4.27e-38
cg25872690	0.799505	5.22e-27
cg16801708	0.799385	4.66e-32
cg12682817	0.799016	6.67e-36
cg22992948	0.7973	1.36e-27
cg07278971	0.796436	6.69e-32
cg04315865	0.79619	1.56e-39
cg17499954	0.796159	1.49e-39
cg22786472	0.795457	3.78e-30
cg20035466	0.79534	1.54e-35
cg07830362	0.795016	2.3e-31
cg03578193	0.794884	2.14e-33
cg12867822	0.794764	5.51e-38
cg24376214	0.794655	2.15e-39
cg18121824	0.794435	3.08e-35
cg26876834	0.794099	4.88e-30
cg19011089	0.793956	3.77e-29
cg04000684	0.79339	1.98e-26
cg14372472	0.792831	2.67e-28
cg16435644	0.792742	1.19e-30
cg03556491	0.792602	6.68e-32
cg13714407	0.792262	7.49e-39
cg08415762	0.791804	8.69e-30
cg13738686	0.791724	3.89e-41
cg11381954	0.791599	4.75e-34
cg20200723	0.791542	3.81e-18
cg08595592	0.791445	2.66e-33
cg13996386	0.791428	7.55e-34
cg05714732	0.7911	5.56e-34
cg16072311	0.790789	1.86e-32
cg17936807	0.790473	4.71e-31
cg05408896	0.790461	4e-27
cg03165391	0.790273	8.56e-32
cg16371214	0.790094	5.52e-28
cg02711994	0.78978	5.46e-36
cg07418159	0.789651	3.26e-32
cg00222174	0.78931	1.81e-32
cg01452308	0.788981	1.44e-24
cg06371135	0.788857	7.38e-25
cg26453818	0.788731	1.6e-33
cg16061656	0.788642	1.24e-32
cg19764668	0.788605	2.32e-31
cg05890804	0.788596	2.94e-27
cg23318703	0.788351	1.21e-31
cg03920932	0.788327	1.42e-39
cg26519249	0.788254	1.13e-31
cg08945795	0.788014	2.2e-35
cg26189539	0.787727	1.05e-33
cg03962250	0.78769	4.51e-24
cg16145511	0.787602	7.56e-34
cg20858481	0.787331	1.06e-35
cg13233968	0.787204	2.69e-32
cg18385447	0.786783	3.52e-29
cg11291869	0.78672	3.06e-34
cg20883510	0.786316	4.78e-40
cg03613942	0.78586	5.14e-33
cg09700833	0.785856	3.44e-31
cg04565088	0.785817	2.07e-35
cg23316316	0.78556	5.38e-26
cg02123424	0.785284	1.18e-35
cg12847371	0.785136	2.19e-34
cg17355820	0.785004	2.56e-31
cg14908576	0.784719	6.85e-35
cg09258455	0.784617	3.86e-32
cg12019893	0.784262	1.46e-31
cg05631194	0.784199	7.97e-32
cg04566019	0.784126	3.31e-24
cg26384544	0.784055	5.19e-33
cg20547015	0.78345	1.43e-43
cg02841912	0.78326	1.63e-31
cg25313855	0.783067	1.24e-27
cg02600199	0.783017	2.57e-39
cg02164748	0.782971	8.15e-35
cg19149314	0.782568	3.02e-34
cg16273683	-0.782369	1.03e-33
cg08017268	0.782286	3.73e-31
cg13465598	0.782184	6.03e-32
cg26165117	0.782106	1.72e-29
cg23208285	0.782054	2.32e-31
cg11876705	0.781856	1.44e-39
cg13319542	0.781696	7.53e-29
cg11003133	0.781325	3.7e-27
cg07466955	0.780767	1.06e-22
cg16553721	0.780636	7.96e-33
cg15933120	0.780572	2.28e-30
cg06754496	0.780504	2.03e-31
cg26772516	0.780398	1.81e-30
cg17858351	0.780398	4.7e-38
cg05198507	0.780242	2.68e-36
cg06333725	0.780162	4.28e-32
cg02418806	0.780098	6.8e-40
cg01165360	0.779928	2.93e-32
cg16847141	0.779819	6.67e-30
cg01720074	0.779615	5.19e-34
cg19917507	0.779542	4.33e-29
cg07260070	0.779517	6.58e-31
cg08190027	0.779283	3.13e-33
cg14008732	0.779135	1.32e-28
cg02782634	0.778597	4.93e-29
cg09578379	0.778478	7.65e-33
cg23053444	0.778179	2.47e-37
cg00892393	0.77744	1.01e-11
cg10432569	0.77731	1.23e-31
cg09953995	0.777094	4.49e-28
cg17951016	0.776699	5.26e-37
cg04279139	0.776125	2.66e-37
cg09594622	0.77612	2.06e-32
cg12503949	0.776095	1.97e-31
cg00017709	0.776001	3.3e-28
cg09836839	0.775975	2.18e-25
cg01394116	0.775749	4.9e-37
cg27394911	0.775614	6.53e-34
cg17736802	0.775539	1.34e-28
cg13534221	0.775422	2.63e-31
cg06089008	0.775336	2.55e-32
cg26190515	0.775271	5.52e-33
cg04873846	0.775161	1.71e-30
cg14263349	0.775007	1.26e-32
cg13278895	0.774874	6.58e-31
cg12645561	0.774577	1.92e-31
cg00757192	0.774573	1.03e-32
cg07949722	0.774352	1.21e-30
cg16158905	0.77424	8.13e-37
cg23305420	0.774199	2.7e-29
cg20270159	0.773874	7.51e-32
cg15782344	0.773742	3.04e-33
cg15292593	0.773668	5.28e-29
cg04094885	0.773495	5.23e-32
cg02573659	0.773232	2.27e-34
cg01630060	0.772849	9.13e-34
cg13815445	0.772834	4.9e-37
cg11883561	0.772769	1.74e-35
cg22895366	0.772171	3.09e-30
cg23200218	0.771695	2.18e-27
cg00803692	0.771619	2.95e-23
cg24511422	0.771602	3.8e-38
cg18563970	-0.771587	1.41e-19
cg12802876	0.771542	2.34e-34
cg00826304	0.771343	5.26e-37
cg15486224	0.771334	3.79e-24
cg05352838	0.771212	4.81e-29
cg02052157	0.771172	3.86e-34
cg13547213	0.771157	2.12e-33
cg26314528	0.770964	6.92e-30
cg27531927	0.770856	1e-31
cg20171999	0.770621	2.9e-27
cg02035448	-0.770435	1.74e-25
cg18007970	0.770429	4.55e-38
cg13145193	0.770381	2.85e-33
cg20758834	0.770201	5.76e-35
cg00640314	0.769802	8.56e-26
cg02484634	0.769323	1.03e-33
cg06291798	0.769322	9.87e-30
cg11150303	0.769245	1.79e-32
cg20350544	0.769092	1.44e-32
cg15138113	0.769056	6.62e-30
cg19707677	0.768877	4.07e-25
cg11375180	0.768624	3.98e-33
cg01188753	0.768096	4.83e-33
cg24427243	0.768039	2.36e-28
cg06022561	0.768036	3.83e-20
cg04740744	-0.767711	2.31e-29
cg09847541	0.767659	1.34e-30
cg00163459	0.767572	5.84e-35
cg08268031	0.767533	1.94e-33
cg10261864	0.767097	5.51e-25
cg11874091	0.766847	6.1e-32
cg02007288	0.766485	7.85e-35
cg13978337	0.766388	1.45e-35
cg04892766	0.766042	9.38e-26
cg11404469	0.765994	1.02e-31
cg10884484	0.765778	2.21e-30
cg08329501	0.765642	9.06e-27
cg17850932	0.765495	3.45e-27
cg01674623	0.765491	3.19e-35
cg13279700	0.765358	1.61e-30
cg06246510	0.765141	2.7e-23
cg03695287	0.764983	2.66e-34
cg00883027	0.76481	2.79e-24
cg07439156	0.764744	2.02e-32
cg10376312	0.764697	6.77e-30
cg02672830	0.764611	1.11e-30
cg07195224	0.764408	2.25e-29
cg06906316	0.764259	8.57e-28
cg22998640	0.764186	1.71e-35
cg07552354	0.76402	1.28e-32
cg25249713	0.763597	3.84e-33
cg20736849	0.763273	1.47e-36
cg10226149	0.762872	9.31e-37
cg20957316	0.762843	7.22e-33
cg04163167	0.762799	8.04e-32
cg27141509	0.762774	1.64e-35
cg17510849	0.762619	2.49e-24
cg09400362	0.762596	1.97e-30
cg24159264	0.76123	2.98e-28
cg02360701	0.761042	3.35e-28
cg26581287	0.760981	2.21e-16
cg08153812	0.760898	6.7e-26
cg15894642	0.760858	1.21e-33
cg21808020	0.760837	3.18e-31
cg26986713	0.760811	7.75e-42
cg19115729	-0.760731	4.68e-30
cg16101077	0.760644	2.23e-29
cg05176782	0.760488	3.77e-27
cg02202664	0.760422	4.67e-24
cg00869927	0.760392	8.47e-39
cg12700402	0.760316	1.43e-27
cg01485215	0.760115	1.35e-35
cg04404259	0.760082	3.19e-31
cg13166115	0.760052	9.95e-26
cg24605325	0.760022	2.85e-29
cg17089889	0.760006	8.7e-26
cg03725322	0.759875	2.28e-24
cg11786338	0.759795	1.73e-35
cg01459845	0.759428	3.58e-28
cg24794697	0.7594	2.32e-31
cg26224169	0.75932	1.35e-26
cg09097196	0.759248	1.87e-30
cg14764476	0.759229	1.76e-30
cg12134752	0.759166	4.07e-32
cg11104177	0.759086	4.69e-26
cg18968241	0.759039	1.03e-31
cg15759721	0.758978	1.53e-28
cg05259379	0.758913	7.23e-28
cg01618938	-0.758733	1.92e-27
cg26975860	0.758619	1.33e-30
cg25296103	0.758152	1.87e-30
cg14232650	0.758147	1.28e-37
cg14297410	0.758104	2.03e-35
cg21852417	0.757845	4.75e-40
cg19922022	0.757791	3.57e-30
cg11548007	0.757392	2.05e-26
cg04477628	0.757284	1.85e-27
cg00957585	0.757269	5.88e-26
cg04684983	0.757105	1.98e-25
cg09433254	0.757097	4.12e-31
cg03548415	0.757023	2.8e-33
cg02193859	0.756993	1.23e-31
cg12753923	0.756938	9.99e-29
cg06625914	0.756732	1.04e-36
cg06442437	0.756673	6.2e-31
cg00763961	0.756523	8.5e-30
cg10373803	0.756394	1.93e-27
cg23047137	0.756205	1.49e-31
cg15387161	0.756117	2.85e-30
cg27419618	-0.756051	5.04e-26
cg08730282	-0.755966	6.81e-23
cg00226580	0.755955	6.57e-28
cg24115681	0.755953	2.44e-37
cg24436054	0.755776	9.07e-36
cg11803027	0.755734	4.14e-32
cg15368829	0.755632	6.71e-35
cg14020052	-0.755622	3.56e-37
cg03775032	0.755585	6.62e-30
cg21194040	0.755209	1.7e-31
cg25734089	0.755203	2.15e-33
cg08960658	0.755114	7.4e-31
cg13755157	0.75496	1.58e-31
cg06127316	0.75476	1.33e-34
cg21729568	0.754664	1.2e-34
cg07684862	0.754532	3.15e-37
cg00778996	0.754427	5.28e-28
cg14816594	0.754301	2.84e-21
cg21039331	0.754029	2.66e-24
cg04234104	0.753698	6.26e-37
cg24613135	0.753689	7.44e-33
cg17815944	0.75337	1.54e-29
cg06919472	0.753356	6.13e-35
cg06180822	0.7533	3.19e-35
cg16524818	0.753117	2e-34
cg14338590	0.752897	7.57e-31
cg03731316	0.752724	2.58e-29
cg01464186	0.752582	2.44e-26
cg08343600	0.75252	3.1e-33
cg08328483	0.752012	2.1e-30
cg05659087	0.751903	1.58e-31
cg22699507	0.751723	6.39e-33
cg16193547	0.751683	1.38e-30
cg20427318	0.751643	4.49e-26
cg18691720	0.751626	8.11e-37
cg12135543	0.751513	1.18e-31
cg13308713	0.751412	1.18e-31
cg03301085	0.751298	6.8e-21
cg19876226	0.751216	1.05e-31
cg19291696	0.751152	1.31e-26
cg27405647	0.750985	1.17e-36
cg24065478	0.750983	1.72e-29
cg12278018	0.750885	8.74e-29
cg18738036	0.750859	2.41e-30
cg08452590	0.750839	4.52e-32
cg01595702	0.750797	1.32e-23
cg17786516	0.750659	5.34e-24
cg18179494	0.750644	2.36e-28
cg08847918	0.750623	1.31e-34
cg25364141	0.750599	5.34e-33
cg02456922	0.750507	4.6e-33
cg09328744	0.750472	2.07e-36
cg02717595	0.750401	1.74e-28
cg12134894	0.750295	3.29e-37
cg16105070	0.750229	6.35e-30
cg18917099	0.750223	2.23e-34
cg13697891	0.750196	8.11e-28
cg17031697	0.749833	3.16e-30
cg10456910	0.749815	1.79e-33
cg19309256	0.74978	2.66e-21
cg23211059	0.749441	2.36e-33
cg20450082	0.749335	1.81e-32
cg21033632	0.749302	4.98e-24
cg08577426	0.749276	1.34e-33
cg00926855	0.749248	5.59e-26
cg25342751	0.749224	1.9e-28
cg27367066	0.74911	2.82e-34
cg25963419	0.749077	3.13e-31
cg16618104	0.748946	1.2e-30
cg10679542	0.748915	1.39e-35
cg27049451	0.748862	4.51e-29
cg07842386	0.748786	1.61e-41
cg03669394	0.748713	9.6e-40
cg18505698	0.748631	1.67e-31
cg11616457	0.748552	1.15e-29
cg15569829	0.748461	1.59e-23
cg22877504	0.748391	7.32e-32
cg24196318	0.748196	7.24e-27
cg00327399	0.748191	4.77e-29
cg09575458	0.747851	1.24e-24
cg01109380	0.747763	6.15e-34
cg04736120	0.74754	3.89e-31
cg08405630	0.747361	4.05e-38
cg16890436	0.747351	3.85e-30
cg07000713	0.747283	1.18e-32
cg18483549	-0.74715	1.27e-23
cg15916636	0.747038	2.25e-27
cg03111921	0.746958	4.46e-31
cg01480833	0.7468	1.64e-33
cg07880098	0.74678	1.1e-22
cg23009042	0.746743	7.54e-35
cg21896865	0.746233	2.43e-37
cg26498349	0.745935	3.1e-33
cg16902643	0.745896	1.25e-29
cg08914638	0.745891	6.23e-32
cg08907868	0.745761	2.3e-35
cg08542725	0.7453	5.27e-35
cg02108006	0.745255	1.78e-34
cg09798252	0.74523	6.54e-31
cg10600295	0.745208	4.9e-25
cg18806561	0.745193	1.71e-31
cg16495782	0.744912	2.46e-34
cg01369027	0.744881	1.16e-35
cg25038311	0.744744	6.55e-33
cg01965380	0.744696	1.94e-33
cg15973607	0.744624	6.33e-31
cg16606016	0.744481	1.09e-27
cg19983391	0.744143	6.83e-32
cg06626750	0.744099	7.4e-27
cg19257739	0.744042	4.26e-27
cg13460223	0.743979	2.2e-24
cg11248646	0.743951	1.19e-29
cg22977420	0.743854	3.48e-27
cg07151380	0.74382	7.84e-32
cg22631825	0.7438	3.16e-33
cg19956136	-0.743739	2.97e-27
cg08667177	0.743632	3.64e-32
cg11745672	0.743304	6.9e-34
cg16313807	0.743259	6.46e-18
cg25774094	0.743096	5.65e-30
cg05753081	0.743032	9.18e-25
cg21664636	0.742957	5.15e-28
cg22666034	0.74288	5.39e-28
cg17497599	0.74274	4.51e-29
cg11904429	0.74274	6.25e-28
cg21089125	0.742681	1.3e-20
cg15212935	0.742533	6.69e-33
cg11457536	0.742507	6.55e-30
cg01233840	0.742443	9.85e-31
cg20356197	0.742274	1.22e-32
cg17876463	-0.742243	1.18e-27
cg15027446	0.74214	1.88e-31
cg23596764	0.742013	2.68e-31
cg01076059	0.741994	4.16e-28
cg13654305	0.741895	9.69e-25
cg12440167	0.741664	2.48e-31
cg20863321	0.741609	2.49e-33
cg06473288	0.7414	1.35e-27
cg04441847	0.741167	6.58e-30
cg02782152	0.741157	2.76e-28
cg17371189	0.741111	4.86e-28
cg06825878	0.741105	1.23e-29
cg01204603	0.740913	1.65e-35
cg19633100	0.740714	1.47e-30
cg06092290	-0.740707	2.84e-25
cg06667434	0.740589	1.15e-27
cg04474366	0.740551	4.72e-31
cg23525051	0.740461	5.26e-29
cg09353052	0.740458	7.64e-31
cg27079371	0.740302	4.18e-27
cg02258751	0.740242	2.88e-27
cg13237207	0.740053	4.07e-30
cg19926250	0.739935	6.3e-27
cg22318901	0.739913	1.04e-35
cg15058189	0.739755	2.2e-31
cg05696969	0.739718	3.26e-29
cg00361040	0.739405	7.42e-35
cg13908589	0.739373	2.29e-39
cg24809269	0.73934	2.36e-28
cg20541527	0.73932	2.88e-24
cg10073338	0.739317	2.99e-30
cg20821314	0.739244	5.68e-33
cg24639703	0.738504	9.5e-36
cg04327799	0.738465	1.41e-23
cg03633969	0.738443	6.22e-29
cg25929253	0.738437	7.81e-33
cg03413960	0.738381	9.16e-35
cg14433165	-0.738291	7.63e-27
cg08417104	0.738237	1.06e-27
cg14279906	-0.738229	6.13e-28
cg16744212	0.738148	2.27e-28
cg15384945	0.738067	1.65e-36
cg08067983	0.738035	1.26e-30
cg20723815	0.737827	1.68e-31
cg22556505	0.737761	9.97e-33
cg01563309	0.737688	4.66e-27
cg14411221	0.737613	3.4e-33
cg22557777	0.737592	1.01e-26
cg26533229	0.737459	1.23e-31
cg26144027	0.737449	6.24e-30
cg18654674	0.737343	5.1e-34
cg17996991	0.737332	3.96e-35
cg19411729	0.737278	2.26e-29
cg20389954	0.737242	2.1e-26
cg08559711	0.737212	5.43e-33
cg16553297	0.737202	4.95e-30
cg23111342	0.737049	4.75e-28
cg25223823	0.737032	3.03e-32
cg26794999	-0.736866	2.41e-28
cg19197463	0.736732	6.21e-41
cg26753918	0.736686	3e-30
cg00213192	0.736642	5.33e-28
cg21113592	0.736618	3.29e-28
cg25827670	0.736576	4.52e-30
cg24870433	0.736561	3.28e-27
cg16236275	0.736366	1.05e-31
cg10737415	0.736295	1.46e-30
cg12687449	0.736268	2.29e-26
cg00488445	0.736183	1.03e-27
cg18661884	0.736069	4.62e-30
cg14595291	0.736043	2.54e-30
cg19576099	0.735796	8.54e-27
cg02882775	0.735768	4.41e-34
cg06660109	0.73572	2.14e-30
cg09256360	0.735702	5.39e-33
cg23172333	0.735591	6.66e-33
cg05224770	0.735471	4.33e-29
cg23433242	0.735447	4.44e-25
cg10094825	0.735433	2.28e-29
cg02726722	0.735383	1.07e-30
cg10747242	0.735048	3.84e-27
cg10513018	0.734993	5.94e-30
cg16509430	0.734845	4.93e-29
cg11089592	0.734802	4.83e-29
cg20210051	0.734754	1.8e-32
cg15073665	0.734675	4.99e-28
cg02807262	0.734669	8.02e-30
cg02329183	0.734608	1.3e-35
cg01864026	0.734517	1.58e-30
cg05728756	0.734411	5.41e-36
cg17702736	0.734361	6.03e-32
cg06143806	0.734308	4.95e-27
cg02941028	0.734211	2.13e-24
cg12467404	-0.734184	4.62e-27
cg08746762	0.734164	2.97e-34
cg19736179	0.73403	1.31e-32
cg10550416	-0.734028	6.16e-24
cg13432574	0.733976	1.38e-28
cg19314159	0.73394	1.39e-26
cg10575067	-0.733868	1.96e-26
cg16651792	0.733841	7.27e-35
cg27552410	0.733823	8.1e-32
cg15906260	0.733662	6.61e-30
cg18087514	0.733552	1.97e-34
cg17312546	0.733521	3.03e-37
cg19782242	0.733482	1.01e-28
cg27335585	0.733451	1.66e-26
cg03358657	0.733268	4.67e-27
cg08371406	0.733222	8.73e-30
cg08036148	0.733153	6.09e-29
cg12774189	0.733133	1.38e-30
cg18399451	0.733059	2.52e-25
cg14571479	0.733025	1.42e-32
cg26664155	0.732926	2.25e-31
cg08445602	0.732857	6.61e-30
cg08719267	0.732736	1.66e-36
cg04951104	0.732701	3.68e-30
cg20728901	0.732425	3.78e-26
cg14888243	0.732225	9.25e-33
cg08454376	0.73217	1.09e-24
cg16020672	0.732145	3.53e-32
cg20750319	0.73212	2.95e-26
cg20800807	0.731825	9.3e-31
cg08845659	0.731703	4.93e-32
cg09295011	0.731614	2.91e-27
cg13340947	0.731439	1.71e-32
cg06266994	0.731425	2.78e-24
cg10100437	0.731068	2.5e-28
cg23880374	0.730929	1.96e-26
cg12367009	0.730887	3.92e-26
cg01841651	-0.730693	5.51e-26
cg04083145	0.730691	3.1e-33
cg11315621	0.730607	9.51e-28
cg07224078	0.730413	5.91e-32
cg22371961	0.730255	6.52e-26
cg04263658	0.730135	4.86e-33
cg17618872	0.730066	1.91e-30
cg08950514	0.730041	2.39e-30
cg11417323	0.730028	2.04e-28
cg16296417	0.729857	4.76e-24
cg06252055	0.729792	1.23e-17
cg01926616	0.729652	1.07e-29
cg09152813	0.729605	3.63e-19
cg18079823	0.729301	3.01e-33
cg12378055	0.729154	7.84e-29
cg18379532	0.729092	1.4e-31
cg19482216	0.729091	1.95e-31
cg01706991	0.729085	4.65e-28
cg19585050	0.729058	3.55e-34
cg25645553	0.728862	3.04e-32
cg07457855	0.728464	2.96e-36
cg25020925	0.728343	4.1e-32
cg18252328	0.728299	1.04e-31
cg11781963	0.728288	7.32e-31
cg07686693	0.728192	8.22e-35
cg06245305	0.727996	2.68e-31
cg06314450	0.727763	6.1e-31
cg06690318	0.727455	5.7e-28
cg10903525	0.72733	1.06e-32
cg22021226	0.727314	6.38e-33
cg23607975	0.727255	4.77e-23
cg25196374	0.727186	6.56e-36
cg21125605	0.727021	6.02e-30
cg17757894	0.727015	5.79e-31
cg05869491	0.726925	7.27e-32
cg11203889	0.726865	6.84e-31
cg09793303	0.726752	1.16e-29
cg07152429	0.726734	1.32e-21
cg13343322	0.726692	4.67e-28
cg16658031	0.726527	3.79e-32
cg14109388	0.726466	2.98e-29
cg10652054	0.726399	6.81e-30
cg13931809	0.726369	5.07e-33
cg01890120	0.726359	1.66e-25
cg17492574	0.726349	1.27e-27
cg23412299	0.726136	5.13e-28
cg02698111	0.726039	2.59e-26
cg12162611	0.725896	9.41e-29
cg12028969	0.725827	1.94e-32
cg01060850	0.725734	3.04e-31
cg09220123	0.725683	3.77e-31
cg06754309	0.725496	6.04e-25
cg21917510	0.725388	7.27e-33
cg10751316	0.725209	5.31e-25
cg17221226	0.725094	5.89e-31
cg04375253	0.72503	1.05e-31
cg27111050	0.725028	5.51e-38
cg02423856	0.724964	4.01e-35
cg15348877	0.724923	1.95e-31
cg26316423	0.724883	6.69e-28
cg08480168	0.724816	1.6e-25
cg02393640	0.724763	5.27e-37
cg18156685	0.724663	4.94e-28
cg25920590	0.724637	9.76e-26
cg08010550	0.724581	9.09e-30
cg19055323	0.72458	6.79e-32
cg20684197	0.724462	5.44e-35
cg23671410	0.724312	1.75e-26
cg12746125	0.72431	5.08e-28
cg14419424	-0.724234	1.56e-26
cg01135024	0.724135	1.48e-31
cg12700074	-0.72398	3.38e-24
cg10217863	0.723826	8.92e-25
cg02639353	0.723619	2.01e-27
cg12407884	0.723419	1.03e-30
cg05582310	0.723397	1.99e-30
cg05284888	0.723358	5.84e-33
cg21308251	0.723332	9.87e-36
cg20752373	0.723323	4.59e-28
cg05460226	-0.723272	1.05e-27
cg15566520	0.723139	2.77e-31
cg03129842	0.723118	6.66e-28
cg09758805	0.722868	1.35e-27
cg21301423	0.722802	8.15e-32
cg07866765	0.722783	1.9e-27
cg03201337	0.722773	1.22e-28
cg27417567	0.72276	6.43e-32
cg02163885	0.722711	2.5e-17
cg23000020	0.722652	7.47e-27
cg24094122	0.722502	2.41e-22
cg03867746	0.722449	6.58e-31
cg21526106	0.722398	1.36e-31
cg05966255	-0.722283	5.37e-27
cg07496355	0.722135	2.44e-26
cg07215487	0.722086	2.42e-30
cg17683940	0.722007	1.17e-28
cg20191437	0.721938	7.32e-32
cg04687131	0.721888	1.29e-31
cg07781401	-0.72184	2.63e-20
cg22502776	0.721654	5.25e-30
cg25407140	0.721625	7.87e-28
cg16424396	0.721283	6.87e-31
cg02484781	0.721219	2.78e-28
cg22342710	0.721175	2.25e-23
cg10077311	0.721165	9.11e-29
cg00829858	0.721096	1.96e-27
cg01221377	0.720953	1.22e-31
cg03943613	0.720933	1.34e-23
cg26498539	0.720911	7.07e-31
cg26280976	-0.7209	3.44e-22
cg03931999	0.720881	9.48e-32
cg20060356	0.720833	3.4e-32
cg16789764	0.720803	3.75e-27
cg04035088	0.720573	1.43e-32
cg14584292	0.72042	3.29e-30
cg17474485	0.720334	7.43e-24
cg03929031	0.720216	1.03e-25
cg21416069	0.720081	3.77e-31
cg27193641	0.720015	3.16e-30
cg26996371	0.719993	3.33e-28
cg06968164	0.719963	2.64e-31
cg00429217	0.719951	1.8e-24
cg12680839	0.719856	2.63e-35
cg17502127	0.71961	7.64e-31
cg02469397	0.71959	2.55e-24
cg12583553	0.719495	1.17e-32
cg04957307	-0.71946	1.84e-24
cg19139358	0.719343	3.55e-34
cg17084900	0.719334	3.68e-30
cg01245856	-0.719255	2.29e-28
cg26823472	0.719015	9.2e-28
cg14747453	0.718933	1.06e-32
cg24226193	0.718927	2.41e-29
cg00633949	0.718919	3.13e-28
cg15986314	0.718701	5.26e-31
cg24636814	0.718399	2.58e-26
cg07065759	-0.718353	1.13e-30
cg01440888	0.718308	1.6e-35
cg22702857	0.718083	1.31e-31
cg02115781	0.718057	2e-29
cg01457865	0.717929	1.49e-32
cg21202462	-0.7177	9.85e-32
cg25191235	0.717579	5.97e-28
cg21608953	0.717408	2.47e-30
cg07243892	0.717365	2.57e-30
cg00797434	0.717357	6.19e-25
cg08267612	0.717237	1.41e-27
cg11993828	0.717144	3.69e-32
cg14359811	0.71688	6.1e-31
cg23453322	0.716822	7.51e-28
cg10497447	0.716642	5.18e-32
cg00167670	0.716623	2.11e-30
cg17680611	0.716543	6.3e-26
cg12688418	0.716498	3.86e-34
cg17203492	0.716472	3.67e-32
cg15925478	0.716416	2.33e-26
cg26582754	0.716397	8.49e-27
cg17759095	0.716295	1.66e-29
cg18720486	-0.716264	1.65e-30
cg12966876	0.716187	3.61e-26
cg07330114	-0.716183	5.78e-30
cg20394099	0.716006	2.39e-32
cg06238667	0.715995	2.48e-25
cg13088427	-0.715815	1.78e-25
cg26324159	0.715778	2.46e-32
cg17612725	0.715766	7.87e-34
cg22082462	0.715727	1.39e-27
cg03105831	0.715662	1.07e-27
cg03072600	0.715599	1.18e-29
cg02907236	0.715435	6.29e-29
cg13400720	0.715399	2.39e-26
cg00818668	0.71537	2.01e-27
cg15353603	0.715357	6.9e-23
cg08943895	0.715342	2.85e-33
cg16693245	0.715262	6.03e-32
cg13502568	0.715253	8.51e-25
cg24902576	0.71516	6.5e-32
cg26510019	0.715146	2.79e-27
cg26732831	0.715143	1.68e-29
cg14789659	0.715135	2.01e-21
cg22333338	0.715063	1.85e-33
cg11727721	0.715055	1.68e-29
cg25444084	0.715012	9.35e-31
cg03645000	0.715009	3.98e-26
cg15643078	0.715005	3e-22
cg18054375	0.714983	7.36e-21
cg25983401	0.71493	6.87e-34
cg06043840	0.714897	1.34e-33
cg10501835	0.714749	2.42e-21
cg23598052	0.714688	1.17e-28
cg07902730	0.714666	1.25e-25
cg01123725	0.714527	7e-36
cg04292594	0.714322	5.99e-34
cg22566312	0.714248	6.39e-35
cg26926919	0.714245	5.36e-32
cg06882116	0.714214	1.87e-29
cg04893217	0.714207	3.72e-27
cg10035351	0.714045	1.16e-25
cg20727127	0.714011	3.87e-33
cg23745767	0.713891	3.79e-33
cg02771997	0.713731	1e-23
cg21784169	0.713719	1.38e-26
cg26970797	0.713522	2.29e-32
cg09931909	0.713259	2.67e-39
cg17131176	0.713235	3.66e-26
cg20495370	0.713232	4.96e-31
cg24784042	0.713203	1.32e-30
cg22583147	0.713142	1.24e-32
cg24603102	0.713022	1.25e-31
cg16734875	0.712928	7.34e-25
cg17755026	0.712856	2.47e-29
cg09057120	0.712843	6.64e-26
cg08938925	-0.712789	1.23e-24
cg17517534	0.712756	2.64e-27
cg10485410	0.712534	3.16e-27
cg11556665	0.712484	4.77e-29
cg27183400	0.712447	1.87e-28
cg13857915	0.712429	3.46e-26
cg25695391	0.712419	1.48e-31
cg06848034	0.712324	4.7e-29
cg25918166	0.7122	1.5e-32
cg17055489	0.711959	6.42e-27
cg13664292	0.71195	5.45e-27
cg27616666	0.711928	3.39e-32
cg01516645	0.711771	6.52e-28
cg27624395	-0.711695	3.8e-21
cg10401078	0.711659	9.68e-38
cg11818811	0.711649	1.21e-31
cg09668936	0.711583	1.83e-26
cg16680125	0.711558	1.7e-30
cg01223741	0.711476	1.66e-26
cg02671445	0.711412	1.01e-27
cg15574291	0.711157	1.64e-30
cg02745605	0.711145	4.98e-28
cg01669721	0.711123	7.28e-27
cg08491437	0.711003	6.91e-26
cg00533206	0.710978	1.77e-29
cg13141458	0.710758	4.92e-28
cg25014776	0.71054	4.51e-32
cg10990006	0.710523	7.39e-30
cg27541604	0.710425	3.93e-27
cg14974752	0.710377	9.65e-34
cg25806677	0.710266	1.15e-29
cg08526209	0.710165	9.38e-33
cg14377546	0.710116	3.75e-31
cg08338739	0.710109	1.85e-22
cg15834779	0.710086	1.89e-14
cg18031557	0.71007	1.18e-26
cg16469740	0.709902	9.48e-28
cg09655130	0.70971	1.07e-32
cg25882090	0.709509	6.37e-29
cg23535194	0.709492	9.08e-27
cg20818222	0.709491	1e-24
cg13680196	0.70949	1.77e-29
cg23218957	0.70949	2.63e-31
cg19614169	0.709459	2.23e-28
cg27475774	0.709456	1.19e-24
cg01414654	0.709437	3.04e-25
cg18038155	0.709312	7.3e-30
cg08612051	0.709281	5.56e-29
cg22024266	0.709267	1.63e-26
cg26196760	0.709223	4.78e-20
cg08678586	0.709196	1.09e-30
cg02902546	0.70917	8.82e-29
cg09911807	0.709107	3.74e-36
cg07939743	0.709089	7.45e-26
cg16508182	0.709009	8.44e-34
cg08153172	0.708955	6.41e-27
cg20994481	0.708942	3.05e-27
cg22138314	0.708915	1.09e-30
cg11273495	0.70885	1.77e-27
cg04570798	0.708772	4.7e-32
cg25189764	0.708516	1.37e-28
cg05712302	-0.708511	5.38e-22
cg13320585	0.708447	2.66e-33
cg02298788	0.708411	1.35e-26
cg14127767	0.708322	3.68e-24
cg25576682	0.708232	4.09e-31
cg10735689	0.707905	2.25e-32
cg04410448	0.707851	8.05e-29
cg17689490	0.707802	1.38e-32
cg08197493	0.707677	8.64e-30
cg11034672	-0.707665	5.56e-26
cg26646061	0.707653	5.3e-23
cg13729073	0.70762	1.34e-25
cg03906075	0.70759	2.48e-28
cg17727597	0.707558	9.99e-36
cg10177030	0.70753	8.25e-32
cg21066155	0.70751	2.73e-33
cg17344048	-0.707283	3.33e-22
cg01208726	0.707019	1.22e-28
cg20270835	0.706976	1.54e-27
cg02117540	0.706972	2.41e-24
cg26909924	0.706916	1.96e-28
cg08656816	0.706851	5.74e-32
cg05921513	0.706814	7.14e-30
cg19397679	0.706773	3.43e-28
cg04670072	0.706708	2.42e-29
cg21194730	0.70652	1.49e-39
cg08924825	0.70652	9.73e-31
cg05995064	0.706318	5.06e-30
cg12154805	0.706223	2.62e-33
cg05424884	0.706146	2.01e-27
cg06970699	0.706145	6.79e-31
cg06398251	0.706092	2.15e-33
cg20840841	0.705867	8.6e-30
cg04246277	0.705682	1.69e-25
cg21862081	0.705663	1.46e-25
cg12547575	0.705599	2.13e-26
cg02646515	0.705565	2.87e-37
cg25931721	0.705482	2.15e-26
cg11035584	0.705467	8.89e-26
cg07301793	0.705437	1.67e-34
cg13908454	0.705272	5.78e-26
cg27023597	0.70527	1e-21
cg16836638	0.705252	3.46e-29
cg09283583	0.705202	3.25e-41
cg05266321	0.705175	1e-29
cg05286807	0.705133	4.71e-32
cg09720558	0.70493	1.29e-26
cg05962022	0.704918	1.48e-26
cg25981934	0.704912	6.44e-28
cg20175766	0.704666	2.51e-32
cg10829004	0.704662	1.21e-32
cg09247619	0.704554	2.14e-26
cg20324784	0.704499	1.75e-27
cg24452151	0.704391	6.06e-35
cg21524620	0.704353	2.91e-29
cg11164293	0.70407	1.51e-29
cg26400074	0.704016	1.69e-25
cg11923734	0.703974	1.91e-14
cg14178991	0.703879	1.22e-31
cg25226152	0.703864	7.11e-36
cg03351739	0.703763	1.88e-27
cg22478317	0.703759	1.67e-26
cg06057374	0.703669	1.67e-25
cg19135959	0.703633	1.71e-23
cg15419813	0.703512	3.3e-28
cg18028470	0.703468	1.94e-26
cg03450719	0.703387	2.88e-31
cg12177513	0.703133	3.85e-27
cg27612473	0.70302	2.48e-26
cg13376352	0.703001	3.2e-32
cg15176942	0.702899	9.88e-30
cg06298751	0.70287	8.5e-28
cg18376306	0.702793	1.6e-31
cg17206827	0.70279	7.57e-31
cg16079495	0.70276	3.91e-27
cg06484496	0.702708	6.51e-28
cg14533567	0.702677	1.92e-31
cg13549101	0.702483	5.82e-30
cg26063719	0.702393	1.01e-27
cg09531361	0.702276	9.7e-30
cg02717454	-0.702214	1.53e-27
cg22161666	0.702167	2.82e-32
cg13853721	0.702057	3.38e-31
cg25481253	0.702047	4.12e-30
cg22868418	0.702011	1.07e-32
cg22295925	0.701933	7.96e-33
cg13590419	0.701901	3.87e-29
cg07122460	0.701892	1.28e-33
cg20368230	0.701691	2.48e-28
cg17851868	0.701598	1.13e-32
cg16133683	0.701565	2.28e-31
cg14825736	0.701527	3.1e-33
cg01765967	-0.70148	5.45e-22
cg15704872	0.701437	1.41e-30
cg07454092	0.701227	9.35e-24
cg13035047	0.701157	2.32e-36
cg24028809	0.701076	1.47e-29
cg16328549	0.701026	9.52e-30
cg05520259	0.701008	1.93e-24
cg03777117	0.701007	2.56e-28
cg07898722	0.700929	1.05e-31
cg08933580	0.700896	7.6e-31
cg23897224	0.700834	4.51e-26
cg26896911	0.700824	1.8e-22
cg11235594	0.700793	2.59e-26
cg13501042	0.70073	6.89e-31
cg00272070	0.700681	6.59e-27
cg15930120	0.700678	1.22e-31

## Sheet: CD8nv_vs_cm_gene
Gene_ID	#CpG_hits
RASGRP4	35
NFATC2	32
FGF1	21
PROM1	21
RCHY1	20
CFLAR	19
ATE1	18
FOXP1	14
ATF2	13
PDE4B	12
PMS1	12
MEF2C	11
TCF4	11
RGS6	10
AIM2	9
ASPH	9
HNRNPF	9
AKAP7	8
FBXL13	8
OSBPL9	8
RAD23A	8
VGLL4	8
IFTAP	7
IGF2BP2	7
ZNF438	7
ATXN1	6
BCAR3	6
CCDC88A	6
CCR5	6
CD58	6
GHR	6
HHAT	6
ITGA2	6
LAMA4	6
MCPH1	6
MCTP1	6
PRKAR1B	6
RNF170	6
SSBP2	6
XIRP2	6
ZC3H14	6
ZEB1	6
ZFAS1	6
AMN1	5
C4BPB	5
CATSPERE	5
CPNE6	5
CUTA	5
DCAF8	5
ECHDC1	5
KCNAB1	5
MAD1L1	5
NFYC	5
PKIG	5
PKP4	5
RBMS3	5
RNF38	5
TNFAIP8	5
VPS45	5
ZBTB20	5
ZGPAT	5
ABLIM1	4
AIG1	4
ARHGAP25	4
ATP8B4	4
BACH2	4
CAPN2	4
CCL5	4
CEP112	4
COL12A1	4
DIAPH3	4
DPP6	4
DPP8	4
EFCAB2	4
EIF4G1	4
FPGT-TNNI3K	4
GNAL	4
GRM1	4
HNRNPLL	4
KIF21A	4
LAMA3	4
LIMS1	4
LINC00539	4
LIPF	4
LOC100507065	4
MARCHF10	4
MAST4	4
MIR21	4
NMU	4
NPHP1	4
PALM2AKAP2	4
PHACTR2	4
PICALM	4
PRKDC	4
PTPRC	4
PTPRS	4
RBPMS	4
SH3RF2	4
SLC22A23	4
SORBS1	4
SP110	4
STAU2	4
SUGCT	4
SYNE1	4
TCF12	4
TMEM161B	4
VIPR2	4
VOPP1	4
WDPCP	4
ZEB2	4
ZNF638	4
AKAP13	3
AKT3	3
ALDH7A1	3
ANK2	3
ANTXR1	3
BCL11A	3
C21orf91	3
CACNA1D	3
CBFA2T2	3
CD109	3
CD226	3
CD274	3
CHRNA7	3
CLDN10	3
CREB5	3
CUL3	3
DIS3	3
EIF3J	3
EIF4A2	3
EOGT	3
FBXO25	3
FYN	3
GNG2	3
GPR176	3
GRHL3	3
GRIK4	3
GTDC1	3
HECW2	3
HPS5	3
HRH1	3
HSBP1L1	3
HSD11B1	3
ICA1L	3
IL1R2	3
ILDR1	3
KIRREL3	3
LDLRAD3	3
LMO7	3
MAK	3
MEOX1	3
MITF	3
MYH10	3
MYH14	3
MYO18B	3
NFIB	3
NME7	3
NUP93	3
OSBP2	3
OSBPL6	3
PC	3
POLE2	3
PPP3CA	3
PRR5L	3
RAG2	3
RIMS2	3
SAMSN1	3
SCAF4	3
SCN1A	3
SGMS1	3
SIK3	3
SLC19A1	3
SLC7A7	3
SNORA4	3
STK3	3
SUGT1P4-STRA6LP-CCDC180	3
SYT1	3
TAMM41	3
TMEM266	3
VMP1	3
ZBTB44	3
AFAP1L1	2
ALMS1	2
ALMS1P1	2
AP2A2	2
ATAD1	2
ATP9A	2
AUTS2	2
BAALC	2
BCKDK	2
BEND5	2
C2	2
C21orf91-OT1	2
CACNA2D1-AS1	2
CADM1	2
CD55	2
CDK13	2
CELF2	2
CEP83	2
CGNL1	2
CIT	2
CPPED1	2
CPVL	2
CR1	2
CREBBP	2
CWC27	2
DACT1	2
DCDC2	2
DENND1A	2
DENND4A	2
DGUOK-AS1	2
DMP1	2
DPP4	2
EHF	2
EHHADH	2
FBXO3	2
FRMD4B	2
GPHN	2
GPR87	2
GSTO2	2
HCLS1	2
HDAC9	2
HEATR5A	2
HIBCH	2
HSPD1	2
IL18R1	2
IL21	2
IL21-AS1	2
IL23R	2
IL2RA	2
IL5	2
JAZF1	2
KCNH1	2
KCNMB2-AS1	2
LDLRAD4	2
LIMA1	2
LINC00158	2
LINC01010	2
LINC01258	2
LOC101929439	2
LOC101929710	2
LOC339862	2
LPAR1	2
LRRC8D	2
MATN2	2
MCC	2
MDFIC	2
MEIOB	2
MIPEPP3	2
MKKS	2
MSC-AS1	2
MTRR	2
NAMPT	2
NCK2	2
NCOA6	2
NRXN2	2
NSRP1	2
OR2L13	2
PDZRN4	2
PHACTR2-AS1	2
PHF20L1	2
PIK3R5	2
PIP5K1B	2
PIWIL2	2
PNMA8A	2
PPP1R14C	2
PPP2R2A	2
RASGRP1	2
RASGRP3	2
RBM17	2
RGS13	2
RMDN3	2
RPTOR	2
RTN1	2
RYR1	2
SAMD4A	2
SCIN	2
SETBP1	2
SETDB2	2
SGIP1	2
SHQ1	2
SLC26A8	2
SLIT3	2
SMAD3	2
SMC6	2
SNORD12	2
SPINT2	2
SPRED2	2
SRSF1	2
SRSF7	2
STAT4	2
TBC1D22B	2
THAP6	2
THSD4	2
TIAM2	2
TMEM127	2
TNFSF14	2
TNKS2-AS1	2
TNNI3K	2
TPM4	2
TTC3	2
VIRMA	2
WDR17	2
WDR25	2
WDR89	2
WEE1	2
WWOX	2
YBX3	2
YWHAE	2
ZC2HC1B	2
ZFPM2-AS1	2
ZNF292	2
ZNF423	2
ZNF662	2
ZPBP2	2
ABCA13	1
ABI3BP	1
ACAA2	1
ACOXL	1
ADAM19	1
ADAMTS6	1
ADHFE1	1
AGBL4	1
AKAP6	1
AKNA	1
ALPK2	1
ANKRD10	1
ANKRD44	1
ANKRD46	1
ANKS1B	1
ARAP2	1
AREL1	1
ARHGAP15	1
ARHGAP32	1
ARID5B	1
ARL3	1
ATF3	1
ATM	1
ATP1B3	1
AVEN	1
B3GALT1	1
B3GALT1-AS1	1
B4GALNT3	1
BICDL1	1
BTAF1	1
BTBD16	1
C9	1
CACHD1	1
CACNA2D1	1
CAMK4	1
CAP2	1
CAPZA1	1
CCDC146	1
CCDC173	1
CCDC180	1
CCDC70	1
CCDC73	1
CCR2	1
CCR5AS	1
CD70	1
CDHR3	1
CDKAL1	1
CDYL2	1
CELF2-AS2	1
CEP192	1
CGAS	1
CHST11	1
CLIC4	1
CLRN3	1
CNTNAP2	1
CRIM1	1
CSPG5	1
CT69	1
CTSC	1
CXCR6	1
CYB5R4	1
D2HGDH	1
DAB1	1
DLEU1	1
DNAH10	1
DNAJC15	1
DOCK1	1
DST	1
EFNA5	1
EGFEM1P	1
EIF2AK3	1
ELL	1
ENPP3	1
ENTHD1	1
ERC2	1
EVC	1
EXOC4	1
EXT1	1
FAF1	1
FUBP1	1
FYCO1	1
GCNT1	1
GLDC	1
GLOD4	1
GPATCH2	1
GPRIN3	1
GRHL1	1
GRIN3A	1
GTF2E2	1
HDAC4	1
HDLBP	1
HEATR3	1
HERC1	1
HGSNAT	1
HKDC1	1
HMCN1	1
HSF2BP	1
IFNG	1
IL18RAP	1
IL2	1
INHBA-AS1	1
INSYN2A	1
INTU	1
IRF2	1
KANSL2	1
KCNH8	1
KIAA0930	1
KIF13B	1
KL	1
KMO	1
KPNA6	1
KRTAP21-3	1
KRTAP4-1	1
LDLRAP1	1
LGTN	1
LINC00548	1
LINC00687	1
LINC01122	1
LINC01166	1
LINC01167	1
LINC01392	1
LINC01491	1
LINC02026	1
LINC02541	1
LMO2	1
LOC101927124	1
LOC101928168	1
LOC101928323	1
LOC101928371	1
LOC101928516	1
LOC101929319	1
LOC102503427	1
LOC102724084	1
LOC283856	1
LOC338694	1
LOC643339	1
LPGAT1	1
LRRC77P	1
LSG1	1
LUZP6	1
MAFTRR	1
MANSC4	1
MAP1B	1
MAP3K20	1
MAP3K20-AS1	1
MED12L	1
METTL8	1
MINDY3	1
MIR100HG	1
MIR1252	1
MIR196A1	1
MIR3163	1
MIR3681HG	1
MIR548F1	1
MIR548N	1
MIR548T	1
MIR548W	1
MIR5694	1
MIR8074	1
MMP20	1
MORC1	1
MOXD1	1
MREG	1
MRM3	1
MSH3	1
MTPN	1
MYO1D	1
N4BP1	1
NELFCD	1
NIBAN1	1
NID1	1
NKTR	1
NSMCE2	1
NUAK1	1
NUGGC	1
NUP133	1
OR2L3	1
OR4D6	1
PARD6G	1
PBRM1	1
PDIA6	1
PEBP4	1
PECR	1
PGAM1	1
PIBF1	1
PIGV	1
PIP4K2A	1
PLEKHA7	1
PLXNC1	1
POMT2	1
PPP1CC	1
PRPF39	1
PSORS1C3	1
PUS10	1
PYGO1	1
PYROXD1	1
RAB27A	1
RABGAP1L	1
RABGGTB	1
RALB	1
RALGAPA2	1
RAPGEF1	1
RBM20	1
RBM22	1
RCBTB1	1
RELB	1
RGS17	1
RHEB	1
RIN3	1
RIOK3	1
RORA	1
RPL27A	1
RPS18	1
RPS2	1
RPS6KA2	1
RYR2	1
SEC11C	1
SEC24D	1
SEC61G-DT	1
SELENOI	1
SEPSECS	1
SLC16A10	1
SLC2A13	1
SLC9A2	1
SMO	1
SNHG6	1
SNHG9	1
SNORA10	1
SNORA3A	1
SNORA3B	1
SNORA64	1
SNORD45B	1
SNORD87	1
SNORD93	1
SNX27	1
SNX31	1
SPATA24	1
SPCS3	1
SPOPL	1
SRFBP1	1
STK39	1
STRIT1	1
STX18	1
SULT1E1	1
TAFA2	1
TAP1	1
TAS2R38	1
TASOR	1
TENM2	1
TERF2IP	1
TG	1
THBS1	1
THEMIS	1
TMCC3	1
TMEM131	1
TMEM212-AS1	1
TMEM38B	1
TNC	1
TNFAIP6	1
TNFRSF8	1
TNKS2	1
TOPAZ1	1
TOX	1
TPMT	1
TRABD2B	1
TRIO	1
TSBP1	1
TTC39C	1
TTC39C-AS1	1
TTLL2	1
UBALD2	1
ULK4	1
USP34	1
UST	1
UTRN	1
VIM	1
XIRP2-AS1	1
XRCC5	1
ZBED9	1
ZCCHC24	1
ZDHHC2	1
ZFAND3	1
ZFP36	1
