# Supplementary material for: Comparative analysis of the DNA methylation landscape in CD4, CD8, and B memory lineages
Source: Clin Epigenetics. 2022 Dec 15;14:173. doi: 10.1186/s13148-022-01399-0 (PMC9753273; doi:10.1186/s13148-022-01399-0)
Supplement: Supplementary file 5 — Additional file 5: Supplementary Table 4. [file 13148_2022_1399_MOESM5_ESM.xlsx]

## Sheet: nv_vs_mem_overlap_CpG
CpG_ID	Coef.Bnv.minus.Bmem	Coef.CD4nv.minus.CD4CM	Coef.CD8nv.minus.CD8CM	P.value.adj.Bnv.minus.Bmem	P.value.adj.CD4nv.minus.CD4CM	P.value.adj.CD8nv.minus.CD8CM	UCSC_RefGene_Name
cg03062944	0.88797	0.897542	0.86423	7.55e-35	1.35e-36	8.47e-36
cg06300318	0.840671	0.665955	0.838328	7.24e-31	5.09e-28	7.19e-32	CATSPERE;CATSPERE;CATSPERE
cg19515360	0.831891	0.772434	0.828557	1.04e-37	3.76e-38	2.82e-39	KCNAB1;KCNAB1;KCNAB1;KCNAB1;KCNAB1
cg07828043	0.825156	0.696569	0.816642	4.77e-31	2.7e-29	6.14e-32
cg26926919	0.820691	0.755039	0.714245	4.81e-33	5.44e-33	5.36e-32	ERC2
cg15838148	0.818582	0.816291	0.829014	3.28e-40	7.31e-42	6.02e-42
cg01593570	0.817918	0.847279	0.842526	1.19e-38	6e-41	8.61e-41	MARCHF10;MARCHF10;MARCHF10;MARCHF10;MIR548W
cg01369027	0.817888	0.762554	0.744881	9.72e-36	3.39e-36	1.16e-35	CELF2;CELF2;CELF2-AS2
cg13423838	0.815916	0.796083	0.8064	5.62e-36	3.45e-37	2.84e-37
cg12023979	0.815903	0.794349	0.856373	9.72e-36	6.31e-37	4.52e-38	NUAK1
cg15463550	0.814033	0.830766	0.803539	4.55e-36	4.32e-38	2.44e-37	LINC00539;LINC00539;MIPEPP3;MIPEPP3;LINC00539;LINC00539
cg25734089	0.813133	0.780048	0.755203	2.38e-33	4.87e-34	2.15e-33	PNMA8A;PNMA8A
cg11355589	0.812891	0.783443	0.818794	1.45e-35	1.49e-36	3.56e-37
cg05835113	0.812238	0.798579	0.812296	4.55e-36	2.03e-37	1.43e-37	ABCA13
cg22568270	0.810525	0.832042	0.845385	1.92e-39	1.32e-41	7.75e-42	MITF;MITF;MITF
cg00892294	0.810406	0.801697	0.808662	2.18e-39	6e-41	4.4e-41
cg07427077	0.81014	0.81843	0.811112	9.13e-37	1.09e-38	2.39e-38
cg02658239	0.809802	0.782845	0.808049	1.07e-34	1.17e-35	4.49e-36	CUL3;CUL3;CUL3
cg11150303	0.808435	0.777055	0.769245	3.91e-32	1.04e-32	1.79e-32
cg20035466	0.807888	0.725822	0.79534	2.18e-34	4.87e-34	1.54e-35	PHF20L1;PHF20L1
cg17785683	0.807551	0.818619	0.830875	5.37e-37	5.77e-39	4.11e-39	LAMA3;LAMA3;LAMA3;LAMA3
cg03224992	0.806447	0.738901	0.811319	1.45e-35	1.15e-35	3.66e-37
cg11786338	0.806433	0.83332	0.759795	4.82e-35	3.53e-37	1.73e-35	SEC11C
cg04083145	0.805731	0.670043	0.730691	1.43e-33	7.33e-32	3.1e-33	CEP112;CEP112
cg06864186	0.805295	0.705223	0.837566	1.17e-31	1.41e-30	2.11e-33	LIPF;LIPF;LIPF;LIPF
cg19633645	0.804546	0.80824	0.829881	9.84e-36	1.99e-37	9.45e-38	TMEM266
cg04873846	0.803832	0.75941	0.775161	4.23e-30	3.74e-30	1.71e-30
cg05352838	0.802851	0.813231	0.771212	9.15e-29	6.3e-30	4.81e-29	CUTA;CUTA;CUTA;CUTA;CUTA
cg20883510	0.801743	0.768967	0.786316	1.05e-38	8.63e-40	4.78e-40	ALMS1;ALMS1
cg04654829	0.801717	0.713594	0.804532	3.6e-27	3.88e-26	3.72e-28	LINC01167;LINC01166
cg05228846	0.801505	0.793624	0.847482	1.81e-37	5.03e-39	5.27e-40
cg26876834	0.801357	0.83902	0.794099	3.14e-29	5.51e-31	4.88e-30	SNHG9;SNORA64;SNORA10;RPS2
cg07418159	0.800624	0.792747	0.789651	2.37e-31	2.47e-32	3.26e-32	RAD23A;RAD23A;RAD23A;RAD23A
cg14008732	0.799721	0.660702	0.779135	4.12e-28	7.54e-26	1.32e-28
cg15566520	0.799086	0.76958	0.723139	8.23e-32	2.3e-32	2.77e-31	ZFAND3
cg10990006	0.79845	0.716355	0.710523	9.25e-31	5.41e-30	7.39e-30
cg04315865	0.798122	0.778289	0.79619	5.97e-38	2.89e-39	1.56e-39
cg20450082	0.79807	0.770379	0.749335	2.48e-32	5.26e-33	1.81e-32	COL12A1;COL12A1;COL12A1;COL12A1
cg09563119	0.798009	0.794245	0.813718	4.26e-35	1.3e-36	6.73e-37
cg10177030	0.797971	0.755531	0.70753	1.4e-32	5.79e-33	8.25e-32	ZFAS1;ZFAS1;SNORD12;ZFAS1
cg04276626	0.797301	0.727866	0.820015	8.4e-30	2.83e-29	2.91e-31	MIR21
cg05889109	0.797267	0.690929	0.811272	1.03e-30	2.26e-29	4.87e-32
cg12019893	0.796875	0.741795	0.784262	8.83e-31	1.21e-30	1.46e-31	ZNF662;ZNF662
cg03499256	0.796188	0.693115	0.804736	2.74e-33	2.5e-32	8.54e-35	MSC-AS1;MSC-AS1
cg17217296	0.795466	0.667815	0.832687	1.67e-29	1.51e-27	3.03e-31	AIM2
cg20723815	0.794825	0.762392	0.737827	1.3e-31	4.31e-32	1.68e-31	ZDHHC2
cg18505698	0.794687	0.674492	0.748631	2.14e-31	9.19e-30	1.67e-31	TASOR
cg07775271	0.794544	0.744578	0.81941	2.35e-38	5.77e-39	1.93e-40	RIMS2;RIMS2;RIMS2
cg03065503	0.794437	0.718923	0.819473	4.12e-30	1.88e-29	1.23e-31	STX18
cg03942839	0.794416	0.710856	0.819645	3.83e-34	1.06e-33	4.68e-36
cg15027446	0.794366	0.700505	0.74214	1.79e-31	1.7e-30	1.88e-31	NMU;NMU;NMU;NMU
cg02193859	0.793899	0.812248	0.756993	2.5e-31	7.27e-33	1.23e-31	PARD6G
cg00222174	0.793825	0.817479	0.78931	1.82e-31	3.97e-33	1.81e-32	VOPP1;VOPP1;VOPP1;VOPP1
cg03482710	0.793559	0.749569	0.799844	2.1e-36	3.94e-37	4.27e-38
cg23172333	0.792606	0.714865	0.735591	6.65e-33	1.69e-32	6.66e-33	MIR5694
cg03165391	0.792313	0.809367	0.790273	8.6e-31	3.05e-32	8.56e-32	CIT;CIT
cg18376306	0.790899	0.708573	0.702793	2.77e-32	1.08e-31	1.6e-31	RABGGTB;SNORD45B
cg16801708	0.790887	0.759226	0.799385	7.72e-31	3.06e-31	4.66e-32	CWC27;CWC27
cg18121824	0.790366	0.7889	0.794435	8.85e-34	3.25e-35	3.08e-35	RPL27A;SNORA3B;SNORA3A
cg15761265	0.78829	0.745447	0.847383	2.43e-41	3.63e-42	4.97e-44
cg13145193	0.787991	0.781843	0.770381	1.82e-32	1.29e-33	2.85e-33	NAMPT
cg02130906	0.786953	0.673697	0.816573	3.15e-29	1.38e-27	8.41e-31
cg27198652	0.786901	0.815527	0.834447	1.17e-31	1.91e-33	9.65e-34
cg12583553	0.786461	0.695496	0.719495	6.86e-33	3.68e-32	1.17e-32	RPS18
cg06180822	0.786164	0.695266	0.7533	1.56e-34	6.39e-34	3.19e-35	PRKDC;PRKDC
cg06346126	0.785192	0.829575	0.80772	1.13e-32	5.83e-35	2.1e-34	MYH14;MYH14;MYH14
cg13547213	0.785133	0.663167	0.771157	1.64e-32	6.07e-31	2.12e-33
cg19983391	0.785074	0.658064	0.744143	1.16e-31	7.59e-30	6.83e-32
cg03729676	0.784273	0.805728	0.817906	1.05e-38	6e-41	4.21e-41	LOC102503427
cg02925615	0.783943	0.758345	0.802992	3.23e-34	3.88e-35	5.1e-36
cg04279139	0.781035	0.717534	0.776125	6.53e-36	4.13e-36	2.66e-37	MANSC4
cg19197463	0.780571	0.807543	0.736732	3.4e-40	3.23e-42	6.21e-41
cg16693245	0.780451	0.785592	0.715262	3.25e-32	1.38e-33	6.03e-32
cg00650273	0.780371	0.679837	0.825121	1.48e-31	2.24e-30	1.4e-33
cg16265932	0.780151	0.707425	0.811798	3.98e-36	3.85e-36	2.39e-38	RBM20
cg23318703	0.780075	0.689709	0.788351	1.89e-30	2.03e-29	1.21e-31	CCDC146
cg22392451	0.779983	0.708156	0.823589	1.5e-33	2.58e-33	8e-36	MAK;MAK;MAK
cg12867822	0.779848	0.689112	0.794764	4.09e-36	1.17e-35	5.51e-38	UTRN
cg24145401	0.779837	0.674013	0.805597	3.63e-34	3.88e-33	4.24e-36	AIM2
cg17515347	0.779818	0.746561	0.819233	1.63e-38	1.73e-39	5.9e-41	AIM2
cg07224078	0.778216	0.729412	0.730413	7.13e-32	5.49e-32	5.91e-32	LINC01392
cg07019599	0.777753	0.785102	0.804218	4.27e-32	1.71e-33	8.32e-34	CCL5;CCL5
cg15765334	0.777429	0.700083	0.829035	9.85e-30	5.8e-29	8.65e-32
cg15666143	0.776866	0.813239	0.825448	2.43e-41	9.95e-44	4.97e-44
cg07278971	0.776618	0.75125	0.796436	1.83e-30	5.9e-31	6.69e-32	PEBP4
cg05631194	0.776229	0.814085	0.784199	1.27e-30	1.71e-32	7.97e-32	PSORS1C3
cg11993828	0.776195	0.679639	0.717144	2.77e-32	2.66e-31	3.69e-32	LINC01258
cg03920932	0.776018	0.818465	0.788327	9.81e-38	2.4e-40	1.42e-39	CCDC88A;CCDC88A;CCDC88A
cg16072311	0.775143	0.669357	0.790789	4.64e-31	1.1e-29	1.86e-32
cg01420103	0.774893	0.823586	0.830536	4.54e-37	8.63e-40	7.94e-40	MCTP1;MCTP1;MCTP1
cg21223656	0.774823	0.788997	0.817517	3.13e-33	6.13e-35	1.81e-35	MINDY3
cg20727127	0.774659	0.660034	0.714011	3.1e-33	6.7e-32	3.87e-33	GPR176;GPR176;GPR176
cg27394911	0.773842	0.762447	0.775614	1.22e-32	1.04e-33	6.53e-34
cg26703001	0.773836	0.798245	0.826549	7.8e-41	8.51e-43	1.43e-43	PYGO1
cg11291869	0.773818	0.800124	0.78672	1.04e-32	1.22e-34	3.06e-34
cg18031557	0.773748	0.781389	0.71007	3.9e-27	3.31e-28	1.18e-26	GRIK4;GRIK4;GRIK4
cg01674623	0.773536	0.765514	0.765491	5.12e-34	2.58e-35	3.19e-35	NAMPT
cg01767711	0.772808	0.755657	0.81547	1.05e-38	4.21e-40	3.25e-41
cg12645561	0.772766	0.758515	0.774577	2.18e-30	4.03e-31	1.92e-31	FAF1
cg23305420	0.772475	0.713162	0.774199	2.57e-28	6.62e-28	2.7e-29
cg01720074	0.772223	0.710218	0.779615	1.27e-32	1.66e-32	5.19e-34	AMN1;AMN1;AMN1;AMN1;AMN1
cg07152429	0.772046	0.725109	0.726734	1.44e-21	1.72e-21	1.32e-21	RASGRP3;RASGRP3
cg01394116	0.772002	0.782971	0.775749	1.75e-35	2.58e-37	4.9e-37	RBM22
cg03413960	0.771818	0.709283	0.738381	3.84e-34	3.71e-34	9.16e-35	OSBP2;OSBP2;OSBP2
cg22138314	0.771364	0.701823	0.708915	4.9e-31	1.55e-30	1.09e-30	B4GALNT3
cg26961240	0.771295	0.791932	0.814286	3.12e-29	1.2e-30	4.2e-31	BACH2;BACH2
cg20752373	0.771036	0.699538	0.723323	3.47e-28	1.74e-27	4.59e-28	EHF;EHF
cg14339466	0.77098	0.761864	0.808115	3.22e-32	2.81e-33	3.41e-34
cg07842386	0.770789	0.696601	0.748786	2.66e-40	1.77e-40	1.61e-41	IL23R
cg00163459	0.770782	0.705047	0.767572	1.13e-33	1.37e-33	5.84e-35	MKKS;MKKS
cg08190027	0.770058	0.682576	0.779283	6.61e-32	4.49e-31	3.13e-33
cg26189539	0.769777	0.710571	0.787727	3.76e-32	4.74e-32	1.05e-33
cg22571135	0.769079	0.762386	0.800437	1.22e-33	6.07e-35	1.08e-35
cg08415762	0.768871	0.718562	0.791804	2.35e-28	3.71e-28	8.69e-30	ATP9A
cg00490406	0.768709	0.66103	0.805772	9.24e-27	3.83e-25	1.86e-28	AIM2
cg16658031	0.768556	0.742207	0.726527	6.15e-32	1.51e-32	3.79e-32	PIP4K2A
cg19574388	0.768218	0.796463	0.813501	1.19e-38	6e-41	3.33e-41
cg20356197	0.767209	0.691454	0.742274	4.75e-32	1.63e-31	1.22e-32
cg09927836	0.767117	0.736789	0.804457	4.54e-37	4e-38	1.6e-39	ANKS1B
cg25645553	0.766726	0.751398	0.728862	6.1e-32	8.16e-33	3.04e-32	CAP2
cg12847371	0.766341	0.742216	0.785136	1.01e-32	1.63e-33	2.19e-34	RAD23A;RAD23A;RAD23A;RAD23A
cg12154805	0.765128	0.795935	0.706223	2.25e-33	1.74e-35	2.62e-33	KIAA0930
cg20210051	0.763833	0.67252	0.734754	5.63e-32	4.91e-31	1.8e-32	PDZRN4;PDZRN4
cg21896865	0.763508	0.722524	0.746233	3.38e-36	5.91e-37	2.43e-37	KPNA6
cg01188753	0.763376	0.664395	0.768096	7.77e-32	1.15e-30	4.83e-33	ZFAS1;ZFAS1;SNORD12;ZFAS1
cg11104177	0.763355	0.656272	0.759086	3.37e-25	1.35e-23	4.69e-26	ATE1;ATE1;ATE1;ATE1;ATE1;ATE1
cg21194040	0.763252	0.738753	0.755209	1.23e-30	3.73e-31	1.7e-31	TAMM41;TAMM41;TAMM41
cg06245305	0.762967	0.70835	0.727996	5.21e-31	7.36e-31	2.68e-31	TRABD2B
cg23627550	0.762831	0.8057	0.829	7.82e-39	1.62e-41	7.75e-42
cg12802876	0.762672	0.784786	0.771542	6.86e-33	9.4e-35	2.34e-34
cg08914638	0.761973	0.739246	0.745891	3.33e-31	7.83e-32	6.23e-32	HCLS1;HCLS1
cg25867383	0.760767	0.652482	0.830755	6.48e-30	2.46e-28	2.29e-32	NUGGC
cg20473072	0.760132	0.805348	0.830354	2.01e-32	1.03e-34	3.87e-35	LINC01491
cg17357341	0.759296	0.7758	0.802423	1.27e-38	1.09e-40	3.89e-41
cg11781963	0.759139	0.684721	0.728288	1.57e-30	7.67e-30	7.32e-31	PIWIL2;PIWIL2
cg13697891	0.758938	0.709125	0.750196	4.45e-27	7.51e-27	8.11e-28
cg23381998	0.758856	0.772041	0.83407	1.15e-38	1.05e-40	7.75e-42
cg13501042	0.758422	0.72279	0.70073	3.93e-31	1.91e-31	6.89e-31	LOC101928516
cg18917099	0.758345	0.806593	0.750223	2.96e-33	9.56e-36	2.23e-34	CFLAR;CFLAR;CFLAR;CFLAR;CFLAR;CFLAR;CFLAR;CFLAR;CFLAR
cg12774189	0.7572	0.664461	0.733133	3.97e-30	6.02e-29	1.38e-30
cg20547015	0.756984	0.722245	0.78345	2.43e-41	3.23e-42	1.43e-43	PPP1CC
cg05259379	0.756552	0.738758	0.758913	6.88e-27	2.17e-27	7.23e-28	DIAPH3;DIAPH3;DIAPH3;DIAPH3
cg23200218	0.755131	0.690829	0.771695	4.26e-26	1.64e-25	2.18e-27	RYR1;RYR1
cg26190515	0.755029	0.659558	0.775271	1.83e-31	2.53e-30	5.52e-33	MORC1
cg15387161	0.754577	0.740434	0.756117	2.81e-29	6.29e-30	2.85e-30	TNC
cg13996386	0.754225	0.804198	0.791428	6.47e-32	3.16e-34	7.55e-34
cg08329501	0.753988	0.672713	0.765642	1.41e-25	1.42e-24	9.06e-27	GCNT1
cg11616457	0.75381	0.75191	0.748552	7.92e-29	9.78e-30	1.15e-29	LINC01258
cg07920435	0.753682	0.823594	0.811899	7.55e-35	6.37e-38	1.62e-37
cg19736179	0.753621	0.681367	0.73403	6.47e-32	2.02e-31	1.31e-32
cg14908576	0.753563	0.700645	0.784719	6.41e-33	4.88e-33	6.85e-35
cg07439156	0.753491	0.694266	0.764744	4.18e-31	7.76e-31	2.02e-32	CREB5;CREB5;CREB5
cg16236275	0.753306	0.814408	0.736366	5.14e-31	1.9e-33	1.05e-31	ZNF292
cg21852417	0.753236	0.737483	0.757845	2.05e-38	9.89e-40	4.75e-40	ICA1L;ICA1L;ICA1L
cg12503949	0.752628	0.731333	0.776095	6.37e-30	1.92e-30	1.97e-31
cg03775032	0.752005	0.74623	0.755585	7.1e-29	1.06e-29	6.62e-30	LOC101928371;EIF2AK3
cg26165117	0.751278	0.718782	0.782106	6.9e-28	4.58e-28	1.72e-29
cg00826304	0.750597	0.754489	0.771343	4.47e-35	9.28e-37	5.26e-37	CEP192
cg13815445	0.749443	0.755736	0.772834	4.7e-35	8.75e-37	4.9e-37	CTSC
cg08595592	0.748618	0.75915	0.791445	2.61e-31	1.09e-32	2.66e-33
cg20350544	0.748429	0.742238	0.769092	4.62e-31	4.82e-32	1.44e-32
cg20858481	0.747836	0.680304	0.787331	1.75e-33	2.82e-33	1.06e-35
cg15986314	0.745916	0.687831	0.718701	1.34e-30	2.8e-30	5.26e-31	DCDC2;DCDC2
cg12028969	0.745904	0.665022	0.725827	9.04e-32	5.16e-31	1.94e-32
cg05933789	0.74586	0.784577	0.818027	6.77e-35	2.58e-37	6.53e-38
cg26453818	0.745222	0.726655	0.788731	1.7e-31	3.09e-32	1.6e-33
cg05869491	0.744322	0.753924	0.726925	3.54e-31	1.65e-32	7.27e-32
cg19747271	0.744278	0.780424	0.803168	1.03e-31	1.05e-33	4.16e-34	ZBED9
cg13620240	0.744119	0.751033	0.800139	7.76e-32	3.42e-33	3.52e-34	DENND1A;DENND1A
cg24115681	0.743944	0.67308	0.755953	1.33e-35	1.74e-35	2.44e-37	MDFIC;MDFIC
cg12696263	0.743705	0.787643	0.807373	2.13e-32	1.11e-34	5.35e-35	GPHN;GPHN
cg03578193	0.743561	0.713077	0.794884	3.16e-31	1.19e-31	2.14e-33	WDPCP
cg02600199	0.743331	0.724397	0.783017	8.38e-37	4.22e-38	2.57e-39
cg16101077	0.743164	0.739428	0.760644	4.69e-28	6.8e-29	2.23e-29	CLRN3
cg09097196	0.743104	0.729633	0.759248	3.85e-29	8.5e-30	1.87e-30	MYO18B
cg06754496	0.742898	0.692377	0.780504	1.3e-29	2.02e-29	2.03e-31	SGMS1
cg17499954	0.742233	0.781035	0.796159	9.13e-37	2.42e-39	1.49e-39
cg06919472	0.741996	0.749684	0.753356	2.33e-33	5.96e-35	6.13e-35	MAP3K20;MAP3K20-AS1
cg16697344	0.741415	0.770907	0.825363	1.92e-29	4.29e-31	3.39e-32
cg15933120	0.741391	0.784747	0.780572	1.44e-28	1.81e-30	2.28e-30
cg10373803	0.741201	0.744576	0.756394	3.59e-26	3.85e-27	1.93e-27	RALGAPA2
cg25790884	0.740925	0.72793	0.800002	2.19e-35	1.18e-36	4.09e-38	RBMS3;RBMS3;RBMS3;RBMS3;RBMS3
cg26993334	0.740778	0.667977	0.807058	2.85e-28	1.81e-27	1.25e-30	ANTXR1;ANTXR1;ANTXR1
cg20270159	0.740707	0.766921	0.773874	4.06e-30	9.64e-32	7.51e-32
cg11035584	0.740059	0.722501	0.705467	1.27e-25	4.04e-26	8.89e-26
cg19482216	0.738868	0.673732	0.729091	1.27e-30	4.08e-30	1.95e-31	WDR25;WDR25
cg09700833	0.738402	0.719593	0.785856	3.43e-29	1.01e-29	3.44e-31	ATE1;ATE1;ATE1;ATE1;ATE1;ATE1
cg06291798	0.738362	0.706348	0.769322	4.13e-28	2.72e-28	9.87e-30
cg17996991	0.738152	0.703534	0.737332	8.86e-34	2.09e-34	3.96e-35
cg20311002	0.737888	0.722567	0.803785	5.68e-28	1.54e-28	2.51e-30	CATSPERE;CATSPERE
cg04234104	0.737798	0.720509	0.753698	4.26e-35	2.79e-36	6.26e-37
cg13714407	0.736977	0.794432	0.792262	4.55e-36	5.23e-39	7.49e-39	RAPGEF1
cg01221377	0.735822	0.675382	0.720953	6.43e-31	1.48e-30	1.22e-31	YWHAE;YWHAE
cg02726722	0.735813	0.655273	0.735383	9.93e-30	9.11e-29	1.07e-30
cg22998640	0.735449	0.673683	0.764186	1.73e-33	2.1e-33	1.71e-35	PICALM;PICALM;PICALM;PICALM

## Sheet: nv_vs_mem_overlap_gene
Gene_ID	#CpG_hits
ATE1	12
CFLAR	9
RAD23A	8
ZFAS1	6
AMN1	5
CATSPERE	5
CUTA	5
KCNAB1	5
RBMS3	5
AIM2	4
COL12A1	4
DIAPH3	4
LAMA3	4
LINC00539	4
LIPF	4
MARCHF10	4
NMU	4
PICALM	4
VOPP1	4
ANTXR1	3
CCDC88A	3
CREB5	3
CUL3	3
GPR176	3
GRIK4	3
ICA1L	3
MAK	3
MCTP1	3
MITF	3
MYH14	3
OSBP2	3
RIMS2	3
TAMM41	3
ALMS1	2
BACH2	2
CCL5	2
CELF2	2
CEP112	2
CIT	2
CWC27	2
DCDC2	2
DENND1A	2
EHF	2
GPHN	2
HCLS1	2
LINC01258	2
MDFIC	2
MIPEPP3	2
MKKS	2
MSC-AS1	2
NAMPT	2
PDZRN4	2
PHF20L1	2
PIWIL2	2
PNMA8A	2
PRKDC	2
RASGRP3	2
RYR1	2
SNORD12	2
WDR25	2
YWHAE	2
ZNF662	2
ABCA13	1
ANKS1B	1
ATP9A	1
B4GALNT3	1
CAP2	1
CCDC146	1
CELF2-AS2	1
CEP192	1
CLRN3	1
CTSC	1
EIF2AK3	1
ERC2	1
FAF1	1
GCNT1	1
IL23R	1
KIAA0930	1
KPNA6	1
LINC01166	1
LINC01167	1
LINC01392	1
LINC01491	1
LOC101928371	1
LOC101928516	1
LOC102503427	1
MANSC4	1
MAP3K20	1
MAP3K20-AS1	1
MINDY3	1
MIR21	1
MIR548W	1
MIR5694	1
MORC1	1
MYO18B	1
NUAK1	1
NUGGC	1
PARD6G	1
PEBP4	1
PIP4K2A	1
PPP1CC	1
PSORS1C3	1
PYGO1	1
RABGGTB	1
RALGAPA2	1
RAPGEF1	1
RBM20	1
RBM22	1
RPL27A	1
RPS18	1
RPS2	1
SEC11C	1
SGMS1	1
SNHG9	1
SNORA10	1
SNORA3A	1
SNORA3B	1
SNORA64	1
SNORD45B	1
STX18	1
TASOR	1
TMEM266	1
TNC	1
TRABD2B	1
UTRN	1
WDPCP	1
ZBED9	1
ZDHHC2	1
ZFAND3	1
ZNF292	1
