# Supplementary material for: Comparative analysis of the DNA methylation landscape in CD4, CD8, and B memory lineages
Source: Clin Epigenetics. 2022 Dec 15;14:173. doi: 10.1186/s13148-022-01399-0 (PMC9753273; doi:10.1186/s13148-022-01399-0)
Supplement: Supplementary file 6 — Additional file 6: Supplementary Table 5. [file 13148_2022_1399_MOESM6_ESM.xlsx]

## Sheet: CD4cm_vs_em_CpGs
CpG_ID	Coef.CD4EM.minus.CD4CM	P.value.adj.CD4EM.minus.CD4CM	UCSC_RefGene_Name
cg06816239	0.595402	2.22e-16	SELL;SELL
cg22010886	0.542239	7.72e-20	LEF1;LEF1;LEF1;LEF1
cg16362955	0.535434	3.03e-17	NLRC5
cg26896911	-0.519193	1.41e-14	CXCR6;FYCO1
cg06796314	-0.511579	4.12e-21
cg24604851	-0.508382	3.1e-17
cg27526617	-0.503279	7.58e-12
cg15831212	0.499223	2.36e-18	PFDN1
cg17143945	-0.495223	4.37e-09	FBXW8;FBXW8
cg21706867	0.488724	2.12e-15
cg20548156	-0.482008	3.49e-17	CCNH;CCNH
cg05106936	-0.480105	3.5e-20	CHST11;CHST11
cg23955273	-0.479791	7.72e-20	RBPJ;RBPJ;RBPJ;RBPJ
cg23474890	-0.472937	1.42e-10	BCL7A;BCL7A
cg27288886	-0.469847	5.19e-11	TMEM241
cg14003320	-0.468481	1.71e-19	ASXL2
cg21006866	-0.468047	7.96e-15	ITGAE
cg06246732	-0.466592	5.83e-18	ATXN2;ATXN2;ATXN2;ATXN2
cg01285176	0.466576	3.02e-14
cg07893565	-0.462813	3.14e-13	HPSE;HPSE;HPSE;HPSE
cg25978218	-0.455428	1.05e-16	EFHD2
cg09711238	-0.454219	8.05e-18	IFNG
cg02540498	-0.453114	2.06e-18	LYAR;LYAR
cg01460604	-0.452824	8.08e-08	LRRC17;LRRC17;FBXL13;FBXL13;FBXL13;FBXL13
cg14080168	-0.450882	3.97e-08	CCDC15
cg14933993	0.450743	6.48e-12	AGPAT3
cg08467103	-0.450609	5.68e-11	SPRED2;SPRED2
cg16514888	-0.449593	1.2e-13	B4GALT5
cg15533189	-0.447753	1.3e-14	IGF2R
cg01951916	-0.446892	1.34e-11	ANKRD28;ANKRD28
cg20386243	-0.444101	8.19e-16	STXBP4
cg15346406	-0.443466	4.43e-13
cg13995854	-0.443205	1.65e-14	ST7-AS2;ST7;ST7
cg25794430	-0.443139	1.75e-14	CMIP;CMIP
cg02387618	0.442601	2.15e-15	TCF7;TCF7;TCF7;TCF7;TCF7;TCF7;TCF7
cg22023051	-0.4418	1.21e-17	ITGA4
cg17469895	-0.441552	8.76e-10
cg26119123	-0.43757	1.41e-15	CRY1
cg25273381	-0.434182	5.59e-22	VAV3
cg06997767	-0.433584	6.43e-08	TRPS1
cg04297912	0.433511	4.12e-11	BIRC2;BIRC2;BIRC2
cg15514521	-0.431978	1.65e-14
cg10688481	0.430795	2.22e-16	ETFB;ETFB
cg10139191	-0.430609	1.3e-11	MREG
cg03222387	-0.430086	7.94e-11
cg22328837	-0.429855	5.68e-15	RUNX2;RUNX2;RUNX2
cg07324172	0.429549	2.3e-14	FBXW7;FBXW7;FBXW7
cg00520410	-0.427915	3.09e-14	CMIP;CMIP
cg12671632	-0.424962	1.47e-12
cg03628117	-0.424297	2.3e-14	IFNG
cg02866000	-0.423362	1.01e-07
cg17464436	-0.423144	4.08e-15	NIBAN1
cg20982546	-0.420561	1.46e-12
cg16703407	-0.419893	1.65e-14	CSNK1G1
cg00721830	-0.419195	7.76e-24	NFATC2;NFATC2;NFATC2;NFATC2;NFATC2;NFATC2;NFATC2;NFATC2
cg23467487	-0.418774	2.54e-15	RABGAP1L;RABGAP1L
cg10376312	-0.417118	1.54e-16	DNAH10
cg21342350	-0.416643	1.02e-14	NME7;NME7;NME7
cg26376241	-0.416625	7e-07	SPRED2;SPRED2
cg16354430	-0.415092	3.39e-11	DYM
cg17072045	-0.414976	8.61e-13	CDCA7;CDCA7
cg25729350	-0.414079	6.28e-13
cg11963452	-0.412504	4.34e-07	FLJ31356;FOSL2
cg08913333	-0.412286	5.14e-17
cg11477546	0.411859	2.87e-11
cg19679865	0.411834	1.12e-16	RERE;RERE;RERE
cg13874459	-0.411762	1.69e-11	MMP24
cg27058898	-0.411623	2.39e-13	ASXL2
cg23434815	-0.4111	1.76e-14	VCL;VCL
cg20320863	-0.410642	1.97e-16
cg21634628	-0.409402	6.95e-10	BTD
cg18914226	-0.408587	7.27e-15	RALGPS1;RALGPS1;RALGPS1;RALGPS1
cg11866539	-0.408209	1.18e-15	MGAT5
cg11556503	-0.407747	1.46e-13	PARD3B;PARD3B;PARD3B;PARD3B
cg06214253	-0.406867	1.64e-10	PIBF1
cg04920776	-0.406797	1.17e-15	POC1B;POC1B;POC1B;POC1B
cg15176005	-0.406015	2.46e-15	WNT9A
cg20741864	-0.405352	4.08e-15
cg00957585	-0.404668	4.18e-13	AKAP13;AKAP13;AKAP13
cg01362350	-0.403235	3.43e-15
cg20225766	-0.402605	4.49e-13	PLCXD2;PLCXD2
cg00687117	-0.401958	2.14e-13
cg03996151	-0.400689	2.39e-14	STOM;STOM
cg27319917	-0.400367	2.82e-13	N4BP1
cg19544057	-0.400326	2.75e-12	LINC00548
cg09345868	-0.399943	2.14e-11	SAMD3;SAMD3
cg07793372	-0.399367	3.91e-11	MBNL2;MBNL2;MBNL2
cg05954917	-0.399147	4.07e-11	PDE4B;PDE4B;PDE4B
cg10817846	-0.39914	3.51e-10
cg02485804	-0.399124	5.09e-14	RORA-AS1;RORA-AS1;RORA;RORA;RORA;RORA
cg16026241	0.399104	1.65e-14
cg09057120	-0.398654	1.21e-13
cg16437600	0.398003	6.84e-15	LINC01572
cg01673780	-0.39636	5.32e-11	IL26
cg02426325	-0.395824	9.98e-16	D2HGDH;D2HGDH;D2HGDH
cg07368827	-0.393948	7.85e-09	DOCK10;DOCK10
cg08150816	-0.39348	2.46e-14	NME7;NME7;NME7
cg09967994	-0.393445	2.04e-15
cg17417753	-0.393162	4.56e-15	ARHGAP18
cg20995564	-0.393075	8.53e-11	ZEB2;ZEB2
cg09755397	0.392997	3.28e-14
cg16139963	-0.392443	5.49e-18
cg10000335	-0.390995	4.58e-15	ADK;ADK;ADK;ADK
cg12694452	-0.39086	2.34e-13
cg09884146	-0.390683	8.9e-09	SPRED2;SPRED2;SPRED2
cg04824378	-0.390483	1.06e-07	TRPM7
cg02683838	-0.389687	2.97e-08
cg24729879	0.389146	5.06e-11	IL6ST;IL6ST
cg25467224	-0.389038	2.84e-19	BRD1;BRD1
cg02524983	-0.388861	1.18e-11	LPP;LPP;LPP
cg06895397	-0.387843	4.99e-17	RBPJ;RBPJ;RBPJ;RBPJ
cg18576973	-0.38754	2.69e-13
cg13339886	0.387246	1.42e-12	TIAM1
cg21535931	-0.385563	0.000116038	PLEC;PLEC
cg07091500	0.385352	9.34e-14
cg14372281	0.38435	7.05e-13	RASA2;RASA2;RASA2
cg20488226	-0.384265	3.8e-14	B4GALT5
cg17996919	0.384166	2.34e-13	MAN1C1;MAN1C1
cg07619170	-0.383647	8.07e-12	STAT4
cg25441252	-0.383536	2.72e-11
cg12595444	-0.383229	4.06e-12	PREX1
cg00848007	-0.382547	2.29e-17	IFNG;IFNG
cg21659576	-0.381933	1.36e-13
cg16063553	-0.381903	9.07e-12
cg21195620	-0.381765	1.68e-08	ANKRD28;ANKRD28
cg14762935	0.381683	5.42e-14	TCF7;TCF7;TCF7;TCF7;TCF7;TCF7
cg09027879	-0.381537	2.2e-13
cg13897122	-0.381395	1.44e-06	IL18RAP
cg24403567	0.381143	7.53e-16	NSL1;NSL1;NSL1;NSL1;NSL1
cg10705422	-0.380791	2.35e-08	MICAL2;MICAL2;MICAL2;MICAL2;MICAL2;MICAL2;MICAL2
cg08562978	-0.380627	3.54e-08	ANKRD28;ANKRD28
cg10080966	-0.380444	2.34e-13	DUSP5
cg17745693	-0.380329	6.46e-12
cg03925502	-0.379792	7.97e-09	CRACR2A;CRACR2A
cg12902479	-0.379272	2.06e-15	RBPJ;RBPJ;RBPJ;RBPJ
cg18544034	-0.378483	5.5e-17
cg04772795	-0.377815	1.67e-09	CCN4;CCN4;CCN4;CCN4;CCN4
cg15375526	-0.377807	7.97e-13
cg06022561	-0.377725	4.51e-08	D2HGDH
cg25263021	-0.377385	1.28e-09	MKNK1;MKNK1;MKNK1;MKNK1;MKNK1
cg25633874	0.376836	4.4e-08	IL6R;IL6R
cg18073938	-0.376645	1.92e-17	DAPP1;DAPP1
cg08097146	-0.376507	1.5e-08
cg00772686	-0.375639	1.58e-09	IL18RAP
cg05396392	-0.375575	1.09e-12	ZNF831
cg05638249	-0.374815	5.14e-13	ERICH5;ERICH5
cg11390381	-0.374319	5.78e-15	RORC
cg04415535	-0.373881	6.46e-12	FYCO1
cg21622202	-0.37281	2.16e-14	CDCA7;CDCA7
cg04197436	-0.372525	3.46e-15	ANKRD28
cg02683627	-0.372249	1.07e-06	LOC100288798;LOC100288798;LOC100288798;LOC100288798;LOC100288798
cg24140311	-0.371806	5.78e-08
cg15619756	-0.371593	6.15e-09	XYLT1
cg19614454	-0.371189	3.73e-12	REPS1;REPS1
cg22644633	0.370932	6.58e-14	TIAM1
cg01879525	-0.370433	3.62e-18	ZBTB20-AS5;ZBTB20;ZBTB20;ZBTB20;ZBTB20;ZBTB20;ZBTB20;ZBTB20
cg09627772	-0.369306	1.06e-10	RABGAP1L;RABGAP1L
cg21005240	0.369016	1.15e-10	C2CD5
cg15779457	-0.36866	2.45e-13
cg21978532	-0.368241	1.16e-12
cg12551771	-0.36814	2.39e-13	TBC1D4;TBC1D4;TBC1D4
cg02342250	-0.367543	5.8e-11	PIBF1
cg14241836	-0.367287	3.89e-13
cg10123035	-0.366897	1.03e-12	ROCK2
cg09161245	-0.366649	2.45e-13	PSAP;PSAP;PSAP
cg24898784	-0.366249	6.33e-10	PLXNC1
cg26337954	-0.366216	3.17e-10	CD96;ZBED2;CD96
cg13241517	-0.365942	2.76e-11	GSAP
cg03341276	-0.365659	5.06e-14
cg22974301	-0.365584	2.01e-14
cg04576864	-0.365233	9.67e-16	GTDC1;GTDC1;GTDC1;GTDC1
cg23398472	-0.365233	1.05e-10	LOC102723649
cg20798124	-0.365134	2.16e-19	PHLDB2;PHLDB2;PHLDB2;PHLDB2
cg21794396	0.364992	2.22e-14	SLC7A6;SLC7A6
cg03550494	-0.364316	4.93e-11	LPP
cg10307762	-0.364051	1.44e-08	FOXO3;FOXO3
cg11291445	-0.363965	1.07e-10
cg23133513	-0.36312	1.36e-12
cg26661738	0.362883	9.51e-13	NLRC5
cg20033221	-0.362865	6.44e-12	CHSY1
cg11473433	-0.362382	6.13e-09	IL15RA;IL15RA;IL15RA;IL15RA;IL15RA
cg16336556	-0.362266	6.93e-11	LTBP1
cg13613174	-0.361919	4.34e-11	D2HGDH
cg18680181	-0.361915	2.2e-13	PRORP
cg01751245	-0.361408	8.82e-07	SPRED2;SPRED2;SPRED2
cg12632591	-0.36131	9.91e-13	EIF2AK3
cg25172307	-0.361063	4.81e-11
cg25237333	-0.360108	1.8e-12
cg12887144	-0.359076	1.2e-11	FSBP;RAD54B;RAD54B;RAD54B
cg08641990	0.358731	6.63e-11	SSBP3;SSBP3;SSBP3
cg11690122	0.35825	1.91e-12
cg04588791	-0.357859	5.58e-13
cg07475314	-0.357666	0.000784833	MTREX
cg18756771	-0.357252	1.7e-09	DUSP5
cg11667301	-0.357158	2.21e-14	SNORD70;NOP58
cg14066163	-0.35682	4.08e-15
cg13402430	-0.356641	2e-06	STRN
cg06336458	-0.356614	7.85e-09	LOC101927964
cg06485774	-0.356446	1.07e-15	NIBAN1
cg16210979	-0.356273	3.65e-12	YTHDC2
cg21972222	-0.355736	2.5e-07	IL18RAP
cg19102955	-0.355706	1.51e-10	TRMT6
cg02192976	-0.355508	2.37e-13	STOM;STOM;STOM;STOM;STOM
cg25697314	-0.355507	2.34e-12	IL26;IL26
cg00102126	-0.35541	1.37e-10	CYRIB;CYRIB;CYRIB;CYRIB;CYRIB
cg20427318	-0.355168	1.13e-11
cg19695597	0.354868	9.83e-13	FLJ22447;LINC01303;LINC01303
cg21689511	-0.354796	0.000113273	DIP2A;DIP2A;DIP2A;DIP2A;DIP2A;DIP2A
cg00681981	0.354745	5.62e-11
cg23961103	-0.354623	3.71e-09
cg03396826	-0.353814	7.35e-14	QSOX1;QSOX1
cg05266989	-0.353696	9.09e-11
cg09576223	-0.3534	6.73e-11	JOSD1
cg08771076	-0.352598	5.46e-10	CCR5;CCR5;CCR5AS
cg15223142	-0.352381	6.38e-09
cg07076836	-0.352146	5.51e-13
cg05967377	-0.35174	2.54e-11	EXOC1;EXOC1;EXOC1
cg05139138	-0.351569	4.05e-09
cg23919844	-0.351541	1.43e-07	ARHGEF7;ARHGEF7;ARHGEF7;ARHGEF7
cg13052638	-0.351525	1.05e-09
cg00610238	-0.351523	1.57e-14	CMC1
cg10173006	0.351007	2.85e-08
cg01194310	0.350233	2.07e-15	TCF7;TCF7;TCF7;TCF7;TCF7;TCF7
cg00682487	-0.350223	1.91e-12	DTHD1;DTHD1
cg05512157	0.350161	2.03e-11	DIP2B
cg00508023	-0.350097	5.14e-12
cg09869156	-0.350069	1.78e-12	ANGPT2;ANGPT2;ANGPT2;MCPH1
cg05590818	0.349402	1.45e-12	TLK1;TLK1
cg15360037	-0.349299	1.89e-12
cg05963956	-0.349297	6.44e-11	CXCR6;FYCO1
cg00102042	0.349068	6.4e-12
cg21099332	-0.348641	5.62e-08
cg17357548	-0.34805	6.73e-13
cg01781172	-0.348049	3.6e-10
cg11095048	-0.347526	1.11e-09	TMEM131
cg11546475	0.347242	3.46e-11	RNF216;RNF216
cg18179663	-0.347173	3e-11	TTI1;TTI1
cg16146904	-0.346988	5.53e-10	ANKRD28;ANKRD28
cg11496404	-0.346866	1.5e-12
cg25557396	-0.34674	3.98e-10	ANK3;ANK3
cg24314564	-0.3465	1.65e-11
cg21341012	-0.346405	4.62e-13	FAM53B
cg19125716	-0.346056	5.27e-09	HEG1
cg02726305	-0.345942	4.86e-11	CPD;CPD
cg16973535	-0.345835	3.42e-12
cg11533969	-0.345804	7.44e-11	TRPM8
cg16615151	-0.345484	2.97e-12	PLCXD2;PLCXD2
cg08478623	-0.345087	7.38e-10
cg26227465	-0.345069	9.76e-11	IFNG
cg01543570	-0.344982	3e-10	ANKRD28;ANKRD28
cg07573937	-0.344955	2.22e-16	SLC6A6;SLC6A6;SLC6A6
cg26609239	-0.344592	2.36e-10	ITPR1;ITPR1;ITPR1
cg04496543	-0.344327	1.06e-06	CSNK1A1;CSNK1A1;CSNK1A1;CSNK1A1
cg06345574	-0.343717	2.57e-11	PTPRN2;PTPRN2;PTPRN2;PTPRN2;PTPRN2
cg05224770	-0.343609	7.81e-14	IFNG
cg23051926	-0.343546	4.26e-08	CBLB
cg04307083	-0.34342	2.58e-09	HOPX;HOPX;HOPX;HOPX;HOPX
cg08419450	-0.343318	3.3e-13
cg22322653	-0.343284	4.43e-05	INPP4A;INPP4A;INPP4A;INPP4A
cg16375820	0.343141	2.03e-10	IL6ST;IL6ST
cg04544784	-0.342981	2.63e-10	CXCR6;FYCO1
cg01117339	-0.342926	1.77e-13
cg05639088	-0.342784	7.08e-13
cg11131246	-0.342717	1.26e-11
cg04084126	-0.342538	2.07e-07	CLCN3;CLCN3;CLCN3;CLCN3
cg08752726	-0.342379	6.54e-13	RUNX1;RUNX1;RUNX1
cg00117536	-0.342064	9.92e-15	UPP1;UPP1;UPP1;UPP1;UPP1;UPP1
cg24636814	-0.341687	6.4e-12	STAT4;STAT4
cg26814335	-0.341605	9.32e-11	AGPAT5
cg08992499	0.341578	1.26e-09	ATXN7;ATXN7
cg21414092	-0.341161	4.61e-11	MESD;MESD
cg23783065	-0.34094	7.12e-10	SAMSN1;SAMSN1;SAMSN1
cg20102639	-0.340806	1.91e-12
cg04642300	-0.340245	7.94e-12	ARMC2
cg12950586	-0.339192	2.1e-12
cg25301649	-0.338926	5.09e-09	MAML2
cg07053851	-0.338782	2.4e-11	TANC2
cg16192021	-0.338602	1.66e-09
cg18070458	0.338521	1.12e-13
cg06726471	-0.338459	3.57e-11	MTMR12;MTMR12;MTMR12
cg17449964	-0.338098	1.06e-14	SND1
cg22008377	-0.33804	8.88e-12
cg13103915	-0.337637	2.72e-11	CSF2
cg24166457	-0.337248	8.81e-13	GEMIN7;GEMIN7;GEMIN7
cg13374432	-0.337102	8.93e-08	AKAP13;AKAP13
cg12384562	-0.337079	3.68e-10	PARD3B;PARD3B;PARD3B;PARD3B
cg10194503	-0.337043	6.06e-15	PYHIN1;PYHIN1;PYHIN1;PYHIN1
cg03611307	0.336778	2.69e-13	MIR1205;PVT1
cg13437439	-0.336507	1.98e-11	SLC25A26;SLC25A26;SLC25A26
cg26832165	-0.335852	1.35e-12	OXR1;OXR1;OXR1;OXR1;OXR1;OXR1
cg25476797	-0.335723	9.33e-19	TRPS1;TRPS1;TRPS1
cg26342834	-0.335695	3.14e-10	PTK2B;PTK2B;PTK2B;PTK2B
cg01725383	-0.335683	6.99e-06	RUNX1;RUNX1;RUNX1;RUNX1;RUNX1
cg23687558	-0.335462	1.64e-13
cg08280677	0.335117	8.22e-13
cg04809057	-0.335027	3.33e-11
cg00644025	-0.334891	3.71e-07	S100A10
cg04922682	-0.334703	1.18e-08
cg10907514	-0.33456	1.94e-11	PRR5L;PRR5L;PRR5L;PRR5L
cg27291468	-0.334088	1.56e-10
cg10295398	-0.334068	2.01e-12	MAPKAP1;MAPKAP1;MAPKAP1;MAPKAP1;MAPKAP1
cg25351437	-0.333933	1.07e-08	PRKCQ;PRKCQ;PRKCQ;PRKCQ
cg06845303	0.333882	1.72e-14	HDDC2
cg25599673	0.333777	3.32e-10	ST6GAL1;ST6GAL1;ST6GAL1
cg00641007	-0.332703	2.96e-08
cg13422047	-0.332412	7.79e-09	MOSMO
cg26277026	0.332306	5.91e-07	ST8SIA1
cg25115455	-0.33227	5.75e-10	MAP2K4;MAP2K4
cg17793814	0.33188	2.04e-10	LARS2-AS1;LARS2
cg04628419	-0.331574	3.09e-11
cg09945985	-0.331348	3.05e-13	MIR548AE2;LONP2;LONP2
cg00849639	-0.331188	7.54e-13	ATP8B4;ATP8B4;ATP8B4;ATP8B4
cg14069921	-0.331128	9.07e-11
cg09075170	-0.330835	2.2e-13	INTS14;INTS14;INTS14;INTS14;INTS14;SLC24A1
cg15110917	-0.330816	9.76e-12
cg00734395	-0.330706	1.59e-11	LOC101927964
cg15451967	-0.33068	5.83e-10	LYST;LYST;LYST
cg01241890	-0.330384	7.11e-14	NUTF2
cg15263617	0.330269	0.0046002	GPCPD1
cg05378715	-0.330225	2.83e-11
cg07914469	-0.329943	4.46e-14	PYHIN1;PYHIN1;PYHIN1;PYHIN1
cg05540662	-0.329608	5.75e-13	ATXN1;ATXN1
cg18566769	-0.329341	3.7e-11	GGACT
cg11545402	-0.32902	6.45e-14	GPHN;GPHN
cg00764159	-0.328774	1e-10	CBLB
cg21282997	-0.328744	1.35e-08	IL18RAP
cg02196805	-0.328405	1.23e-10	CSF2
cg22900088	-0.328174	9.74e-10
cg05036909	-0.327914	4.84e-14	MAST4;MAST4;MAST4;MAST4
cg05008595	-0.327744	1.39e-11
cg14853432	-0.327581	3.09e-06	XYLT1
cg11303634	-0.327522	1.31e-08	STAT4;STAT4
cg17178448	-0.327497	1.04e-11
cg08835060	-0.327356	1.2e-09	MFHAS1
cg15461002	-0.327311	3.87e-13	FAM160B1;FAM160B1
cg23327824	-0.327047	3.12e-09	TANC1;TANC1
cg22421019	-0.326947	2.87e-11
cg23688956	-0.326462	4.93e-11
cg05243517	-0.326288	8.12e-13	MTMR2;MTMR2;MTMR2;MTMR2
cg04608193	-0.32628	3.94e-08	FLJ31356;FOSL2
cg10606923	-0.325963	3.25e-09	CYFIP2;CYFIP2;CYFIP2
cg11936556	-0.32591	2.87e-13
cg18455472	-0.325856	1.35e-13
cg13564462	-0.32582	6.49e-13	LINC02052
cg12827595	-0.325667	8.43e-12	TMCC3
cg15846482	-0.32561	3.17e-12	UEVLD;UEVLD
cg00945887	-0.325581	2.49e-05
cg15643078	-0.325519	1.31e-08
cg14774290	-0.325418	1.5e-13	PTK2;PTK2
cg21327712	0.325412	9.71e-12	DENND2D;DENND2D
cg10465805	-0.32527	3.63e-13	LOC101927822
cg15240253	-0.32523	1.94e-12	LGMN;LGMN
cg12273325	0.325099	1.2e-13	PIK3IP1;PIK3IP1
cg08822610	-0.325099	2.77e-08	RAB3C
cg15454074	-0.324864	1.15e-07
cg05913165	-0.32423	2.79e-06
cg07831612	-0.324136	1.1e-05	SMAD3;SMAD3;SMAD3
cg06128693	-0.324049	7.17e-10	METRNL
cg09664118	-0.323591	7.19e-11
cg17757894	-0.323411	1.15e-14	ZEB2;ZEB2
cg12297231	0.323392	3.13e-07	PUM1;PUM1
cg09626225	-0.323273	1.96e-05	LYST;LYST;LYST
cg17511575	-0.323259	2.27e-11	CLASP1;CLASP1;CLASP1;CLASP1
cg10421498	-0.323178	4.99e-11
cg14889387	-0.322885	1.66e-09	ANKRD44;ANKRD44
cg08803700	-0.322769	8.31e-14	RSPRY1;RSPRY1;RSPRY1
cg12726213	0.322646	1.66e-08	WWP1
cg01850331	-0.322501	8.53e-11	SMAD3
cg21706563	-0.322435	7.72e-09
cg08480168	-0.322394	1.45e-10	RMDN3;RMDN3
cg11290608	-0.322093	6.77e-06	MAF;MAF;MAF
cg10675988	-0.321903	5.9e-13	SPATS2L;SPATS2L;SPATS2L;SPATS2L;SPATS2L;SPATS2L;SPATS2L
cg15493546	-0.321806	9.52e-13	LINC02362;LINC02362
cg06889370	-0.321754	5.78e-15	PPP3CA;PPP3CA;PPP3CA
cg21592975	0.321401	4.2e-07
cg08815968	-0.321352	8e-12	SLC9A9
cg10675363	-0.32132	8.53e-08	NFKBIA
cg26932830	-0.320881	1.64e-06	RBL2
cg07220750	-0.320825	5.78e-10
cg03188976	-0.320774	4.79e-13
cg08455089	-0.320523	3.08e-11	TBC1D22B
cg26684801	-0.320302	2.39e-06	GRAMD2B
cg03872677	-0.319961	1.46e-11
cg01344734	-0.319868	1.01e-10	ESF1;ESF1
cg26336232	-0.319631	4.69e-12
cg17510385	-0.319273	4.49e-05	TRIP13
cg24366261	-0.31902	7.87e-11	CD96;CD96
cg06021088	-0.318874	5.4e-12	BIN1;BIN1;BIN1;BIN1;BIN1;BIN1;BIN1;BIN1;BIN1;BIN1
cg11229273	-0.318873	7.53e-16	ARHGEF3
cg25079337	-0.318742	9.62e-10	PRNCR1;PCAT2
cg26788216	-0.31858	1.84e-09	IL1RL2
cg19471684	-0.318404	3.16e-10	CMIP;CMIP
cg16596317	-0.318373	2.63e-08
cg05425585	-0.318361	2.72e-11	ANKRD44
cg26315985	-0.318169	9.07e-11	JAK1
cg14686465	-0.317927	1.3e-09
cg13502568	-0.317899	4.71e-10	CT69;LINC01010;LINC01010
cg06610978	-0.317883	4.93e-11
cg02125429	-0.317784	1.85e-10	LRRFIP1
cg22405816	-0.317781	1.75e-09	DELEC1
cg13881547	-0.31775	1.05e-15
cg14442312	-0.317738	7.02e-12	CRACR2A;CRACR2A
cg00859434	-0.317648	7.68e-12	PLCL2;PLCL2
cg10379517	-0.317523	1.21e-11	USP20;USP20;USP20
cg11906021	-0.317254	6.51e-08
cg06608119	-0.317112	4.15e-10	AZI2;AZI2;AZI2;AZI2
cg12208353	-0.316825	3.29e-05	NEB;NEB;NEB
cg03103888	-0.31665	7.62e-12	TMCO3
cg01965386	-0.316594	7.08e-13	INSIG2
cg07991100	-0.316542	1.12e-11	DTHD1
cg08848887	-0.316515	4.56e-12	CREM;CREM;CREM;CREM;CREM;CREM;CREM;CREM;CREM;CREM;CREM;CREM;CREM;CREM;CREM;CREM;CREM;CREM;CREM;CREM;CREM;CREM;CREM;CREM;CREM;CREM;CREM;CREM
cg14905144	0.316497	3.67e-10	TLE3;TLE3;TLE3;TLE3;TLE3;TLE3;TLE3;TLE3
cg13592792	-0.316425	1.59e-14	OSBPL3
cg26395694	-0.316367	8.77e-10	ITPR1;ITPR1;ITPR1
cg11878955	-0.316207	1.27e-10
cg15893925	-0.316087	9.1e-15	LINC01010;LINC01010;CT69;LINC01010;LINC01010
cg19343663	-0.315452	2.46e-09	PTK2;PTK2;PTK2
cg23895801	-0.315	8.52e-16	WAKMAR2
cg12657229	-0.314897	2.05e-12	TBC1D31;TBC1D31
cg20561509	-0.314706	4.64e-07
cg11373428	-0.31455	3.78e-10	BABAM2;BABAM2;BABAM2;BABAM2;BABAM2;BABAM2
cg27588356	-0.31453	3.72e-10	MAP3K4;MAP3K4
cg07421015	-0.314513	1.75e-08	ZBTB16;ZBTB16
cg26108621	-0.314476	7.85e-10
cg16734744	-0.314144	3.84e-11	CHST11;CHST11
cg19054358	-0.314053	1.48e-09	ARSB;ARSB
cg12548555	-0.313916	8.62e-08	EML4;EML4
cg01702055	-0.313807	1.72e-12
cg14200223	-0.313434	8.92e-11
cg04366628	-0.313348	3.76e-11
cg19882512	0.31326	2.1e-09
cg17048073	0.313235	1.71e-08	CHMP7
cg07322611	0.313225	5.8e-09	FOXP1;FOXP1;FOXP1;FOXP1;FOXP1
cg11504063	-0.313181	5.13e-06	FNBP1
cg17619701	-0.313115	1.06e-08
cg05067574	0.312725	7.12e-08	STAM;STAM
cg04664446	0.312713	3.03e-09	ARNT;ARNT;ARNT;ARNT;ARNT
cg19538677	-0.312638	1.77e-10
cg16928313	-0.312299	2.24e-11	PTPN4
cg23420697	-0.312266	4.42e-12	FLNB;FLNB;FLNB;FLNB
cg04527989	-0.312203	2.02e-10	PTCD2;MRPS27
cg19457823	-0.312082	7.88e-09	NR3C1;NR3C1;NR3C1;NR3C1;NR3C1;NR3C1;NR3C1
cg26224533	-0.311761	3.7e-11	TIPARP;TIPARP;TIPARP
cg06967452	-0.311748	1.14e-12	MIR1268A
cg08067349	-0.311547	2.23e-14	GNPTAB
cg07703765	-0.31154	1.76e-16	ACTN4
cg25546488	-0.311529	1.17e-06	NBN
cg04359635	-0.311279	7.12e-13	MZB1
cg15153141	-0.310891	1.89e-08	ATG10;ATG10
cg26781511	-0.310335	1.5e-06
cg17870768	-0.310272	2.21e-14	CDKAL1
cg09367815	-0.310236	9.01e-10	MAP3K7CL;MAP3K7CL;MAP3K7CL;MAP3K7CL;MAP3K7CL;MAP3K7CL;MAP3K7CL
cg10864494	-0.310135	9.12e-09	LINC01423
cg13318355	-0.310061	4.59e-08	ANKRD61;EIF2AK1;EIF2AK1
cg14044707	0.309999	3.84e-05	USP20;USP20;USP20
cg17569413	-0.309559	1.48e-10
cg10055685	-0.309551	7.29e-09	GALC
cg26052987	0.309495	4.55e-09	SERINC5;SERINC5;SERINC5;SERINC5;SERINC5
cg10575547	-0.309331	5.74e-14	TRERF1
cg07515071	-0.30925	7.99e-06	PPHLN1;PPHLN1;PPHLN1;PPHLN1;PPHLN1;PPHLN1;PPHLN1;PPHLN1
cg10371977	-0.309222	0.000668327	PPHLN1;PPHLN1;PPHLN1;PPHLN1;PPHLN1;PPHLN1;PPHLN1;PPHLN1
cg17422120	-0.309195	5.14e-13	DCP1B
cg06572480	-0.308861	0.0016338
cg06019050	-0.308807	3.3e-13	LIN54;LIN54;LIN54
cg23519155	-0.308721	3.73e-11
cg17883068	-0.308616	1.46e-12	TCF12;TCF12;TCF12;TCF12
cg05968833	-0.308608	8.92e-11	POLR1A
cg06559916	-0.308566	3.59e-10	IL18RAP
cg02625086	0.308142	2.51e-10	LEF1;LEF1;LEF1;LEF1
cg07380641	-0.308087	3.54e-13	B4GALT5
cg18689998	-0.307902	5.47e-10	IL31RA;IL31RA;IL31RA;IL31RA;IL31RA;IL31RA;IL31RA
cg27278668	-0.307899	1.37e-05
cg26933751	-0.307804	1.9e-14	GTDC1;GTDC1;GTDC1;GTDC1;GTDC1;GTDC1;GTDC1
cg20230864	-0.307723	8.54e-10	METTL5;METTL5;METTL5
cg07203942	-0.307456	6.24e-10	METAP1
cg06626315	-0.307321	8.77e-10
cg19356098	-0.307175	2.44e-12
cg27005946	-0.307158	9.74e-09	SDK1
cg03370998	0.307133	8.35e-10	IL6ST;IL6ST;IL6ST;IL6ST
cg03646131	-0.30703	1.23e-09	PTPN1;PTPN1
cg24306847	-0.306901	1.67e-06	CDIP1;CDIP1;CDIP1;CDIP1
cg09331166	-0.306853	2.48e-10
cg14582770	-0.306851	6.77e-10
cg08012778	-0.306815	2.16e-10	RORA-AS1;RORA-AS1;RORA-AS1;RORA-AS1;RORA;RORA;RORA;RORA
cg19167338	-0.306792	8.12e-13	ASPH;ASPH;ASPH;ASPH;ASPH;ASPH;ASPH;ASPH;ASPH;ASPH;ASPH
cg27659862	-0.306627	6.61e-06	MYO1D
cg10861596	0.306607	2.46e-07	C1orf162;C1orf162;C1orf162
cg01833052	-0.306598	1.99e-12
cg13013622	-0.306517	1.29e-10
cg04736673	-0.306437	8.49e-12	CCDC6
cg19696012	-0.306434	1.9e-10
cg05911943	-0.306051	1.68e-08
cg09046550	-0.305844	1.66e-12
cg08179485	-0.305776	4.08e-15	PLEKHA5;PLEKHA5
cg27651321	0.305513	1.21e-09	ITPKB-IT1;ITPKB
cg06238667	-0.305462	5.91e-10	KIF13B
cg18045400	-0.305378	5.2e-07	USP6NL;USP6NL
cg16102891	-0.305284	4.52e-12	ARMC2;ARMC2
cg04014685	-0.305214	5.09e-14
cg12139012	0.305123	4.93e-08	DGKA;DGKA;DGKA;DGKA
cg16908123	-0.305011	5.12e-06
cg06689619	-0.304651	1.01e-10	METAP1
cg00034336	-0.304628	2.28e-08
cg25784219	-0.304594	1.21e-07	FOSL2
cg07227089	-0.304566	1.18e-15
cg13370490	-0.304506	1.59e-09	ACTN4
cg02711042	-0.304474	1.65e-10
cg18625916	-0.304268	9.4e-07
cg12033124	-0.304203	8.43e-12	TAOK3
cg17339440	-0.304091	5.99e-08	RAB11FIP1;RAB11FIP1
cg18414019	-0.303774	5.25e-11	STK24;STK24;STK24
cg05195106	-0.303741	2.87e-11
cg27419618	0.303608	9.49e-10	FOXP1;FOXP1;FOXP1;FOXP1;FOXP1;FOXP1;FOXP1
cg23989012	-0.303522	4.85e-12
cg10674569	0.303502	6.43e-08	SELL;SELL
cg17532928	-0.303436	7.97e-09	FSBP;RAD54B;RAD54B;RAD54B
cg21178389	-0.303285	2.78e-10	STK4
cg23837520	-0.303174	1.38e-10	IL23R
cg20821276	-0.303136	2.65e-13
cg07369590	-0.303084	3.95e-13	HSPH1;HSPH1;HSPH1;HSPH1;HSPH1;HSPH1;HSPH1;HSPH1
cg21109666	-0.30306	0.000617372	DISC1;DISC1;DISC1;DISC1;DISC1;TSNAX-DISC1;DISC1;DISC1;DISC1;DISC1
cg07985885	-0.303052	1.85e-12
cg15558194	-0.303036	2.19e-10
cg18078155	-0.303035	1.09e-09	CCDC102B
cg00418799	-0.302808	2.83e-07	WDR27;WDR27
cg12586766	-0.302805	2.09e-09	RORA-AS1;RORA-AS1;RORA;RORA;RORA;RORA
cg13554177	-0.302799	1.33e-16	PHIP
cg12996520	-0.302794	2.88e-08	TBX21
cg19309928	0.302738	5.62e-05
cg23673974	-0.302651	2.31e-11	TBKBP1
cg21119074	-0.302482	1.64e-08	MBOAT1
cg03867746	-0.302435	7.81e-14
cg13900989	-0.302421	6.57e-09	PSMC1;PSMC1
cg24189218	-0.302042	2.46e-14	TARS3
cg10669585	-0.302014	2.64e-11
cg04072771	-0.301975	4.31e-10	RAB27A
cg07885971	-0.301909	4.7e-07	ADPGK-AS1
cg08262320	-0.301888	1.27e-08	USP6NL;USP6NL
cg14522718	0.301698	2e-13	SLC25A25;SLC25A25;SLC25A25;SLC25A25
cg23308508	-0.301526	5.4e-12	ATP6V1D
cg16348668	-0.301444	8.17e-08	HDAC4
cg04018282	-0.301435	4.6e-11
cg23820714	-0.301389	9.47e-11	N4BP1
cg20755299	-0.301316	6.03e-11
cg07111834	-0.301313	2.1e-11	PTPN22;PTPN22
cg22213445	-0.301299	2.64e-09	RAB7A
cg24470588	0.301236	4.75e-07	SELL;SELL;SELL
cg01642605	-0.301134	3.94e-10	GPAT3;GPAT3;GPAT3
cg03444675	-0.301046	1.75e-11
cg05011861	-0.301016	7.08e-13
cg24743237	-0.300827	6.16e-11	D2HGDH
cg18573980	-0.300826	5.52e-12
cg15597171	-0.300753	3.19e-05	SUPT3H;SUPT3H;SUPT3H
cg23670794	-0.300566	8.07e-08	ZBED2;CD96;CD96
cg02671445	-0.300551	1.56e-11
cg23896695	0.300439	3.13e-09	PVT1
cg15870752	-0.300394	2.34e-12
cg15740507	-0.300171	1.54e-10	TBC1D23
cg26484813	-0.300096	8.55e-10	AHNAK;AHNAK
cg18193418	0.300078	1.06e-11	SGPL1
cg26787521	-0.300009	3.66e-10	YARS1
cg05715564	0.299947	4.51e-10	FAM102A
cg13598864	-0.299872	1.44e-09	POC1B;POC1B;POC1B;POC1B
cg21187669	-0.299446	1.26e-08	ATPAF2
cg18109482	-0.299343	3.21e-10	DUSP16
cg13078941	-0.299115	2.49e-09	PGD;PGD;PGD
cg12230979	-0.299114	4.44e-12
cg20460771	-0.298704	8.95e-10	PTAFR;PTAFR
cg09793303	-0.298693	1.24e-12	ATF3
cg19456812	-0.298256	2.69e-07	ARHGAP26;ARHGAP26
cg20324784	-0.298054	2.25e-11
cg24465960	-0.298052	2.92e-08	ENTHD1
cg02039867	-0.297797	8.9e-11	ENTPD1;ENTPD1-AS1;ENTPD1;ENTPD1;ENTPD1;ENTPD1;ENTPD1;ENTPD1
cg07582407	-0.297722	8.95e-10	SCAF11
cg11713268	-0.297676	4.31e-10	TBC1D4;TBC1D4;TBC1D4
cg25187161	-0.297516	6.28e-08	SRSF4
cg23854395	-0.297487	3.09e-11	BIN1;BIN1;BIN1;BIN1;BIN1;BIN1;BIN1;BIN1;BIN1;BIN1
cg07108916	-0.297481	1.41e-08	CRTAM
cg12428334	-0.297341	2.93e-09
cg01545328	-0.297327	3.7e-10
cg19040077	-0.297195	1.43e-08	D2HGDH
cg17344353	-0.297052	1.42e-07
cg02927679	-0.29698	3.12e-11	DUSP5
cg18408335	-0.296967	2.05e-11
cg22947094	0.296874	1.45e-11	FLJ37453
cg16566199	-0.296807	7.14e-10	LINC01567
cg23049907	-0.296755	3.66e-10	CFAP20DC;CFAP20DC-AS1
cg14744121	-0.296666	1.9e-06	NCMAP-DT
cg26021815	-0.296451	2.72e-10	SGCG
cg23737061	-0.296415	6.9e-10	FHIT;FHIT
cg24069928	0.29641	0.00290757	RNASET2
cg02287105	-0.296273	6.52e-10
cg07370390	-0.29627	7.79e-08
cg06250757	-0.29623	8.92e-10	SECISBP2L;SECISBP2L
cg20872940	-0.296067	1.64e-13	PDE8B;PDE8B;PDE8B;PDE8B;PDE8B
cg14526576	-0.29602	6.17e-08	HIPK2;HIPK2
cg17875595	-0.296011	5.09e-12
cg03736473	-0.295974	2.57e-08
cg03860422	-0.29557	3.94e-08	GNA13;GNA13
cg19160380	-0.295557	2.1e-09	VPS13C;VPS13C;VPS13C;VPS13C
cg03209043	-0.295553	4.83e-13	ZEB2;ZEB2
cg11361925	-0.295453	2.58e-07	MED11;MED11
cg17758563	-0.295444	4.05e-13	ATXN1;ATXN1
cg22962356	-0.29543	1.98e-07	SLC14A2
cg14132585	-0.295427	1.48e-10	LOC101929710
cg06711502	-0.295355	3.68e-10
cg14280765	0.295179	2.22e-11
cg09298313	-0.295132	9.94e-10
cg24913342	-0.295047	4.59e-13
cg07698834	-0.294993	7.52e-05	FRMD4A
cg10582357	-0.294936	3.12e-11	LINC00486
cg10417386	-0.294826	6.2e-11	PIK3R6
cg24005407	-0.29468	1.8e-13
cg16932210	-0.294674	2.92e-12	ABCC4;ABCC4;ABCC4;ABCC4
cg16352724	0.294633	3.25e-11	HIVEP2
cg09536176	-0.294624	2.05e-09
cg16102900	-0.294442	2.7e-10
cg03597723	-0.294408	5.68e-15	XYLT1
cg00825543	-0.294187	5.9e-10	SGK1
cg07151380	-0.294183	8.22e-14
cg22299620	-0.294176	1.49e-08
cg17461390	-0.293943	8.64e-11	DDA1
cg21350127	-0.293839	9.4e-09	MSH3
cg19053120	-0.29372	2.08e-05	ITPR2
cg13993197	-0.293662	1.39e-07
cg07301298	-0.293654	1.45e-10	AOPEP;AOPEP;AOPEP
cg06815003	-0.293638	1.88e-07
cg02493846	-0.293537	1.31e-09	C2CD4D-AS1
cg22093378	-0.293468	2.1e-10	MAP3K20;MAP3K20
cg02300329	-0.29327	2.63e-13
cg25417042	-0.293169	1.16e-10	DUSP5
cg06434490	-0.293058	2.14e-06
cg14820577	-0.293016	6.92e-12
cg06194950	0.292995	1.5e-10	NSMCE1
cg18925664	-0.292985	1.24e-10	MAML2
cg02150910	-0.292942	1.38e-11	GZMH
cg25918166	-0.292916	7.03e-15
cg22448068	-0.292826	1.33e-14
cg18156592	-0.292631	6.87e-13	ARL6IP5
cg04780380	-0.292576	4.1e-10	GNAS-AS1
cg16934140	-0.29254	3.43e-09
cg10807450	-0.292492	1.55e-07
cg00450651	-0.292478	3.25e-11
cg20273740	-0.291735	2.07e-10	DDX10
cg14640661	-0.291669	2.57e-08	EPB41;EPB41;EPB41;EPB41;EPB41;EPB41
cg01649307	-0.29161	5.11e-08	ITGAE
cg11076723	-0.29154	2.15e-05	RBL2
cg07891862	-0.291487	2.55e-08	PTK2;PTK2
cg19145607	-0.291453	0.000277472	CXCR6;FYCO1
cg11924722	-0.29114	5.2e-05	CASS4;CASS4;CASS4;CASS4
cg24692969	-0.291029	3.23e-09
cg14397690	-0.290975	1.75e-08	ANXA2;ANXA2;ANXA2;ANXA2
cg26489737	-0.29096	3.99e-10
cg25467833	-0.290936	2.96e-11
cg06201514	0.290889	0.0177638	MYT1L
cg25330422	0.29083	2.56e-10	STAT3;STAT3;STAT3
cg01862311	-0.290829	9.62e-12
cg22434421	0.290811	4.3e-09	LDLRAP1
cg07242531	-0.290602	9.76e-12	EEF1E1-BLOC1S5;EEF1E1;EEF1E1
cg10929246	-0.290418	3.41e-07	HEMK1
cg16802888	-0.290369	1.65e-08	SLC9C2
cg06202778	-0.290331	7.54e-10	HOPX;HOPX;HOPX;HOPX;HOPX
cg04467093	0.290229	2.69e-12	TCF7
cg24674269	-0.2902	4.2e-05
cg21376325	-0.290198	3.37e-09	ARHGAP10
cg14842441	-0.290137	3.07e-09	RBKS;RBKS
cg02095838	-0.290035	1.22e-09	IMMP2L;IMMP2L
cg26466027	-0.289965	1.2e-08	CXCR6;FYCO1
cg27070405	-0.289946	1.13e-10
cg17281840	-0.289847	2.83e-10	TG;SLA;SLA;SLA;SLA
cg07078958	-0.289774	8.48e-07	SH3BP5;SH3BP5
cg23038277	0.289696	2.32e-10	ITPKB
cg14925253	-0.289686	3.42e-12
cg25040934	-0.289443	6.72e-07	RNF141
cg00305629	-0.289415	3.95e-09	WHRN;WHRN
cg21187312	-0.289171	1.23e-08	RIN3
cg07045797	-0.289157	7.74e-06	DSE;DSE
cg02652579	-0.289092	3.66e-10	CUTA;CUTA;SYNGAP1;CUTA;CUTA;CUTA
cg00715139	-0.289074	7.05e-09	ATG5;ATG5;ATG5;ATG5;ATG5;ATG5;ATG5
cg02023986	-0.288978	1.31e-09	FHAD1
cg16438469	-0.288905	1.12e-10	ZDHHC14;ZDHHC14
cg17192520	-0.288874	1.97e-08	GALC
cg18570243	-0.288853	1.73e-08	D2HGDH;D2HGDH;D2HGDH
cg14860676	-0.288548	5.44e-11
cg07777652	-0.288221	1.45e-09	GET1
cg04957307	0.288168	1.08e-08
cg17786516	-0.288123	5.57e-08	CCR5;CCR5
cg06062496	-0.288078	1.16e-09	NCKAP1;NCKAP1
cg09859617	-0.288002	1.83e-11	GTDC1;GTDC1;GTDC1;GTDC1;GTDC1;GTDC1;GTDC1
cg17861909	-0.28794	5.93e-09
cg04891803	0.287918	3.62e-08	ARID1A;ARID1A
cg21877182	-0.287916	3.76e-06
cg02072495	-0.287893	4.29e-13	ANXA2;ANXA2;ANXA2;ANXA2
cg18143967	-0.287808	2.24e-09	TCF12;TCF12;TCF12;TCF12
cg14693269	-0.287589	3.65e-07	RAB8B
cg14766620	-0.287478	1.4e-09
cg18158478	-0.287477	9.23e-08	TTC8;TTC8;TTC8;TTC8;TTC8;TTC8
cg18689929	-0.287458	4.79e-13	AMACR;AMACR;AMACR;AMACR;AMACR;AMACR
cg01663440	-0.287442	2.65e-07	RAD52
cg18622049	-0.287317	1.14e-10	RABGAP1L
cg09009318	-0.287207	0.000144373	GLDC
cg15679518	-0.287168	1.31e-11
cg26165146	-0.287085	2.85e-13	ARNTL2
cg01970818	-0.287069	4.05e-09	ACTN4
cg03237049	-0.286951	7.63e-12
cg13664292	-0.286905	1.88e-10
cg02550113	-0.286892	2.45e-09
cg08084281	-0.286762	2.45e-13
cg26381312	-0.286743	3.64e-09	EVI5;EVI5
cg02677777	0.286699	5.48e-09	TUT7;TUT7;TUT7
cg25873494	-0.286688	3.56e-09
cg20424577	-0.286581	1.92e-07
cg18529010	-0.286448	1.06e-08	CHN2
cg19336287	-0.286296	0.000357658	FNBP1
cg06080274	-0.286271	8.19e-16	LINC01531
cg09169291	0.286203	2.25e-08	ST6GAL1;ST6GAL1;ST6GAL1
cg08750740	-0.28617	1.43e-08	ARID1B;ARID1B
cg24593764	-0.286164	1.56e-10	IKZF3;IKZF3;IKZF3;IKZF3;IKZF3;IKZF3;IKZF3;IKZF3;IKZF3;IKZF3;IKZF3;IKZF3;IKZF3;IKZF3;IKZF3
cg06062378	-0.28598	1.36e-10	MCC;MCC
cg09187338	-0.285877	3.16e-09
cg08686879	-0.28586	2.17e-10	CSF2
cg02573743	-0.285823	4.62e-09	NEDD4;NEDD4
cg04173878	-0.285784	8.24e-08
cg01413054	-0.285583	8.5e-09	CAB39;CAB39;CAB39
cg21272956	-0.285456	1.32e-12	PRKACB;PRKACB;PRKACB;PRKACB
cg01068621	-0.285429	1.89e-11
cg16147159	-0.285377	1.96e-10	MED26
cg16278996	-0.285311	2.81e-12
cg27096568	-0.285219	5.5e-08	RNF19B;RNF19B;RNF19B
cg16144616	-0.285155	3.81e-08	PITPNC1;PITPNC1
cg12702760	-0.285082	8e-12
cg15224459	-0.285044	1.78e-11	METRNL
cg18462755	-0.285042	3.6e-12	PTK2B;PTK2B;PTK2B;PTK2B
cg23250889	0.285021	1.53e-08	PLLP
cg19746802	-0.284935	1.31e-09
cg07551060	-0.284934	2.9e-12	GRK5
cg00978950	-0.284812	3.95e-13
cg25374269	-0.284759	0.0108373
cg24206084	-0.284556	9.82e-09	SMIM2-AS1
cg03352496	-0.28438	3.22e-10
cg24533227	-0.284299	1.67e-11	HIVEP3;HIVEP3
cg03943613	-0.284294	5.24e-08
cg08822075	-0.284171	0.000136964	NFE2L3
cg17535314	-0.284162	1.08e-08	GDF10
cg06680852	-0.284096	4.13e-14
cg05520003	-0.28405	6.49e-13	R3HDM1;R3HDM1;R3HDM1;R3HDM1
cg04084260	-0.283965	1.49e-11
cg08670831	-0.283954	1.71e-12	MED13L
cg19560128	-0.283893	1.12e-08	ERN1
cg21147820	-0.283849	4.95e-08
cg06622996	-0.283755	2.12e-07	ILRUN;ILRUN
cg20265625	-0.283697	2.86e-10	RBPJ;RBPJ;RBPJ;RBPJ
cg14758875	-0.283687	0.00173013	GLDC
cg27063969	-0.283673	6.29e-10	DOCK2
cg00151370	-0.283472	2.67e-12	ATXN1;ATXN1
cg24854175	-0.283443	7.85e-10	CTNNA1
cg02577793	-0.283342	1.48e-09	SH3GLB1;SH3GLB1;SH3GLB1;SH3GLB1
cg26005824	-0.283265	5.19e-10	GPR87;MED12L
cg14150115	0.283244	6.41e-07
cg07831198	-0.283105	1.09e-12	ACTN4
cg06217769	-0.283004	7.39e-10	SMG6;SMG6
cg24880316	-0.282987	3.41e-10	RNF157
cg22035050	-0.282933	3.51e-08	SIPA1L1;SIPA1L1;SIPA1L1;SIPA1L1
cg04736120	-0.282897	1.02e-12
cg01923140	-0.282845	1.15e-07
cg07432937	-0.282833	2.58e-08	MB21D2
cg11681041	-0.282788	2.96e-06	BCL2
cg11059493	-0.282673	6.21e-08	GRAMD1B;GRAMD1B
cg04376028	-0.282604	3.05e-08
cg00195322	-0.282449	4.14e-10	B4GALT5
cg24659527	-0.282439	6.13e-10
cg21110411	-0.282294	5.54e-15	AURKB
cg22521707	-0.282281	9.93e-09
cg02600664	-0.282215	1.38e-09	SLC1A1
cg15448631	0.282059	2.86e-07	AMFR
cg15730234	-0.281969	1.45e-06
cg18097707	-0.281891	1.45e-09
cg17923486	-0.281886	5.79e-08	DOT1L
cg18393717	-0.281769	3.02e-11
cg17230176	-0.281758	2.93e-11	PRORP;PRORP;PRORP;PRORP;PRORP
cg21665113	-0.281724	3.03e-09	NEB;NEB;NEB;NEB
cg27192813	-0.281675	1.9e-08	FLI1;FLI1;FLI1;FLI1
cg24344000	-0.281616	8.29e-11	PDE4B;PDE4B;PDE4B;PDE4B;PDE4B;PDE4B
cg22962428	-0.281587	7.05e-13	NAGLU
cg22321713	-0.281523	4.82e-12
cg13904935	-0.281446	3.44e-05
cg16770409	-0.281388	4.8e-08
cg02948188	-0.281265	1.41e-09
cg00613369	-0.281257	2.17e-09	PTAFR;PTAFR
cg10811945	-0.281142	3.85e-11	SH2D2A;SH2D2A;NTRK1;SH2D2A;SH2D2A;SH2D2A
cg16322736	-0.281112	2.56e-09	UBE2QL1
cg25476513	-0.280943	2.27e-08	ACTN1-AS1
cg17377077	-0.280791	1.3e-06	AHI1;AHI1;AHI1
cg06027542	-0.280699	4.29e-10	ASAP1;ASAP1
cg25250968	-0.280695	7.92e-09	NEDD9
cg18703368	-0.280617	3.57e-11	TRAF3IP1;TRAF3IP1
cg02568977	-0.280517	5.76e-11	EEPD1
cg12761707	-0.280438	1.17e-09
cg23070738	-0.280434	6.24e-09
cg06092290	0.280403	1.29e-08	FOXP1;FOXP1;FOXP1;FOXP1;FOXP1;FOXP1;FOXP1
cg17518643	0.280278	3.09e-11	UBAC2;UBAC2;UBAC2;MIR548AN
cg09530267	-0.280271	2.35e-08
cg18895476	-0.280242	1.84e-09	TPST2;TPST2
cg00079551	-0.2802	2.06e-09	THUMPD2;THUMPD2
cg22082462	-0.28019	1.54e-10	CPNE6
cg06896626	-0.280175	1.78e-05	CEMIP2;CEMIP2
cg26748224	-0.280016	2.65e-10	HAVCR2
cg24598398	0.279998	2.58e-08
cg20931932	-0.279994	5.67e-10	R3HDM1;R3HDM1;R3HDM1;R3HDM1
cg12864601	-0.27999	2.86e-13	CADM1;CADM1;CADM1;CADM1;CADM1
cg06141378	-0.279978	5.62e-09	GXYLT1;GXYLT1
cg14201874	-0.279937	1.75e-08	HNRNPUL1;HNRNPUL1;HNRNPUL1
cg22762409	-0.279829	4.91e-12	STAT4
cg21831210	-0.279783	2.54e-08	NBAS;NBAS
cg03142697	-0.279758	0.000859753	RUNX1;RUNX1;RUNX1
cg08468422	0.279663	1.64e-07	C1orf162;C1orf162;C1orf162
cg11697712	0.279614	6.3e-10	MIR4442
cg27468610	0.279604	1.36e-12	KMT2C
cg11868461	-0.279493	5.45e-11
cg07775417	-0.279472	2.03e-06	GPAT3
cg19359526	-0.279342	2.76e-14	ITGAD
cg05046784	-0.279317	2.54e-10	PKN1;PKN1
cg01230168	-0.279296	2.1e-06
cg14467024	-0.27929	3.88e-12	LOC100130691
cg12855906	-0.279138	5.39e-09	PDE9A;PDE9A;PDE9A;PDE9A;PDE9A;PDE9A;PDE9A;PDE9A;PDE9A;PDE9A;PDE9A;PDE9A;PDE9A;PDE9A;PDE9A;PDE9A;PDE9A;PDE9A;PDE9A;PDE9A
cg23414759	-0.27903	7.58e-10	EXOC4
cg03068346	-0.278863	2e-09	PFKP
cg12111855	0.278846	1.34e-06
cg16041798	-0.278763	2.74e-05	MTHFD1
cg10184771	-0.278728	3.1e-08
cg04752731	-0.278697	1.1e-10
cg03461784	0.278688	9.52e-09
cg23383281	-0.278611	8.63e-15
cg16102419	-0.278532	3.48e-11	NFIB
cg21777642	-0.278507	5.34e-08	AGPAT4
cg22172096	-0.278477	7.68e-08	TMEM39A;TMEM39A
cg02724824	-0.278425	3.79e-09	ZNF365;ZNF365
cg17897728	-0.278414	1.27e-09	FNDC3B;FNDC3B
cg08400424	-0.278379	5.11e-11	ARHGAP26;ARHGAP26
cg17824540	-0.278378	6.06e-07	RBMS1;RBMS1
cg13172001	0.278377	1.1e-11	SMYD1
cg23014871	-0.278373	3.82e-08	CSGALNACT2
cg12583320	-0.278371	1.9e-08
cg24427214	-0.278338	9.66e-08
cg25630380	-0.278309	1.01e-09	SH2D2A;SH2D2A;NTRK1;SH2D2A;SH2D2A;SH2D2A
cg18904552	-0.27824	1.31e-05	TNKS2
cg04339396	-0.278073	1.27e-06	BCL6
cg04739163	-0.277978	1.46e-08	QKI;QKI;QKI;QKI;QKI
cg19286141	-0.277971	4.3e-09	TBC1D31;TBC1D31
cg15672022	-0.277862	1.15e-08
cg09304470	-0.277765	3.79e-06	ATP9B;ATP9B
cg04009588	-0.277751	2.99e-14	CD72
cg19136299	-0.277667	2.43e-09
cg24241403	-0.277622	1.24e-10	CRADD
cg02209843	-0.277617	5.83e-10	FBXO48
cg06426818	-0.27753	3.45e-06	PDE4D;PDE4D;PDE4D;PDE4D;PDE4D;PDE4D
cg01748970	-0.277514	1.76e-06
cg23824902	0.277445	7.78e-11	SLC25A33
cg00325378	-0.27737	4.33e-11
cg15913931	-0.27737	5.82e-10	STK3;STK3;STK3
cg00613587	-0.277315	8.71e-07	RNF10
cg11631011	-0.277306	5.31e-07	CCDC70
cg18094261	-0.277296	8.3e-11
cg19831360	0.277278	3.67e-06	SH3BP5
cg14646451	-0.277271	2.21e-10	SNTB1
cg01532051	-0.277264	1.71e-08	FAM104A;FAM104A;FAM104A;FAM104A;FAM104A
cg18795525	-0.27726	4.68e-09	ANKRD11;ANKRD11;ANKRD11;ANKRD11
cg18746346	0.277155	6.55e-07	GIMAP5;GIMAP1-GIMAP5;GIMAP1-GIMAP5
cg22700120	-0.27705	3.61e-08	LYAR;LYAR
cg06441252	-0.27701	3.21e-09	SMAD3;SMAD3
cg07215281	0.276859	9.22e-12	TARBP1
cg04687131	-0.27684	3.14e-13	ATP9A
cg23945334	-0.276814	3.25e-11	EFHD2
cg07097354	-0.276761	6.39e-08	ACOXL
cg09730359	-0.276632	7.04e-12	N4BP1
cg08954634	-0.27663	5.32e-09	TENM3
cg23548886	-0.27648	1.8e-10
cg22742747	-0.276332	2.19e-06	DYNLT1;DYNLT1;DYNLT1
cg27310092	-0.276295	7.51e-09
cg15710610	-0.27627	4.37e-05	LINC00578
cg20256779	-0.276247	3.07e-09	FSBP;RAD54B;RAD54B;RAD54B
cg11681990	-0.27624	1.21e-08	DAAM1
cg06645657	-0.276067	2.39e-14	CACNB4;CACNB4;CACNB4;CACNB4
cg20724032	-0.276017	5.92e-11	ULK4
cg13017929	-0.275999	1.71e-14
cg07215487	-0.275968	3.08e-12
cg27154679	-0.275836	0.000985966	TBC1D4;TBC1D4;TBC1D4
cg04962892	-0.275718	2.55e-12	VRK2;VRK2;VRK2;VRK2;VRK2;VRK2;VRK2;VRK2;VRK2
cg09201467	-0.275664	1.29e-08	CRCP;CRCP;CRCP;CRCP;CRCP
cg07245447	-0.27565	3.54e-08	PMF1;PMF1;PMF1;PMF1-BGLAP;PMF1-BGLAP;PMF1-BGLAP;PMF1-BGLAP
cg15860917	-0.275589	5.58e-20	IPO11;IPO11
cg27481437	-0.275581	2.12e-05
cg26265441	-0.275552	2.12e-08
cg23425059	0.275318	2.28e-09	AAK1
cg11932954	-0.275297	1.23e-09	SLC13A3;SLC13A3;SLC13A3;SLC13A3;SLC13A3
cg05567143	-0.275081	3.92e-07
cg07894331	-0.27496	4.55e-08	MAPK1
cg04231677	-0.274905	1.47e-11	NIBAN1
cg21812313	-0.274899	2.3e-09
cg10655575	-0.274866	1.95e-09
cg03005293	-0.274848	1.68e-11	RORC
cg05756780	0.274807	3.11e-07	IL6R;IL6R
cg23938934	-0.274803	1.31e-09	KLRG1
cg23662846	-0.274625	2.75e-10	FURIN;FURIN;FURIN
cg21086690	-0.274601	9.79e-12	ELMO1;ELMO1;ELMO1
cg07065759	0.274593	1.72e-12	ANKRD44
cg14688905	0.274574	2.73e-09	SLC11A2
cg09372664	-0.274569	3.39e-08
cg13997435	-0.274537	5.34e-08	S100A2
cg04942605	-0.274517	6.47e-11	CYTH4
cg11486744	-0.274508	2.4e-10	TNFAIP8;TNFAIP8;TNFAIP8;TNFAIP8
cg08194293	-0.274374	2.51e-13	NCOA2
cg08291716	-0.274332	4.96e-08	LTBP1
cg27435337	-0.274255	9.37e-07	MICAL2;MICAL2;MICAL2;MICAL2;MICAL2;MICAL2;MICAL2
cg08211591	-0.274104	4.76e-15	SPIDR;SPIDR;SPIDR;SPIDR
cg02275724	-0.274095	4.14e-08
cg03600303	0.274082	1.68e-10
cg09841889	-0.27405	1.37e-08
cg19439223	-0.274017	1.71e-08
cg01287173	-0.274	1.68e-11	VIT;VIT;VIT;VIT;VIT
cg18538954	0.273999	6.44e-11
cg23508796	-0.27393	8.42e-08
cg03574890	-0.273919	1.42e-10	PI4KB;PI4KB;PI4KB;PI4KB
cg26596946	-0.273905	2.51e-08	FOSL2
cg00612352	-0.273844	4.21e-05
cg04378385	-0.273836	3.32e-11	NAA50;NAA50
cg19536499	-0.273807	9.55e-08	ERN1
cg11680590	-0.273784	1.96e-09	SLCO3A1;SLCO3A1
cg07151737	-0.273783	3.7e-11	FOXO1
cg10991752	-0.273547	6.85e-11
cg07939111	-0.273405	3.32e-06	STK4
cg09412707	-0.273402	3.1e-14
cg18297960	-0.273363	4.79e-11	C7orf50;C7orf50;C7orf50
cg27509616	-0.27333	6.47e-07
cg15844093	-0.273315	1.94e-12	IL21;IL21;IL21-AS1
cg01990133	-0.273298	9.37e-10
cg16616857	-0.273276	6.84e-08
cg25723862	-0.273253	4.1e-11	SLC27A2;SLC27A2
cg17010349	-0.273239	5.4e-11	LAG3
cg06130225	-0.273155	1.9e-07	VWA8;VWA8
cg16902643	-0.273098	3.37e-11
cg10499651	-0.272931	2.19e-07	PPARG;PPARG;PPARG;PPARG
cg14482153	-0.272917	1.56e-08	ATXN1;ATXN1
cg03854993	-0.272837	8.91e-09	VPS41;VPS41
cg12053348	-0.272833	5.64e-10
cg11391811	-0.272686	7.27e-10
cg12005412	-0.272658	7.35e-14
cg19528789	-0.272368	4.7e-08	TNFRSF1B
cg18402103	-0.272319	1.53e-08
cg10181698	-0.272302	2.85e-08	TSFM;TSFM;TSFM;TSFM
cg09811510	-0.271993	2.11e-06	SCHIP1
cg04116354	0.271975	4.07e-08	MAN1C1
cg25594356	-0.271949	2.03e-10	LOC102724804;LOC102724804
cg10036431	-0.271749	1.58e-08	MYO9B;MYO9B
cg05488731	-0.271725	2.54e-13	FRYL
cg02476270	-0.271675	8.26e-09
cg10435235	-0.271489	2.99e-08	ARHGEF7;ARHGEF7
cg23152227	-0.27139	1.35e-12	HABP4
cg16713914	-0.271071	2.48e-11
cg19618897	-0.270997	2.82e-10
cg10091025	-0.270996	1.4e-10	BCL6;BCL6
cg25883405	-0.270974	1.2e-11	SRPK2;SRPK2
cg11198036	-0.270792	5.58e-08	CCNJL
cg26177616	0.270778	6.47e-07
cg11282035	-0.270763	2.98e-09
cg02169357	-0.270761	3.17e-18	ACTA2
cg06285391	-0.270701	4.46e-13	MAP4;MAP4;MAP4
cg20815560	-0.270426	1.73e-09
cg10950125	-0.270322	5.06e-11
cg23642827	-0.270289	3.76e-08
cg07346751	-0.270212	1.16e-10	CDCA7;CDCA7;CDCA7;CDCA7
cg15352841	-0.270208	9.98e-08	FLJ31356;FOSL2
cg18451041	-0.270197	5.78e-15	RBMS1;RBMS1
cg15410741	-0.270166	1.55e-10	JAK1
cg03386595	-0.27002	1.6e-06
cg02979271	-0.269723	1.53e-08
cg00234176	-0.269675	2.19e-08	ITK
cg04497870	-0.269639	1.1e-11	HIVEP3;HIVEP3
cg08365738	-0.269578	4.11e-11	CCDC80;CCDC80
cg01299932	0.26957	5.26e-09	ATXN1;ATXN1
cg04011423	-0.269515	2.11e-10	ZBTB38
cg08363345	-0.269472	1.62e-08	FOXK1
cg12130067	-0.269466	5.6e-13	RAB11FIP1;RAB11FIP1
cg10631752	-0.269436	4.41e-09
cg27306451	-0.269395	6.4e-14	RBM28;RBM28
cg24424889	-0.269376	1.38e-06	APOBEC3H;APOBEC3H;APOBEC3H;APOBEC3H
cg15406789	-0.269329	7.55e-11
cg17759095	-0.269313	2.01e-11	DST
cg20013319	-0.269162	1.06e-09	CBL
cg09737147	-0.269086	4.5e-10
cg01871427	-0.269085	1.11e-09
cg13914982	-0.26885	3.17e-09
cg26992245	-0.268771	2.43e-08
cg21273155	-0.268759	2.47e-05	DENND1B;DENND1B;DENND1B;DENND1B;DENND1B
cg06915310	-0.268732	4.55e-09	RGL1;RGL1;RGL1;RGL1;RGL1
cg00038446	-0.268679	2.91e-10	FASLG
cg10039734	-0.268663	8.32e-10	MYOF;MYOF
cg20769856	-0.268553	3.08e-06
cg02255107	0.268539	1.13e-11	OXNAD1
cg07460561	-0.268504	3.33e-11

## Sheet: CD4cm_vs_em_gene
Gene_ID	#CpG_hits
CREM	28
BIN1	20
PDE9A	20
TCF7	20
FOXP1	19
GTDC1	18
PPHLN1	16
RBPJ	16
IKZF3	15
MICAL2	14
RORA	12
ANKRD28	11
ASPH	11
RUNX1	11
ATXN1	10
D2HGDH	10
HOPX	10
SH2D2A	10
SPRED2	10
DISC1	9
PDE4B	9
RAD54B	9
TBC1D4	9
VRK2	9
ANXA2	8
CDCA7	8
HSPH1	8
IL6ST	8
LEF1	8
NFATC2	8
PARD3B	8
POC1B	8
PTK2B	8
PYHIN1	8
R3HDM1	8
RORA-AS1	8
TCF12	8
TLE3	8
ATG5	7
ENTPD1	7
IL31RA	7
MAP3K7CL	7
NEB	7
NR3C1	7
PTK2	7
SELL	7
SPATS2L	7
STOM	7
ZBTB20	7
AMACR	6
ARHGEF7	6
BABAM2	6
C1orf162	6
CD96	6
CMIP	6
DIP2A	6
EPB41	6
FYCO1	6
IFNG	6
ITPR1	6
LINC01010	6
LYST	6
NME7	6
OXR1	6
PDE4D	6
PRORP	6
SMAD3	6
ST6GAL1	6
STAT4	6
TTC8	6
UPP1	6
USP20	6
ZEB2	6
AKAP13	5
ARNT	5
CADM1	5
CCN4	5
CRCP	5
CUTA	5
CXCR6	5
CYRIB	5
DENND1B	5
FAM104A	5
FOSL2	5
IL15RA	5
IL18RAP	5
INTS14	5
LOC100288798	5
MAPKAP1	5
MKNK1	5
NSL1	5
PDE8B	5
PTPRN2	5
QKI	5
RABGAP1L	5
RGL1	5
SERINC5	5
SLC13A3	5
VIT	5
ABCC4	4
ACTN4	4
ADK	4
ANKRD11	4
ANKRD44	4
APOBEC3H	4
ARHGAP26	4
ATP8B4	4
ATXN2	4
AZI2	4
B4GALT5	4
CACNB4	4
CASS4	4
CCR5	4
CDIP1	4
CHST11	4
CLASP1	4
CLCN3	4
CRACR2A	4
CSNK1A1	4
DGKA	4
DUSP5	4
FBXL13	4
FLI1	4
FLNB	4
GPAT3	4
HIVEP3	4
HPSE	4
IL6R	4
INPP4A	4
LPP	4
LYAR	4
MAST4	4
MTMR2	4
PHLDB2	4
PI4KB	4
PLCXD2	4
PMF1-BGLAP	4
PPARG	4
PRKACB	4
PRKCQ	4
PRR5L	4
PTAFR	4
RAB11FIP1	4
RALGPS1	4
RBMS1	4
SH3GLB1	4
SIPA1L1	4
SLA	4
SLC25A25	4
SPIDR	4
TBC1D31	4
TNFAIP8	4
TRPS1	4
TSFM	4
USP6NL	4
VPS13C	4
AHI1	3
ANGPT2	3
AOPEP	3
ARMC2	3
BCL6	3
BIRC2	3
C7orf50	3
CAB39	3
CSF2	3
CYFIP2	3
DTHD1	3
DYNLT1	3
ELMO1	3
EXOC1	3
FBXW7	3
FLJ31356	3
FSBP	3
FURIN	3
GEMIN7	3
HNRNPUL1	3
IL26	3
LIN54	3
MAF	3
MAN1C1	3
MAP4	3
MBNL2	3
METTL5	3
MTMR12	3
N4BP1	3
NIBAN1	3
PGD	3
PMF1	3
PPP3CA	3
PSAP	3
RASA2	3
RERE	3
RNF19B	3
RSPRY1	3
RUNX2	3
SAMSN1	3
SH3BP5	3
SLC25A26	3
SLC6A6	3
SSBP3	3
STAT3	3
STK24	3
STK3	3
SUPT3H	3
TIPARP	3
TUT7	3
UBAC2	3
XYLT1	3
AHNAK	2
ANK3	2
ARID1A	2
ARID1B	2
ARSB	2
ASAP1	2
ASXL2	2
ATG10	2
ATP9B	2
ATXN7	2
BCL7A	2
BRD1	2
CBLB	2
CCDC80	2
CCNH	2
CEMIP2	2
CPD	2
CT69	2
DAPP1	2
DENND2D	2
DOCK10	2
DSE	2
EEF1E1	2
EFHD2	2
EIF2AK1	2
EML4	2
ERICH5	2
ERN1	2
ESF1	2
ETFB	2
EVI5	2
FAM160B1	2
FBXW8	2
FHIT	2
FNBP1	2
FNDC3B	2
FOXO3	2
GALC	2
GIMAP1-GIMAP5	2
GLDC	2
GNA13	2
GPHN	2
GRAMD1B	2
GXYLT1	2
HIPK2	2
IL21	2
ILRUN	2
IMMP2L	2
IPO11	2
ITGAE	2
ITPKB	2
JAK1	2
LGMN	2
LINC01303	2
LINC02362	2
LOC101927964	2
LOC102724804	2
LONP2	2
LRRC17	2
LTBP1	2
MAML2	2
MAP2K4	2
MAP3K20	2
MAP3K4	2
MCC	2
MED11	2
MESD	2
METAP1	2
METRNL	2
MYO9B	2
MYOF	2
NAA50	2
NBAS	2
NCKAP1	2
NEDD4	2
NLRC5	2
NTRK1	2
PIBF1	2
PIK3IP1	2
PITPNC1	2
PKN1	2
PLCL2	2
PLEC	2
PLEKHA5	2
PSMC1	2
PTPN1	2
PTPN22	2
PUM1	2
PVT1	2
QSOX1	2
RBKS	2
RBL2	2
RBM28	2
REPS1	2
RMDN3	2
RNF216	2
RORC	2
SAMD3	2
SECISBP2L	2
SLC27A2	2
SLC7A6	2
SLCO3A1	2
SMG6	2
SRPK2	2
ST7	2
STAM	2
STK4	2
TANC1	2
THUMPD2	2
TIAM1	2
TLK1	2
TMEM39A	2
TPST2	2
TRAF3IP1	2
TTI1	2
UEVLD	2
VCL	2
VPS41	2
VWA8	2
WDR27	2
WHRN	2
ZBED2	2
ZBTB16	2
ZDHHC14	2
ZNF365	2
AAK1	1
ACOXL	1
ACTA2	1
ACTN1-AS1	1
ADPGK-AS1	1
AGPAT3	1
AGPAT4	1
AGPAT5	1
AMFR	1
ANKRD61	1
ARHGAP10	1
ARHGAP18	1
ARHGEF3	1
ARL6IP5	1
ARNTL2	1
ATF3	1
ATP6V1D	1
ATP9A	1
ATPAF2	1
AURKB	1
BCL2	1
BTD	1
C2CD4D-AS1	1
C2CD5	1
CBL	1
CCDC102B	1
CCDC15	1
CCDC6	1
CCDC70	1
CCNJL	1
CCR5AS	1
CD72	1
CDKAL1	1
CFAP20DC	1
CFAP20DC-AS1	1
CHMP7	1
CHN2	1
CHSY1	1
CMC1	1
CPNE6	1
CRADD	1
CRTAM	1
CRY1	1
CSGALNACT2	1
CSNK1G1	1
CTNNA1	1
CYTH4	1
DAAM1	1
DCP1B	1
DDA1	1
DDX10	1
DELEC1	1
DIP2B	1
DNAH10	1
DOCK2	1
DOT1L	1
DST	1
DUSP16	1
DYM	1
EEF1E1-BLOC1S5	1
EEPD1	1
EIF2AK3	1
ENTHD1	1
ENTPD1-AS1	1
EXOC4	1
FAM102A	1
FAM53B	1
FASLG	1
FBXO48	1
FHAD1	1
FLJ22447	1
FLJ37453	1
FOXK1	1
FOXO1	1
FRMD4A	1
FRYL	1
GDF10	1
GET1	1
GGACT	1
GIMAP5	1
GNAS-AS1	1
GNPTAB	1
GPCPD1	1
GPR87	1
GRAMD2B	1
GRK5	1
GSAP	1
GZMH	1
HABP4	1
HAVCR2	1
HDAC4	1
HDDC2	1
HEG1	1
HEMK1	1
HIVEP2	1
IGF2R	1
IL1RL2	1
IL21-AS1	1
IL23R	1
INSIG2	1
ITGA4	1
ITGAD	1
ITK	1
ITPKB-IT1	1
ITPR2	1
JOSD1	1
KIF13B	1
KLRG1	1
KMT2C	1
LAG3	1
LARS2	1
LARS2-AS1	1
LDLRAP1	1
LINC00486	1
LINC00548	1
LINC00578	1
LINC01423	1
LINC01531	1
LINC01567	1
LINC01572	1
LINC02052	1
LOC100130691	1
LOC101927822	1
LOC101929710	1
LOC102723649	1
LRRFIP1	1
MAPK1	1
MB21D2	1
MBOAT1	1
MCPH1	1
MED12L	1
MED13L	1
MED26	1
MFHAS1	1
MGAT5	1
MIR1205	1
MIR1268A	1
MIR4442	1
MIR548AE2	1
MIR548AN	1
MMP24	1
MOSMO	1
MREG	1
MRPS27	1
MSH3	1
MTHFD1	1
MTREX	1
MYO1D	1
MYT1L	1
MZB1	1
NAGLU	1
NBN	1
NCMAP-DT	1
NCOA2	1
NEDD9	1
NFE2L3	1
NFIB	1
NFKBIA	1
NOP58	1
NSMCE1	1
NUTF2	1
OSBPL3	1
OXNAD1	1
PCAT2	1
PFDN1	1
PFKP	1
PHIP	1
PIK3R6	1
PLLP	1
PLXNC1	1
POLR1A	1
PREX1	1
PRNCR1	1
PTCD2	1
PTPN4	1
RAB27A	1
RAB3C	1
RAB7A	1
RAB8B	1
RAD52	1
RIN3	1
RNASET2	1
RNF10	1
RNF141	1
RNF157	1
ROCK2	1
S100A10	1
S100A2	1
SCAF11	1
SCHIP1	1
SDK1	1
SGCG	1
SGK1	1
SGPL1	1
SLC11A2	1
SLC14A2	1
SLC1A1	1
SLC24A1	1
SLC25A33	1
SLC9A9	1
SLC9C2	1
SMIM2-AS1	1
SMYD1	1
SND1	1
SNORD70	1
SNTB1	1
SRSF4	1
ST7-AS2	1
ST8SIA1	1
STRN	1
STXBP4	1
SYNGAP1	1
TANC2	1
TAOK3	1
TARBP1	1
TARS3	1
TBC1D22B	1
TBC1D23	1
TBKBP1	1
TBX21	1
TENM3	1
TG	1
TMCC3	1
TMCO3	1
TMEM131	1
TMEM241	1
TNFRSF1B	1
TNKS2	1
TRERF1	1
TRIP13	1
TRMT6	1
TRPM7	1
TRPM8	1
TSNAX-DISC1	1
UBE2QL1	1
ULK4	1
VAV3	1
WAKMAR2	1
WNT9A	1
WWP1	1
YARS1	1
YTHDC2	1
ZBTB20-AS5	1
ZBTB38	1
ZNF831	1

## Sheet: CD8cm_vs_em_CpGs
CpG_ID	Coef.CD8EM.minus.CD8CM	P.value.adj.CD8EM.minus.CD8CM	UCSC_RefGene_Name
cg09747321	-0.631125	1.03e-17	FAM81A
cg16644418	0.618414	3.48e-27	SORL1
cg04406496	-0.610317	5.54e-19
cg05744098	-0.605337	3.26e-15	STAT4;STAT4
cg08222192	-0.604896	8.58e-19	JAK1
cg02845673	-0.604864	8.19e-16	SCIMP;SCIMP;ZNF594-DT
cg05182302	0.595566	3.08e-19	IL7R;IL7R
cg11198596	0.594056	1.23e-16	LRIG1
cg26023019	0.589231	4.77e-06	GRIK1;GRIK1;GRIK1;GRIK1
cg16491773	-0.582196	8.5e-09	KIAA0040;KIAA0040;KIAA0040;KIAA0040
cg12857737	0.570896	1.93e-17	TMEM63A
cg10987624	-0.565945	5.17e-22	LAMC1
cg14175634	0.565188	5.36e-19	DOCK9;DOCK9
cg05385725	-0.560996	4.25e-17
cg21944724	-0.554509	1.71e-21	ANKRD12;ANKRD12;ANKRD12
cg03185924	-0.552839	8.82e-21	CYP46A1
cg10921592	-0.552236	1.08e-15	HLA-DPA1
cg02672827	-0.55223	5.85e-20
cg06825163	-0.551658	1.16e-07	LGR6;LGR6;LGR6
cg02411354	0.550857	3.2e-17
cg09430000	-0.550416	2.3e-14	RFTN1
cg12465678	-0.549985	2.85e-15	FGR;FGR;FGR
cg01193956	-0.546319	5.65e-16	PHF21B;PHF21B;PHF21B;PHF21B
cg27555880	-0.544876	3.88e-19
cg21720119	0.543099	9.65e-14
cg23723835	0.538668	1.48e-15	ASCC1
cg22059717	-0.537641	1.49e-15	PLEKHO2;PLEKHO2
cg03781357	-0.537614	4.29e-18	PHF24;PHF24
cg22038799	-0.536444	1.23e-16
cg26401978	-0.534778	1.77e-18	LOC101929532
cg26909797	-0.531091	2.16e-16
cg00674365	0.529858	6.71e-10	ZNF471
cg13940444	0.526983	1.38e-17	RARG
cg20351582	-0.525846	3.84e-18
cg14709433	-0.525683	3.26e-17	PHF21B;PHF21B;PHF21B;PHF21B
cg09284526	-0.523899	2.85e-15	ADGRG1;ADGRG1;ADGRG1;ADGRG1;ADGRG1;ADGRG1;ADGRG1;ADGRG1;ADGRG1;ADGRG1;ADGRG1
cg02561451	-0.523756	3.03e-23	SLC9C2
cg11889200	-0.521605	1.42e-20	MINDY3
cg09572200	0.521298	1.89e-14
cg20969923	-0.520909	3.14e-13	NIN;NIN;NIN
cg16949599	-0.518944	5e-15	STX11
cg14738493	-0.515906	1.45e-13	HNRNPLL;HNRNPLL
cg20547368	-0.515325	5.34e-15	TOX
cg24200260	0.514864	2.75e-14
cg25330422	0.512783	6.82e-16	STAT3;STAT3;STAT3
cg16372051	-0.510319	4.76e-17	HSPA1B
cg26281962	-0.509145	5.67e-14
cg01582261	-0.508836	1.07e-15
cg00551708	-0.505806	9.81e-13	PLEK
cg06547017	-0.505505	5.89e-10	ATXN7L1;ATXN7L1
cg16924153	-0.503846	2.14e-14	ITCH;ITCH;ITCH
cg10075638	0.50298	7.31e-17
cg27005749	0.501785	2.2e-10	AGO2;AGO2
cg11532433	-0.50174	7.06e-16
cg10285318	-0.500751	7.24e-11	HNRNPLL;HNRNPLL
cg01879086	-0.498798	6.1e-17
cg20892139	0.497597	1.5e-21	RAB43;RAB43;RAB43;RAB43;RAB43;RAB43;RAB43;ISY1-RAB43
cg23906917	-0.497443	2.32e-13	PPP2R5E;PPP2R5E;PPP2R5E;PPP2R5E
cg21129006	-0.49718	5.44e-16
cg26347746	-0.496715	2.28e-09	LGR6;LGR6
cg07391417	0.49252	7.67e-12
cg25768456	0.492367	1.49e-16	RPA1
cg17694094	0.491483	6.08e-12
cg06650256	-0.48997	2.97e-16	CD300LB
cg21172497	-0.489804	3.09e-19	PCSK5
cg24835861	-0.488017	7.92e-17	RABGAP1L
cg20659405	-0.4879	6.27e-13
cg04179740	0.486084	3.8e-12	CDH24;VSIR
cg15398299	0.485949	2.05e-18	STX18
cg09362796	-0.485896	3.38e-15	HTT
cg12909727	0.485495	2.76e-14
cg13467428	-0.484873	1.11e-11	LYST;LYST
cg14363714	-0.48452	1.01e-16
cg15303092	-0.484186	1.58e-17	DLEU1
cg26832294	0.482825	8.76e-11	TNIP3;TNIP3
cg19275091	-0.482341	6.04e-18
cg03048432	-0.481728	1.19e-12	NIN;NIN;NIN;NIN
cg14107762	0.480979	1.74e-14	TNFSF8;TNFSF8
cg14374996	-0.480689	1.34e-16
cg15991447	-0.480567	3.26e-17
cg25617164	-0.480264	7.66e-08	ENC1;ENC1;ENC1;ENC1;ENC1
cg10404730	0.479775	2.29e-18	SORL1
cg18103325	-0.47896	4e-12	EML4-AS1
cg10279936	0.47821	5.65e-17	SLC8B1
cg13606287	0.477829	2.94e-18	RIC1;RIC1
cg20550323	-0.477797	1.2e-11	ADAM22;ADAM22;ADAM22
cg04173878	-0.477411	4.41e-12
cg01785442	0.477173	4.29e-18
cg09246203	-0.476891	1.34e-15	TIGIT
cg24368848	0.476082	8.4e-09	ZSCAN1
cg15429134	0.475107	1.79e-11	BORCS5
cg19699140	-0.474648	8.32e-17	CNMD;CNMD
cg04811114	-0.474462	3.78e-08	LGR6;LGR6
cg03749766	-0.474229	6.76e-17	SYNE1;SYNE1
cg07960083	0.474208	1.9e-15
cg19308612	0.47338	4.29e-18	RPA1
cg26768584	0.472861	2.42e-15	SATB1;SATB1
cg07061387	-0.472566	1.11e-08	CD200R1;CD200R1
cg02904996	-0.472223	5.86e-16	HLA-DPA1
cg16822208	-0.47219	1.58e-17
cg08599031	-0.471985	1.79e-14	LRRCC1
cg09363526	-0.47198	2.04e-14	RBM5;RBM5
cg23561791	-0.470541	3.22e-13	FGR;FGR;FGR;FGR
cg08171667	-0.47007	1.15e-11
cg24834394	0.469919	1.26e-13
cg21458836	0.46987	1.82e-14	FOXP1;FOXP1;FOXP1;FOXP1;FOXP1;FOXP1;FOXP1;FOXP1
cg12642915	-0.469619	3.33e-16	ZBTB16;ZBTB16
cg06659154	0.468914	1.32e-13
cg21272034	0.468832	2.22e-12	HPCAL1;HPCAL1;HPCAL1;HPCAL1
cg08433366	-0.468111	2.81e-16	RFFL;RFFL;RAD51L3-RFFL
cg10502149	-0.467595	4.04e-12	ARID5B
cg14656948	-0.467329	1.08e-15
cg25089625	-0.466367	1.63e-24	MAML2
cg04492228	0.465624	2.04e-18	GATA3;GATA3
cg12921070	0.465355	6e-22	MCOLN2
cg15326069	-0.465027	3.28e-12	TGFBR3
cg17489908	0.464886	2.76e-17	GATA3;GATA3
cg27359629	0.464538	3.15e-11
cg16596336	-0.464483	4.65e-14
cg26315509	-0.464353	2.58e-11	TRAF2
cg19178969	-0.46414	3.48e-20	RBM26;RBM26;RBM26
cg13250850	-0.46363	1.23e-16	RABGGTB;RABGGTB
cg06563029	-0.462438	2.99e-16	MAP2K5;MAP2K5;MAP2K5
cg23676679	-0.461941	5.04e-17	TIGIT
cg06399865	-0.461835	4.16e-16	LINC02201
cg01264703	0.461731	6.89e-14
cg25612698	0.461432	3.26e-17
cg00443307	-0.461348	3.66e-10	KLRG1
cg12196847	-0.460591	2.06e-12	TSHR;TSHR;TSHR
cg09045128	-0.458984	3.71e-14	CASC18;CASC18;CASC18;CASC18
cg19939178	-0.458688	1.17e-15	BTBD11;BTBD11
cg27142490	-0.458619	1.3e-11
cg08210036	0.45834	3.72e-16	RPA1
cg20865323	0.457704	1.58e-13	PHACTR2;PHACTR2;PHACTR2;PHACTR2
cg21641517	-0.457702	2.14e-15	KLHL14
cg13914701	0.456433	9.03e-10
cg21454692	-0.456269	1.46e-17
cg08146029	0.456146	1.45e-16	RAPGEF6;RAPGEF6;RAPGEF6;RAPGEF6;RAPGEF6;RAPGEF6
cg10029521	-0.455733	1.48e-15	USP34
cg11591310	0.45524	1.2e-20	CDKN1B
cg22299535	-0.454728	7.32e-09
cg03167633	-0.454673	6.52e-07
cg06129427	-0.454667	1.81e-16	MCC;MCC
cg27049094	0.454547	3.03e-23	HK2
cg16411186	-0.45446	1.69e-12
cg20256779	0.453897	1.19e-13	FSBP;RAD54B;RAD54B;RAD54B
cg12912323	0.453769	3.51e-13	TK2;TK2;TK2;TK2;TK2;TK2;TK2;TK2
cg06445016	0.453595	6.06e-09
cg26266117	0.453572	3.13e-13
cg17984638	0.453279	3.56e-18	TXK
cg27387307	-0.452525	1.88e-11
cg06079564	0.452423	5.18e-15	HIPK2;HIPK2
cg27539451	-0.451835	1.12e-14
cg25627956	-0.451041	4.16e-15	ADIPOR2
cg13137425	-0.450204	8.63e-09	SLC25A26;SLC25A26;SLC25A26
cg15706574	-0.44997	4.39e-11	RCAN2;RCAN2;RCAN2
cg09898122	-0.449851	1.04e-08	BCL2
cg25270774	-0.449826	2.07e-10	LGR6;LGR6
cg11515430	-0.449563	4.64e-12
cg03151905	-0.449166	1.51e-13	ITPR1;ITPR1;ITPR1
cg19865826	-0.449159	4.18e-14	F11R
cg19811231	-0.449127	7.01e-11	TRAT1
cg24870433	0.448305	3.88e-14	RCBTB1
cg09822726	-0.447473	9.17e-13	TANC2
cg10589443	0.447395	4.26e-12	SCRN1;SCRN1;SCRN1;SCRN1
cg18315831	-0.44707	5.81e-12
cg11125814	-0.446756	1.62e-15
cg00376816	0.44558	2.04e-20	HNRNPL;HNRNPL
cg11979875	-0.445535	4.08e-05	EXOSC9;EXOSC9
cg17979719	-0.445449	2.13e-11	SYNE1;SYNE1;SYNE1
cg07448120	-0.445216	2.13e-19	ACAT1
cg14289985	0.44497	3.25e-10	ZNF471
cg01123829	-0.444607	4.53e-13	ABCB1
cg23663999	-0.444478	3.01e-11	PDGFD;PDGFD
cg24142603	-0.44445	1.33e-07	MSC
cg17178752	0.444261	1.94e-09	GRIA2;GRIA2;GRIA2
cg03348631	-0.444219	1.72e-16	ALPK3
cg03302822	-0.444149	5.54e-19	R3HCC1L
cg19402503	0.442961	4.01e-09
cg07628717	-0.442654	3.35e-09	FOXK1
cg16172329	-0.442385	7.91e-14	DPP4
cg06453909	-0.442365	1.52e-06	MGMT
cg19768498	-0.442067	8.77e-12
cg06212529	-0.441771	7.88e-16	JAK1
cg24152605	0.441652	4.87e-09	ZFP28;ZFP28
cg07836091	-0.441251	4.29e-15
cg11737899	-0.441063	5.33e-19
cg01781172	-0.441048	1.92e-11
cg15004542	-0.44082	4.34e-18	ZEB2;ZEB2
cg18954900	0.440749	4.95e-13	ELK3
cg01200834	-0.440422	2.44e-12	CEP290
cg27488176	0.440419	1.23e-13	RORA-AS1;RORA-AS1;RORA;RORA;RORA;RORA
cg22924721	-0.440277	1.02e-16	CD300LB
cg16193207	0.439716	4.29e-12	CHMP7
cg21208682	0.439411	1.07e-11	AGO2;AGO2
cg17532928	0.43941	1.42e-11	FSBP;RAD54B;RAD54B;RAD54B
cg00113074	0.438795	3.71e-16	CMTM8
cg04628328	-0.438629	2.48e-16	PLEKHG1
cg11924517	-0.438151	7.84e-16	IL17A
cg02209843	-0.437685	5.76e-14	FBXO48
cg25985611	-0.437604	8.28e-10	DTHD1;DTHD1
cg01061053	-0.437569	5.5e-12	ME1
cg13569285	-0.437315	1.42e-14
cg02569509	-0.43697	4.54e-12
cg11521274	-0.436926	2.98e-08	NEK7
cg11522042	-0.436704	2.25e-16	NCOA2
cg26893422	0.436452	4.68e-12
cg13866747	-0.436231	1.88e-11
cg24239961	-0.436176	2.41e-13	HSPA1B
cg13121392	-0.435602	1.74e-14	SLC2A1
cg18154117	0.435582	1.66e-13	MACF1
cg26631549	-0.435184	1.45e-11	B4GALT5
cg19229759	-0.434255	3.2e-17
cg00922200	-0.433982	9.13e-11	SEMA3A
cg05372650	-0.433958	1.12e-17	EFNA5
cg26707200	-0.433919	1.45e-11	FGR;FGR;FGR;FGR
cg23651386	0.433732	2.81e-10	SAE1;SAE1;SAE1;SAE1
cg02404775	-0.433281	1.12e-08	MTSS1;MTSS1;MTSS1
cg10502424	-0.433214	1.89e-07	RUNX1;RUNX1
cg19818826	0.432586	6.97e-16	SATB1;SATB1
cg24150105	-0.432474	4.95e-17	NRDC;NRDC;NRDC
cg00934232	-0.432371	1.46e-15	BAALC;BAALC
cg17445690	-0.431777	2.1e-08	JAZF1;JAZF1-AS1
cg15124215	0.431499	4.53e-11	GALNTL6
cg11724726	-0.431322	1.17e-06	SGMS1
cg19085772	-0.431117	6.16e-10
cg17928571	-0.43084	7.22e-10
cg13209335	-0.430776	1.43e-14
cg02352181	-0.430542	6.85e-13	STAMBP;STAMBP;STAMBP
cg05080979	0.430006	6.92e-16	BTBD11
cg16858144	0.429994	9.57e-10	G3BP2;G3BP2;G3BP2;G3BP2;G3BP2;G3BP2
cg12887144	0.429978	2.81e-12	FSBP;RAD54B;RAD54B;RAD54B
cg04049719	-0.429407	0.00117878	HLA-DPA1
cg17242803	-0.429211	1.48e-12	OPTN;OPTN;OPTN;OPTN
cg14044707	0.429048	6.29e-07	USP20;USP20;USP20
cg27554954	-0.429023	2.33e-05	ANXA2;ANXA2;ANXA2;ANXA2
cg19576697	-0.429	2.97e-14	F12
cg14597388	-0.428965	1.47e-13	GZMK
cg21016778	-0.428428	2.56e-10	DPP8;DPP8;DPP8;DPP8
cg02445074	0.428368	9.72e-09	WDR53
cg06696684	-0.427808	1.74e-12	ADAM22;ADAM22;ADAM22
cg24070198	0.427763	5.44e-10
cg03559406	0.427755	1.78e-09	CHD7
cg15008486	0.427388	4.95e-11	EDARADD;EDARADD
cg05897169	0.42735	2.03e-14	SLFN5
cg12705627	-0.42729	4.58e-13	BDNF-AS;BDNF-AS;BDNF-AS;BDNF-AS;BDNF-AS
cg24247537	0.427118	3.22e-15	PTDSS2
cg15874302	0.426548	8.12e-15
cg06011086	0.426327	3.02e-10
cg12423552	-0.426045	3.48e-11
cg06472741	0.425867	1.1e-19	LINC01619;LINC01619;LINC01619;LINC01619;LINC01619
cg20026393	-0.425861	4.26e-15	FLJ22447
cg24919348	0.425448	8.72e-14	MIR599;VPS13B;VPS13B;MIR875
cg05346624	-0.425378	6.93e-12
cg26609239	-0.425071	2.56e-11	ITPR1;ITPR1;ITPR1
cg24302127	-0.425069	6.95e-10
cg10463496	-0.424709	1.11e-14
cg11700456	-0.424519	3.33e-14	ADIPOR2
cg13468685	-0.424481	1.25e-11	PLEK
cg00273390	-0.424329	5e-15	DPP4
cg14864167	0.423973	8.74e-11	PDE7A
cg11958644	0.42311	5.94e-15	RAPGEF6;RAPGEF6;RAPGEF6;RAPGEF6;RAPGEF6;RAPGEF6
cg17149707	-0.423041	1.17e-12	KDM2B;KDM2B
cg26363598	-0.422917	7.46e-13	DIP2C
cg08790870	-0.422734	8.36e-16	PLEKHG1
cg17874670	-0.422627	9.53e-12	FGF1;FGF1;FGF1;FGF1;FGF1;FGF1;FGF1;FGF1
cg10225988	-0.422553	1.39e-14	NRXN2;NRXN2
cg01399826	0.422316	1.55e-09
cg08179431	0.422026	7.66e-19	HFE;HFE;HFE;HFE;HFE;HFE;HFE;HFE;HFE
cg14600011	-0.421509	4.53e-12	GNPTAB
cg12909116	0.421359	5.98e-10
cg11288218	-0.420632	1.11e-11	LINC01412
cg15324996	0.420586	6.44e-17
cg15952990	-0.420571	5.19e-11	FERMT2;FERMT2;FERMT2
cg09583211	-0.420311	1.14e-12	DISC1;DISC1;DISC1;DISC1;DISC1;DISC1;DISC1;DISC1;DISC1;TSNAX-DISC1
cg13696276	-0.420298	1.34e-16	GAS7
cg26965605	-0.419774	2.29e-14	FGR;FGR;FGR
cg07335376	-0.419472	1.01e-09	MRPL15
cg04076181	0.419363	5.08e-05	HTATSF1P2
cg23530350	-0.419219	2.31e-12	LOC101929524
cg00390724	0.419178	2.92e-11
cg23838190	-0.419108	4.76e-17
cg25271063	-0.418812	6.87e-09	FCRL6
cg15818707	-0.418749	4.71e-14	STT3A;STT3A;STT3A
cg19677733	-0.418662	4.38e-14	TBXAS1;TBXAS1;TBXAS1;TBXAS1;TBXAS1;TBXAS1
cg11962116	-0.41771	1.02e-16
cg06089468	-0.417678	3.19e-10
cg04266607	-0.41728	7.39e-07	JAZF1
cg22772528	0.417121	3.82e-15
cg11354699	-0.417083	4.79e-18	TSPAN3;TSPAN3;TSPAN3
cg26119123	0.416708	2.73e-13	CRY1
cg04312229	-0.416501	4.22e-16
cg11755682	0.41583	1.99e-15	ARHGEF28;ARHGEF28
cg08315771	-0.415623	9.14e-14
cg12619961	-0.41505	7.97e-15	ATXN1;ATXN1
cg01227537	0.414973	1.76e-06	ZIC1
cg05836910	-0.41485	2.17e-14
cg06243194	0.414548	1.52e-15	CYB561;CYB561
cg25211348	-0.414466	8.23e-12	CHI3L2;CHI3L2
cg24297504	-0.414276	5.43e-11	HLF
cg19880855	-0.413949	0.000154081
cg07436694	0.413851	4.16e-14	METTL9;METTL9
cg27153327	-0.413586	8.08e-15	MEIOB;MEIOB
cg16621486	-0.413376	1.48e-15
cg21593149	0.413311	2.83e-08	MAEA;MAEA
cg18050740	-0.413085	3.09e-08	OPTN;OPTN;OPTN;OPTN
cg10520863	-0.412689	9.86e-10
cg25648622	0.412348	4.57e-18	TMEM63A
cg19085156	-0.412337	5.73e-14	ARHGAP32;ARHGAP32
cg15295132	-0.412228	1.62e-14
cg21430515	-0.412184	1.05e-17	ERC1;ERC1;ERC1;ERC1;ERC1;ERC1
cg09485437	0.412033	1.34e-15
cg26806779	-0.411592	9.45e-10	KLRG1
cg23131118	-0.411535	7.16e-12
cg04885775	-0.411353	2.05e-14	MIR568
cg16709992	-0.411314	9.88e-14	GAS7
cg27572854	-0.411289	2.34e-10	TRAT1
cg23791026	-0.411021	3.68e-15
cg25984265	-0.410999	2.67e-17
cg12773219	0.410983	2.44e-12
cg19578864	0.410496	1.18e-14	STX18
cg08840010	-0.410457	4.24e-13	TNFRSF9
cg05490881	0.410291	4.8e-09	DLST;DLST;DLST;DLST
cg10042618	-0.410291	8.08e-17
cg13058457	0.410257	1.95e-12
cg23786916	-0.409698	4.16e-15
cg24963635	-0.409028	1.07e-12
cg07993088	-0.408849	3.18e-13	NIN;NIN;NIN;NIN
cg18331083	-0.408602	2.77e-09
cg05466844	0.408434	7.74e-14	FURIN;FURIN;FURIN
cg12954985	-0.408358	3.37e-12	ADD3;ADD3;ADD3
cg26014973	-0.407907	0.000106351	MARF1;MARF1;MARF1
cg15791518	-0.40778	3.66e-10	LOC101928371
cg00559087	-0.407585	3.26e-17
cg23858474	-0.407357	9.71e-16	COL16A1
cg04826413	-0.407311	3.95e-09	SLC15A4
cg16856920	-0.407058	1.34e-10
cg11749308	-0.406864	1.86e-16
cg07469128	-0.406785	3.99e-11	ABCB1;ABCB1
cg01237738	0.40676	3.42e-14	TMEM123
cg18717076	-0.406732	2.92e-12
cg02771886	-0.406623	4.99e-12	MIR568
cg13464630	-0.406569	2.05e-15	SERPINE3
cg14631576	-0.406552	0.000125234	CENPP
cg24331475	0.406523	2.74e-11	TTC39C;TTC39C;TTC39C
cg19884581	-0.406384	2.54e-13	FABP5
cg03858909	0.406004	1.33e-12
cg09429735	0.405838	9.22e-11	EIF4E3;EIF4E3;EIF4E3;EIF4E3
cg03267512	-0.405731	1.3e-16	XPO7
cg27363829	0.405657	2.06e-09	SLITRK3
cg08990348	-0.405655	6.3e-12	APP;APP;APP;APP;APP;APP;APP;APP;APP;APP
cg25429752	-0.405045	2.24e-14
cg12277336	-0.404843	8.25e-12	MCOLN2
cg24587175	0.404837	8.99e-14	STN1
cg00415939	-0.404576	2.56e-13	PICALM;PICALM
cg11769279	-0.404469	1.35e-08	XXYLT1;XXYLT1
cg04356090	-0.40418	1.23e-07	SLC15A4
cg24674143	-0.404119	2.99e-13	NAA50;NAA50
cg09768926	-0.403846	1.31e-12	MED15;MED15;MED15;MED15;MED15;MED15
cg08446038	0.403466	5.54e-11	ITGA2
cg01807392	-0.402784	1.98e-12
cg26712809	0.402734	1.19e-09	CASS4;CASS4;CASS4;CASS4
cg02909446	0.402726	7.04e-14	SPOCK2;SPOCK2
cg09511024	-0.402683	2.06e-11
cg05705212	0.402598	8.19e-13	CXCR6;FYCO1
cg22125773	-0.402353	1.85e-09
cg25676030	0.402336	8.29e-11	BHLHE40-AS1;BHLHE40-AS1;BHLHE40-AS1;BHLHE40-AS1
cg12403778	0.402136	4.53e-13	ETV6
cg10258105	0.401885	2.54e-17	RPA1
cg25623919	-0.401714	3.06e-10	GMDS;GMDS
cg00391767	-0.401711	6.44e-12	ANKRD55
cg00772686	0.401602	5.7e-09	IL18RAP
cg25430374	-0.401466	3.53e-12
cg22695921	-0.401018	7.66e-16	ZBTB20;ZBTB20;ZBTB20;ZBTB20;ZBTB20;ZBTB20;ZBTB20;ZBTB20
cg08161205	-0.400929	3.37e-12	SCYL3;SCYL3
cg24540279	-0.400687	4.34e-18	ARID5B
cg17014292	0.400506	2.58e-11	FAM167A;FAM167A-AS1
cg05101645	0.400453	4.81e-13
cg26837268	-0.400316	1.64e-11
cg26904555	-0.399693	1.48e-15	ODC1;ODC1;ODC1;ODC1;SNORA80B
cg10261371	-0.399483	2.63e-16	FGGY;FGGY;FGGY;FGGY
cg25310233	0.399419	1.77e-10
cg24601404	0.398832	5.39e-10	HECW2-AS1;HECW2-AS1;HECW2;HECW2
cg02836135	0.398618	6.07e-11	SCML4
cg09939446	-0.398415	1.25e-10	PIK3AP1
cg04391401	-0.398315	1.89e-09
cg14755660	0.398215	1.63e-12	DUSP16
cg23305166	-0.398023	1.26e-09	HRH2
cg09755142	-0.397995	1.09e-13	TIGIT
cg23500850	-0.397679	2.69e-15	PLEK
cg13298007	-0.397365	2.74e-17	ZEB2;ZEB2
cg21858961	-0.397354	1.96e-10	MCM3
cg07205589	0.3972	9.95e-11	TTC39C;TTC39C;TTC39C
cg10992339	-0.396926	3.11e-11	ATP8A1;ATP8A1
cg04055528	-0.396543	8.59e-16
cg01552966	0.396208	2.23e-12	DNMT3A;DNMT3A;DNMT3A
cg14860236	-0.396128	1.3e-16	ATP8B1
cg11629337	-0.395859	1.61e-08	CEP350
cg26104753	-0.395786	3.38e-11
cg25226014	0.395761	2.13e-19	CXCR6;FYCO1
cg17528251	0.395311	1.46e-15	RPS6KA5;RPS6KA5
cg05583332	0.395208	2.6e-09	LDLRAD4;LDLRAD4
cg19602479	-0.39498	4.93e-08	FCRL3
cg18001983	-0.394948	1.82e-09
cg15348733	-0.394754	9.92e-18	IKZF3;IKZF3;IKZF3;IKZF3;IKZF3;IKZF3;IKZF3;IKZF3;IKZF3;IKZF3;IKZF3;IKZF3;IKZF3;IKZF3;IKZF3
cg08738901	-0.394612	1.59e-12	LAMA4;LAMA4;LAMA4;LAMA4-AS1
cg14534871	0.394558	3.07e-11
cg09607584	-0.394556	2.73e-11	KDM2B;KDM2B
cg21151963	-0.394413	2.82e-12	HLA-DPB1
cg22330625	0.394408	1.24e-09	TTC39C;TTC39C;TTC39C
cg17941406	0.394321	9.34e-15	SESN1
cg07421534	-0.394299	4.39e-13
cg02831490	-0.393941	4.35e-17
cg23493133	0.393457	8.28e-14
cg03624321	-0.39322	2.76e-17	EOGT;EOGT;EOGT
cg13192952	0.393134	7.15e-18	MBTD1
cg21273155	-0.39261	1.3e-07	DENND1B;DENND1B;DENND1B;DENND1B;DENND1B
cg11624470	0.392221	2.06e-10	SLC7A6;SLC7A6
cg02883332	-0.392129	1.95e-09	ARSJ
cg21044833	-0.392098	5.81e-14	SYCE2;GCDH;GCDH
cg02556185	-0.39195	1.67e-12
cg16374414	-0.391874	2.15e-10	TRAT1
cg03919099	-0.391749	1.51e-14	CEP20;CEP20;CEP20;CEP20;CEP20;CEP20;CEP20;CEP20;CEP20
cg02453842	-0.391602	5.98e-11	ZBTB34
cg07988695	-0.391597	1.52e-09	RIN3
cg19611374	-0.391496	6.98e-16
cg14875171	0.391405	2.87e-12	NRXN1;NRXN1;NRXN1;NRXN1
cg25851921	-0.391283	9.75e-12	HEG1
cg21073748	0.391168	4.16e-16
cg06325495	-0.391059	3.11e-07	XKR6
cg05491754	-0.39078	5.8e-11
cg02486750	-0.390242	8.51e-12
cg10182878	-0.38995	3.58e-13
cg25484139	-0.38964	1.63e-06	IQSEC1;IQSEC1
cg03970033	-0.389566	9.96e-11	TLR2
cg13576344	-0.389532	6.27e-12
cg02879641	-0.389194	2.35e-10	KCNJ13;KCNJ13;KCNJ13;GIGYF2;GIGYF2;GIGYF2;GIGYF2;GIGYF2
cg02086286	-0.389129	6.6e-15	ABCF1;ABCF1
cg16478906	-0.38912	3.56e-13	SH3TC1
cg05062620	-0.388981	5.89e-14	HERPUD1;HERPUD1;HERPUD1
cg08117586	-0.388948	1.01e-10	PPFIBP1;PPFIBP1;PPFIBP1;PPFIBP1
cg00974095	-0.3887	6.24e-11	HPCAL4
cg14300707	-0.388525	4.51e-14
cg08124634	-0.388358	4.21e-14	NIN;NIN;NIN;NIN
cg09792819	-0.388267	1.4e-15	LOC101927588
cg18001737	0.388203	4.26e-12	VPS45;VPS45;VPS45;VPS45;VPS45
cg11420364	0.388177	1.58e-15	PLEKHA2
cg14134128	-0.38803	2.79e-08	CYTH1;CYTH1
cg24881910	-0.387988	5.51e-12	FCRL3
cg06748434	-0.387157	1.41e-08	EOMES
cg05324121	-0.386976	6.37e-12	MAP4K5;MAP4K5
cg09219013	-0.386644	1.28e-13	SPON1
cg18504367	-0.386357	2.6e-10
cg07711566	-0.38627	2.24e-08	TRIM26
cg05357209	0.385848	0.00391803	SUN1;SUN1
cg07132423	0.385759	1.95e-13
cg00404703	-0.385756	2.53e-13
cg07893565	0.385441	1.36e-09	HPSE;HPSE;HPSE;HPSE
cg01526578	0.38521	6.28e-13
cg18758433	0.385143	8.18e-11	RPTOR;RPTOR
cg00485574	-0.384706	1.68e-13
cg21292909	0.384415	4.79e-08	NOSIP
cg05988358	0.384304	1.05e-16
cg16879237	0.384264	7.98e-08
cg16431965	-0.38417	4.44e-11
cg20189318	-0.383928	7.58e-10	RUNDC3B;RUNDC3B;RUNDC3B
cg02086310	0.38392	1.97e-09	ACSS1
cg23237433	0.383905	2.48e-12	MIPEP
cg22529645	-0.383891	4.59e-05	LRRC47
cg01707943	-0.383735	7.55e-09
cg11795947	-0.383708	1.34e-15	ARID5B
cg16711597	0.383695	5.39e-10	STK24
cg20926521	-0.383656	1.35e-09	GFOD1;GFOD1;GFOD1
cg05595134	-0.383326	1.07e-06	MRPL15
cg26039662	0.383031	1.82e-06
cg11000969	-0.382944	4.76e-09	SEPTIN9;SEPTIN9;SEPTIN9;SEPTIN9
cg05688906	-0.382714	8.66e-11	PDLIM5;PDLIM5;PDLIM5;PDLIM5;PDLIM5;PDLIM5;PDLIM5;PDLIM5
cg06680429	0.382665	1.74e-08	CDC14A;CDC14A;CDC14A
cg22091828	0.382596	6.98e-18	RPA1
cg11422175	-0.382472	1.06e-11
cg08786079	-0.382404	1.53e-14	BCL6B
cg15511549	-0.382177	1.58e-17
cg01181782	-0.382131	3.84e-18
cg07127456	0.382043	4.06e-11	TK2
cg18303122	-0.381977	4.75e-11	SCAMP4
cg23838355	-0.381742	1.28e-10
cg25941154	-0.381605	3.7e-12	JAZF1
cg14715415	-0.381585	4.94e-12
cg10117306	-0.381521	1.43e-14	PPP2R5E;PPP2R5E;PPP2R5E;PPP2R5E
cg05026214	-0.381441	1.19e-22	CSGALNACT1;CSGALNACT1
cg11821738	-0.381303	1.3e-09	CCDC88C
cg12811871	-0.380871	4.09e-11	ZFYVE28
cg10850532	0.38074	9.95e-12
cg05030030	-0.380685	1.9e-08
cg06899309	-0.380441	8.84e-15	JARID2;JARID2
cg06136199	-0.380398	6.23e-09	WEE1;WEE1
cg04527989	-0.380371	3.08e-11	PTCD2;MRPS27
cg21877477	-0.380307	4.44e-09	STAMBPL1
cg10921805	-0.380242	7.97e-15	ASIC2
cg04991327	0.3802	2.77e-14
cg12869240	-0.379874	8.92e-10	DHX32
cg03066299	-0.379855	1.09e-07
cg26775866	-0.379828	1.67e-12	PTTG1
cg18899999	-0.379303	8.46e-13	PICALM;PICALM
cg03187661	0.379139	4.62e-08	KAT2B
cg03467087	0.379034	1.16e-13	SYNJ2
cg09217898	-0.378921	4.35e-17
cg17138355	-0.378899	8.98e-08	NEIL3
cg09233395	-0.37866	4.37e-14	TRPS1
cg08363345	-0.37848	7.24e-11	FOXK1
cg20128547	-0.378421	4.57e-11	NCK1;NCK1
cg22633912	-0.378301	9.6e-10	ZFAT;ZFAT;ZFAT;ZFAT;ZFAT;ZFAT;ZFAT
cg06066908	-0.377945	7.8e-10
cg02404349	0.377854	2.49e-10	RORA;RORA;RORA;RORA
cg17864914	0.377785	7.65e-14
cg15843262	0.37774	3.32e-09	DNMT3A;DNMT3A;DNMT3A
cg22059561	-0.377591	4.73e-11	MYO3B;MYO3B;MYO3B;MYO3B;MYO3B
cg05251415	0.377335	9.93e-10	ERMP1
cg08182916	-0.377192	1.76e-12
cg17236146	-0.377125	2.58e-10	ZEB2;ZEB2
cg13620369	-0.377045	3.42e-09	LIMS1
cg11284929	-0.376939	1.2e-13
cg27546881	0.376743	2.32e-10	CHRM3-AS2;CHRM3
cg26570380	0.376579	2.16e-11	PSMD1;PSMD1;PSMD1
cg17634572	-0.376518	1.1e-06
cg00461022	0.376499	6.44e-09	RETREG1
cg24232110	0.376421	1.13e-15	KLHL3;KLHL3;KLHL3
cg24884301	-0.376078	5.73e-15	RNF144A
cg12623536	0.375865	2.56e-11	SPOCK2;SPOCK2
cg04945379	-0.375861	1.21e-13	CIITA
cg00682487	-0.375807	9.71e-12	DTHD1;DTHD1
cg14167761	-0.375801	2.44e-13	ITGB3
cg06504636	-0.375437	5.93e-08	MAD1L1;MAD1L1;MAD1L1
cg21808832	0.375395	1.48e-08
cg17586203	-0.375375	2.61e-09	DOCK5
cg05026613	-0.375322	7.24e-11
cg08471335	-0.375314	8.25e-09	TTC38
cg03415532	0.375283	8.86e-10	B3GALT2;CDC73
cg24427214	-0.375166	1.45e-09
cg22707529	0.37467	5.85e-13	PHACTR2;PHACTR2;PHACTR2;PHACTR2
cg19218470	-0.37442	5.65e-16
cg22053687	-0.374262	2.11e-08	WWOX;WWOX
cg24004665	-0.374257	5.88e-08	SGMS1
cg05129597	-0.373922	6.22e-12	PATL2
cg05358758	0.373915	3.66e-14	KRT71
cg14799927	-0.373837	4.65e-12	TRIM26
cg16948651	-0.37378	3.54e-13	ZNF684
cg09499257	-0.37366	2.95e-12	CCDC18;CCDC18
cg01045635	-0.373497	3.91e-09	FCRL3;FCRL3
cg16302962	0.373457	2.27e-11	ASAP1;ASAP1
cg24994736	-0.373383	1.64e-09
cg06456255	-0.373382	3.31e-12	MAML3
cg17123655	-0.373231	1.67e-15	TNFRSF9
cg15113233	-0.373187	5.23e-06	PTPN12;PTPN12;PTPN12
cg20301308	0.373023	7.07e-12
cg12659587	0.372933	1.79e-07	STN1
cg04399643	-0.372887	2.41e-09
cg10474087	-0.372647	1.59e-13	CX3CR1;CX3CR1;CX3CR1;CX3CR1
cg05757530	-0.372641	2.32e-09	NLRC5
cg24832607	-0.372558	4.27e-09	ARID1B;ARID1B
cg13060970	-0.372463	3.09e-11	PLEK;PLEK
cg21610125	-0.372364	4.64e-10	NFATC2;NFATC2;NFATC2;NFATC2;NFATC2;NFATC2;NFATC2;NFATC2
cg08479615	0.372145	4.94e-13	YPEL2
cg07737558	0.372059	4.55e-07	SLC9A9
cg11249120	-0.371975	3.16e-11	SAMD3;SAMD3
cg03431618	0.371964	5.11e-10	KAT2B
cg14928941	-0.371956	6.18e-13	ATXN1;ATXN1
cg16837008	-0.371888	3.15e-11
cg09530217	-0.37168	1.51e-12	CHSY1
cg24652786	0.371639	3.01e-10	SLAMF1;SLAMF1;SLAMF1;SLAMF1
cg13937678	-0.371636	3.72e-06
cg15672732	-0.371585	6.19e-12	ANK1;ANK1;ANK1;ANK1;ANK1
cg02038057	-0.371505	2.5e-10
cg12048331	0.371445	2.62e-16	WDR82
cg12150299	0.371361	8.31e-08	TMEM63A
cg00929860	0.371084	3.52e-07	SPOCK2;SPOCK2
cg14201874	0.370694	3.63e-10	HNRNPUL1;HNRNPUL1;HNRNPUL1
cg25006435	0.370581	7.61e-13	PMVK
cg20339019	-0.370567	1.89e-10	LOC285762
cg15356529	-0.370489	1.8e-10
cg15635962	-0.370477	6.73e-12	CEP20;CEP20;CEP20;CEP20;CEP20;CEP20;CEP20;CEP20;CEP20
cg20562627	-0.370455	1.66e-09
cg11080552	-0.370082	1.28e-13	RERE;RERE
cg01735410	-0.36979	1.01e-11
cg19409092	-0.369715	1.67e-12
cg22857962	0.369621	6.17e-09	HECW2;HECW2
cg15241074	0.36948	6.3e-12	TRIB2;TRIB2
cg08679405	0.369308	2.53e-12	RHEB
cg09107344	0.36926	2.3e-13	RARG;RARG
cg26430230	-0.369223	1.85e-12	AUTS2;AUTS2;AUTS2
cg10104542	-0.368986	6.3e-11
cg14575594	-0.36891	8.42e-12
cg05955436	-0.368617	1.85e-07	RRBP1;RRBP1
cg07830156	0.368529	5.49e-09
cg23181282	-0.368502	9.96e-12	SLC38A4;SLC38A4
cg10217292	-0.368314	9.49e-10	LPCAT1
cg11936700	-0.368285	9.2e-08	ITCH;ITCH;ITCH
cg13441336	-0.368253	2.16e-10	MBNL2;MBNL2;MBNL2
cg03974637	-0.368243	9.26e-12	ZBTB38
cg16529229	-0.368231	4.58e-12	RING1
cg20504474	0.368161	1.34e-12
cg24811265	0.368094	1.09e-13	LEF1;LEF1;LEF1;LEF1
cg19051334	-0.368074	3.99e-10
cg11846559	-0.368074	8.54e-16	HSPBP1;HSPBP1
cg12293648	-0.368063	2.16e-11	LINC00911;LINC00911
cg04950342	-0.368053	9.26e-12
cg00403484	-0.36804	8.79e-09
cg19018985	0.367977	3.63e-10	GRAP2;GRAP2;GRAP2;GRAP2;GRAP2
cg09078103	-0.367871	6.62e-19	SNX9
cg13518270	-0.367733	7.85e-16	SALL4
cg05705892	-0.367645	4e-12	MIR548W
cg21226024	-0.367584	2.61e-12	CYFIP1;CYFIP1
cg08091497	-0.3675	2.34e-09	RFTN1
cg00509431	0.367481	4.26e-11	PHACTR2;PHACTR2;PHACTR2;PHACTR2
cg18603056	-0.367451	6.39e-16	GAS7
cg10663751	-0.367351	4.41e-13	FGR;FGR;FGR
cg20981615	0.36735	7.5e-16	TXK
cg25045258	0.367165	1.99e-08
cg05044291	-0.367072	9.46e-06	LGR6;LGR6
cg02141393	-0.367011	0.000104863
cg02505812	0.366901	8.42e-08	RSPH6A;SYMPK
cg21968868	-0.366893	2.45e-15	ATP2B4;ATP2B4
cg24635112	-0.366854	3.74e-11
cg06497881	-0.36675	2.17e-14
cg02145259	-0.366723	1.43e-12	RIMKLA
cg22062450	-0.366595	6.1e-09	TTC38
cg07598199	-0.366581	3.07e-10	MYOZ2
cg00542195	-0.366472	2.27e-14
cg15584851	-0.366416	1.34e-11	MLLT3;MLLT3
cg15944766	0.366345	3.83e-11
cg24383116	-0.366247	1.31e-08
cg01004762	-0.366167	2.16e-11	PHF24
cg01651680	-0.366111	3.82e-10
cg09857273	-0.365894	1.22e-07	CDH18
cg13303654	0.365848	2.16e-12	ZEB1;ZEB1;ZEB1;ZEB1;ZEB1
cg01879723	-0.365827	1.76e-10	ZBTB38
cg13344434	0.365782	9.36e-09	FKBP5;FKBP5;FKBP5;FKBP5
cg12923649	-0.365689	8.73e-12	RALGAPA2
cg05450586	0.365516	1.31e-13
cg04100611	-0.365499	1.47e-13	DPF3
cg14555284	-0.365367	9.48e-13	CLDN24
cg00713294	-0.365325	2.62e-10	USP24
cg06214253	-0.365302	3.79e-08	PIBF1
cg26594335	0.365142	9.63e-11	F2R
cg18601797	-0.365099	5.87e-13
cg01603973	0.365087	3.07e-14
cg03718883	0.365	5.22e-07
cg19567415	-0.364965	1.87e-09	TANC2
cg08544331	-0.364788	4.82e-11	RUNX3;RUNX3
cg24914848	-0.364743	1.92e-10
cg16529548	-0.364676	2.16e-13	CREG2
cg02963266	0.364471	1.47e-13	BCL11B;BCL11B
cg18652900	0.364345	9.32e-10	PGLYRP2
cg21711343	0.364307	1.15e-05
cg15483225	-0.364216	2.66e-07	NUBP1;NUBP1
cg12215483	-0.364204	2.09e-12	TGFBR3;TGFBR3;TGFBR3;TGFBR3
cg21885237	-0.364056	2.19e-14	RALGAPA2
cg22426622	-0.364051	4.64e-15	LINC01762;LINC01762
cg08464093	-0.363927	1.16e-12
cg07996594	0.363881	1.13e-06	RUNX3;RUNX3
cg11283403	-0.363837	2.46e-12	UPF1;UPF1
cg13966241	0.36382	5.16e-12	BCAT1;BCAT1;BCAT1;BCAT1;BCAT1
cg12339920	-0.363684	2.17e-14	TGFBI
cg13811417	0.36362	0.000235696	TUSC1;TUSC1
cg14995202	-0.363371	8.42e-12
cg15040971	-0.363211	2.69e-09	H1-4
cg16264428	-0.363178	1.05e-14	ZBTB16;ZBTB16
cg21990131	-0.363178	3.88e-11	PLEK
cg01797224	-0.362985	3.88e-08
cg22348183	-0.362967	2.53e-09
cg05969659	0.362855	1.81e-12	DIPK2A;DIPK2A
cg17526573	0.362598	1.31e-09	NRXN1;NRXN1;NRXN1;NRXN1
cg20987610	-0.362512	5.75e-09	CDH18;CDH18
cg15362619	0.362468	1.05e-11	STK17B
cg18696115	-0.362449	8.48e-11
cg12397366	0.362434	5.65e-14
cg12376209	-0.36237	3.18e-10
cg06945627	0.362228	8.87e-10	IL7R;IL7R
cg22564448	-0.362056	8.81e-13	VPS13B;VPS13B
cg06135309	-0.362055	7.5e-11	PRKCQ;PRKCQ;PRKCQ;PRKCQ
cg10037049	0.361991	5.67e-16	VDR;VDR
cg03988907	-0.361935	8.04e-10	SLC12A8;SLC12A8
cg16161359	-0.361887	1.25e-09
cg25916017	-0.361687	1.84e-10
cg01923616	-0.361684	1.05e-10	CLDN24
cg12984001	-0.361494	1.7e-12	ARHGAP15
cg04836442	-0.361483	8.58e-19
cg11984161	-0.361162	2.56e-09	LSR;LSR;LSR;LSR;LSR
cg22715854	-0.361156	7.15e-12	FAF1
cg10599751	0.361147	6.1e-15	DDHD1;DDHD1;DDHD1
cg13924807	-0.361141	1.52e-15
cg14887877	-0.361122	4.65e-17
cg25595254	0.361074	1.24e-11
cg06789670	-0.361005	2.94e-12	ANGPTL6
cg03535447	0.36099	3.61e-15
cg17323877	-0.360976	3.73e-11	ECHDC1;ECHDC1;ECHDC1;ECHDC1;ECHDC1
cg18091269	-0.360868	2.85e-08	CEP112;CEP112
cg23942349	-0.360849	3.29e-14	GLI1;GLI1;GLI1
cg10961061	-0.360779	2.74e-09	LRP6
cg09355865	-0.360772	3.52e-11	RHEB
cg26062979	-0.360767	2.97e-14
cg11562727	-0.360738	2.23e-12	GPR137B
cg16817237	0.360733	5.21e-11
cg00344766	-0.360673	1.64e-13	LINC02687
cg00053851	-0.360633	1.02e-12
cg14279167	-0.360393	7.22e-08	TBC1D31;TBC1D31
cg09402276	0.360301	3.81e-08	C10orf53;C10orf53
cg11516004	-0.359916	3.75e-13	RERE;RERE
cg02299933	-0.359897	8.54e-11	ARHGAP26;ARHGAP26
cg23480553	-0.359872	3.57e-08
cg08743158	-0.359842	9.55e-14	RBFOX2;RBFOX2
cg24290756	-0.359781	9.68e-12	RTP5
cg24792113	-0.359773	1.22e-12	TMPRSS11E;TMPRSS11E
cg01249337	-0.359732	2.54e-07
cg00758069	0.35971	3.42e-11	NTNG1;NTNG1;NTNG1
cg04138066	-0.359648	2.2e-09	ANKS1B;ANKS1B;ANKS1B;ANKS1B;ANKS1B;ANKS1B;ANKS1B;ANKS1B
cg24102222	-0.359519	6.29e-08	SLC15A4
cg16283196	-0.359336	4.37e-12	ENC1;ENC1;ENC1;ENC1;ENC1
cg14426660	0.359285	2.05e-10	NET1;NET1
cg16455666	-0.359278	5.18e-15
cg13635007	0.359208	1.35e-10
cg12744994	-0.359198	4.07e-14	GNAQ
cg06555256	-0.35915	7.17e-10	SLC25A26;SLC25A26;SLC25A26
cg13990743	-0.359086	7.68e-15
cg18384277	0.359074	4.06e-10	LTB;LTB
cg13613094	-0.35899	8.15e-10
cg22667494	0.358987	1.34e-09	STAP1
cg07211251	-0.358974	5.19e-12	ARHGEF28
cg05570009	-0.358782	2.04e-12	TMEM9
cg06731061	-0.358766	9.05e-15
cg09758002	0.358719	5.07e-11
cg25379594	-0.358712	2.89e-16	TMPRSS11E
cg02472525	-0.358691	4.15e-09	PALMD
cg10693631	-0.358676	1.61e-08	ELMO1;ELMO1
cg09075476	-0.358668	5.33e-08	CCL20;CCL20
cg01766963	0.358668	6.85e-13	HECW2-AS1;HECW2-AS1;HECW2;HECW2
cg11322797	0.358634	3.13e-06
cg26050840	-0.358516	2.46e-11	SOX5;SOX5
cg15484591	0.358475	1.19e-10	LOC100130691
cg14053955	0.358461	3.26e-17	SCML4;SCML4;SCML4
cg02776487	-0.358273	6.05e-12	FILIP1;FILIP1;FILIP1
cg16848306	-0.358198	4.4e-08
cg20219381	0.358153	6.67e-09	RGS22
cg20451039	-0.358006	5.69e-11	ITGA11
cg23983710	-0.357918	2.4e-11	DIP2C
cg24433527	-0.357895	1.17e-09
cg02722839	-0.357846	1.01e-08
cg03312844	0.357833	1.61e-09	VSIR;CDH24
cg13265740	0.357816	2.55e-08	ABRACL
cg26299953	-0.357794	4.02e-14	CASC21;CASC8
cg06912814	-0.357714	1.39e-12
cg05373519	-0.357679	4.7e-15
cg17224181	0.357671	5.25e-07
cg03928384	0.357427	4.97e-07	CCR2;CCR2
cg26177616	0.357396	1.78e-08
cg10782923	0.357393	2.72e-10	DGKA;DGKA;DGKA;DGKA
cg18751702	0.357391	6.02e-10
cg27382666	-0.357306	5.47e-10	MYOZ2
cg16787199	-0.357272	2.87e-09	BCL2L10
cg17117243	0.357089	4.35e-08	SESN1
cg27200918	-0.357081	9.79e-08	PTPRO;PTPRO;PTPRO;PTPRO;PTPRO;PTPRO
cg08216964	-0.357059	2.38e-09
cg08692532	-0.357019	3.07e-11	PDE4D;PDE4D;PDE4D;PDE4D;PDE4D;PDE4D
cg20235075	-0.357014	8.75e-09	EOMES
cg22013019	-0.357009	2.06e-11
cg10964663	-0.356926	7.05e-15	ABCA1
cg12571570	-0.356787	7.04e-11	ZEB2;ZEB2
cg05829975	-0.356697	2.27e-11
cg10909610	-0.356614	2.11e-09
cg11795893	-0.356544	3.4e-08
cg04930848	-0.356504	4.06e-11
cg20462349	-0.356368	7.23e-17	ATF6
cg17389227	0.356361	3.66e-11	UTRN
cg20266961	-0.356351	1.22e-11	RFX3;RFX3
cg15829114	0.35632	1.13e-08	DDHD1;DDHD1;DDHD1
cg12776892	0.356294	1.48e-06	MIR3134
cg14465992	-0.356233	2.55e-05
cg14519392	-0.356201	1.22e-11
cg12510912	0.356037	2.42e-08	SERINC5;SERINC5;SERINC5;SERINC5;SERINC5
cg12152033	-0.35597	3.8e-08	DENND5B;DENND5B
cg27154693	-0.355959	1.38e-09
cg22293816	-0.355893	1.18e-08
cg06965637	-0.355598	4.64e-12	ARID1B;ARID1B
cg23945243	0.355524	5.28e-12
cg02248731	-0.355321	5.8e-12
cg21816330	0.355042	3.79e-07	RAB34;RAB34;RAB34;RAB34;RAB34;RAB34;RAB34;RAB34;RAB34
cg15014975	0.354978	1.68e-06	RUNX3;RUNX3
cg13632064	-0.354966	1.11e-11	PAOX;PAOX;PAOX;PAOX;PAOX;PAOX;PAOX
cg26099738	-0.354739	4.83e-10
cg23387468	0.354713	1.21e-10	LUC7L2
cg12322146	-0.354682	7.45e-08
cg16234086	-0.354638	3.78e-13	CLIC5;CLIC5;CLIC5;CLIC5;CLIC5;CLIC5
cg00846814	-0.354629	9.68e-14	SEPTIN7P14
cg23662846	0.354496	8.66e-12	FURIN;FURIN;FURIN
cg25660884	-0.354369	1.66e-14	CCBE1
cg03070256	-0.354364	2.76e-12	C7orf33
cg11535839	-0.35434	7.48e-11
cg08131796	0.354245	3.59e-10	SCML4;SCML4;SCML4
cg04465078	0.354213	2.6e-13	NDE1;NDE1
cg24098501	-0.354155	1.58e-12	NIN;NIN;NIN;NIN
cg26346210	0.353957	1.12e-07
cg12224417	0.353934	2.36e-10	IL7R;IL7R
cg26639865	-0.353913	6.21e-13
cg03821557	-0.353732	1.26e-11	KIF18B
cg12723888	0.353457	1.09e-12
cg26857960	-0.353411	1.71e-10	DIP2A;DIP2A;DIP2A;DIP2A;DIP2A;DIP2A
cg27445793	-0.353292	6.6e-09	CGGBP1;CGGBP1;CGGBP1
cg02927990	-0.35315	1.1e-11
cg23904377	-0.353088	1.42e-11	PTPRA
cg24223075	0.353043	3.43e-12	CBL
cg19714347	-0.352993	1.69e-12	TRIM26
cg14924131	-0.352728	6.01e-14
cg17746288	0.352706	4e-10	ETS1;ETS1;ETS1
cg20851259	-0.352697	4.83e-11	MKLN1
cg08023827	0.352552	8.78e-12
cg15657261	-0.352544	4.66e-09	SLC41A3;SLC41A3;SLC41A3;SLC41A3;SLC41A3
cg27458289	-0.352367	1.66e-09	P4HA1;P4HA1;P4HA1;P4HA1
cg10651616	-0.35225	3.17e-07	LOC102467081;GZMK;GZMK
cg02647181	-0.352182	7.55e-10	LINC01506
cg18352710	-0.352146	5.33e-12	PRF1;PRF1
cg22937878	-0.352102	5.19e-13	HVCN1;HVCN1;HVCN1
cg19009132	-0.352099	4.34e-08	EMP1
cg26569649	-0.352076	2.09e-12	ABLIM2;ABLIM2;ABLIM2;ABLIM2;ABLIM2;ABLIM2;ABLIM2
cg18011163	0.352048	2.22e-07	ZNF148
cg06613452	0.351999	2.44e-10	LDLRAD4;LDLRAD4
cg08783514	0.351909	9.52e-11
cg02233197	-0.351741	1.6e-13	TNFAIP8L3
cg26020743	0.351655	1.19e-10	LINC00299
cg15012027	0.351642	4.06e-10
cg10967759	-0.351618	4.74e-10	CDH24;CDH24;CDH24
cg26477549	0.351572	6.5e-11	CKAP4
cg03905757	-0.351339	3.44e-13	KCNQ1;KCNQ1
cg24424889	-0.351235	5.06e-08	APOBEC3H;APOBEC3H;APOBEC3H;APOBEC3H
cg08457003	-0.35121	8.34e-09	FOXN3;FOXN3
cg16501469	-0.351171	9.68e-12	RETREG1
cg10933616	-0.351144	1.79e-14	TEX14;TEX14;TEX14
cg22524061	0.351121	6.67e-08	OSR2;OSR2
cg25150765	-0.351046	1.76e-11	CRACDL
cg26568031	-0.351013	4.61e-11
cg24811970	-0.350944	1.16e-10	TANC1;TANC1
cg20820874	-0.350943	1.29e-09	MORC3
cg15400712	0.350927	2.74e-09	SESN1
cg19700232	-0.350879	3.95e-14
cg14631834	0.350871	7.44e-11	DSC3;DSC3
cg04357217	0.350776	3.31e-10	GPR19
cg12311936	-0.350774	8e-14	GTDC1;GTDC1;GTDC1;GTDC1
cg25599573	-0.350668	3.13e-10	HRH2;HRH2
cg22192101	-0.350599	3.18e-11	HOMER2;HOMER2
cg15218764	-0.350559	1.43e-10	C8orf87
cg19531057	0.350372	2.44e-13	HIPK1;HIPK1
cg02610157	-0.35037	3.81e-12
cg09636941	-0.350323	4.48e-11
cg03761216	-0.35031	3.03e-23	EPS15
cg10296429	-0.350304	3.01e-17	SINHCAF;SINHCAF;SINHCAF
cg05132150	-0.35014	1.96e-09
cg25236791	0.350096	1.29e-12	WDR82
cg10407807	0.350064	8.69e-08	SATB1
cg25019644	-0.350002	1.08e-06	PITPNC1;PITPNC1
cg16280552	-0.349863	1.17e-05	TIMD4;TIMD4
cg24021808	-0.349826	5.11e-10
cg15920791	0.349741	4.28e-06
cg25965344	-0.349583	1.13e-11	TSPAN2;TSPAN2;TSPAN2
cg20928346	-0.34949	2.95e-07
cg23958638	-0.349481	1.19e-09	RANBP17
cg15311141	-0.349429	1.71e-12
cg08993690	-0.349361	5.36e-11	LINC01091
cg27240207	0.349261	4.14e-13
cg02003183	0.34913	1.17e-05	CDC42BPB
cg20312179	-0.348978	4.93e-11	EPS15
cg03295596	-0.348902	8.17e-08
cg18042561	-0.348759	1.76e-12	TMC1
cg10721866	-0.348703	8.25e-12	GNAQ
cg22765299	0.348679	6.45e-11	HECW2
cg01116383	-0.348586	7.54e-08	BICC1
cg27628315	-0.348585	2.99e-09	SH3RF3
cg12945794	-0.348577	8.52e-08
cg14781189	0.348408	9.47e-10	KCNH7;KCNH7;KCNH7;KCNH7
cg10188795	-0.348312	9.98e-10	SGMS1
cg14648186	-0.348242	4.1e-10	COA1;COA1
cg16987305	0.348232	1.26e-09	LEPR;LEPR;LEPR
cg25903831	-0.348232	4.22e-07
cg26700590	-0.348118	8.7e-10	NBEA;MIR548F5;NBEA
cg17703081	-0.348102	2.54e-14
cg25010149	-0.347963	9.33e-10	EGFLAM;EGFLAM;EGFLAM;EGFLAM
cg25537993	0.34786	2.58e-07	ZSCAN1
cg13118841	-0.347856	2.71e-10	LOC100288798;LOC100288798;LOC100288798;LOC100288798;LOC100288798
cg00704359	-0.347837	3.93e-16	NUMB;NUMB;NUMB;NUMB
cg18393717	-0.347778	3.05e-12
cg04998423	-0.34776	1.22e-10	ATXN1;ATXN1
cg09320861	-0.347641	1.6e-11
cg21203647	-0.347608	1.22e-10
cg17138853	-0.34758	1.11e-11	KCNMA1;KCNMA1;KCNMA1;KCNMA1;KCNMA1;KCNMA1
cg24998222	-0.347566	8.9e-12	FABP5
cg26997028	-0.347519	4.79e-08	F2R
cg10631546	-0.347472	4.52e-09
cg27290215	-0.347215	2.6e-10	ABLIM1;ABLIM1;ABLIM1
cg08511818	0.347167	3.15e-09	HM13;HM13;HM13;HM13
cg18429611	-0.347078	9.39e-11
cg04877737	-0.346978	2.29e-14
cg01673185	0.346962	4.87e-11	NAIF1
cg14139082	-0.346903	1.38e-10	IL17A
cg22522776	-0.346872	9.17e-13	LINC02085
cg21081913	-0.346829	2.79e-08	USP24
cg12189559	0.346765	4.78e-10
cg17062046	-0.346703	2.63e-09
cg26305294	0.346612	4.97e-09	LASP1;LASP1;LASP1
cg02826841	-0.346611	7.48e-12	PIK3CG;PIK3CG;PIK3CG;PIK3CG;PIK3CG;PIK3CG
cg14671069	0.346554	2.07e-11	SYNE1;SYNE1
cg11660304	-0.346532	2.49e-09	RRN3P2
cg11150840	-0.346428	1.03e-08
cg19203015	-0.346301	6.65e-15	GALNT2;GALNT2
cg27356520	-0.346199	4.98e-09
cg24959762	0.346152	3.03e-17	PBX4;PBX4
cg21621127	-0.346146	6.19e-10
cg13550873	-0.345963	2.48e-08	GNAQ
cg12192282	-0.345779	4.64e-08
cg02799905	-0.345605	1.02e-11	PARD3B;PARD3B;PARD3B
cg00910990	-0.345482	7.34e-08
cg06964478	-0.345452	2.97e-13	GRIK4;GRIK4;GRIK4
cg26768318	-0.345447	1.1e-05	ADAMTS17
cg05070544	0.345328	1.91e-17	BACH2;BACH2
cg22686240	-0.34528	6.35e-08	C1QTNF7;C1QTNF7
cg07067292	0.345274	4.79e-09
cg01679606	-0.345266	1.49e-15	PARD3B;PARD3B;PARD3B;PARD3B
cg05017130	-0.345258	4.93e-14	FAM168A;FAM168A;FAM168A
cg12956096	-0.345214	3.37e-09
cg00692690	-0.345078	9.54e-10
cg18512036	-0.345063	1.13e-15
cg06200244	0.344997	2.49e-09	TRIB2;TRIB2
cg20409231	0.344994	7.17e-15
cg09624918	-0.344953	1.05e-09	NSMCE2
cg05067754	0.344906	7.5e-16	PLCL1
cg05200037	0.344853	2.73e-06	ZC3H12D
cg04375560	0.344787	1.07e-09
cg14871736	-0.344688	4.88e-13	NMNAT3
cg06329392	0.344638	7.65e-08
cg17726317	-0.344503	2.6e-11
cg13860849	0.3444	1.45e-09	CD248
cg26118943	-0.344303	7.49e-08	SNX18;SNX18;SNX18;SNX18
cg26062141	-0.344301	1.31e-10	PDE4B;PDE4B;PDE4B;PDE4B;PDE4B
cg22230912	0.344286	2.34e-12	OXNAD1
cg19915305	0.344234	1.21e-09	UGP2;UGP2
cg08688023	0.344218	4.96e-10	PHYHIPL;CCEPR;PHYHIPL
cg10609112	-0.344212	1.11e-11
cg25783189	-0.344205	3.34e-11	FGR;FGR;FGR
cg06166515	-0.344186	1.01e-06	DNAJC1
cg22278522	-0.344174	5.69e-14	ADGRG1;ADGRG1;ADGRG1;ADGRG1;ADGRG1;ADGRG1;ADGRG1;ADGRG1;ADGRG1;ADGRG1;ADGRG1
cg24707889	-0.343986	8.56e-08	ITGB2;ITGB2
cg18669861	-0.343953	1.22e-08	RFTN1
cg01079563	0.343945	2.48e-16	PTEN;PTEN;PTEN
cg17949440	0.343935	1.55e-08	LRRC4C;LRRC4C
cg16971621	-0.343885	1.37e-05	DENND3
cg20033652	-0.343828	6.82e-10	NIN;NIN;NIN;NIN
cg04946150	-0.343762	6.66e-08
cg06781269	-0.343657	1.19e-08
cg25545391	-0.343561	7.13e-07
cg27351783	-0.343482	2.4e-08	MCC;MCC
cg13921865	-0.343448	1.16e-10
cg05637113	-0.343433	2.5e-11	SRFBP1
cg13451317	-0.343426	2.02e-09
cg24571553	-0.343364	1.93e-10	COL5A2
cg18670128	-0.343286	6.38e-13	CRMP1;CRMP1;CRMP1;CRMP1
cg15387602	-0.343254	2.52e-08	MACROD2
cg07406728	-0.343245	2.55e-09
cg05115314	-0.343162	4.13e-12	AGPAT3
cg03984502	0.343153	4.59e-11	RORC
cg26757820	0.343066	1.4e-11	ADK;ADK
cg08292164	-0.343052	3.05e-15	HSD17B12
cg25282285	0.343025	1.94e-14	TRAF3IP2;TRAF3IP2;TRAF3IP2;TRAF3IP2;TRAF3IP2
cg07374160	-0.343014	9.75e-13	TANC2;MIR548W
cg20169450	-0.342983	2.2e-09	CMKLR1;CMKLR1;CMKLR1
cg17118288	-0.342906	4.53e-11	TGFB2;TGFB2
cg08946781	0.342861	4.36e-11
cg06748688	-0.342828	9.51e-10	PLCB1;PLCB1
cg00631221	0.342729	4.97e-10	REPS1;REPS1
cg20755493	-0.342711	5.18e-13
cg09376361	-0.342674	6.74e-12	CD84;CD84;CD84;CD84
cg26273993	-0.342649	3.19e-10
cg02030739	-0.342648	1.33e-06
cg19943781	-0.34262	3.24e-10
cg23545544	-0.342608	2.13e-10	PLEKHG1
cg27250236	0.342484	3.38e-09	PTCHD4
cg02805884	-0.342464	1.32e-08
cg12459718	-0.342377	0.00248257	CTC1
cg25853052	-0.342341	7.52e-08	DTHD1;DTHD1
cg27436215	-0.342323	5.3e-12
cg20674738	0.342251	7.11e-12
cg05519121	-0.342121	8.93e-08
cg10208561	-0.342114	3.42e-12
cg26000807	-0.342101	1.13e-14	MYO3B;MYO3B;MYO3B
cg23637652	0.342057	3.26e-07
cg24618955	-0.341978	2.07e-12	SRGAP3;SRGAP3
cg00342066	-0.341942	2.64e-11
cg07840532	0.341934	1.94e-08	RETREG1;LOC101929524
cg14780632	0.34186	1.38e-06	GAL3ST3;GAL3ST3
cg21369874	-0.341851	3.45e-07
cg10559299	-0.341801	5.08e-10
cg21833750	-0.341664	2.11e-08
cg16029876	-0.341627	8.54e-10	LINC00607
cg09075096	0.341607	7.76e-11	EPC1;LOC102031319

## Sheet: CD8cm_vs_em_gene
Gene_ID	#CpG_hits
NIN	23
ADGRG1	22
FGR	20
CEP20	18
IKZF3	15
PHACTR2	12
RAPGEF6	12
LGR6	11
APP	10
ENC1	10
DISC1	9
HFE	9
RAB34	9
RAD54B	9
TK2	9
TTC39C	9
ANKS1B	8
FGF1	8
FOXP1	8
MYO3B	8
NFATC2	8
NRXN1	8
OPTN	8
PDLIM5	8
PHF21B	8
PPP2R5E	8
RORA	8
ZBTB20	8
ZEB2	8
ABLIM2	7
HECW2	7
PAOX	7
PARD3B	7
RAB43	7
SCML4	7
SYNE1	7
ZFAT	7
ADAM22	6
ATXN1	6
CLIC5	6
DDHD1	6
DIP2A	6
DNMT3A	6
DTHD1	6
ERC1	6
FURIN	6
G3BP2	6
IL7R	6
ITCH	6
ITPR1	6
KCNMA1	6
MED15	6
PDE4D	6
PIK3CG	6
PLEK	6
PTPRO	6
RUNX3	6
SLC25A26	6
SPOCK2	6
TBXAS1	6
ANK1	5
BCAT1	5
BDNF-AS	5
CDH24	5
DENND1B	5
ECHDC1	5
GIGYF2	5
GRAP2	5
LINC01619	5
LOC100288798	5
LSR	5
PDE4B	5
RPA1	5
SATB1	5
SERINC5	5
SLC41A3	5
TGFBR3	5
TRAF3IP2	5
VPS45	5
ZEB1	5
AGO2	4
ANXA2	4
APOBEC3H	4
ARID1B	4
BHLHE40-AS1	4
CASC18	4
CASS4	4
CD84	4
CRMP1	4
CX3CR1	4
DGKA	4
DLST	4
DPP8	4
EGFLAM	4
EIF4E3	4
FCRL3	4
FGGY	4
FKBP5	4
GATA3	4
GRIK1	4
GTDC1	4
HECW2-AS1	4
HM13	4
HNRNPLL	4
HPCAL1	4
HPSE	4
KCNH7	4
KDM2B	4
KIAA0040	4
LDLRAD4	4
LEF1	4
MCC	4
NUMB	4
ODC1	4
P4HA1	4
PICALM	4
PPFIBP1	4
PRKCQ	4
RERE	4
SAE1	4
SCRN1	4
SEPTIN9	4
SLAMF1	4
SNX18	4
TRIB2	4
VPS13B	4
ZBTB16	4
ABCB1	3
ABLIM1	3
ADD3	3
ANKRD12	3
ARHGEF28	3
ARID5B	3
AUTS2	3
BTBD11	3
CDC14A	3
CDH18	3
CGGBP1	3
CMKLR1	3
EOGT	3
ETS1	3
FAM168A	3
FERMT2	3
FILIP1	3
FSBP	3
GAS7	3
GFOD1	3
GLI1	3
GNAQ	3
GRIA2	3
GRIK4	3
GZMK	3
HERPUD1	3
HLA-DPA1	3
HNRNPUL1	3
HRH2	3
HVCN1	3
JAZF1	3
KCNJ13	3
KLHL3	3
LAMA4	3
LASP1	3
LEPR	3
MAD1L1	3
MAP2K5	3
MARF1	3
MBNL2	3
MTSS1	3
NRDC	3
NTNG1	3
PHF24	3
PLEKHG1	3
PSMD1	3
PTEN	3
PTPN12	3
RARG	3
RBM26	3
RCAN2	3
RETREG1	3
RFTN1	3
RUNDC3B	3
SESN1	3
SGMS1	3
SINHCAF	3
SLC15A4	3
STAMBP	3
STAT3	3
STT3A	3
TANC2	3
TEX14	3
TIGIT	3
TMEM63A	3
TMPRSS11E	3
TRAT1	3
TRIM26	3
TSHR	3
TSPAN2	3
TSPAN3	3
USP20	3
ABCF1	2
ADIPOR2	2
ADK	2
ARHGAP26	2
ARHGAP32	2
ASAP1	2
ATP2B4	2
ATP8A1	2
ATXN7L1	2
BAALC	2
BACH2	2
BCL11B	2
C10orf53	2
C1QTNF7	2
CCDC18	2
CCL20	2
CCR2	2
CD200R1	2
CD300LB	2
CEP112	2
CHI3L2	2
CLDN24	2
CNMD	2
COA1	2
CSGALNACT1	2
CXCR6	2
CYB561	2
CYFIP1	2
CYTH1	2
DENND5B	2
DIP2C	2
DIPK2A	2
DOCK9	2
DPP4	2
DSC3	2
EDARADD	2
ELMO1	2
EOMES	2
EPS15	2
EXOSC9	2
F2R	2
FABP5	2
FOXK1	2
FOXN3	2
FYCO1	2
GAL3ST3	2
GALNT2	2
GCDH	2
GMDS	2
HIPK1	2
HIPK2	2
HNRNPL	2
HOMER2	2
HSPA1B	2
HSPBP1	2
IL17A	2
IQSEC1	2
ITGB2	2
JAK1	2
JARID2	2
KAT2B	2
KCNQ1	2
KLRG1	2
LINC00911	2
LINC01762	2
LOC101929524	2
LRRC4C	2
LTB	2
LYST	2
MAEA	2
MAP4K5	2
MCOLN2	2
MEIOB	2
METTL9	2
MIR548W	2
MIR568	2
MLLT3	2
MRPL15	2
MYOZ2	2
NAA50	2
NBEA	2
NCK1	2
NDE1	2
NET1	2
NRXN2	2
NUBP1	2
OSR2	2
PBX4	2
PDGFD	2
PHYHIPL	2
PITPNC1	2
PLCB1	2
PLEKHO2	2
PRF1	2
RABGGTB	2
RALGAPA2	2
RBFOX2	2
RBM5	2
REPS1	2
RFFL	2
RFX3	2
RHEB	2
RIC1	2
RORA-AS1	2
RPS6KA5	2
RPTOR	2
RRBP1	2
RUNX1	2
SAMD3	2
SCIMP	2
SCYL3	2
SLC12A8	2
SLC38A4	2
SLC7A6	2
SORL1	2
SOX5	2
SRGAP3	2
STAT4	2
STN1	2
STX18	2
SUN1	2
TANC1	2
TBC1D31	2
TGFB2	2
TIMD4	2
TNFRSF9	2
TNFSF8	2
TNIP3	2
TTC38	2
TUSC1	2
TXK	2
UGP2	2
UPF1	2
USP24	2
VDR	2
VSIR	2
WDR82	2
WEE1	2
WWOX	2
XXYLT1	2
ZBTB38	2
ZFP28	2
ZNF471	2
ZSCAN1	2
ABCA1	1
ABRACL	1
ACAT1	1
ACSS1	1
ADAMTS17	1
AGPAT3	1
ALPK3	1
ANGPTL6	1
ANKRD55	1
ARHGAP15	1
ARSJ	1
ASCC1	1
ASIC2	1
ATF6	1
ATP8B1	1
B3GALT2	1
B4GALT5	1
BCL2	1
BCL2L10	1
BCL6B	1
BICC1	1
BORCS5	1
C7orf33	1
C8orf87	1
CASC21	1
CASC8	1
CBL	1
CCBE1	1
CCDC88C	1
CCEPR	1
CD248	1
CDC42BPB	1
CDC73	1
CDKN1B	1
CENPP	1
CEP290	1
CEP350	1
CHD7	1
CHMP7	1
CHRM3	1
CHRM3-AS2	1
CHSY1	1
CIITA	1
CKAP4	1
CMTM8	1
COL16A1	1
COL5A2	1
CRACDL	1
CREG2	1
CRY1	1
CTC1	1
CYP46A1	1
DENND3	1
DHX32	1
DLEU1	1
DNAJC1	1
DOCK5	1
DPF3	1
DUSP16	1
EFNA5	1
ELK3	1
EML4-AS1	1
EMP1	1
EPC1	1
ERMP1	1
ETV6	1
F11R	1
F12	1
FAF1	1
FAM167A	1
FAM167A-AS1	1
FAM81A	1
FBXO48	1
FCRL6	1
FLJ22447	1
GALNTL6	1
GNPTAB	1
GPR137B	1
GPR19	1
H1-4	1
HEG1	1
HK2	1
HLA-DPB1	1
HLF	1
HPCAL4	1
HSD17B12	1
HTATSF1P2	1
HTT	1
IL18RAP	1
ISY1-RAB43	1
ITGA11	1
ITGA2	1
ITGB3	1
JAZF1-AS1	1
KIF18B	1
KLHL14	1
KRT71	1
LAMA4-AS1	1
LAMC1	1
LIMS1	1
LINC00299	1
LINC00607	1
LINC01091	1
LINC01412	1
LINC01506	1
LINC02085	1
LINC02201	1
LINC02687	1
LOC100130691	1
LOC101927588	1
LOC101928371	1
LOC101929532	1
LOC102031319	1
LOC102467081	1
LOC285762	1
LPCAT1	1
LRIG1	1
LRP6	1
LRRC47	1
LRRCC1	1
LUC7L2	1
MACF1	1
MACROD2	1
MAML2	1
MAML3	1
MBTD1	1
MCM3	1
ME1	1
MGMT	1
MINDY3	1
MIPEP	1
MIR3134	1
MIR548F5	1
MIR599	1
MIR875	1
MKLN1	1
MORC3	1
MRPS27	1
MSC	1
NAIF1	1
NCOA2	1
NEIL3	1
NEK7	1
NLRC5	1
NMNAT3	1
NOSIP	1
NSMCE2	1
OXNAD1	1
PALMD	1
PATL2	1
PCSK5	1
PDE7A	1
PGLYRP2	1
PIBF1	1
PIK3AP1	1
PLCL1	1
PLEKHA2	1
PMVK	1
PTCD2	1
PTCHD4	1
PTDSS2	1
PTPRA	1
PTTG1	1
R3HCC1L	1
RABGAP1L	1
RAD51L3-RFFL	1
RANBP17	1
RCBTB1	1
RGS22	1
RIMKLA	1
RIN3	1
RING1	1
RNF144A	1
RORC	1
RRN3P2	1
RSPH6A	1
RTP5	1
SALL4	1
SCAMP4	1
SEMA3A	1
SEPTIN7P14	1
SERPINE3	1
SH3RF3	1
SH3TC1	1
SLC2A1	1
SLC8B1	1
SLC9A9	1
SLC9C2	1
SLFN5	1
SLITRK3	1
SNORA80B	1
SNX9	1
SPON1	1
SRFBP1	1
STAMBPL1	1
STAP1	1
STK17B	1
STK24	1
STX11	1
SYCE2	1
SYMPK	1
SYNJ2	1
TGFBI	1
TLR2	1
TMC1	1
TMEM123	1
TMEM9	1
TNFAIP8L3	1
TOX	1
TRAF2	1
TRPS1	1
TSNAX-DISC1	1
USP34	1
UTRN	1
WDR53	1
XKR6	1
XPO7	1
YPEL2	1
ZBTB34	1
ZC3H12D	1
ZFYVE28	1
ZIC1	1
ZNF148	1
ZNF594-DT	1
ZNF684	1
