# Supplementary material for: Comparative analysis of the DNA methylation landscape in CD4, CD8, and B memory lineages
Source: Clin Epigenetics. 2022 Dec 15;14:173. doi: 10.1186/s13148-022-01399-0 (PMC9753273; doi:10.1186/s13148-022-01399-0)
Supplement: Supplementary file 7 — Additional file 7: Supplementary Table 6. [file 13148_2022_1399_MOESM7_ESM.xlsx]

## Sheet: cm_vs_em_overlap_CpGs
CpG_ID	Coef.CD4EM.minus.CD4CM	Coef.CD8EM.minus.CD8CM	P.value.adj.CD4EM.minus.CD4CM	P.value.adj.CD8EM.minus.CD8CM	UCSC_RefGene_Name
cg07893565	-0.462813	0.385441	3.14e-13	1.36e-09	HPSE;HPSE;HPSE;HPSE
cg26119123	-0.43757	0.416708	1.41e-15	2.73e-13	CRY1
cg06214253	-0.406867	-0.365302	1.64e-10	3.79e-08	PIBF1
cg00772686	-0.375639	0.401602	1.58e-09	5.7e-09	IL18RAP
cg12887144	-0.359076	0.429978	1.2e-11	2.81e-12	FSBP;RAD54B;RAD54B;RAD54B
cg00682487	-0.350223	-0.375807	1.91e-12	9.71e-12	DTHD1;DTHD1
cg01781172	-0.348049	-0.441048	3.6e-10	1.92e-11
cg26609239	-0.344592	-0.425071	2.36e-10	2.56e-11	ITPR1;ITPR1;ITPR1
cg04527989	-0.312203	-0.380371	2.02e-10	3.08e-11	PTCD2;MRPS27
cg14044707	0.309999	0.429048	3.84e-05	6.29e-07	USP20;USP20;USP20
cg17532928	-0.303436	0.43941	7.97e-09	1.42e-11	FSBP;RAD54B;RAD54B;RAD54B
cg25330422	0.29083	0.512783	2.56e-10	6.82e-16	STAT3;STAT3;STAT3
cg04173878	-0.285784	-0.477411	8.24e-08	4.41e-12
cg18393717	-0.281769	-0.347778	3.02e-11	3.05e-12
cg14201874	-0.279937	0.370694	1.75e-08	3.63e-10	HNRNPUL1;HNRNPUL1;HNRNPUL1
cg24427214	-0.278338	-0.375166	9.66e-08	1.45e-09
cg02209843	-0.277617	-0.437685	5.83e-10	5.76e-14	FBXO48
cg20256779	-0.276247	0.453897	3.07e-09	1.19e-13	FSBP;RAD54B;RAD54B;RAD54B
cg23662846	-0.274625	0.354496	2.75e-10	8.66e-12	FURIN;FURIN;FURIN
cg26177616	0.270778	0.357396	6.47e-07	1.78e-08
cg08363345	-0.269472	-0.37848	1.62e-08	7.24e-11	FOXK1
cg24424889	-0.269376	-0.351235	1.38e-06	5.06e-08	APOBEC3H;APOBEC3H;APOBEC3H;APOBEC3H
cg21273155	-0.268759	-0.39261	2.47e-05	1.3e-07	DENND1B;DENND1B;DENND1B;DENND1B;DENND1B

## Sheet: cm_vs_em_overlap_gene
Gene Name	#CpG hits
RAD54B	9
DENND1B	5
APOBEC3H	4
HPSE	4
FSBP	3
FURIN	3
HNRNPUL1	3
ITPR1	3
STAT3	3
USP20	3
DTHD1	2
CRY1	1
FBXO48	1
FOXK1	1
IL18RAP	1
MRPS27	1
PIBF1	1
PTCD2	1
