# Supplementary material for: Comparative analysis of the DNA methylation landscape in CD4, CD8, and B memory lineages
Source: Clin Epigenetics. 2022 Dec 15;14:173. doi: 10.1186/s13148-022-01399-0 (PMC9753273; doi:10.1186/s13148-022-01399-0)
Supplement: Supplementary file 8 — Additional file 8: Supplementary Table 7. [file 13148_2022_1399_MOESM8_ESM.xlsx]

## Sheet: CD8TEMRA_vs_EM_CpGs
CpG_ID	Coef.EMRA.minus.CD8EM	P.value.adj.EMRA.minus.CD8EM	UCSC_RefGene_Name
cg20313856	0.780202	9.4e-20	HNRNPLL;HNRNPLL
cg14738493	0.67243	1.81e-16	HNRNPLL;HNRNPLL
cg10285318	0.665936	1.42e-13	HNRNPLL;HNRNPLL
cg14563948	0.608716	1.26e-24	HNRNPLL;HNRNPLL
cg13828440	-0.583242	3.4e-14	KLRD1;KLRD1;KLRD1
cg22972641	0.572333	2.27e-23	BCL11B;BCL11B;BCL11B;BCL11B
cg13597230	-0.563905	1.21e-13	KLRD1
cg17113883	0.525477	3.76e-16	THEMIS;THEMIS
cg06755692	0.497741	1.03e-18	HNRNPLL;HNRNPLL
cg02186614	0.496889	1.22e-11	CD28;CD28;CD28
cg04712122	0.489218	4.1e-11	BCL11B;BCL11B
cg18429611	0.48854	3.18e-14
cg23333994	0.479121	2.6e-11	GPR183;UBAC2;UBAC2;UBAC2;MIR548AN
cg12080266	0.477129	0.0398602	CLIC6
cg04062032	0.475412	1.65e-14
cg16034233	-0.475262	0.00388017
cg23580725	0.473422	1.65e-16	BCL11B;BCL11B
cg12968426	0.473174	4.39e-13	GHITM
cg10909610	0.462441	1.6e-11
cg16032061	0.461241	9.35e-12	NTM
cg13950578	0.460925	0.0286513
cg02888364	0.46	7.1e-06	PASK;PASK;PASK;PASK
cg02066547	0.454022	6.04e-14
cg20737812	0.452932	2.87e-11	KLHL25
cg00301576	0.450278	4.93e-18	EML4-AS1;EML4;EML4
cg08218990	0.448552	1.22e-10	GPR183;UBAC2;UBAC2;UBAC2;MIR548AN
cg17427728	0.448244	8.34e-22	CD28;CD28;CD28
cg26277026	0.445214	7.44e-08	ST8SIA1
cg17058475	-0.441748	1.36e-09	CPT1A;CPT1A
cg25783892	0.440241	1.58e-10	GHITM
cg22073636	-0.434913	2.79e-13	KLRD1;KLRD1;KLRD1
cg13363748	0.434658	3.17e-10
cg13234653	0.432857	1.52e-12	BCL11B;BCL11B;BCL11B;BCL11B
cg08212476	0.431134	6.8e-13
cg12585342	0.429511	1.57e-08	GPR183;UBAC2;UBAC2;UBAC2;MIR548AN
cg10847607	-0.429	0.000975304
cg14834385	0.428884	3.17e-09	FYB1;FYB1;FYB1
cg11741818	0.427373	3.18e-14
cg19466822	0.424218	1.17e-15	BCL11B;BCL11B
cg03417346	0.423898	7.05e-09
cg00992189	-0.422671	3.92e-17
cg05637398	-0.42107	1.39e-10	SPSB1
cg11528167	0.420835	8.21e-11	FYB1;FYB1;FYB1
cg16452866	0.419201	8.76e-14	BCL11B;BCL11B
cg11979875	0.418647	0.000246839	EXOSC9;EXOSC9
cg12670848	0.418084	4.24e-16	BCL11B;BCL11B;BCL11B;BCL11B
cg19811231	0.415939	3.66e-09	TRAT1
cg10489672	0.413172	5.01e-11	CD2
cg05004142	-0.412289	0.0136023	CCDC102A
cg05461312	0.411911	5.61e-09	KRTAP19-5
cg09737197	-0.41189	5.98e-10	CPT1A;CPT1A
cg12866867	-0.411783	7.05e-12	KLRC3
cg00695799	0.411071	4.86e-09	ZC3H12D
cg25537119	0.410578	1.37e-08	MYO10
cg00325212	0.410466	1.6e-11	AP3M2;AP3M2;AP3M2
cg27572854	0.407074	2.23e-09	TRAT1
cg14040131	0.405784	1.43e-05	GPSM1;GPSM1
cg01709919	0.405467	6.66e-11	RARB;RARB;RARB;RARB;RARB;RARB;RARB;RARB;RARB;RARB
cg03085155	-0.405336	7.64e-06	NFKB1;NFKB1
cg18014437	-0.404037	2.79e-06	MAL;MAL;MAL;MAL
cg00072683	-0.402642	1.41e-06	DGKD
cg09804328	0.40162	8.07e-11	AKAP6
cg15918237	0.40155	2.28e-12
cg17099656	0.401453	0.00478679	CERK
cg16232206	0.401305	9.26e-11	ST8SIA1;ST8SIA1
cg08152035	0.400209	4.13e-08	LINC01692
cg07836091	0.399913	6.11e-13
cg12134894	0.399622	4.01e-20	HNRNPLL;HNRNPLL
cg14439102	0.398967	4.24e-10	GNAQ
cg11066245	0.39738	8.59e-10	FYB1;FYB1;FYB1
cg09987444	0.39706	0.000121856
cg12077319	0.396532	2.58e-13	ZNF704
cg24004665	0.39512	1.21e-07	SGMS1
cg21641517	0.395034	1.41e-12	KLHL14
cg02322434	0.394721	1.24e-16	BCL11B;BCL11B;BCL11B;BCL11B
cg18132843	0.394174	2.59e-09	NCK2;NCK2;NCK2
cg03198410	0.393313	1.53e-08	BICDL1
cg24065584	0.393119	3.37e-05	PLCG1-AS1
cg02661764	0.393034	4.08e-06
cg10043665	0.391492	3.25e-11	KRTAP19-5
cg07015803	0.39145	7.07e-13	BCL11B;BCL11B
cg25980637	-0.39037	4.27e-06	FLJ37453
cg26681770	-0.389812	1.15e-05	PMEPA1;PMEPA1;PMEPA1;PMEPA1
cg26823472	0.388906	3.45e-12
cg26315509	0.388413	1.67e-08	TRAF2
cg26023019	-0.387085	0.00260133	GRIK1;GRIK1;GRIK1;GRIK1
cg11664832	0.386998	9.3e-08	HNRNPLL;HNRNPLL
cg18621678	0.38646	2.95e-11
cg05338976	0.386059	4.22e-08	MDFIC;MDFIC;MDFIC
cg07929480	0.385424	2.37e-09
cg13550873	0.385316	1.55e-08	GNAQ
cg04531704	-0.384667	2.46e-07
cg05200037	-0.383722	2.13e-06	ZC3H12D
cg01904913	0.38291	3.09e-12
cg19304913	0.382788	8e-08	THEMIS;THEMIS;THEMIS
cg01260502	0.382188	1.53e-05	GIMAP7
cg09654557	0.38187	2.56e-10
cg26002989	0.381816	9.4e-20	BCL11B;BCL11B;BCL11B;BCL11B
cg05346624	0.380826	9.91e-10
cg15458254	0.380242	2.59e-09	IGFL4
cg07474678	-0.379419	1.53e-11	PRKACB;PRKACB;PRKACB;PRKACB;PRKACB;PRKACB;PRKACB;PRKACB;PRKACB;PRKACB;PRKACB
cg12044599	0.379372	5.08e-09	CORO1B;CORO1B;PTPRCAP
cg10911044	-0.379211	7.16e-07	PTPN12;PTPN12;PTPN12
cg26843984	0.37862	1.1e-06	KIAA1217;KIAA1217;KIAA1217;KIAA1217;KIAA1217;KIAA1217
cg11982292	0.377462	5.04e-10	GPR183;UBAC2;UBAC2;UBAC2;MIR548AN
cg18071495	0.377207	4.34e-08	ANO4;ANO4;ANO4
cg11211198	0.375832	6.38e-10	GMEB2
cg22937897	0.375639	6.83e-09	XKR6
cg23508887	0.375351	4.13e-12	LDLRAD4;LDLRAD4
cg27225309	-0.374271	2.52e-06	IKZF2;IKZF2
cg15593382	-0.374179	1.22e-10	PRKACB;PRKACB;PRKACB;PRKACB;PRKACB;PRKACB;PRKACB;PRKACB;PRKACB;PRKACB;PRKACB
cg10556868	0.373798	5.71e-09	ATXN1;ATXN1
cg16374414	0.37347	5.22e-09	TRAT1
cg14453876	0.370852	1.07e-13	TPK1;TPK1
cg14465165	0.370777	4.27e-11
cg04953935	0.370433	7.62e-10	ERC2
cg21069700	0.369539	3.98e-07
cg25483530	-0.369219	2.27e-08	CMIP
cg23117546	0.368233	1.86e-08
cg14871736	0.367615	5.14e-13	NMNAT3
cg21326251	0.367586	6.38e-10	THEMIS;THEMIS;THEMIS
cg18209560	0.367304	1.82e-09	SRP68;SRP68;SRP68
cg09722826	0.36668	3.45e-08	CYLD;CYLD;CYLD
cg11960391	0.366597	2.57e-05	CARMIL1;CARMIL1
cg12939199	0.364194	7.34e-11	TNFRSF17;TNFRSF17
cg04944125	0.36417	8.03e-07	NCK2;NCK2
cg19447113	0.363814	1.09e-17	BCL11B;BCL11B;BCL11B;BCL11B
cg26173375	-0.363584	0.000854126	CERS3
cg01292810	0.363229	0.00029559
cg19493651	0.363195	1.73e-09	B3GNT2
cg21826258	0.363107	5.73e-13	TRPM1
cg07335376	0.36277	1.7e-07	MRPL15
cg14601210	0.362765	0.000128976
cg09694527	0.362466	1.22e-07	RILPL2
cg05368595	0.36177	3.06e-11
cg10509607	0.361761	2.16e-09	BCL11B;BCL11B
cg13451763	0.361756	9.33e-13	CD28;CD28;CD28
cg13904520	0.360927	4.67e-12	LY9
cg05892920	0.360515	6.95e-06	NEK7
cg19884581	0.360501	5.37e-11	FABP5
cg05325763	-0.359736	1.28e-08	CPT1A;CPT1A
cg11283476	0.358931	5.62e-05	NLRP2;NLRP2;NLRP2;NLRP2
cg03579205	0.358612	1.25e-05	CTBP2;CTBP2;CTBP2;CTBP2
cg00193581	0.35857	1.17e-08	AK5;AK5
cg06363968	0.358359	1.03e-07	COTL1
cg01435151	0.357502	7.76e-08
cg00106225	0.357172	1.15e-08	LINC01258
cg21286512	0.356313	5.47e-13	BCL11B;BCL11B;BCL11B;BCL11B
cg26230102	0.356194	5.96e-11	OGDH;OGDH;OGDH
cg07893565	-0.355925	5.66e-08	HPSE;HPSE;HPSE;HPSE
cg03104970	0.355923	6.84e-08	IKZF1;IKZF1;IKZF1;IKZF1;IKZF1;IKZF1;IKZF1;IKZF1;IKZF1;IKZF1;IKZF1;IKZF1;IKZF1;IKZF1;IKZF1;IKZF1;IKZF1
cg11917481	0.354618	3.19e-07	RESF1
cg08801849	0.354551	6.31e-05	GABRP;GABRP
cg19768498	0.354528	1.79e-08
cg20596773	0.354117	6.26e-11
cg26228310	0.354065	4.25e-07	GCN1
cg14356760	0.353763	3.61e-08	FYB1;FYB1;FYB1
cg11719483	0.353728	1.4e-07	XPO4
cg23987565	0.353553	3.56e-08	HDGFL3
cg23786916	0.353307	2.69e-12
cg20659547	-0.353281	1.09e-11	SGPL1
cg18929069	0.352655	2.44e-06	PASK;PASK;PASK;PASK
cg03738384	0.352649	5.66e-08	COTL1
cg11341317	0.352584	1.17e-08
cg22592725	0.352476	5.33e-06	APP;APP;APP;APP;APP;APP;APP;APP;APP;APP
cg18593773	0.352082	3.78e-08
cg15404064	0.351037	5.36e-12	ZDHHC7;ZDHHC7
cg09364988	0.350878	3.94e-13	ARHGAP25;ARHGAP25
cg20181079	0.350706	4.2e-08	OR4D11
cg07383415	-0.350655	8.16e-12	CYRIA
cg05683429	0.35055	2.35e-10	GALM
cg13221624	0.350041	0.000658998	CERK
cg07849009	0.350006	7.5e-06	CDHR3
cg13158379	0.349973	2.29e-05	RHOH;RHOH;RHOH;RHOH;RHOH;RHOH;RHOH;RHOH;RHOH;RHOH;RHOH;RHOH
cg10721866	0.348175	5.71e-11	GNAQ
cg02144614	0.34725	1.16e-07
cg04354393	-0.34706	5.67e-07	SLFN13
cg07103639	0.346965	2.73e-13	LYN;LYN
cg03363425	-0.346953	2.43e-10	RAB11FIP1;RAB11FIP1
cg16423339	0.346692	0.0001562	PCED1B-AS1;PCED1B;PCED1B
cg24748786	0.346666	2.84e-12	SLC4A4;SLC4A4;SLC4A4
cg04004158	0.346111	0.000240331
cg05848579	0.345855	3.91e-07	TPSD1
cg11598658	0.345519	2.4e-09	NAV3
cg04286826	0.344968	1e-08	LINC02611
cg13661548	0.344299	3.92e-17	SRSF7;SRSF7
cg09757087	0.34388	6.81e-07	IFT140;TMEM204
cg10688297	0.343831	5e-06	IQCE;IQCE
cg16263644	0.343283	1.63e-05	GLB1;GLB1;GLB1
cg09950162	0.343152	3.53e-06	ANO4;ANO4;ANO4
cg00478368	0.342656	8e-08
cg15220283	-0.342512	1.64e-07	IKZF2;IKZF2
cg05133943	0.342425	9.35e-09
cg09856271	0.342389	5.43e-07	IGSF11;IGSF11
cg03659835	0.342006	2.45e-09	PRLR;PRLR;PRLR;PRLR;PRLR;PRLR
cg02121529	-0.34197	5.8e-05
cg07955581	0.341942	7.68e-15	BCL11B;BCL11B;BCL11B;BCL11B
cg01859460	0.341401	1.76e-08	OAZ1
cg10236666	0.341257	2.58e-10	LPP;LPP;LPP
cg26596456	0.340948	0.000985437
cg01446171	0.34087	2.78e-06	FAS;FAS;FAS;FAS;FAS;FAS;FAS
cg06881997	0.340519	4.83e-07
cg12751154	0.340387	1.07e-09
cg22416183	0.340253	1.38e-05	HTR6
cg09086620	0.340229	1.02e-05
cg05707985	-0.339828	0.03037
cg10436410	0.339685	7.64e-10	MDFIC;MDFIC;MDFIC
cg12706330	0.339408	5.51e-07	GHITM
cg04904276	0.339118	9.52e-06	TXNDC11
cg16704586	0.339092	3.59e-16	LAT;LAT;LAT;LAT;LAT;LAT;LAT
cg01550828	0.338481	0.00553353	RNF168
cg13058457	-0.337957	2.61e-09
cg13832290	0.337684	5.58e-08	SIT1
cg13733403	0.337401	5.25e-08
cg15303092	0.337201	7.73e-12	DLEU1
cg19682870	0.337149	7.36e-15	BCL11B;BCL11B
cg19864886	0.337129	7.78e-08	MIR646HG
cg02268192	-0.336844	1.71e-08	RIN3
cg03669374	0.336606	6.3e-05	HTR6
cg27308507	0.336147	3.25e-11	ZC3H3
cg20071873	0.336069	2.04e-08	LHFPL6
cg10407106	0.335399	1.56e-06	STAG3;STAG3;STAG3;STAG3;STAG3;STAG3;STAG3;STAG3
cg05062620	0.335369	3.13e-11	HERPUD1;HERPUD1;HERPUD1
cg06089468	0.335249	2.98e-07
cg01012572	0.334634	1.25e-10	MYO10
cg23909633	0.334458	1.46e-07	IL24;IL24
cg21665288	-0.334413	1.42e-13	LIMK1;LIMK1
cg08172971	0.333972	8.38e-09	BCL11B;BCL11B;BCL11B;BCL11B
cg04628369	-0.333649	8.54e-06	PMEPA1;PMEPA1;PMEPA1;PMEPA1
cg11667400	0.333398	1.82e-09	UBAC2;UBAC2;UBAC2
cg12073052	-0.332307	3.67e-08
cg03559406	-0.332154	2.07e-06	CHD7
cg26613367	0.331839	9.29e-07
cg12808075	0.331798	2.96e-09
cg08180884	0.331725	2.74e-07	ZNF536
cg26166854	0.331394	7.86e-05	LY86-AS1;LY86
cg10439808	0.331207	0.00392042	CAMK1D;CAMK1D
cg13212186	0.331107	0.00123584	HCG27
cg09471883	0.330497	4.78e-08
cg20865323	-0.330216	8.65e-09	PHACTR2;PHACTR2;PHACTR2;PHACTR2
cg26597429	0.329966	1.21e-10
cg00381745	0.32976	1.24e-08	ZNF394
cg20342255	0.329437	4.72e-10
cg24735235	-0.329342	0.00034846	FLJ37453
cg08965685	0.329263	7.89e-05	B4GALNT3
cg16719404	0.328727	6.64e-08	CD2
cg00227790	0.328633	3.43e-08
cg04205071	0.328432	7.17e-11	DIP2B
cg14372472	0.327793	2.35e-09
cg10364271	0.327755	1.15e-06	GPSM1;GPSM1
cg03970033	0.327733	4.4e-08	TLR2
cg06419219	0.327642	2.62e-07	EMBP1
cg00530015	0.327212	5.81e-08
cg23634532	0.326862	3.34e-11	OGDH;OGDH;OGDH
cg20861365	-0.326787	6.92e-05	SLC15A4
cg19943781	0.326563	7.66e-09
cg00992297	-0.326522	7.28e-05	ARAP3
cg12072028	-0.326071	9.11e-08	RIN3
cg09735269	0.326061	7.5e-09	USP48
cg14166701	0.325758	1.12e-06	ASPG
cg18213268	0.325565	3.09e-12
cg10433965	0.325482	1.37e-08	MDFIC;MDFIC;MDFIC
cg15387161	0.325437	3.04e-11	TNC
cg06303537	0.325314	3.17e-08	ZNF788P
cg19831967	0.325086	0.000636221
cg07748253	0.32504	6.13e-10	TRIO
cg15040971	0.324704	2.02e-07	H1-4
cg26881802	0.324582	9.3e-08	BACE1;BACE1;BACE1;BACE1
cg14931486	0.324253	2.85e-07	TRAPPC4
cg15658597	0.324039	9.35e-12	CIP2A
cg08082548	0.323842	1.5e-08
cg06770429	0.323782	1.43e-11	HIVEP2
cg20736743	0.323614	1.96e-07	RERE;RERE
cg05449373	0.323439	3.59e-16	JAML;JAML
cg24535919	0.321373	5.97e-13	BCL11B;BCL11B;BCL11B;BCL11B
cg23787700	0.320892	8.69e-07	KSR2
cg09108394	0.320883	1.9e-07	PRKCB;PRKCB
cg26038582	-0.320613	0.00194358	HIVEP3;HIVEP3;HIVEP3;HIVEP3
cg12509933	0.319945	2.15e-08	EML4-AS1;EML4;EML4
cg27408438	0.319273	2.41e-07	ATP9A
cg04394119	0.319269	7.4e-07	AADACL2;MIR548H2
cg11236515	0.319256	1.36e-07
cg06715204	0.319054	1.27e-08	TMEM212-AS1
cg26557993	0.318787	8.01e-08	EXOSC9;EXOSC9
cg09856091	0.318388	0.00333471
cg07970799	0.318344	0.000114156	LY86-AS1;LY86
cg23941537	0.318316	4.99e-08
cg25985611	0.317984	3.71e-06	DTHD1;DTHD1
cg23063825	-0.317965	0.00254474
cg08428292	0.317964	5.84e-09
cg05821634	-0.317954	4.77e-06	FLJ37453
cg26444730	0.317732	6.11e-13	BCL11B;BCL11B;BCL11B;BCL11B
cg14692284	0.317551	8.13e-08	TNFAIP8;TNFAIP8
cg17944339	0.317508	3.76e-06
cg17178448	0.317458	4.89e-09
cg12823171	0.317432	7.66e-07	WWOX;WWOX
cg02535060	-0.317396	7.98e-05	LRRC27;LRRC27;LRRC27;LRRC27;LRRC27
cg15831967	-0.316997	0.0415817	HELZ
cg20345674	0.316804	1.28e-08	CACNA1D;CACNA1D;CACNA1D
cg05863174	0.316786	8.07e-11	GRK4;GRK4;GRK4;GRK4
cg01200834	0.316545	6.98e-08	CEP290
cg10589443	-0.316312	1.5e-07	SCRN1;SCRN1;SCRN1;SCRN1
cg06997767	0.316306	0.000237199	TRPS1
cg23915782	0.316179	6.64e-08	TLL2
cg18507560	0.31586	1.1e-05	RERE;RERE
cg14702629	0.315843	1.81e-09	RASGRP1;RASGRP1;RASGRP1
cg08632726	0.315636	6.85e-13	CFAP73
cg05404441	0.315506	4.18e-07	CLNK
cg08724920	0.315441	6.43e-13	BCL11B;BCL11B;BCL11B;BCL11B
cg20550323	0.315388	1.18e-06	ADAM22;ADAM22;ADAM22
cg20267828	0.315323	4.97e-15	THEMIS;THEMIS;THEMIS
cg21167503	0.315308	5.84e-09
cg08384240	0.314951	5.73e-13	LYN;LYN
cg15970736	0.314873	0.000100493	INPP4B;INPP4B
cg14814972	0.314851	2.44e-06	EEF1DP3
cg19503640	-0.314769	2.06e-05	LPCAT1
cg21578000	0.314498	0.00545131	PPP1R3A
cg21430515	0.314435	3.92e-13	ERC1;ERC1;ERC1;ERC1;ERC1;ERC1
cg18880384	0.31437	3.77e-09	BTNL2
cg04739472	0.314301	4.95e-11	MDFIC;MDFIC;MDFIC
cg01550799	0.314154	1.19e-10	MDFIC;MDFIC;MDFIC
cg12077963	0.313774	8.07e-11	ANKFY1
cg10813980	-0.313682	4.97e-07	CYRIA
cg25796549	-0.313604	1.21e-11	RPS6KA1
cg10089656	0.313029	2.64e-11	GNAQ
cg22587052	0.31278	8.75e-07
cg20703876	-0.312563	1.33e-05	MTUS1;MTUS1;MTUS1;MTUS1;MTUS1
cg19900098	0.312513	8.58e-09
cg07983614	0.312296	0.0314497
cg15241519	0.312267	1.17e-15	SORL1
cg24242856	0.31204	2.69e-12	GALM
cg08153306	0.311969	3.15e-08
cg18857618	0.311656	2.57e-06	CD8B;CD8B;CD8B
cg05635388	0.311434	0.0495478	EXOSC9;EXOSC9
cg18405037	0.311388	7.87e-07	IQCE;IQCE;IQCE;IQCE;IQCE
cg06512476	0.311098	1.14e-06
cg00758069	-0.310979	1e-08	NTNG1;NTNG1;NTNG1
cg14315271	0.310919	4.01e-08	KCNJ9
cg14937950	0.310581	4.56e-05	LRRC8C-DT
cg07209550	0.310529	8.35e-08	CMYA5
cg21476937	0.31036	3.99e-10
cg26857960	0.310352	2.76e-08	DIP2A;DIP2A;DIP2A;DIP2A;DIP2A;DIP2A
cg22053687	0.310096	4.41e-06	WWOX;WWOX
cg22220936	0.30995	5.8e-10	ST8SIA1
cg11252555	0.309918	4.45e-07	RPL13AP5;SNORD35A;SNORD33;SNORD34;RPL13A
cg17719115	0.309796	3.37e-11
cg09035199	0.309737	1.81e-09	RARB;RARB;RARB;RARB;RARB;RARB;RARB;RARB;RARB;RARB
cg18664667	0.309708	5.78e-06	ATXN7L1;ATXN7L1
cg16408081	0.309638	5.8e-09	CORO1B;CORO1B;PTPRCAP
cg07469128	0.309471	1.78e-07	ABCB1;ABCB1
cg08521187	-0.309427	9.82e-09
cg10651616	0.309409	1.42e-05	LOC102467081;GZMK;GZMK
cg19025461	-0.309241	0.000284829	FLJ37453
cg20871835	0.308871	0.000155893	RHOH;RHOH;RHOH;RHOH;RHOH;RHOH;RHOH;RHOH;RHOH;RHOH;RHOH;RHOH
cg14995202	0.308796	4.55e-09
cg04342863	0.308755	8.09e-05
cg17658568	0.308439	9.89e-09	MIR100HG
cg17817168	0.308204	2.3e-08	ST8SIA1
cg25864823	0.308088	7.95e-10
cg05172699	0.308066	0.00725404	ATP2C2
cg07107916	0.307654	5.41e-08	PPP2R5A
cg20177502	-0.307553	2.57e-11	MARCHF8
cg16812723	0.307539	6.2e-09	AFF3;AFF3
cg16922644	0.307298	3.6e-05
cg09465394	0.307236	6.06e-07	MAML3
cg17150447	-0.306841	8.66e-07	ADARB1;ADARB1;ADARB1;ADARB1;ADARB1;ADARB1;ADARB1;ADARB1
cg10648547	0.30677	6.7e-05	PASK
cg23931049	0.306597	1.08e-06	LAMA3;LAMA3;LAMA3;LAMA3
cg08759628	0.30636	1.39e-07
cg05316708	0.306283	1.77e-11	ICOS
cg03524264	0.306282	2.08e-05	NGF
cg21051696	0.306128	5.66e-08
cg18285462	0.306074	0.000489407
cg11384427	0.305962	1.31e-08	CD27;CD27-AS1
cg19095790	0.305728	0.000174557	ERC1;ERC1;ERC1;ERC1;ERC1;ERC1
cg07854454	0.305346	8.27e-07	NCK2;NCK2;NCK2
cg25122699	0.305303	7.71e-08	CPEB4
cg18754985	0.30514	4.09e-16	CLDND1;CLDND1;CLDND1;CLDND1;CLDND1;CLDND1
cg21049840	0.304902	2.6e-08	GPR183;UBAC2;UBAC2;UBAC2;MIR548AN
cg21073748	-0.304707	6.15e-12
cg21911584	-0.304659	2.95e-11	ACTN4
cg23958638	0.304637	1.68e-07	RANBP17
cg14593191	0.304339	1.37e-08	CD44;CD44;CD44;CD44;CD44
cg06764640	-0.30431	5.15e-10
cg15648058	0.30399	0.00877859	LINC01425
cg13816423	0.303964	1.21e-05	FOXP4;FOXP4;FOXP4
cg08168580	-0.3038	5.36e-08
cg17746784	0.303782	3.07e-11	MDFIC;MDFIC
cg16886175	0.303738	2.74e-10	MDFIC;MDFIC;MDFIC
cg21985690	-0.303671	2.17e-06	THBS4
cg12096486	0.303634	2.18e-07	SUGCT;SUGCT;SUGCT;SUGCT
cg08403379	0.303457	1.72e-11	ATP9A;ATP9A
cg14662886	0.303419	0.000173219	SNORA6;RPSA;RPSA
cg26099738	0.303255	1.16e-07
cg19077708	0.303025	1.8e-08
cg17419818	-0.302925	5.75e-08	NCALD;NCALD;NCALD;NCALD;NCALD;NCALD;NCALD
cg26652971	0.302668	0.00349018
cg01707943	-0.302555	4.61e-06
cg08359236	-0.302534	5.7e-10	LYN;LYN
cg14519392	0.302196	6.47e-09
cg13181680	0.301936	2.85e-07	PAQR8
cg08540100	-0.301897	5.72e-07
cg12744994	0.301812	4.45e-11	GNAQ
cg24844737	0.301618	7.18e-06
cg15615312	0.301123	1.44e-14	LAT;LAT;LAT;LAT
cg21529539	0.301121	1.82e-08	SLC24A3
cg10449426	0.301108	9.44e-10	BAZ2B;BAZ2B
cg20992354	0.300815	5.55e-05	TDRD5
cg25964300	0.300736	5.54e-08	COL25A1;COL25A1;COL25A1;COL25A1
cg27465569	0.300689	1.47e-05	IRAK4;PUS7L;IRAK4;PUS7L;PUS7L;IRAK4;IRAK4;IRAK4
cg10703001	0.300414	1.64e-06
cg09281979	0.300297	1.08e-07	DCAF17;METTL8;DCAF17;DCAF17
cg06289665	0.300023	4.3e-10	NREP-AS1;NREP;NREP
cg02165175	0.299949	1.44e-13	LINC00158
cg06528063	-0.299798	7.39e-05	MYH10
cg06633990	0.299769	1.17e-06	DARS1;DARS1
cg01082167	0.2996	1.02e-05
cg04020747	-0.299442	3.41e-09	INPP4A;INPP4A;INPP4A;INPP4A
cg09250072	0.299345	6.42e-08	DACT1;DACT1
cg13794571	0.299334	4.79e-06	MYOM2
cg26966828	-0.299293	9.21e-06	MSRA;MSRA;MSRA
cg18179663	-0.299166	1.51e-07	TTI1;TTI1
cg11861507	0.299069	6.41e-08	HERPUD1;HERPUD1;HERPUD1;HERPUD1;HERPUD1;HERPUD1
cg19524316	0.298909	9.35e-09	GRM7-AS3
cg01227218	0.298809	6.22e-05	COTL1
cg19276111	-0.29878	0.00161761	CNR2
cg22569011	0.298727	8.52e-08	ARHGAP45;ARHGAP45;ARHGAP45;ARHGAP45
cg03680790	0.298718	8.65e-08	STX2;STX2
cg04913246	0.2986	5.8e-10	BCL11B;BCL11B
cg07126928	0.298504	1.09e-07	GHR;GHR;GHR;GHR;GHR;GHR;GHR;GHR;GHR;GHR;GHR
cg20327845	-0.298391	0.000103026	PFKP
cg18162412	0.298188	2.47e-08	MBTPS1
cg01181782	0.297958	7.34e-14
cg02639353	0.297953	9.45e-09
cg16677367	0.297944	0.0010128	FBP1;FBP1
cg16266257	0.297829	4.98e-05	RHOH;RHOH;RHOH;RHOH;RHOH;RHOH;RHOH;RHOH;RHOH;RHOH;RHOH;RHOH
cg19284390	0.29767	7.46e-05
cg24344115	0.297619	3.78e-06	DSG4;DSG4;DSG1-AS1
cg23330190	0.297541	3.87e-07	RSU1P2
cg10733261	0.297183	2.87e-09
cg21370255	-0.297102	1.46e-05	LRRC27;LRRC27;LRRC27;LRRC27;LRRC27
cg05665990	0.297081	1.19e-07	SCML4;SCML4;SCML4
cg09390241	0.29698	1.66e-06
cg22603971	0.296874	3.98e-12	RASGRP1;RASGRP1;RASGRP1
cg23525051	0.296672	1.76e-09	RASGRP1;RASGRP1
cg16119581	0.296208	2.24e-06	DAB1
cg21179895	0.2962	2.71e-06	NCK2;NCK2;NCK2
cg14439952	0.296121	6.77e-08	PTPRD;PTPRD
cg06729209	0.295988	2.12e-12	LAT;LAT;LAT;LAT
cg25961567	0.295956	1.64e-09	NCK2;NCK2
cg23261171	0.2958	5.19e-08	AKAP11
cg02771886	0.295781	9.36e-08	MIR568
cg11068881	0.295757	9.12e-06
cg25281029	0.295744	6.11e-08	KITLG;KITLG
cg00026290	-0.295604	3.14e-11	CLNK
cg01123829	0.295513	1.07e-07	ABCB1
cg23340936	0.295417	2.81e-08	GOLIM4;GOLIM4
cg21716865	0.295417	6.48e-05	ADAMTS12
cg00983158	0.295329	6.45e-05	PLXNC1
cg06753333	0.295136	8.96e-09	RARB;RARB;RARB;RARB;RARB;RARB;RARB;RARB;RARB;RARB
cg21411832	0.295092	1.97e-07
cg06983430	-0.294677	3.38e-07	LINC01476
cg08665542	0.294639	7.49e-07	KCTD21;USP35
cg08625009	0.294494	2.02e-08
cg00509431	-0.294408	6.3e-08	PHACTR2;PHACTR2;PHACTR2;PHACTR2
cg26950756	0.294152	8.53e-07
cg09246203	0.294003	9.18e-09	TIGIT
cg23137530	0.293795	2.39e-05
cg13443575	-0.293568	4.21e-08	SLFN13
cg20030560	0.293549	3.79e-07	CTBP2;CTBP2;CTBP2;CTBP2
cg23916460	0.293514	3.69e-15	LAT;LAT;LAT;LAT
cg10477624	0.293327	2.3e-06
cg20118822	0.293276	3.4e-06	SYNPO2;SYNPO2;SYNPO2
cg04581273	-0.293242	2.12e-06	DTL;DTL;DTL
cg02690881	0.293234	7.31e-08
cg10921805	0.293086	1.1e-10	ASIC2
cg11791142	0.29307	1.36e-08	FOXP1;FOXP1;FOXP1;FOXP1;FOXP1;FOXP1
cg04655655	0.293038	7.45e-07	LRP1B
cg04138066	0.292984	1.03e-06	ANKS1B;ANKS1B;ANKS1B;ANKS1B;ANKS1B;ANKS1B;ANKS1B;ANKS1B
cg13121322	0.292886	0.00229379
cg00421624	-0.292853	3.85e-07	SLC27A3
cg14640466	0.292851	1.18e-09
cg20374917	-0.292773	1.58e-08	FLI1;FLI1
cg24923516	0.292661	0.00091706	CYP27C1
cg07105723	0.292639	2.29e-12	FOXP1;FOXP1;FOXP1;FOXP1;FOXP1
cg07262168	0.292501	3.87e-06	RNF150
cg11820600	0.292235	7.22e-08	AKT3;AKT3;AKT3
cg04173359	0.292142	3.95e-07	MALRD1
cg15326069	0.291907	1.25e-06	TGFBR3
cg21400549	-0.291869	3.26e-10	PACC1
cg01546561	0.291824	3.17e-08
cg02586198	0.291814	2.43e-08	MAZ;MAZ
cg04889800	-0.291464	0.00123626	FLJ37453
cg27153327	0.291129	1.35e-09	MEIOB;MEIOB
cg12579820	0.291068	3.25e-09	PHACTR2;PHACTR2;PHACTR2;PHACTR2
cg21261985	0.290998	2.66e-06
cg05114502	0.290747	2.32e-07	RERE;RERE
cg12336777	-0.290573	1.75e-05	ZEB2;ZEB2
cg06202778	-0.290523	8.34e-08	HOPX;HOPX;HOPX;HOPX;HOPX
cg21986679	0.290513	1.01e-07	AFAP1L2;AFAP1L2;AFAP1L2
cg07045581	0.290491	9.07e-06
cg13677162	0.290436	2.42e-11	THEMIS;THEMIS;THEMIS
cg01757116	0.290332	9.93e-06
cg02902712	0.290302	2.28e-11	BCL11B;BCL11B;BCL11B;BCL11B
cg15949871	-0.290248	2.15e-08	ITGA6;ITGA6
cg01921899	0.290031	3.33e-06
cg01386790	0.289968	9.61e-07
cg02652405	0.289959	1.86e-05	LINC01919
cg15443223	-0.289744	0.0192871
cg11315464	0.289677	2.92e-08	HNRNPLL;HNRNPLL
cg16519762	0.28955	3.53e-11	CHD3;CHD3;CHD3
cg20725586	0.289302	3.59e-12	CD28;CD28;CD28
cg08655413	0.28916	3.54e-06
cg07391417	-0.289131	6.53e-06
cg06127780	0.289084	2.16e-08
cg06547017	0.289041	9.57e-05	ATXN7L1;ATXN7L1
cg08738901	0.289025	3.37e-08	LAMA4;LAMA4;LAMA4;LAMA4-AS1
cg21858961	0.288769	1.35e-06	MCM3
cg11531557	0.288588	3.43e-08
cg03564270	0.288516	1.46e-06
cg22247704	0.288312	8.14e-05	LHFPL6
cg05921138	0.288259	3.09e-13	SORL1
cg00371430	-0.288094	0.00293481	ADD3;ADD3;ADD3
cg24691329	0.287923	7e-08	MORF4L1;MORF4L1;MORF4L1;MORF4L1;MORF4L1
cg01673185	-0.287814	3.37e-08	NAIF1
cg25367572	0.287795	1.1e-07	STIMATE-MUSTN1;STIMATE
cg06466659	-0.287677	1.98e-06	IKZF2;IKZF2
cg03100906	0.287668	2.72e-05	COTL1
cg18973939	-0.287633	3.66e-06	FLJ37453
cg05186966	0.287505	6.57e-05
cg11019014	0.28747	2.14e-05	HLA-E
cg26163153	0.287302	1.01e-05	RHOH
cg07170501	0.287187	7.74e-10
cg13004832	0.287132	0.000105839	LOC102546299
cg00263248	0.287104	8.48e-10	LINC01550
cg27547947	0.286789	3.15e-07	AKAP6
cg26014973	0.286695	0.00827202	MARF1;MARF1;MARF1
cg02555211	0.286568	2.95e-11
cg23275679	0.286566	0.000346561	HECW2;HECW2
cg21771805	0.286538	0.000375542	GIMAP1;GIMAP1-GIMAP5;GIMAP1-GIMAP5
cg17211779	0.286529	7.02e-05	CPVL;CPVL
cg14687805	-0.286492	2.47e-07
cg18709313	0.286431	4.15e-09
cg22177920	0.28621	1.68e-05	PASK
cg06274263	0.286103	4.1e-07	TMEM52B;TMEM52B;TMEM52B
cg05793294	0.286006	1.2e-06	BNC2
cg07602311	0.285978	1.66e-05	WSB2;WSB2;WSB2
cg07309864	0.285969	2.43e-10	GGA3;GGA3
cg13876315	0.28594	2.42e-08	SIT1
cg10558233	0.285905	2.19e-07
cg02380585	-0.285886	1.47e-18	SLFN13
cg03956737	-0.285876	1.53e-05	SPRED1
cg12431517	0.285851	1.32e-08
cg08928261	0.285692	1.12e-07	RHOH;RHOH;RHOH;RHOH;RHOH;RHOH;RHOH;RHOH;RHOH;RHOH;RHOH;RHOH
cg13437525	-0.285641	1.01e-08	METTL7A
cg01535003	0.285627	3.59e-05	LCORL
cg23700156	0.285569	3.15e-07	CPNE4;CPNE4;CPNE4
cg00045902	-0.285509	2.45e-07	PWWP2B;PWWP2B
cg24527636	0.285503	8.38e-11
cg00581541	0.285392	2.64e-07	SNORD103A;PUM1;PUM1
cg17469895	-0.285325	0.000119487
cg14862173	0.285321	1.36e-05
cg23155853	-0.285129	0.0324699	PDIA6;PDIA6;PDIA6;PDIA6;PDIA6
cg09898122	0.284931	0.00012376	BCL2
cg18449136	0.284913	6.87e-07
cg18764804	0.284771	6.45e-07	PARP1
cg01595870	0.284744	3.28e-09	PLAGL1;PLAGL1
cg09016797	0.284732	9.35e-09
cg20083224	0.28466	1.06e-09	KIAA0319L;KIAA0319L
cg14477266	0.284534	7.75e-08	WSB2;WSB2;WSB2
cg20324784	0.284516	1.34e-08
cg18190861	0.284485	4.21e-07
cg26422364	0.284445	1.18e-07	PTPDC1;PTPDC1;PTPDC1;PTPDC1
cg06912814	0.284395	4.74e-09
cg00372150	0.284304	1.1e-16	RABGAP1
cg12152033	0.28427	1.22e-05	DENND5B;DENND5B
cg19865826	0.284252	5.76e-08	F11R
cg21417204	0.284174	2.53e-06	SMAD4
cg11983939	0.284139	0.00560366
cg04946150	0.284114	1.09e-05
cg03031988	0.284087	0.000116843	DDX39A;DDX39A
cg11290608	0.283973	0.000375218	MAF;MAF;MAF
cg09697033	0.283963	2.1e-06	XKR6
cg04533834	0.283883	6.11e-07
cg26174351	-0.283765	2.99e-07
cg14204166	0.283715	1.58e-06	NAV2;NAV2;NAV2
cg05870398	0.283548	1.46e-06
cg06679270	-0.283465	0.00836853	CERS3
cg25212381	0.283453	3.78e-11	ZNF704
cg01753198	0.28339	8.81e-08	SF3B3
cg13760835	0.283322	2.13e-07	MOV10L1;MOV10L1;MOV10L1
cg03055238	0.283272	4.1e-05	TNFAIP8;TNFAIP8;TNFAIP8;TNFAIP8;TNFAIP8;TNFAIP8;TNFAIP8
cg16214653	-0.283113	3.08e-11
cg21872665	0.283071	5.55e-14	GNAQ
cg00566450	0.282844	2.33e-09
cg05503210	0.282716	0.000463939	HERPUD1;HERPUD1;HERPUD1
cg00826632	0.282655	1.83e-07	PNMA8A;PNMA8A
cg11798182	0.282653	6.1e-09	LINC01550
cg17975530	0.282626	2.78e-06	CASC15
cg00375327	0.282622	6.66e-11
cg19233790	0.282596	8.03e-06	PCED1B;PCED1B
cg11629107	-0.282571	1.1e-06	GATAD2A
cg26000807	0.282277	2.39e-11	MYO3B;MYO3B;MYO3B
cg27117020	0.282174	7.1e-06	RBMS3;RBMS3;RBMS3;RBMS3;RBMS3
cg23070738	0.281874	4.25e-07
cg08064156	0.281862	6.77e-07	RAB4A;RAB4A;RAB4A
cg08531895	0.281816	1.83e-07	ASXL1;ASXL1;ASXL1;ASXL1
cg22522728	0.281753	1.2e-06	RHOH;RHOH;RHOH;RHOH;RHOH;RHOH;RHOH;RHOH;RHOH;RHOH;RHOH;RHOH
cg07889938	-0.281678	8.1e-08	AFF1
cg04251347	0.281669	4.93e-06
cg17846091	0.281572	1.18e-09	LINC00880
cg11672641	0.281486	6.15e-10	CRACD
cg17749649	-0.281473	1.94e-12
cg27554954	0.281417	0.00624708	ANXA2;ANXA2;ANXA2;ANXA2
cg02051239	-0.281382	4e-07	BOLA3;BOLA3
cg23777479	0.28137	2.32e-05	PCCA;PCCA
cg06779020	-0.281296	2.65e-08
cg18362281	0.281263	6.96e-05	DNAJB6
cg13554921	0.28126	1.92e-05	ELMOD3;ELMOD3;ELMOD3;ELMOD3;RETSAT
cg17887117	0.281246	0.000129927	KCNA3;KCNA3
cg13919863	0.281233	2.64e-05	ARPP21;ARPP21;ARPP21
cg04400654	0.281123	6.87e-06	NR2F2-AS1
cg03727673	0.28098	4.95e-11	RAP1GAP;RAP1GAP;RAP1GAP
cg19778003	-0.280932	0.000100031	TAGLN3;TAGLN3;TAGLN3;TAGLN3
cg23682647	0.280849	1.23e-05	LIPH
cg22005204	0.280799	4.06e-05
cg16984735	0.280615	5.15e-08
cg00747046	0.280595	3.37e-08	MAML3
cg09996325	0.280593	5.33e-06	KLF12
cg22827174	0.280383	8.4e-07
cg22059060	0.280229	1.19e-07	FAP;FAP
cg06748688	0.280186	5.01e-07	PLCB1;PLCB1
cg15922057	0.279998	1.69e-07
cg09233395	0.279812	1.64e-09	TRPS1
cg05090695	-0.279526	1.59e-05	CDKN1C;CDKN1C;CDKN1C
cg07109923	-0.279511	6.47e-09	DLGAP4;DLGAP4;DLGAP4
cg22253251	-0.279488	0.00011695
cg02105294	0.279482	1.23e-05	OR13C9
cg17923486	-0.279385	3.09e-06	DOT1L
cg19907679	0.279265	5.83e-06
cg02916841	-0.279211	7.16e-05	NSMCE1
cg20703928	0.279126	1.09e-05	NCK2;NCK2
cg26675933	0.279126	6.19e-07
cg02879097	0.279105	1.45e-05	RHOH;RHOH;RHOH;RHOH;RHOH;RHOH;RHOH;RHOH;RHOH;RHOH;RHOH;RHOH
cg15029600	0.279093	3.36e-06	TNS3
cg22304901	0.279067	0.000340731
cg07211251	0.278975	2.37e-08	ARHGEF28
cg05756987	0.278754	7.32e-07	FANK1
cg13433729	0.278752	1.18e-06	EZR;EZR
cg26479374	0.278708	0.0118573	CTBP1;CTBP1;CTBP1-DT
cg21788121	0.278413	4.73e-05	CASC15
cg06309788	-0.278076	7.03e-06	LHFPL6
cg24671160	0.278043	2.58e-09	MROH7;MROH7;MROH7;MROH7;MROH7-TTC4;MROH7-TTC4;MROH7-TTC4
cg04528312	-0.277921	2.62e-07	LRRFIP1;LRRFIP1;LRRFIP1;LRRFIP1;LRRFIP1
cg18740216	0.277872	1.38e-05
cg19926250	0.277864	1.33e-07	GPR87;MED12L;GPR87
cg21066558	0.277826	6.08e-06	PLCE1;PLCE1
cg09119668	0.277762	2.24e-07	WSB2;WSB2;WSB2
cg25526519	0.277708	4.76e-05	RCCD1;RCCD1
cg15079315	0.277679	4.26e-05	SLC23A2;SLC23A2
cg27627026	0.277487	4.46e-12	C4BPB;C4BPB;C4BPB;C4BPB;C4BPB
cg17420693	-0.277251	0.000753245	ATP8B4;ATP8B4;ATP8B4;ATP8B4
cg17586203	0.277198	6.24e-06	DOCK5
cg03488405	0.277185	9.3e-09	AKTIP;AKTIP;AKTIP
cg09275691	0.277162	4.12e-05	NUP107;LOC100507250
cg22444102	0.277155	7.06e-08	ZNF516
cg19478417	0.277097	8.85e-15	SCN2B
cg27617640	0.277064	1.98e-05
cg08039802	0.277059	2.12e-06	ZNF804A
cg19380156	0.277032	1.5e-05	KIR3DP1
cg24251145	0.276988	6.45e-06	PCDH15;PCDH15;PCDH15;PCDH15;PCDH15;PCDH15;PCDH15;PCDH15;PCDH15;PCDH15;PCDH15;PCDH15
cg02602014	0.276983	4.3e-05
cg24679890	-0.27694	9.12e-07	MYO9B;MYO9B
cg02817054	0.27693	9.5e-06
cg02169688	0.276902	9.82e-06
cg19550524	0.276879	2.63e-06
cg09666191	0.276679	1.15e-06	SLK;SLK
cg07455789	-0.276595	0.000116481
cg09370153	0.276595	1.2e-08	FYB1;FYB1;FYB1
cg16478544	0.276323	8.63e-06	FPGT;FPGT;FPGT-TNNI3K;FPGT;FPGT-TNNI3K;LRRIQ3
cg07817824	-0.276197	0.0112902	FHIT;FHIT
cg12264060	0.276141	8.51e-05	C8A
cg10524369	0.276092	4.53e-07	MACROD2-IT1;MACROD2
cg12151015	0.276043	4.6e-06	MYBPC1;MYBPC1;MYBPC1;MYBPC1;MYBPC1;MYBPC1;MYBPC1;MYBPC1;MYBPC1;MYBPC1
cg07699351	0.275774	4.8e-05
cg05595134	0.275767	0.000422821	MRPL15
cg20069203	-0.275763	4.76e-06	FNDC3B;FNDC3B
cg19677733	0.275763	2.56e-08	TBXAS1;TBXAS1;TBXAS1;TBXAS1;TBXAS1;TBXAS1
cg11006267	-0.275708	1.06e-05
cg20383347	0.275701	5.71e-06	TRRAP
cg22232707	0.27568	5.5e-06
cg17233819	0.275491	5.73e-13	PLK3
cg05905225	0.275414	6.15e-12
cg15686853	0.275408	9.07e-05	CFTR
cg21253792	0.275406	4.53e-06	SAMD4A;SAMD4A
cg03435104	0.275226	4.97e-08	WDFY4
cg17382048	0.275172	2.58e-08	CXCR5
cg17617360	-0.27514	0.000773641	MYL12A;MYL12A;MYL12A;MYL12A
cg23707006	0.275088	3.71e-07	OR9K2
cg09283219	0.275002	8.22e-08
cg17787343	0.274855	1.79e-07	TULP4;TULP4
cg14129122	0.274831	3.13e-06	MEF2C;MEF2C;MEF2C;MEF2C
cg07629517	0.274747	1.73e-08
cg05570237	0.27474	1.13e-05	CYYR1
cg26505718	0.274665	0.000970198	PLCXD2;PLCXD2
cg09897131	0.274544	2.8e-06	VAMP1;VAMP1;VAMP1
cg12627767	0.274306	8.74e-10	SLA;SLA;SLA;TG;SLA;SLA
cg23234409	0.274222	4.16e-07
cg00581844	-0.274198	5.41e-06	CCND3;CCND3;CCND3
cg16177830	0.274027	7.16e-08	TNFRSF17;TNFRSF17
cg19697345	0.274026	5.45e-06
cg24321084	0.273993	4.65e-07	TRPC4;TRPC4;TRPC4;TRPC4;TRPC4;TRPC4
cg02299933	0.273826	3.12e-07	ARHGAP26;ARHGAP26
cg18612940	0.273796	1.81e-08	ARHGAP25;ARHGAP25
cg26490664	0.273737	3.92e-05
cg11662187	0.273553	3.62e-06
cg02797747	0.273501	1.68e-06
cg16034411	0.27349	3.31e-05
cg25945989	0.273317	4.74e-06	MIR1262;GNG12-AS1;WLS;WLS;WLS
cg02566789	0.273258	2.54e-10	LHFPL6
cg05570009	0.273245	1.74e-08	TMEM9
cg15571705	0.273144	0.000237544	BARX2
cg13596235	0.27314	6.82e-07	ZSCAN25
cg20010418	0.273115	2.57e-07	CRISPLD2
cg26556196	0.273023	1.69e-05	KHDRBS2
cg02648014	0.273015	1.88e-08	JADE2;JADE2;JADE2;JADE2
cg18202765	0.272879	3.93e-05
cg24576162	0.272755	7.32e-06
cg25333797	-0.272752	5.93e-06	IGSF3;IGSF3;IGSF3
cg19009132	0.272671	2.1e-05	EMP1
cg00169122	-0.272659	3.67e-08	ANKRD11
cg07962783	0.272655	0.000997912	LRRC27;LRRC27;LRRC27;LRRC27
cg19056005	0.27247	4.22e-15	LAT;LAT;LAT;LAT;LAT;LAT;LAT
cg14193908	0.272439	1.27e-08	MDFIC;MDFIC;MDFIC
cg18673533	0.272413	7.07e-06
cg02678243	-0.272362	7.01e-08	LIMK1;LIMK1
cg02636177	0.272338	5.84e-09	SLC4A4;SLC4A4
cg01971258	0.272295	6.35e-07
cg16036142	-0.272195	5.92e-11	ARRB1;ARRB1
cg16779811	0.27219	0.0001248	ERICH1
cg23971565	0.272185	4.99e-07
cg12697259	0.27218	0.00029684	RNF138;RNF138;RNF138
cg07125010	0.272163	4.36e-05
cg21140079	0.272045	2.34e-06	DDR2;DDR2
cg10997801	0.271759	5.52e-07
cg12090114	-0.271639	1.9e-06	SERTAD2
cg07442408	-0.271566	0.00473144
cg23562535	0.271549	3.66e-05
cg07062747	0.271405	1.16e-12
cg04900877	0.27135	1.62e-05
cg15771369	-0.271258	2.06e-05	LINC00299
cg11026220	0.271251	1.4e-05	ZNF555;ZNF555
cg13324288	0.271084	5.19e-05
cg08407713	0.270992	0.000108107	GC;GC;GC
cg01425054	-0.270923	9.79e-13	METTL7A;METTL7A
cg04258411	0.270848	7e-06	DENND5B;DENND5B
cg18611065	0.270827	2.17e-07
cg05709638	0.270792	2.01e-13	ANO4;ANO4;ANO4
cg04908668	0.270789	1.29e-05	PSMB9;PSMB9
cg18527248	-0.270771	1.22e-11
cg26213943	0.270749	5.11e-07
cg18857759	0.270699	7.12e-07	OR2L8;OR2L13
cg04468357	0.270667	3.28e-07
cg07086736	0.270622	6.14e-05	ABCC12
cg05119709	0.270578	1.24e-06	DAB2;DAB2
cg24905336	-0.270558	0.0228441
cg07627628	0.27054	8.93e-08	DNMT1;DNMT1
cg17264941	0.270537	0.000107836	HLA-F-AS1;HLA-F-AS1
cg21923482	0.27048	3.4e-06
cg15325760	0.270458	5.03e-13	GNAQ
cg21191347	0.27035	3.57e-06	PA2G4
cg11924517	0.270308	6e-09	IL17A
cg15597171	0.270193	0.000833528	SUPT3H;SUPT3H;SUPT3H
cg03799378	0.270161	9.88e-09
cg00574958	-0.270128	1.19e-07	CPT1A;CPT1A
cg19463349	0.270109	0.00455793
cg18845681	-0.269966	9.61e-08	NME7;NME7;NME7
cg17209404	0.269909	2.34e-07
cg27407949	0.269807	5.94e-06
cg17227839	0.269802	0.000837417
cg04810707	0.269676	1.08e-06
cg11900923	0.269595	0.00395517
cg24450227	0.269594	3.32e-06	SLC25A21;SLC25A21
cg00356897	0.269547	0.000483586	NCMAP-DT
cg03996020	0.269547	7.2e-05	DNAJB6
cg05644049	0.269543	1.31e-05	SRM
cg01718625	0.26951	6.82e-07	ALPK3
cg24635109	0.269447	7e-07	IPCEF1;IPCEF1;IPCEF1
cg22888311	0.269383	6.16e-05	PAWR
cg24768989	0.269365	2.05e-08	NKAIN2;NKAIN2;NKAIN2;NKAIN2;NKAIN2
cg03910874	0.269326	2.3e-06
cg14760482	0.269307	6.95e-07	LINC01477
cg11507111	0.269289	1.53e-17
cg24673600	0.269281	4.97e-07	BATF
cg16126665	0.269277	3.06e-09	BCL11B;BCL11B
cg04885775	0.269196	1.66e-08	MIR568
cg11870249	0.26915	3.45e-05
cg10833454	0.269138	1.17e-05
cg07270021	0.269117	4.6e-05
cg22430379	0.269108	3.37e-06	LINC01075
cg19881883	0.269106	4.01e-08
cg12249516	0.269096	7e-06
cg03011059	0.269067	8.48e-07	DYNLL1;DYNLL1;DYNLL1
cg23945081	0.268977	4.24e-06	OSBPL6
cg03304706	-0.268896	0.00172199	LIPC
cg27588321	0.268876	9.77e-07	CYLD;CYLD;CYLD
cg14842970	0.268852	7.01e-06	NOL4;NOL4;NOL4;NOL4;NOL4;NOL4
cg25564990	0.268842	1.2e-05	MALRD1
cg06136473	-0.268835	0.000493283
cg05283685	0.268772	7.75e-06
cg09755142	0.268723	2.89e-08	TIGIT
cg01207974	0.268597	1.09e-06
cg08052536	0.268566	4.4e-05
cg12604575	0.26853	4.63e-05	GRID1
cg22080211	-0.268386	4.85e-07
cg16861079	-0.26834	1.53e-06	CHD9;CHD9
cg14643892	-0.268269	0.00293299	C12orf56;C12orf56
cg04219977	0.268082	0.0135469	DDX39A;DDX39A
cg18071075	0.268023	3.94e-06	WWOX;WWOX
cg04276413	0.267914	1.02e-06	STARD13
cg22052791	0.26788	2.65e-06	RHOBTB1;RHOBTB1
cg24239961	0.267857	3.56e-07	HSPA1B
cg04752066	0.267837	0.00365176
cg14728071	0.267836	1.2e-08	MLLT10;MLLT10
cg17465186	0.267817	7.86e-05
cg15462736	0.267815	2.34e-06	RASAL2;RASAL2
cg01909364	0.267776	2e-06	MEOX1;MEOX1;MEOX1
cg26460887	0.267717	4.95e-08	ANO4;ANO4;ANO4
cg13325219	0.267577	4e-06	CSNK1G1
cg25885684	-0.267471	1.1e-10
cg01603837	0.267458	5.04e-08	SLC9A9
cg05659611	0.267393	2.24e-06	CLDND1;CLDND1;CLDND1;CLDND1;CLDND1;CLDND1
cg09647394	0.267345	3.78e-06
cg07628717	0.267326	0.000120344	FOXK1
cg01695868	0.267273	1.01e-06	HERPUD1;HERPUD1;HERPUD1
cg18148780	0.267223	2.66e-06
cg21895387	-0.267183	0.00450173	CERS3
cg14709253	-0.267122	1.92e-05	MTUS1;MTUS1;MTUS1;MTUS1;MTUS1
cg13449332	0.267059	2.49e-06
cg07069296	0.26704	5.65e-07	LOC101927040
cg25232480	0.267027	2.05e-05	DSCAM-AS1;DSCAM-AS1;DSCAM-AS1;DSCAM-AS1;DSCAM;DSCAM;DSCAM
cg25732236	0.266945	3.67e-08	TRAT1
cg10846300	0.266913	3.08e-07	KIR2DL4;KIR2DL4;KIR2DL4
cg12869240	0.266852	6.7e-06	DHX32
cg17150898	0.266831	4.85e-07	FBXL14
cg11247817	0.266807	8.39e-06	LNPEP;LNPEP;LNPEP
cg16724083	0.266795	2.63e-06
cg09810089	-0.266763	0.00140492	RD3;RD3
cg05874985	0.266684	0.000909478
cg19670883	-0.266682	4.95e-06	KCNQ1;KCNQ1
cg26314593	0.266626	2.3e-06	RPS3A;RPS3A
cg00391767	0.266619	7.09e-07	ANKRD55
cg12592365	0.266583	4.56e-05	RPTOR;RPTOR
cg01897825	0.266582	1.82e-07
cg19381374	-0.26656	3.66e-05	VAV3
cg17918940	0.266495	6.62e-06
cg14181975	0.266451	4.87e-10	PTK2B;PTK2B;PTK2B;PTK2B
cg12201167	0.266401	0.000350738
cg04602414	0.266314	3.54e-08	KIAA0319L
cg00634941	0.266305	5.21e-09	ABCB1
cg26026450	0.266254	5.71e-09	CXCR5
cg00583780	0.266227	7.46e-05
cg22032137	0.266144	1.58e-06
cg08621008	0.266049	2.94e-09
cg11422175	0.266018	4.06e-07
cg02003183	-0.265983	0.0010271	CDC42BPB
cg16173109	0.265879	5.98e-05
cg15943335	0.265837	2.73e-05	CSMD3;CSMD3;CSMD3;MIR2053
cg08418897	0.26574	9.49e-07
cg14005100	0.265739	1.92e-07	TLN2
cg07519598	0.265722	1.03e-05	MAGI2;MAGI2
cg18254089	0.265718	5.92e-05	CHODL;CHODL;CHODL;CHODL;CHODL
cg06838283	0.265603	0.000125093	NREP;NREP;NREP;NREP;NREP;NREP;NREP;NREP;NREP;NREP;NREP
cg00716870	0.265597	3.75e-06	NDFIP1
cg11525297	0.265593	7.72e-06
cg04188920	-0.265568	5.08e-05	PFKP
cg26909797	0.265457	2.37e-07
cg10487955	0.265411	1.77e-07	TCERG1;TCERG1
cg01022801	-0.265373	2.37e-07	PLEKHA2
cg08153172	0.265363	1.43e-07	KIRREL3;KIRREL3;KIRREL3
cg19666600	0.265326	1.23e-05	GPN3;FAM216A
cg05446164	0.265163	1.29e-06	DEPDC5;DEPDC5;DEPDC5;DEPDC5;DEPDC5;DEPDC5
cg01419713	0.265109	9.31e-06	PLAT;PLAT
cg05030030	0.265046	5.31e-05
cg16489878	0.264672	2.67e-06
cg03564887	-0.264555	0.000886942	IGF2R
cg24859589	0.264395	0.00523061
cg14609587	0.264279	1.91e-07	CLIC6
cg18676586	0.264228	8.28e-11	TNFRSF17
cg04080801	0.264206	1.13e-05	SEMA6D
cg23766996	0.264184	1.27e-05	GRM3
cg19447725	0.263801	3.45e-08
cg07283795	0.263775	1.94e-05
cg05086789	0.263765	1.45e-05	PTCHD3P1
cg22499652	-0.263765	4.58e-08	PRKACB;PRKACB;PRKACB;PRKACB;PRKACB;PRKACB;PRKACB;PRKACB;PRKACB;PRKACB;PRKACB;PRKACB;PRKACB;PRKACB;PRKACB
cg01455187	0.263741	1.64e-06	RAD1;RAD1;BRIX1
cg07054239	0.263739	4.26e-12	YY1AP1;YY1AP1;YY1AP1;YY1AP1;YY1AP1;YY1AP1;YY1AP1;YY1AP1;YY1AP1;YY1AP1;YY1AP1;DAP3;DAP3;DAP3;DAP3;DAP3
cg05519606	0.263723	1.26e-08	HIVEP2
cg22321318	0.263661	2.85e-05
cg14695294	0.26365	3.37e-06	LINC00290
cg01225950	0.263631	3.32e-05	GC;GC;GC
cg10055327	0.263576	7.69e-05	SLC52A3
cg23784855	0.263541	2.89e-08	ZNF704
cg25761930	0.263455	0.00133696	CYRIA
cg17945447	-0.263432	1.07e-06	HIVEP3;HIVEP3
cg09726087	0.263426	3.8e-06	GRM7;GRM7
cg03772511	0.263419	0.000194177	LINC01091;LINC01091
cg14136703	0.263415	8.46e-06
cg02340787	0.263387	0.000379291
cg10389812	0.263371	3.53e-06	IGF1R
cg12734267	-0.263336	1.29e-12	LIMK1;LIMK1
cg04648490	-0.263328	3.49e-06	EXOSC7;EXOSC7
cg02851873	0.263277	4.48e-11	ZMIZ1
cg08665416	0.263239	8.93e-09	PNMA8A;PNMA8A
cg21715435	0.263239	2.01e-07	SLC24A3
cg00693696	0.263185	0.000113937	RPTOR;RPTOR
cg18549688	0.26315	9.34e-06
cg01249337	0.263073	0.000142168
cg18369115	0.263045	0.000212305	MEF2C;MEF2C;MEF2C;MEF2C;MEF2C;MEF2C;MEF2C
cg12969668	0.263045	4.04e-08	AAK1
cg07167688	0.263028	7.79e-05
cg03868582	0.263024	8.17e-05
cg14410734	0.263001	9.69e-05	PUS7L;PUS7L;IRAK4;IRAK4;IRAK4;IRAK4;IRAK4
cg01415058	0.262998	8.96e-08
cg03942042	0.262987	1.13e-05	GABRB3;GABRB3
cg06995969	0.262979	2.88e-05	ASAP1;ASAP1
cg24684088	0.262938	1.25e-06	COLEC10
cg22127773	0.262937	4.58e-06	KDM6B
cg00231966	-0.262929	0.000129123	OGFOD3;OGFOD3;HEXD
cg02005162	0.262893	0.00576884	RNF150
cg03884592	-0.262844	2.83e-05	HIVEP3;HIVEP3;HIVEP3;HIVEP3
cg24673801	0.262843	1.2e-05	MARCHF3
cg18607411	-0.262843	5.23e-09	SPRY2
cg18777606	0.26262	1.83e-05
cg09318368	0.26253	1.33e-05
cg17478979	-0.262405	1.21e-05	ZC3H12D
cg26704603	0.262349	5.99e-05
cg22561092	0.262301	3.09e-06	ST3GAL6-AS1
cg19423924	0.262275	1.32e-05
cg10295325	0.262267	3.77e-09	SYT12;SYT12
cg12967657	0.262265	3.16e-08	ERG28
cg06695683	0.26224	0.00176164	PON2;PON2;PON2;PON2
cg24146047	0.262235	6.17e-06	FLT1;FLT1;FLT1;FLT1
cg01287555	0.26219	0.000161139	KBTBD6
cg16528638	-0.262146	9.77e-08	PRKACB;PRKACB;PRKACB;PRKACB;PRKACB;PRKACB;PRKACB;PRKACB;PRKACB;PRKACB;PRKACB;PRKACB;PRKACB;PRKACB
cg13659059	0.261972	1.51e-07	SGPP2
cg22838492	0.261968	5.39e-09
cg02088086	0.261953	2.15e-06	ATP9A
cg08363235	0.261898	1.11e-05	SGMS1
cg11769885	-0.261848	5.5e-05	HIVEP3;HIVEP3;HIVEP3;HIVEP3
cg15610233	0.261836	6.8e-09	ADAM7;LOC101929294
cg02238031	0.261792	6.46e-06
cg24847636	-0.261759	3.66e-06	MEOX1;MEOX1;MEOX1
cg26801037	0.261567	1.49e-06
cg18273817	0.261551	4.63e-11	ENO1
cg21861305	0.26153	9.41e-10	CD2
cg22035356	0.261509	5.8e-07	SLC38A11;SLC38A11
cg20196728	0.261444	2.1e-05	MUC19
cg04777215	0.261394	2.14e-05
cg16497398	0.261323	1.07e-07	ZCCHC14
cg06572077	0.261308	5.93e-07	BICD1;BICD1
cg13051137	0.261282	3.17e-08	PPFIBP1;PPFIBP1;PPFIBP1;PPFIBP1
cg05045391	0.261267	1.48e-08	L3MBTL4
cg00805728	0.26126	7.6e-07	SLC24A3
cg04721116	-0.261197	7.4e-09	PHACTR2;PHACTR2;PHACTR2;PHACTR2
cg05972754	-0.261179	0.00196226
cg02352181	0.261137	8.68e-07	STAMBP;STAMBP;STAMBP
cg19928955	0.261109	2.31e-07
cg19544351	0.260978	9.01e-05	WDR72;WDR72
cg25027603	0.260959	1.62e-06	KRTAP23-1
cg03345232	-0.260882	2.46e-07	RIN3
cg14491617	0.260876	3.72e-08	TIAM2
cg11532229	0.260829	1.55e-05	NOL4;NOL4;NOL4;NOL4;NOL4;NOL4
cg25918833	0.26073	2.77e-07	OR51E2;OR51E2
cg12973994	0.260715	6.28e-09	LRIT1
cg08724085	0.260691	4.06e-07
cg25061304	0.260683	5.52e-05	BCL11B;BCL11B
cg10509239	0.260633	1.49e-06
cg26363309	0.260585	0.000109335	MTUS2
cg21674021	0.260344	1.7e-08	LINC02801
cg11060766	0.260316	2.2e-06
cg05157625	0.260307	0.04208	RIN3
cg18944653	0.260301	0.000657551	HGF;HGF;HGF;HGF;HGF
cg20969923	0.260207	1.41e-05	NIN;NIN;NIN
cg10063403	0.260199	1.46e-07	RNASET2
cg00154367	0.260186	9.3e-08	NRG1;NRG1;NRG1;NRG1;NRG1;NRG1;NRG1;NRG1;NRG1;NRG1;NRG1;NRG1;NRG1;NRG1;NRG1;NRG1
cg27416004	0.260081	2.19e-05
cg04451134	0.260075	5.37e-07	PDE3A;PDE3A
cg19626138	-0.260037	1.92e-07	RAB11FIP1;RAB11FIP1;RAB11FIP1
cg26615736	0.260014	7.55e-08	PLK3
cg11158430	-0.260002	0.000722521	UTS2B
cg18233217	0.259985	2.84e-08
cg00010201	0.259936	0.00011747
cg08570691	0.259924	2.31e-05	RPL13AP5;SNORD35A;SNORD33;SNORD34;RPL13A
cg18252963	0.259882	6.03e-06
cg02722839	0.259758	1.98e-05
cg16209797	0.259745	0.000405751
cg22182936	0.25974	0.000143987	NBEA;MIR548F5;NBEA
cg09473745	-0.259649	1.59e-08
cg22695921	0.259646	1.78e-09	ZBTB20;ZBTB20;ZBTB20;ZBTB20;ZBTB20;ZBTB20;ZBTB20;ZBTB20

## Sheet: CD8TEMRA_vs_EM_gene
Gene_ID	#CpG_hits
RHOH	73
BCL11B	72
PRKACB	51
RARB	30
LAT	26
MDFIC	23
UBAC2	18
IKZF1	17
HNRNPLL	16
NRG1	16
PHACTR2	16
FYB1	15
HERPUD1	15
NCK2	15
HIVEP3	14
LRRC27	14
THEMIS	14
NREP	13
ANO4	12
CD28	12
CLDND1	12
ERC1	12
NOL4	12
PCDH15	12
FOXP1	11
GHR	11
MEF2C	11
YY1AP1	11
APP	10
IRAK4	10
MTUS1	10
MYBPC1	10
PASK	10
TNFAIP8	9
WSB2	9
ADARB1	8
ANKS1B	8
CPT1A	8
CTBP2	8
PMEPA1	8
RASGRP1	8
STAG3	8
ZBTB20	8
FAS	7
GNAQ	7
IQCE	7
KLRD1	7
NCALD	7
CYLD	6
DEPDC5	6
DIP2A	6
EXOSC9	6
FLJ37453	6
GC	6
IKZF2	6
KIAA1217	6
LIMK1	6
LYN	6
MEOX1	6
OGDH	6
PRLR	6
RERE	6
TBXAS1	6
TRPC4	6
WWOX	6
C4BPB	5
CD44	5
CHODL	5
DAP3	5
GPR183	5
HGF	5
HOPX	5
LRRFIP1	5
MIR548AN	5
MORF4L1	5
NKAIN2	5
PDIA6	5
PUS7L	5
RAB11FIP1	5
RBMS3	5
SLA	5
SLC4A4	5
ST8SIA1	5
TNFRSF17	5
ABCB1	4
ANXA2	4
ARHGAP25	4
ARHGAP45	4
ASXL1	4
ATP8B4	4
ATP9A	4
ATXN7L1	4
BACE1	4
COL25A1	4
CORO1B	4
COTL1	4
DDX39A	4
DENND5B	4
DSCAM-AS1	4
ELMOD3	4
EML4	4
FLT1	4
GPSM1	4
GRIK1	4
GRK4	4
HPSE	4
INPP4A	4
JADE2	4
LAMA3	4
LHFPL6	4
MAL	4
MROH7	4
MYL12A	4
NLRP2	4
PCED1B	4
PNMA8A	4
PON2	4
PPFIBP1	4
PTK2B	4
PTPDC1	4
RIN3	4
RPTOR	4
SCRN1	4
SUGCT	4
TAGLN3	4
TRAT1	4
ADAM22	3
ADD3	3
AFAP1L2	3
AKT3	3
AKTIP	3
AP3M2	3
ARPP21	3
CACNA1D	3
CCND3	3
CD2	3
CD8B	3
CDKN1C	3
CERS3	3
CHD3	3
CPNE4	3
CSMD3	3
CYRIA	3
DCAF17	3
DLGAP4	3
DSCAM	3
DTL	3
DYNLL1	3
FOXP4	3
FPGT	3
GHITM	3
GLB1	3
IGSF3	3
IPCEF1	3
KIAA0319L	3
KIR2DL4	3
KIRREL3	3
LAMA4	3
LNPEP	3
LPP	3
MAF	3
MARF1	3
METTL7A	3
MOV10L1	3
MROH7-TTC4	3
MSRA	3
MYO3B	3
NAV2	3
NIN	3
NME7	3
NTNG1	3
PTPN12	3
RAB4A	3
RAP1GAP	3
RNF138	3
SCML4	3
SLC24A3	3
SLFN13	3
SRP68	3
STAMBP	3
SUPT3H	3
SYNPO2	3
TMEM52B	3
VAMP1	3
WLS	3
ZC3H12D	3
ZNF704	3
AFF3	2
AK5	2
AKAP6	2
ARHGAP26	2
ARRB1	2
ASAP1	2
ATXN1	2
BAZ2B	2
BICD1	2
BOLA3	2
C12orf56	2
CAMK1D	2
CARMIL1	2
CASC15	2
CERK	2
CHD9	2
CLIC6	2
CLNK	2
CPVL	2
CTBP1	2
CXCR5	2
DAB2	2
DACT1	2
DARS1	2
DDR2	2
DNAJB6	2
DNMT1	2
DSG4	2
DTHD1	2
EML4-AS1	2
EXOSC7	2
EZR	2
FAP	2
FBP1	2
FHIT	2
FLI1	2
FNDC3B	2
FPGT-TNNI3K	2
GABRB3	2
GABRP	2
GALM	2
GGA3	2
GIMAP1-GIMAP5	2
GOLIM4	2
GPR87	2
GRM7	2
GZMK	2
HECW2	2
HIVEP2	2
HLA-F-AS1	2
HTR6	2
IGSF11	2
IL24	2
INPP4B	2
ITGA6	2
JAML	2
KCNA3	2
KCNQ1	2
KITLG	2
KRTAP19-5	2
LDLRAD4	2
LINC01091	2
LINC01550	2
LY86	2
LY86-AS1	2
MAGI2	2
MALRD1	2
MAML3	2
MAZ	2
MEIOB	2
MIR568	2
MLLT10	2
MRPL15	2
MYO10	2
MYO9B	2
NBEA	2
NFKB1	2
OGFOD3	2
OR51E2	2
PCCA	2
PDE3A	2
PFKP	2
PLAGL1	2
PLAT	2
PLCB1	2
PLCE1	2
PLCXD2	2
PLK3	2
PRKCB	2
PSMB9	2
PTPRCAP	2
PTPRD	2
PUM1	2
PWWP2B	2
RAD1	2
RASAL2	2
RCCD1	2
RD3	2
RHOBTB1	2
RNF150	2
RPL13A	2
RPL13AP5	2
RPS3A	2
RPSA	2
SAMD4A	2
SGMS1	2
SIT1	2
SLC23A2	2
SLC25A21	2
SLC38A11	2
SLK	2
SNORD33	2
SNORD34	2
SNORD35A	2
SORL1	2
SRSF7	2
STX2	2
SYT12	2
TCERG1	2
TIGIT	2
TPK1	2
TRPS1	2
TTI1	2
TULP4	2
WDR72	2
XKR6	2
ZDHHC7	2
ZEB2	2
ZNF555	2
AADACL2	1
AAK1	1
ABCC12	1
ACTN4	1
ADAM7	1
ADAMTS12	1
AFF1	1
AKAP11	1
ALPK3	1
ANKFY1	1
ANKRD11	1
ANKRD55	1
ARAP3	1
ARHGEF28	1
ASIC2	1
ASPG	1
ATP2C2	1
B3GNT2	1
B4GALNT3	1
BARX2	1
BATF	1
BCL2	1
BICDL1	1
BNC2	1
BRIX1	1
BTNL2	1
C8A	1
CCDC102A	1
CD27	1
CD27-AS1	1
CDC42BPB	1
CDHR3	1
CEP290	1
CFAP73	1
CFTR	1
CHD7	1
CIP2A	1
CMIP	1
CMYA5	1
CNR2	1
COLEC10	1
CPEB4	1
CRACD	1
CRISPLD2	1
CSNK1G1	1
CTBP1-DT	1
CYP27C1	1
CYYR1	1
DAB1	1
DGKD	1
DHX32	1
DIP2B	1
DLEU1	1
DOCK5	1
DOT1L	1
DSG1-AS1	1
EEF1DP3	1
EMBP1	1
EMP1	1
ENO1	1
ERC2	1
ERG28	1
ERICH1	1
F11R	1
FABP5	1
FAM216A	1
FANK1	1
FBXL14	1
FOXK1	1
GATAD2A	1
GCN1	1
GIMAP1	1
GIMAP7	1
GMEB2	1
GNG12-AS1	1
GPN3	1
GRID1	1
GRM3	1
GRM7-AS3	1
H1-4	1
HCG27	1
HDGFL3	1
HELZ	1
HEXD	1
HLA-E	1
HSPA1B	1
ICOS	1
IFT140	1
IGF1R	1
IGF2R	1
IGFL4	1
IL17A	1
KBTBD6	1
KCNJ9	1
KCTD21	1
KDM6B	1
KHDRBS2	1
KIR3DP1	1
KLF12	1
KLHL14	1
KLHL25	1
KLRC3	1
KRTAP23-1	1
KSR2	1
L3MBTL4	1
LAMA4-AS1	1
LCORL	1
LINC00158	1
LINC00290	1
LINC00299	1
LINC00880	1
LINC01075	1
LINC01258	1
LINC01425	1
LINC01476	1
LINC01477	1
LINC01692	1
LINC01919	1
LINC02611	1
LINC02801	1
LIPC	1
LIPH	1
LOC100507250	1
LOC101927040	1
LOC101929294	1
LOC102467081	1
LOC102546299	1
LPCAT1	1
LRIT1	1
LRP1B	1
LRRC8C-DT	1
LRRIQ3	1
LY9	1
MACROD2	1
MACROD2-IT1	1
MARCHF3	1
MARCHF8	1
MBTPS1	1
MCM3	1
MED12L	1
METTL8	1
MIR100HG	1
MIR1262	1
MIR2053	1
MIR548F5	1
MIR548H2	1
MIR646HG	1
MTUS2	1
MUC19	1
MYH10	1
MYOM2	1
NAIF1	1
NAV3	1
NCMAP-DT	1
NDFIP1	1
NEK7	1
NGF	1
NMNAT3	1
NR2F2-AS1	1
NREP-AS1	1
NSMCE1	1
NTM	1
NUP107	1
OAZ1	1
OR13C9	1
OR2L13	1
OR2L8	1
OR4D11	1
OR9K2	1
OSBPL6	1
PA2G4	1
PACC1	1
PAQR8	1
PARP1	1
PAWR	1
PCED1B-AS1	1
PLCG1-AS1	1
PLEKHA2	1
PLXNC1	1
PPP1R3A	1
PPP2R5A	1
PTCHD3P1	1
RABGAP1	1
RANBP17	1
RESF1	1
RETSAT	1
RILPL2	1
RNASET2	1
RNF168	1
RPS6KA1	1
RSU1P2	1
SCN2B	1
SEMA6D	1
SERTAD2	1
SF3B3	1
SGPL1	1
SGPP2	1
SLC15A4	1
SLC27A3	1
SLC52A3	1
SLC9A9	1
SMAD4	1
SNORA6	1
SNORD103A	1
SPRED1	1
SPRY2	1
SPSB1	1
SRM	1
ST3GAL6-AS1	1
STARD13	1
STIMATE	1
STIMATE-MUSTN1	1
TDRD5	1
TG	1
TGFBR3	1
THBS4	1
TIAM2	1
TLL2	1
TLN2	1
TLR2	1
TMEM204	1
TMEM212-AS1	1
TMEM9	1
TNC	1
TNS3	1
TPSD1	1
TRAF2	1
TRAPPC4	1
TRIO	1
TRPM1	1
TRRAP	1
TXNDC11	1
USP35	1
USP48	1
UTS2B	1
VAV3	1
WDFY4	1
XPO4	1
ZC3H3	1
ZCCHC14	1
ZMIZ1	1
ZNF394	1
ZNF516	1
ZNF536	1
ZNF788P	1
ZNF804A	1
ZSCAN25	1

## Sheet: CD8TEMRA_vs_CM_CpGs
CpG_ID	Coef.EMRA.minus.CD8CM	P.value.adj.EMRA.minus.CD8CM	UCSC_RefGene_Name
cg02186614	0.708682	3.09e-17	CD28;CD28;CD28
cg11198596	0.693446	7.49e-19	LRIG1
cg01707943	-0.68629	8.21e-16
cg02167713	0.669403	0.00374998
cg25271063	-0.650592	6.79e-14	FCRL6
cg04266607	-0.647604	7.21e-11	JAZF1
cg17113883	0.642067	8.22e-20	THEMIS;THEMIS
cg05744098	-0.63279	9.31e-16	STAT4;STAT4
cg14107762	0.631459	2.81e-18	TNFSF8;TNFSF8
cg17445690	-0.630441	2.17e-12	JAZF1;JAZF1-AS1
cg12465678	-0.627382	4.57e-17	FGR;FGR;FGR
cg04406496	-0.622396	2.29e-19
cg09284526	-0.622386	1.15e-17	ADGRG1;ADGRG1;ADGRG1;ADGRG1;ADGRG1;ADGRG1;ADGRG1;ADGRG1;ADGRG1;ADGRG1;ADGRG1
cg08222192	-0.619873	3.05e-19	JAK1
cg15113233	-0.615972	2.83e-10	PTPN12;PTPN12;PTPN12
cg06472741	0.605586	2.86e-25	LINC01619;LINC01619;LINC01619;LINC01619;LINC01619
cg16644418	0.603331	1.04e-26	SORL1
cg12857737	0.594044	5.18e-18	TMEM63A
cg05182302	0.590327	2.87e-19	IL7R;IL7R
cg22972641	0.590142	2.99e-24	BCL11B;BCL11B;BCL11B;BCL11B
cg03167633	-0.584751	8.67e-09
cg08179431	0.581691	6.28e-24	HFE;HFE;HFE;HFE;HFE;HFE;HFE;HFE;HFE
cg02411354	0.577046	7.1e-18
cg13467428	-0.572988	1.17e-13	LYST;LYST
cg12909727	0.572352	1.7e-16
cg20313856	0.571191	1e-15	HNRNPLL;HNRNPLL
cg24331475	0.570932	1.32e-15	TTC39C;TTC39C;TTC39C
cg04712122	0.568955	1.01e-13	BCL11B;BCL11B
cg08212476	0.568478	1.64e-17
cg11724726	-0.567261	1.1e-08	SGMS1
cg16452866	0.561881	9.14e-19	BCL11B;BCL11B
cg23723835	0.560078	4.9e-16	ASCC1
cg14563948	0.559049	8.64e-24	HNRNPLL;HNRNPLL
cg10502149	-0.558578	2.6e-14	ARID5B
cg02672827	-0.558152	2.55e-20
cg00458212	0.556691	2.07e-20	TRMO
cg21720119	0.555352	6.67e-14
cg14175634	0.550434	1.06e-18	DOCK9;DOCK9
cg01785442	0.550017	2.55e-20
cg12336777	-0.545508	4.9e-12	ZEB2;ZEB2
cg05385725	-0.544856	1.16e-16
cg16302962	0.543823	3.28e-16	ASAP1;ASAP1
cg23561791	-0.540419	5.62e-15	FGR;FGR;FGR;FGR
cg06915826	0.539578	7.62e-21	DGKA;DGKA;DGKA;DGKA
cg06659154	0.538554	2.17e-15
cg20194973	-0.538516	1.53e-10	MLC1;MLC1
cg09245989	0.538403	4.94e-15	PANK4
cg13451763	0.537995	3.75e-19	CD28;CD28;CD28
cg17117243	0.537914	2.45e-12	SESN1
cg24870433	0.537767	1.4e-16	RCBTB1
cg15004542	-0.53608	4.54e-21	ZEB2;ZEB2
cg16491773	-0.533499	1.65e-07	KIAA0040;KIAA0040;KIAA0040;KIAA0040
cg17416738	0.533449	2.35e-10	GRAP2;GRAP2;GRAP2;GRAP2
cg24150105	-0.532146	4.01e-20	NRDC;NRDC;NRDC
cg17427728	0.530226	5.71e-25	CD28;CD28;CD28
cg24884301	-0.529787	6.57e-20	RNF144A
cg16924153	-0.529521	5.41e-15	ITCH;ITCH;ITCH
cg13250850	-0.527784	1.79e-18	RABGGTB;RABGGTB
cg15918237	0.525593	7.85e-17
cg25330422	0.525537	3.32e-16	STAT3;STAT3;STAT3
cg21272034	0.524268	1.07e-13	HPCAL1;HPCAL1;HPCAL1;HPCAL1
cg09473208	-0.522479	4.69e-21
cg09430000	-0.520044	1.76e-13	RFTN1
cg01526578	0.518923	6.25e-17
cg17236146	-0.51824	4.13e-14	ZEB2;ZEB2
cg02845673	-0.51568	1.6e-13	SCIMP;SCIMP;ZNF594-DT
cg12921070	0.511158	1.2e-23	MCOLN2
cg12101498	-0.51079	3.12e-09	DESI2
cg13606287	0.506409	3.33e-19	RIC1;RIC1
cg00376816	0.506103	1.37e-22	HNRNPL;HNRNPL
cg20725586	0.505977	5.64e-21	CD28;CD28;CD28
cg07960083	0.504545	3.08e-16
cg06825163	-0.503903	2.41e-06	LGR6;LGR6;LGR6
cg05829975	-0.503734	8.94e-16
cg02569509	-0.503609	9.5e-14
cg10782923	0.503033	2e-14	DGKA;DGKA;DGKA;DGKA
cg14750167	-0.503002	4.26e-09
cg01399826	0.502724	3.15e-11
cg13234653	0.5002	3.12e-15	BCL11B;BCL11B;BCL11B;BCL11B
cg15597171	0.498096	3.59e-08	SUPT3H;SUPT3H;SUPT3H
cg24302127	-0.498	1.85e-11
cg22059717	-0.497512	2.19e-14	PLEKHO2;PLEKHO2
cg02445074	0.496765	5.86e-10	WDR53
cg08171667	-0.496513	3.87e-12
cg04163638	-0.495876	1.14e-12	CYRIA
cg01246520	0.49561	0.0224196	RAI1
cg25226014	0.49558	3.62e-23	CXCR6;FYCO1
cg23580725	0.495171	7.72e-18	BCL11B;BCL11B
cg14728071	0.494302	3.18e-17	MLLT10;MLLT10
cg12224417	0.493796	2.22e-14	IL7R;IL7R
cg21593149	0.492489	1.06e-09	MAEA;MAEA
cg05080979	0.492437	9.17e-18	BTBD11
cg13570347	0.49203	8.3e-07	CD44;CD44;CD44;CD44;CD44;CD44;CD44;CD44
cg04179740	0.491994	4.16e-12	CDH24;VSIR
cg02404775	-0.490968	1.27e-09	MTSS1;MTSS1;MTSS1
cg14934932	0.489848	3.98e-15	GRAP2;GRAP2;GRAP2;GRAP2
cg20892139	0.489745	2.04e-21	RAB43;RAB43;RAB43;RAB43;RAB43;RAB43;RAB43;ISY1-RAB43
cg13123656	0.489661	0.00037407	TFAM;TFAM;TFAM
cg27387307	-0.488632	3.37e-12
cg10911044	-0.488458	8.72e-10	PTPN12;PTPN12;PTPN12
cg25768456	0.487582	2.37e-16	RPA1
cg08471335	-0.486873	2.08e-11	TTC38
cg27555880	-0.486479	1.34e-17
cg20535085	0.485981	6.5e-15	SLAMF1
cg26707200	-0.484943	9.01e-13	FGR;FGR;FGR;FGR
cg00551708	-0.482883	5.72e-12	PLEK
cg07015803	0.482786	1.7e-16	BCL11B;BCL11B
cg20069203	-0.482196	3.21e-12	FNDC3B;FNDC3B
cg26609239	-0.482143	1.08e-12	ITPR1;ITPR1;ITPR1
cg15885703	0.481237	1.4e-14	JAML;JAML
cg05505464	-0.480553	1.98e-11
cg03718883	0.480264	3.57e-09
cg10847607	-0.479551	0.000476915
cg00421624	-0.478542	3.52e-13	SLC27A3
cg12776892	0.478002	9.29e-09	MIR3134
cg26053642	0.476104	3.14e-10	GRAP2;GRAP2;GRAP2;GRAP2
cg15703118	-0.475927	2.82e-12	DGKD;DGKD
cg06212529	-0.475281	8.38e-17	JAK1
cg19880855	-0.475189	8.37e-05
cg16193207	0.47221	8.15e-13	CHMP7
cg07474678	-0.470007	4.12e-15	PRKACB;PRKACB;PRKACB;PRKACB;PRKACB;PRKACB;PRKACB;PRKACB;PRKACB;PRKACB;PRKACB
cg09572200	0.469947	6.3e-13
cg20351582	-0.469829	1.52e-16
cg21273155	-0.46948	6.6e-09	DENND1B;DENND1B;DENND1B;DENND1B;DENND1B
cg26907929	0.469399	4.13e-12	JAML;JAML
cg13221624	0.469301	1.63e-05	CERK
cg09362796	-0.468672	1.27e-14	HTT
cg22569011	0.468283	1.28e-13	ARHGAP45;ARHGAP45;ARHGAP45;ARHGAP45
cg05080322	0.467585	3.11e-11	SYNE2;SYNE2
cg10404730	0.466629	5.18e-18	SORL1
cg10509607	0.466352	3.71e-13	BCL11B;BCL11B
cg19051334	-0.466212	9.1e-13
cg22299535	-0.466002	1.02e-08
cg26965605	-0.465043	1.04e-15	FGR;FGR;FGR
cg01921348	-0.463971	4.4e-13	FCRL6;FCRL6
cg06563029	-0.463116	3.28e-16	MAP2K5;MAP2K5;MAP2K5
cg23493133	0.463067	5.96e-16
cg23084667	0.462939	2.53e-12	GRAP2;GRAP2;GRAP2;GRAP2
cg09757087	0.462578	2.58e-10	IFT140;TMEM204
cg05449373	0.462475	2.26e-22	JAML;JAML
cg14314770	-0.462291	9.46e-11
cg10854441	-0.462181	6.03e-11	MLC1;MLC1
cg11660304	-0.462006	1.94e-12	RRN3P2
cg05955436	-0.461273	3.24e-09	RRBP1;RRBP1
cg21413158	-0.461116	8.13e-16	ABHD2;ABHD2
cg27414105	0.460721	1.34e-09	TBC1D5;TBC1D5
cg23663999	-0.460487	1.92e-11	PDGFD;PDGFD
cg26768584	0.459174	7.57e-15	SATB1;SATB1
cg13299325	0.458793	9.99e-09
cg26714968	-0.458304	8.52e-13	DGKD
cg12811871	-0.45789	3.1e-13	ZFYVE28
cg09363526	-0.457663	6.93e-14	RBM5;RBM5
cg22488278	-0.457067	1.17e-14	ZFYVE28
cg25627956	-0.456859	3.32e-15	ADIPOR2
cg14688299	-0.456721	1.21e-10
cg09939446	-0.456326	4.8e-12	PIK3AP1
cg10921592	-0.455923	5.81e-13	HLA-DPA1
cg06650256	-0.455916	3.52e-15	CD300LB
cg09757644	0.455576	9.76e-08
cg06997767	0.454428	7.44e-07	TRPS1
cg19459207	0.454201	8.23e-11	EMB
cg10279936	0.454074	3.32e-16	SLC8B1
cg24963635	-0.453924	6.17e-14
cg21944724	-0.453459	1.72e-18	ANKRD12;ANKRD12;ANKRD12
cg13828440	-0.452958	1.52e-11	KLRD1;KLRD1;KLRD1
cg27049094	0.452778	2.12e-23	HK2
cg22230912	0.452582	6.28e-16	OXNAD1
cg25851921	-0.45155	2.15e-13	HEG1
cg05705212	0.451015	3.34e-14	CXCR6;FYCO1
cg19308612	0.450925	1.96e-17	RPA1
cg22253251	-0.449726	1.53e-08
cg11288218	-0.449129	2.65e-12	LINC01412
cg02268192	-0.448737	1.94e-12	RIN3
cg15012027	0.448529	7.68e-13
cg06920486	0.448071	3.13e-08	MGAT4A
cg01492465	0.447963	1.07e-09	CAMK4
cg08280368	0.447779	4.78e-10	TTC9
cg07816850	-0.447597	8.58e-06	LINC00504
cg08433366	-0.446737	1.45e-15	RFFL;RFFL;RAD51L3-RFFL
cg15324996	0.446664	9.65e-18
cg24652786	0.446436	3.2e-12	SLAMF1;SLAMF1;SLAMF1;SLAMF1
cg02066547	0.446377	1.75e-14
cg16116639	-0.445717	2.97e-14	ABHD2;ABHD2
cg14270417	0.444981	4.75e-10	SYNE2;SYNE2
cg05358758	0.444622	1.71e-16	KRT71
cg19466822	0.443927	5.53e-17	BCL11B;BCL11B
cg05503210	0.443501	4e-07	HERPUD1;HERPUD1;HERPUD1
cg19576697	-0.443458	1.27e-14	F12
cg12670848	0.443367	1.32e-17	BCL11B;BCL11B;BCL11B;BCL11B
cg13121392	-0.442976	1.22e-14	SLC2A1
cg04375560	0.442423	2.09e-12
cg11125814	-0.441941	2.89e-15
cg25277116	0.441905	6.82e-10	GRAP2;GRAP2;GRAP2;GRAP2
cg04173878	-0.441857	6.81e-11
cg03988907	-0.441828	6.48e-12	SLC12A8;SLC12A8
cg04811114	-0.44176	5.29e-07	LGR6;LGR6
cg14134128	-0.441584	3.39e-09	CYTH1;CYTH1
cg05897169	0.440943	9.28e-15	SLFN5
cg06633990	0.440555	4.95e-11	DARS1;DARS1
cg27359629	0.440332	2.56e-10
cg12314853	0.440001	3.32e-16	FAM102A
cg14600011	-0.439932	2e-12	GNPTAB
cg20661080	0.43987	4.87e-15
cg11700456	-0.439628	1.37e-14	ADIPOR2
cg26347746	-0.439553	1e-07	LGR6;LGR6
cg18999855	-0.439356	3.43e-10	AGPAT4
cg10798815	0.439286	1.9e-13	VPS13D;VPS13D
cg18954900	0.43928	8.07e-13	ELK3
cg07440398	0.438149	1.71e-16	BCL11B;BCL11B
cg23651386	0.438059	4.35e-10	SAE1;SAE1;SAE1;SAE1
cg24963735	0.43766	3.45e-10	GRAP2;GRAP2;GRAP2;GRAP2
cg26848442	0.437626	1.66e-06	CD226
cg04492228	0.43762	1.34e-17	GATA3;GATA3
cg17489908	0.437509	2.02e-16	GATA3;GATA3
cg21016778	-0.43642	3.14e-10	DPP8;DPP8;DPP8;DPP8
cg15170740	-0.43623	4.56e-09	SLC15A4
cg15354065	0.436229	2.01e-19	DGKA;DGKA;DGKA;DGKA
cg12954985	-0.436095	7.5e-13	ADD3;ADD3;ADD3
cg00356897	0.436092	2.23e-07	NCMAP-DT
cg11130630	-0.435918	9.64e-07	KCTD10
cg09485437	0.435802	2.54e-16
cg02183960	0.43559	8.38e-14	IL7R;IL7R
cg15593382	-0.435406	3.47e-13	PRKACB;PRKACB;PRKACB;PRKACB;PRKACB;PRKACB;PRKACB;PRKACB;PRKACB;PRKACB;PRKACB
cg14755660	0.435257	1.53e-13	DUSP16
cg09885622	-0.4352	3.04e-08	LPCAT1
cg21427227	0.435119	4.06e-06	DOP1B
cg21286512	0.435007	1.61e-16	BCL11B;BCL11B;BCL11B;BCL11B
cg24070198	0.434821	7.35e-10
cg24844131	-0.434453	9.51e-10
cg22388683	0.433967	1.18e-20
cg10368073	0.433959	3.42e-11	TNFSF8;TNFSF8
cg17127121	0.433389	1.83e-09
cg19926250	0.433354	2.93e-13	GPR87;MED12L;GPR87
cg02963266	0.432226	8.9e-16	BCL11B;BCL11B
cg11755682	0.431776	7.14e-16	ARHGEF28;ARHGEF28
cg18274315	0.430976	1.83e-14	PDGFD;PDGFD
cg05450586	0.430829	9.36e-16
cg26266117	0.430716	2.14e-12
cg06453909	-0.430669	9.48e-06	MGMT
cg19212514	-0.430336	1.5e-14	SCLT1
cg17671552	0.429722	6.25e-11	IKZF1;IKZF1;IKZF1;IKZF1;IKZF1;IKZF1;IKZF1;IKZF1;IKZF1;IKZF1;IKZF1;IKZF1;IKZF1;IKZF1;IKZF1;IKZF1;IKZF1
cg17099656	0.429715	0.00528155	CERK
cg01264703	0.429504	9.01e-13
cg05583332	0.429483	7.12e-10	LDLRAD4;LDLRAD4
cg13137425	-0.429387	6.79e-08	SLC25A26;SLC25A26;SLC25A26
cg13344434	0.429302	4.1e-10	FKBP5;FKBP5;FKBP5;FKBP5
cg14631576	-0.428879	0.000236786	CENPP
cg26631549	-0.428302	4.03e-11	B4GALT5
cg20659547	-0.428031	5.82e-15	SGPL1
cg05836910	-0.427935	1.02e-14
cg15008486	0.427743	9.03e-11	EDARADD;EDARADD
cg09031291	-0.427102	2.87e-10	NCALD;NCALD;NCALD;NCALD;NCALD;NCALD;NCALD
cg10468474	-0.427062	3.82e-12	GAS7
cg05988358	0.426885	3.71e-18
cg22091828	0.426553	1.63e-19	RPA1
cg10663751	-0.426262	5.62e-15	FGR;FGR;FGR
cg12912323	0.42605	3.39e-12	TK2;TK2;TK2;TK2;TK2;TK2;TK2;TK2
cg12929678	0.425849	1.2e-05	CD226
cg01079563	0.425752	2.03e-19	PTEN;PTEN;PTEN
cg23559544	-0.425393	1.12e-14
cg26444730	0.42522	9.17e-18	BCL11B;BCL11B;BCL11B;BCL11B
cg00301576	0.425089	7.72e-18	EML4-AS1;EML4;EML4
cg22330625	0.425018	3.84e-10	TTC39C;TTC39C;TTC39C
cg19503640	-0.424189	4.73e-08	LPCAT1
cg17694094	0.423855	6.46e-10
cg08097359	0.42377	1.08e-14	NOSIP
cg01807392	-0.423581	6.57e-13
cg24102458	0.422687	1.68e-15	CD28;CD28;CD28
cg24200260	0.422661	1.5e-11
cg02661764	0.422459	6.81e-07
cg26678144	-0.422124	7.92e-12
cg16709992	-0.421536	6.36e-14	GAS7
cg18154117	0.421119	6.88e-13	MACF1
cg00072683	-0.420891	3.31e-07	DGKD
cg05357209	0.420069	0.00566344	SUN1;SUN1
cg09739014	-0.420057	8.27e-13	APBA2;APBA2
cg10992339	-0.420024	1.07e-11	ATP8A1;ATP8A1
cg23014871	-0.419103	5.55e-11	CSGALNACT2
cg05490881	0.41893	7.02e-09	DLST;DLST;DLST;DLST
cg08437576	0.418632	2.32e-12	PAQR5;PAQR5
cg09747321	-0.418607	4.91e-12	FAM81A
cg07205589	0.418597	4.34e-11	TTC39C;TTC39C;TTC39C
cg18929483	0.418581	5.42e-12	CAB39;CAB39;CAB39
cg15078439	0.418301	2.35e-13	PPP6C;PPP6C;PPP6C
cg02888364	0.418197	3.13e-05	PASK;PASK;PASK;PASK
cg23835877	0.418122	1.85e-07	MAD1L1;MAD1L1;MAD1L1;MAD1L1;MAD1L1;MAD1L1
cg17532928	0.418116	1.03e-10	FSBP;RAD54B;RAD54B;RAD54B
cg01192051	-0.41795	1.67e-11	POLG;POLG
cg05372650	-0.41787	3.7e-17	EFNA5
cg10502424	-0.417373	1.37e-06	RUNX1;RUNX1
cg11889200	-0.417	2.33e-17	MINDY3
cg25500196	0.416957	1.06e-16
cg02217713	-0.416654	1.68e-11	PRKAR1B;PRKAR1B;PRKAR1B;PRKAR1B;PRKAR1B;PRKAR1B
cg16032061	0.416372	4.34e-11	NTM
cg00484711	0.416315	1.88e-10
cg13015616	0.41591	2.26e-22	HFE;HFE;HFE;HFE;HFE;HFE;HFE;HFE;HFE
cg13866747	-0.414784	1.4e-10
cg24527636	0.413987	1.9e-16
cg14744121	0.413907	4.68e-08	NCMAP-DT
cg06555256	-0.413535	3.22e-11	SLC25A26;SLC25A26;SLC25A26
cg16858144	0.412945	5.77e-09	G3BP2;G3BP2;G3BP2;G3BP2;G3BP2;G3BP2
cg06066908	-0.412167	1.67e-10
cg05739347	-0.412163	1.63e-08	GRK5
cg07988695	-0.412099	9.1e-10	RIN3
cg12072028	-0.411872	9.2e-11	RIN3
cg20659405	-0.411861	1.33e-10
cg08146029	0.411225	4.87e-15	RAPGEF6;RAPGEF6;RAPGEF6;RAPGEF6;RAPGEF6;RAPGEF6
cg15429134	0.411206	1.63e-09	BORCS5
cg08210036	0.411188	1.4e-14	RPA1
cg08655413	0.411114	7.02e-10
cg21847062	-0.41106	6.23e-11	DGKD
cg24540279	-0.410969	1.79e-18	ARID5B
cg25289028	0.410966	3.34e-15	LRFN3
cg21069700	0.410878	1.69e-08
cg18545596	0.410506	2.01e-15	GRAP2
cg26174351	-0.410412	9.69e-12
cg01623992	0.410104	1.36e-06
cg02038057	-0.409144	3.44e-11
cg02909446	0.40911	5.89e-14	SPOCK2;SPOCK2
cg04913246	0.408366	1.14e-14	BCL11B;BCL11B
cg22924721	-0.408195	1.33e-15	CD300LB
cg06703343	0.407688	2.66e-11	APOL3;APOL3
cg05255351	-0.407288	4.66e-11	LPCAT1
cg10258105	0.407129	1.47e-17	RPA1
cg19281948	-0.406891	4.45e-14	LIMS1;LIMS1;LIMS1
cg25310233	0.40609	2.25e-10
cg21119074	0.406057	4.75e-10	MBOAT1
cg26843984	0.405669	1.43e-07	KIAA1217;KIAA1217;KIAA1217;KIAA1217;KIAA1217;KIAA1217
cg02322434	0.405501	9.78e-18	BCL11B;BCL11B;BCL11B;BCL11B
cg11984161	-0.405098	3.04e-10	LSR;LSR;LSR;LSR;LSR
cg00674365	0.404986	7.93e-07	ZNF471
cg09768926	-0.40429	1.84e-12	MED15;MED15;MED15;MED15;MED15;MED15
cg12866867	-0.403777	2.83e-12	KLRC3
cg12048331	0.403536	1.81e-17	WDR82
cg19402503	0.403179	9.16e-08
cg12909116	0.40304	3.92e-09
cg01260502	0.402465	5.62e-06	GIMAP7
cg13298007	-0.402358	1.64e-17	ZEB2;ZEB2
cg18739675	-0.402298	1.52e-15
cg01419713	0.402082	6.33e-10	PLAT;PLAT
cg20851259	-0.401923	1.91e-12	MKLN1
cg05129597	-0.401422	1.21e-12	PATL2
cg07436694	0.40047	1.53e-13	METTL9;METTL9
cg24152605	0.400449	1.22e-07	ZFP28;ZFP28
cg16288713	0.400278	0.0495135	OBI1
cg23904377	-0.400129	5.86e-13	PTPRA
cg00404703	-0.400126	1.14e-13
cg20256779	0.399983	7.75e-12	FSBP;RAD54B;RAD54B;RAD54B
cg11363743	-0.399952	1.86e-14	PLCG2
cg14671069	0.399657	5.23e-13	SYNE1;SYNE1
cg26002989	0.39931	4.69e-21	BCL11B;BCL11B;BCL11B;BCL11B
cg18384277	0.399103	4.56e-11	LTB;LTB
cg10063403	0.399027	5.75e-13	RNASET2
cg18001737	0.398607	3.03e-12	VPS45;VPS45;VPS45;VPS45;VPS45
cg15227656	0.397696	9.01e-13	SLC7A6;SLC7A6
cg15398299	0.397564	1.37e-15	STX18
cg25015733	0.396517	1.61e-07	MGAT4A
cg12073052	-0.395786	1.43e-10
cg27594664	0.395451	2.01e-14	CASC19
cg05059607	-0.395215	4.99e-10	PITPNC1;PITPNC1
cg10987624	-0.394923	1e-16	LAMC1
cg06202778	-0.394721	9.82e-12	HOPX;HOPX;HOPX;HOPX;HOPX
cg21129006	-0.394152	9.91e-13
cg23333994	0.39414	1.41e-09	GPR183;UBAC2;UBAC2;UBAC2;MIR548AN
cg13701344	-0.394073	3.77e-21	CEMIP;CEMIP;CEMIP;CEMIP;CEMIP;CEMIP
cg27316811	0.39345	8.87e-07	IFT140
cg24601404	0.393164	1.63e-09	HECW2-AS1;HECW2-AS1;HECW2;HECW2
cg16822208	-0.393049	6.3e-15
cg14279167	-0.392785	3.14e-08	TBC1D31;TBC1D31
cg19882886	0.392722	0.000762958
cg07419011	-0.392576	2.02e-08	PXN;PXN;PXN
cg14044707	0.392522	1.22e-05	USP20;USP20;USP20
cg20171775	-0.39245	4.82e-10	ZEB2;ZEB2
cg00113074	0.392074	1.59e-14	CMTM8
cg12134894	0.391961	1.64e-20	HNRNPLL;HNRNPLL
cg17149707	-0.391856	1.68e-11	KDM2B;KDM2B
cg12044599	0.391771	6.28e-10	CORO1B;CORO1B;PTPRCAP
cg25270774	-0.391738	1.44e-08	LGR6;LGR6
cg08956208	-0.391711	1.21e-09	MBP;MBP
cg26837268	-0.391216	5.55e-11
cg03532373	-0.391016	1.88e-14
cg15439110	0.390844	2.08e-15
cg11962116	-0.390819	9.79e-16
cg15707487	0.390634	1.46e-12	CFAP36;CFAP36
cg25361968	-0.390623	6.51e-17	PIK3AP1
cg07198332	0.390572	3.63e-12
cg12887144	0.390289	7.43e-11	FSBP;RAD54B;RAD54B;RAD54B
cg01582261	-0.390041	5.31e-12
cg07641772	-0.389955	6.68e-10
cg07983614	0.389448	0.0133744
cg15570901	0.389399	1.18e-20	ACTR3-AS1
cg05969659	0.389352	3.16e-13	DIPK2A;DIPK2A
cg05101645	0.389342	1.61e-12
cg04076181	0.389306	0.00057047	HTATSF1P2
cg00390724	0.389098	4.15e-10
cg13468685	-0.388889	2.62e-10	PLEK
cg14374996	-0.388858	1.43e-13
cg04055528	-0.3888	1.9e-15
cg15653864	0.388786	3.87e-11	TMEM243
cg07849009	0.388768	7.68e-07	CDHR3
cg26479374	0.388522	0.00100068	CTBP1;CTBP1;CTBP1-DT
cg11936700	-0.388492	8.86e-08	ITCH;ITCH;ITCH
cg17923486	-0.388166	1.04e-09	DOT1L
cg10963314	-0.388159	1.02e-10	GARNL3;GARNL3;GARNL3
cg02895724	-0.388151	8.4e-09	MEX3C
cg17864914	0.388095	4.45e-14
cg25211348	-0.387862	9.43e-11	CHI3L2;CHI3L2
cg18734095	0.387655	3.94e-15	NOSIP
cg08209375	-0.387408	2.41e-10	GAS7
cg02591791	0.387277	6.75e-15	C1orf21
cg12571570	-0.387241	1.24e-11	ZEB2;ZEB2
cg12148955	0.386674	8.98e-05	DOCK10;DOCK10
cg18014437	-0.386519	4.48e-06	MAL;MAL;MAL;MAL
cg18001983	-0.386099	7.4e-09
cg00929860	0.385925	5.4e-07	SPOCK2;SPOCK2
cg02902712	0.385906	6.44e-16	BCL11B;BCL11B;BCL11B;BCL11B
cg08838149	-0.385525	8.45e-10	ANKH
cg10261371	-0.385475	9.48e-16	FGGY;FGGY;FGGY;FGGY
cg11237636	-0.385428	2.74e-10	FAM53B
cg00415939	-0.385178	1.65e-12	PICALM;PICALM
cg24102222	-0.385057	4.03e-08	SLC15A4
cg07383415	-0.385052	1.02e-13	CYRIA
cg24247537	0.385021	1.07e-13	PTDSS2
cg25617164	-0.384903	1.88e-05	ENC1;ENC1;ENC1;ENC1;ENC1
cg05637398	-0.384875	4.55e-10	SPSB1
cg13265740	0.384669	1.29e-08	ABRACL
cg04628328	-0.384579	1.95e-14	PLEKHG1
cg17928571	-0.384527	2.66e-08
cg03624321	-0.38411	5.89e-17	EOGT;EOGT;EOGT
cg01446605	-0.383825	4.53e-09	TYROBP;TYROBP;TYROBP;TYROBP;TYROBP;TYROBP;TYROBP;TYROBP;TYROBP;TYROBP
cg09925689	0.383355	1.05e-11	SKI
cg05112948	-0.383083	7.16e-10	GALNT7
cg03602500	0.3829	2.27e-10	KIR3DX1
cg26205859	-0.382562	1.37e-07	GSAP
cg08783514	0.382536	1.68e-11
cg26079959	-0.381988	0.00442699	SLC15A4
cg00106225	0.38176	6.32e-10	LINC01258
cg20265625	0.381621	4.46e-12	RBPJ;RBPJ;RBPJ;RBPJ
cg13755420	-0.381565	7.74e-14	PLCG2
cg10225988	-0.381539	4.36e-13	NRXN2;NRXN2
cg20648350	0.381358	7.24e-15	TNRC6B;TNRC6B;TNRC6B
cg19602479	-0.381254	3.22e-07	FCRL3
cg20820874	-0.381237	3.29e-10	MORC3
cg22075970	0.381101	0.000283774	CDK5R1
cg25783189	-0.381053	2.99e-12	FGR;FGR;FGR
cg05779406	0.380717	0.0299584	ZFAND2A
cg11698924	0.380466	1.69e-11	GRAP2;GRAP2;GRAP2;GRAP2;GRAP2;GRAP2;GRAP2
cg13451886	0.380314	1e-16	SLFN5
cg12723888	0.380285	1.63e-13
cg26119123	0.379891	6.45e-12	CRY1
cg14715415	-0.37967	9.32e-12
cg09499257	-0.379336	2.89e-12	CCDC18;CCDC18
cg06096184	0.379202	4.84e-10	LRIG1
cg14933993	0.379077	3.25e-08	AGPAT3
cg02904996	-0.378822	7.68e-13	HLA-DPA1
cg23673974	-0.378652	2.34e-12	TBKBP1
cg12082346	-0.378547	3.9e-16
cg09571467	0.37834	0.000492215	EPB41L2;EPB41L2;EPB41L2;EPB41L2;EPB41L2
cg04648490	-0.378296	5.2e-10	EXOSC7;EXOSC7
cg18276442	0.378287	9.31e-16	PAG1
cg06504636	-0.37828	1.53e-07	MAD1L1;MAD1L1;MAD1L1
cg25097419	0.37825	6.74e-05	SERINC5;SERINC5;SERINC5;SERINC5;SERINC5
cg06200244	0.378055	5.41e-10	TRIB2;TRIB2
cg05688906	-0.378011	2.36e-10	PDLIM5;PDLIM5;PDLIM5;PDLIM5;PDLIM5;PDLIM5;PDLIM5;PDLIM5
cg01465596	-0.377529	2.67e-05	HIVEP3;HIVEP3
cg08010531	0.377462	1.77e-14	UBAC2;UBAC2;UBAC2
cg25690285	-0.377371	6.95e-14	IL15;IL15;IL15
cg10439456	0.377013	6.28e-06	TRIM69;TRIM69
cg14597388	-0.376957	1.05e-11	GZMK
cg24165121	-0.376708	2.22e-10	NAPB
cg12311936	-0.376586	1.14e-14	GTDC1;GTDC1;GTDC1;GTDC1
cg11301670	0.376441	4.74e-09	RNASET2
cg17984638	0.37641	1.46e-15	TXK
cg16280552	-0.376236	1.37e-05	TIMD4;TIMD4
cg06821774	0.376191	5.33e-10	LMLN;IQCG;LMLN;LMLN;LMLN
cg16711597	0.375948	1.9e-09	STK24
cg13074203	-0.37572	5.12e-09	SNTB1
cg11026220	0.375617	1.31e-08	ZNF555;ZNF555
cg07081759	-0.375376	8.45e-13	FAM53B
cg19125716	-0.375348	3.21e-08	HEG1
cg26570380	0.375155	4.33e-11	PSMD1;PSMD1;PSMD1
cg17827770	-0.375151	1.1e-09
cg00743831	0.375102	9.27e-11	NSMCE2
cg04827805	-0.3751	1.48e-08	FARS2
cg19578864	0.374983	2.53e-13	STX18
cg22062450	-0.374661	8.95e-09	TTC38
cg13940444	0.374562	8.2e-13	RARG
cg14887877	-0.37444	1.42e-17
cg04841041	0.374162	2.54e-12
cg12044210	-0.374038	1.28e-10	APBA2;APBA2;APBA2;APBA2
cg24341513	-0.373871	1.18e-10	NUP133
cg04272368	-0.373827	2.03e-08	CUL1
cg20643070	-0.373652	9.6e-11	HIF1A;HIF1A;HIF1A
cg03919099	-0.373581	8.59e-14	CEP20;CEP20;CEP20;CEP20;CEP20;CEP20;CEP20;CEP20;CEP20
cg13937678	-0.373461	1.36e-05
cg26118943	-0.373399	3.67e-08	SNX18;SNX18;SNX18;SNX18
cg11798182	0.373309	6.56e-13	LINC01550
cg13836518	0.373286	8.93e-16	CORO2A;CORO2A
cg06680429	0.373145	8.47e-08	CDC14A;CDC14A;CDC14A
cg20036097	0.373118	1.06e-16	LDHC;LDHC
cg12339920	-0.373092	1.18e-14	TGFBI
cg01120324	-0.373028	4.43e-08	HIP1;HIP1
cg23131118	-0.372964	2.04e-10
cg03295596	-0.372929	5.69e-08
cg24834394	0.372891	1.74e-10
cg21625514	0.372649	4.72e-12	ZNF644;ZNF644;ZNF644
cg11354699	-0.372273	2.07e-16	TSPAN3;TSPAN3;TSPAN3
cg16411186	-0.372268	7.35e-10
cg11532433	-0.372213	9.62e-12
cg09607584	-0.37217	2.55e-10	KDM2B;KDM2B
cg04297912	0.372033	9.73e-08	BIRC2;BIRC2;BIRC2
cg10240150	0.371977	8.71e-10	CD28
cg10948353	-0.371334	7.74e-11	GCNT1;GCNT1;GCNT1
cg10793472	0.371052	1.61e-08	THEM4
cg16238475	-0.371038	1.86e-09	ZNF594
cg24427214	-0.370962	4.32e-09
cg04976117	0.370918	2.31e-11	CAMK4
cg14085952	-0.370397	6.07e-05
cg15706574	-0.370258	1.35e-08	RCAN2;RCAN2;RCAN2
cg01879086	-0.370048	9.71e-13
cg17920058	0.370043	6.84e-12	TCF7;TCF7;TCF7;TCF7;TCF7;TCF7
cg10307762	-0.369843	3.57e-07	FOXO3;FOXO3
cg24221044	-0.369755	6.39e-10	LINC02363
cg18352710	-0.369696	2.02e-12	PRF1;PRF1
cg22901490	0.369679	1.04e-12	SLC25A46;SLC25A46;SLC25A46
cg19447113	0.369666	1.32e-18	BCL11B;BCL11B;BCL11B;BCL11B
cg04894443	-0.3695	1.23e-07	PIP4K2A
cg08218990	0.369378	6.03e-09	GPR183;UBAC2;UBAC2;UBAC2;MIR548AN
cg13696276	-0.369317	1.04e-14	GAS7
cg08241465	-0.369097	5.13e-11	CNGB1
cg23838190	-0.368777	3.38e-15
cg22038799	-0.368693	1.84e-11
cg25336765	-0.368603	1.5e-10
cg26707718	0.368091	1.93e-08
cg27509616	0.368057	3.04e-08
cg22930549	0.367989	3.69e-14	RAD51B;RAD51B;RAD51B
cg13164743	-0.367925	1.81e-11	FGR;FGR;FGR
cg05115314	-0.367673	8.31e-13	AGPAT3
cg05221180	-0.367623	4.34e-11	RMI1
cg25486399	0.367591	2.16e-11	TESPA1;TESPA1
cg18593773	0.367528	4.72e-09
cg20926521	-0.367356	9.06e-09	GFOD1;GFOD1;GFOD1
cg00485574	-0.367344	9.91e-13
cg02410174	-0.367305	7.56e-13	DUS2;DUS2;DUS2
cg06829760	-0.367015	4.87e-15	CYRIA
cg25416125	0.367004	2.99e-14	DGKA;DGKA;DGKA;DGKA
cg11420364	0.366996	1.18e-14	PLEKHA2
cg01178899	0.36673	5.33e-12	CXCR6;FYCO1
cg24600701	-0.366403	1.03e-13	GALK2;GALK2;GALK2;GALK2
cg16879237	0.36627	6.99e-07
cg01027405	0.366144	3.99e-10	IL7R
cg07570898	0.366091	2.7e-10
cg24959762	0.365523	5.18e-18	PBX4;PBX4
cg04834758	0.3655	3.63e-08	TSPAN14;TSPAN14
cg25420477	0.365352	8.56e-09
cg04527989	-0.3652	1.77e-10	PTCD2;MRPS27
cg01237738	0.365111	1.27e-12	TMEM123
cg13164537	0.364945	1.43e-05	CD226;CD226
cg06495135	0.36494	4.99e-11	GRAP2;GRAP2;GRAP2;GRAP2
cg13873287	-0.364724	1.04e-09	CCDC88C
cg06715204	0.364706	1.17e-10	TMEM212-AS1
cg11667400	0.364506	4.28e-11	UBAC2;UBAC2;UBAC2
cg07265786	-0.364417	1.03e-10	CYRIB;CYRIB
cg25236791	0.364007	5.82e-13	WDR82
cg04309812	-0.363896	3.12e-07	DOCK10
cg14369893	0.363756	1.14e-13	ADARB1;ADARB1;ADARB1;ADARB1;ADARB1;ADARB1;ADARB1;ADARB1
cg08023827	0.363736	5.8e-12
cg22481960	-0.363671	0.00231133	IQSEC1;IQSEC1
cg21721825	0.363667	1.55e-08	NEDD1;NEDD1;NEDD1;NEDD1
cg26281962	-0.363643	1.39e-09
cg20334128	0.363465	3.3e-06	SLC24A4;SLC24A4;SLC24A4
cg17941406	0.363155	1.54e-13	SESN1
cg06945627	0.363011	1.81e-09	IL7R;IL7R
cg00907675	-0.362793	2.84e-06	DGKD
cg03984502	0.362738	1.69e-11	RORC
cg25676030	0.362528	2.5e-09	BHLHE40-AS1;BHLHE40-AS1;BHLHE40-AS1;BHLHE40-AS1
cg21878366	0.362499	3.16e-07	CPNE8
cg26569649	-0.362435	1.3e-12	ABLIM2;ABLIM2;ABLIM2;ABLIM2;ABLIM2;ABLIM2;ABLIM2
cg10474087	-0.362368	5.45e-13	CX3CR1;CX3CR1;CX3CR1;CX3CR1
cg22765299	0.362334	4.09e-11	HECW2
cg06748434	-0.362251	1.72e-07	EOMES
cg06789670	-0.36214	4.16e-12	ANGPTL6
cg19493651	0.361715	5.25e-10	B3GNT2
cg00403484	-0.361503	3.49e-08
cg00371430	-0.361356	0.00045626	ADD3;ADD3;ADD3
cg02318652	-0.361332	3.02e-07	DGKD
cg19089810	0.361292	6.15e-07
cg06866033	0.361193	1.22e-11	GNPDA1
cg15483225	-0.361144	1.08e-06	NUBP1;NUBP1
cg25965344	-0.36099	7.45e-12	TSPAN2;TSPAN2;TSPAN2
cg12923649	-0.360964	2.13e-11	RALGAPA2
cg04581273	-0.360777	1.33e-08	DTL;DTL;DTL
cg07487014	0.360422	3.18e-17	LINC01258
cg16173109	0.360416	2.37e-07
cg06329392	0.360114	8.97e-08
cg01930541	0.360045	5.64e-09	ALDH1L2;ALDH1L2
cg12388888	-0.359984	7.81e-14	LILRB1;LILRB1
cg02008113	-0.359965	1.64e-09	UPP1;UPP1;UPP1
cg02219383	0.359949	5.41e-10	SNRK;SNRK
cg04618171	0.359931	1.4e-07	HPCAL1;HPCAL1
cg23001918	0.359646	1.64e-11
cg00443307	-0.359597	3.1e-07	KLRG1
cg09065326	0.359571	1.81e-13
cg20995564	-0.35939	4.18e-08	ZEB2;ZEB2
cg05324121	-0.359274	9.16e-11	MAP4K5;MAP4K5
cg25648622	0.359272	4.18e-16	TMEM63A
cg04399643	-0.359195	1.42e-08
cg16704586	0.359043	1.06e-17	LAT;LAT;LAT;LAT;LAT;LAT;LAT
cg11706624	0.358999	0.00767336
cg12936674	0.358894	8.85e-14
cg22073636	-0.358881	1.77e-11	KLRD1;KLRD1;KLRD1
cg24833981	-0.358808	6.64e-15	FCRL6
cg06613452	0.358762	2.95e-10	LDLRAD4;LDLRAD4
cg24098501	-0.35843	1.59e-12	NIN;NIN;NIN;NIN
cg17224181	0.358122	1.84e-06
cg07097722	0.358017	3.31e-11	PKIG;PKIG;PKIG
cg13768306	-0.357849	7.14e-06	GLB1L2
cg19700232	-0.357837	2.73e-14
cg12077963	0.357648	4.13e-13	ANKFY1
cg07132423	0.357568	2.8e-12
cg07096430	-0.357537	9e-09	RALGDS;RALGDS
cg04038246	0.357517	4.07e-10	EHD1
cg15429472	0.35731	2.49e-12
cg18607411	-0.357062	2.17e-13	SPRY2
cg00040504	0.356825	5.88e-11
cg21458836	0.356694	9.74e-11	FOXP1;FOXP1;FOXP1;FOXP1;FOXP1;FOXP1;FOXP1;FOXP1
cg04579885	0.356569	3.06e-10	DIP2C
cg05188474	-0.356517	2.06e-12
cg09511024	-0.356473	1.04e-09
cg03312844	0.356408	4.01e-09	VSIR;CDH24
cg19269033	0.356242	4.46e-12
cg00631221	0.356223	3.7e-10	REPS1;REPS1
cg18603056	-0.355946	2.01e-15	GAS7
cg09735269	0.355903	2.26e-10	USP48
cg04312229	-0.355884	7.81e-14
cg26681770	-0.35555	5e-05	PMEPA1;PMEPA1;PMEPA1;PMEPA1
cg12808075	0.35536	1.32e-10
cg25273875	0.355279	3.05e-08	EVL
cg07990556	-0.355161	3.88e-15	FNIP2
cg13372562	-0.355109	2.33e-09	XYLT1
cg24880316	0.355103	4.25e-11	RNF157
cg23839180	0.354944	6.33e-05	CYRIA
cg01152726	0.354859	1.85e-08	LAMA3;LAMA3;LAMA3;LAMA3
cg20169450	-0.354601	2.18e-09	CMKLR1;CMKLR1;CMKLR1
cg03151905	-0.354327	2.41e-10	ITPR1;ITPR1;ITPR1
cg22278522	-0.354292	2.99e-14	ADGRG1;ADGRG1;ADGRG1;ADGRG1;ADGRG1;ADGRG1;ADGRG1;ADGRG1;ADGRG1;ADGRG1;ADGRG1
cg07051721	-0.354268	4.04e-08	C2orf76
cg11917481	0.354166	1.6e-07	RESF1
cg08786079	-0.354008	2.18e-13	BCL6B
cg23155853	-0.353976	0.0144934	PDIA6;PDIA6;PDIA6;PDIA6;PDIA6
cg16949599	-0.353836	5.83e-10	STX11
cg10075638	0.353539	5.81e-12
cg15925990	0.353538	1.21e-12
cg10489672	0.353371	9.99e-10	CD2
cg14201874	0.353245	2.58e-09	HNRNPUL1;HNRNPUL1;HNRNPUL1
cg19233790	0.35311	6.33e-08	PCED1B;PCED1B
cg19136299	-0.353069	2.53e-10
cg10217292	-0.352731	6.13e-09	LPCAT1
cg09421083	0.352623	7.09e-07	INPP5A
cg06135309	-0.352549	2.97e-10	PRKCQ;PRKCQ;PRKCQ;PRKCQ
cg21292909	0.352442	9.35e-07	NOSIP
cg06173509	0.352341	1.65e-10	CARD11
cg22499652	-0.352012	7.05e-12	PRKACB;PRKACB;PRKACB;PRKACB;PRKACB;PRKACB;PRKACB;PRKACB;PRKACB;PRKACB;PRKACB;PRKACB;PRKACB;PRKACB;PRKACB
cg27157434	0.351931	3.74e-11	PTGFRN
cg15267623	-0.35192	4.27e-09	NOL4L
cg12623536	0.351875	2.93e-10	SPOCK2;SPOCK2
cg21144158	-0.351733	1.27e-09	MIR612
cg06175418	0.35146	3.85e-16	TCF7;TCF7;TCF7;TCF7;TCF7;TCF7
cg15735313	-0.351307	1.62e-11	GAS7
cg21489638	0.351299	2.03e-05	LINC-PINT;LINC-PINT;LINC-PINT;LINC-PINT;LINC-PINT;LINC-PINT;LINC-PINT;LINC-PINT
cg19178969	-0.35121	3.32e-16	RBM26;RBM26;RBM26
cg21771805	0.351118	3.18e-05	GIMAP1;GIMAP1-GIMAP5;GIMAP1-GIMAP5
cg07127456	0.351069	7.45e-10	TK2
cg11591310	0.35102	6.32e-17	CDKN1B
cg04356090	-0.350877	6.79e-06	SLC15A4
cg21240898	0.350877	9.01e-13	MAN1A1
cg09655482	-0.350757	2.88e-08	ABI1;ABI1;ABI1;ABI1;ABI1;ABI1;ABI1;ABI1;ABI1;ABI1;ABI1;ABI1
cg06965637	-0.35064	1.13e-11	ARID1B;ARID1B
cg09502619	0.350575	1.78e-08	IFT140
cg25779355	0.350384	2.07e-11	ME3;ME3;ME3
cg23237433	0.350362	5.59e-11	MIPEP
cg10580599	-0.350174	5.11e-06	MIA2
cg11535839	-0.350166	2e-10
cg04408266	0.350087	3.2e-10	PPP2R5A;LINC02608
cg11053512	-0.350048	1.79e-09	ADGRG1;ADGRG1;ADGRG1;ADGRG1;ADGRG1;ADGRG1;ADGRG1;ADGRG1;ADGRG1;ADGRG1;ADGRG1
cg10682302	-0.350035	2.44e-09	TBX21
cg04346257	0.350031	1.71e-13	SEPTIN9;SEPTIN9;SEPTIN9;SEPTIN9;SEPTIN9;SEPTIN9;SEPTIN9
cg00154322	-0.349986	1.12e-07	ZNF827;ZNF827
cg04354393	-0.349924	2.47e-07	SLFN13
cg23982212	0.349838	4.79e-09
cg15362619	0.349824	5.02e-11	STK17B
cg24458251	-0.34959	8.72e-10	SLC25A26;SLC25A26;SLC25A26
cg17746288	0.349471	1.04e-09	ETS1;ETS1;ETS1
cg27034395	-0.349467	1.19e-10
cg18393717	-0.349424	4.13e-12
cg15119324	-0.349418	4.05e-10	FNDC3B;FNDC3B
cg04691264	0.349353	5.28e-06	PTCHD3P1
cg23480553	-0.349222	2.04e-07
cg06079564	0.349199	1.88e-11	HIPK2;HIPK2
cg09662852	-0.348915	1.33e-08
cg16093235	0.348883	9.57e-15	GLB1;GLB1;GLB1
cg17868815	-0.348831	4.11e-11
cg15311141	-0.348829	2.63e-12
cg01861509	0.348773	1.57e-08	SPOCK2;SPOCK2
cg01525879	0.348744	4.05e-10	CORO1B;CORO1B
cg02304370	0.348699	6.9e-12	PHRF1
cg00713294	-0.348673	1.78e-09	USP24
cg06113913	-0.348554	3.56e-09
cg12564698	0.348515	6.1e-07	GAL
cg00164803	0.348459	1.65e-08	SERINC3
cg25045258	0.348415	1.8e-07
cg19589916	-0.348327	1.03e-08	PTPN12;PTPN12;PTPN12
cg12510912	0.348213	1.13e-07	SERINC5;SERINC5;SERINC5;SERINC5;SERINC5
cg18705861	0.348181	0.00446671	CTDSPL2
cg13651908	0.348032	1e-07	CD28
cg00394062	-0.347815	2.45e-12	ELL
cg11537298	0.347791	1.31e-09	B3GNTL1
cg23931049	0.347644	3.8e-08	LAMA3;LAMA3;LAMA3;LAMA3
cg24811265	0.347612	9.01e-13	LEF1;LEF1;LEF1;LEF1
cg20809861	-0.347516	7.23e-11
cg08913413	0.347509	7.7e-08	CYRIA
cg00620024	0.347351	3.61e-08	PPP6C;PPP6C;PPP6C
cg04826413	-0.347337	3.8e-07	SLC15A4
cg16492304	0.347332	9.63e-10	FOXP1;FOXP1;FOXP1;FOXP1;FOXP1;FOXP1;FOXP1
cg24885369	0.347047	1.42e-10	RNASET2
cg13751113	0.347023	2.09e-12	JAML;JAML
cg13619044	-0.346904	5.44e-07	MTURN
cg02624791	-0.346725	1.04e-13
cg25019644	-0.346643	4.84e-06	PITPNC1;PITPNC1
cg26893422	0.346622	4.27e-09
cg05251415	0.346455	1.83e-08	ERMP1
cg08884752	0.346432	1.54e-06	SKI
cg16621486	-0.346383	5.07e-13
cg08471447	0.346376	2.44e-10	TTC39C;TTC39C
cg12968426	0.346346	7.45e-10	GHITM
cg25010149	-0.346327	2.28e-09	EGFLAM;EGFLAM;EGFLAM;EGFLAM
cg13289993	0.346239	1.49e-08
cg26039662	0.346095	4.15e-05
cg07955581	0.346058	9.44e-16	BCL11B;BCL11B;BCL11B;BCL11B
cg23852348	-0.345867	8.45e-13	PDGFD;PDGFD
cg11624470	0.345799	1.05e-08	SLC7A6;SLC7A6
cg16744803	-0.34578	4.44e-12	ARMC2;ARMC2-AS1;ARMC2
cg07495289	-0.34572	2.72e-08	DNAH10
cg10599751	0.345436	3e-14	DDHD1;DDHD1;DDHD1
cg06399865	-0.345296	4.62e-12	LINC02201
cg20840847	-0.345289	7.55e-07	APBA2;APBA2
cg25761930	0.344962	7.45e-05	CYRIA
cg02527881	-0.344952	0.000546381	PTH1R
cg00287915	-0.344798	7.32e-10	LPCAT1
cg12047941	0.344797	0.00216703
cg04286826	0.344675	3.17e-09	LINC02611
cg16258723	-0.344587	1.48e-09	ADGRG1;ADGRG1;ADGRG1;ADGRG1;ADGRG1;ADGRG1;ADGRG1;ADGRG1;ADGRG1;ADGRG1;ADGRG1
cg26734232	0.344577	4.46e-11
cg12759387	0.344544	5.23e-14
cg11374703	-0.344537	1.01e-07
cg24735235	-0.344482	0.000324682	FLJ37453
cg19506849	0.344331	2.93e-09	TCF7L2;TCF7L2;TCF7L2;TCF7L2;TCF7L2;TCF7L2
cg20338754	0.343916	1.04e-12	RNF138;RNF138
cg23296595	0.343843	5.33e-12
cg24635112	-0.343793	4.13e-10
cg00263248	0.343544	1.21e-12	LINC01550
cg18011163	0.343514	1.25e-06	ZNF148
cg03209043	-0.343423	3.56e-13	ZEB2;ZEB2
cg04080963	0.343269	1.05e-12	EFNA5
cg08129092	-0.343196	1.35e-13	INTS3
cg20034045	0.342976	5.72e-07
cg15239248	-0.342932	1.1e-07
cg00716870	0.342885	9.16e-09	NDFIP1
cg18050740	-0.342834	4.43e-06	OPTN;OPTN;OPTN;OPTN
cg20981615	0.342783	8.17e-15	TXK
cg21990131	-0.342726	3.55e-10	PLEK
cg20267828	0.342703	5.89e-17	THEMIS;THEMIS;THEMIS
cg12568198	0.3427	1.12e-07	HIVEP1
cg24087723	0.342691	4.17e-10
cg19859287	-0.342627	2.2e-09	IQGAP2;IQGAP2;IQGAP2;IQGAP2
cg19103456	-0.342624	4.34e-11	VAV3;VAV3
cg16719404	0.342572	9.74e-09	CD2
cg04945379	-0.342228	2.98e-12	CIITA
cg24231380	-0.342166	4.8e-08	RTP5
cg01263407	-0.342136	3.82e-15
cg08003686	0.342121	8.93e-06
cg21927242	0.342118	7.01e-06
cg23637652	0.341986	1.14e-06
cg26646061	0.341699	4.39e-08
cg13315222	0.341652	8.09e-15	KCNA2
cg03256302	0.341635	1.46e-15
cg23662846	0.341399	4.38e-11	FURIN;FURIN;FURIN
cg00066351	-0.341366	8.49e-10
cg11821738	-0.341167	4.48e-08	CCDC88C
cg21172497	-0.341142	3.67e-14	PCSK5
cg27467485	0.341034	1.55e-07
cg00955451	-0.340777	7.99e-07	APBA2;APBA2
cg15121816	-0.340428	9.78e-18
cg26177616	0.340336	1.48e-07
cg04629955	-0.340171	0.000240752
cg17460043	0.340118	2.75e-14
cg24811432	-0.340011	1.72e-06	LINC01478
cg15791478	0.339989	3.25e-10
cg24053032	0.339946	1.03e-16	RORA
cg14640466	0.339673	4.58e-12
cg16677726	-0.339626	1.6e-11	ZEB2;ZEB2
cg19682870	0.339486	1.03e-15	BCL11B;BCL11B
cg27363829	0.339271	3.17e-07	SLITRK3
cg04278296	-0.33903	0.0111121	AOAH;AOAH;AOAH
cg03449448	0.338851	2.83e-10
cg25857569	0.338732	0.000253392	PPM1L
cg03348631	-0.338633	1.14e-12	ALPK3
cg23682647	0.338121	2.73e-07	LIPH
cg15920791	0.337941	3.07e-05
cg00504274	-0.33794	8.98e-06
cg04261630	-0.337892	1.79e-09
cg07660247	0.337852	9.24e-14	CHD7
cg12981668	-0.337802	1.08e-08	KCNN3;KCNN3;KCNN3
cg17150447	-0.337715	5.66e-08	ADARB1;ADARB1;ADARB1;ADARB1;ADARB1;ADARB1;ADARB1;ADARB1
cg18621678	0.337691	3.3e-10
cg03928384	0.337657	5.35e-06	CCR2;CCR2
cg24552844	0.337577	1.91e-11	JAML;JAML
cg05084349	-0.337504	1.41e-10
cg12996520	-0.337465	9.09e-08	TBX21
cg18402325	-0.337385	0.00349021	SLC15A4
cg25537119	0.337358	4.38e-07	MYO10
cg20312179	-0.337265	2.38e-10	EPS15
cg05678733	0.337237	3.39e-08
cg22721313	-0.336947	6.49e-12	CAB39;CAB39;CAB39
cg09686308	-0.336633	1.57e-08	CIB3
cg14807945	-0.336568	1.48e-10	ZEB2;ZEB2
cg21069500	-0.336515	4.07e-05	CXXC5
cg03185924	-0.336386	1.03e-13	CYP46A1
cg02968751	0.33638	2.6e-06	MSI2;MSI2
cg17479280	-0.336333	4.3e-11	MEF2D
cg06996640	-0.336298	5.68e-10	PDE4A
cg04357217	0.336226	2.03e-09	GPR19
cg21570709	0.336184	7.54e-11
cg21831835	-0.336166	1.05e-06
cg08269446	0.335987	1.19e-05	ARHGDIB
cg07846101	-0.335825	7.91e-08	FNDC3B;FNDC3B
cg13060970	-0.335725	9.51e-10	PLEK;PLEK
cg23365563	-0.335719	2.04e-08
cg04884334	0.335718	3.49e-10	ITGAE
cg21961472	0.335561	9.24e-14
cg17014292	0.335457	5.31e-09	FAM167A;FAM167A-AS1
cg01061053	-0.335407	1.22e-08	ME1
cg00139496	-0.335389	0.000831578	GLT8D1;GLT8D1;GLT8D1
cg17242803	-0.335386	2.22e-09	OPTN;OPTN;OPTN;OPTN
cg26400113	0.335371	1.04e-11
cg11982292	0.335343	3.06e-09	GPR183;UBAC2;UBAC2;UBAC2;MIR548AN
cg15843262	0.335254	1.34e-07	DNMT3A;DNMT3A;DNMT3A
cg27005749	0.335252	4.75e-06	AGO2;AGO2
cg14372472	0.335178	3.57e-10
cg03599592	-0.335051	9.77e-14
cg03054026	-0.334966	1.56e-12
cg03858909	0.334964	4.89e-10
cg08172971	0.334882	2.34e-09	BCL11B;BCL11B;BCL11B;BCL11B
cg26832294	0.334836	1.14e-06	TNIP3;TNIP3
cg18758433	0.334813	6.11e-09	RPTOR;RPTOR
cg22857962	0.334562	1.58e-07	HECW2;HECW2
cg03636629	0.334494	4.49e-08	FRMD4B
cg09856271	0.334478	4.63e-07	IGSF11;IGSF11
cg25771505	0.334369	1.44e-10
cg02493211	0.334242	7.3e-11	BCL9L
cg24206084	-0.334228	8.58e-09	SMIM2-AS1
cg25061304	0.334194	6.87e-07	BCL11B;BCL11B
cg16501469	-0.334083	6.99e-11	RETREG1
cg08479615	0.334076	1.8e-11	YPEL2
cg15241074	0.334066	1.92e-10	TRIB2;TRIB2
cg10240665	0.333976	1.11e-14	DUSP16
cg17457915	-0.333863	6.86e-12
cg11094543	0.333796	7.07e-14	HDLBP
cg02627227	-0.333622	2.02e-07	AGPAT4
cg02686770	-0.333395	1.14e-09	PHB;PHB;PHB;PHB
cg25095184	-0.333389	4.56e-05
cg05466844	0.333364	4.91e-11	FURIN;FURIN;FURIN
cg16817237	0.333273	8.27e-10
cg03247739	-0.333083	3.32e-16	CREBBP;CREBBP
cg12206840	0.332967	2.02e-13
cg20674738	0.332905	2.7e-11
cg05067754	0.33287	2.78e-15	PLCL1
cg10226326	-0.332861	2.74e-16	HIVEP3;HIVEP3
cg19531057	0.332786	1.68e-12	HIPK1;HIPK1
cg05316708	0.332779	3.31e-13	ICOS
cg04865290	0.332671	1.73e-06	STIMATE
cg08132711	-0.332363	0.000662844	FGFBP2
cg16528638	-0.332141	9.29e-11	PRKACB;PRKACB;PRKACB;PRKACB;PRKACB;PRKACB;PRKACB;PRKACB;PRKACB;PRKACB;PRKACB;PRKACB;PRKACB;PRKACB
cg18669861	-0.332135	7.27e-08	RFTN1
cg06214253	-0.332034	8.86e-07	PIBF1
cg13924807	-0.332014	2.82e-14
cg18929069	0.33196	5.27e-06	PASK;PASK;PASK;PASK
cg22772528	0.331904	5.76e-12
cg15612266	0.331799	1.66e-07	C1orf21
cg26166854	0.331729	0.000100598	LY86-AS1;LY86
cg26202541	0.331725	9.97e-07	CCNI
cg06729209	0.331715	1.14e-14	LAT;LAT;LAT;LAT
cg24403567	0.331577	3.12e-12	NSL1;NSL1;NSL1;NSL1;NSL1
cg09296485	-0.331557	3.17e-07
cg10693631	-0.331528	2.57e-07	ELMO1;ELMO1
cg02187199	-0.331416	1.62e-11	EPHX2;EPHX2;EPHX2;EPHX2
cg08645860	-0.331204	6.1e-09
cg04944125	0.331181	3.07e-06	NCK2;NCK2
cg04066552	-0.331105	6.43e-06	UBASH3A;UBASH3A;UBASH3A
cg10642098	0.330932	1.29e-12	PIK3IP1;PIK3IP1
cg09879458	0.330842	1.17e-05	RORA
cg24146047	0.330748	3.43e-08	FLT1;FLT1;FLT1;FLT1
cg10407807	0.330588	9.22e-07	SATB1
cg27488176	0.330585	7.45e-10	RORA-AS1;RORA-AS1;RORA;RORA;RORA;RORA
cg15348733	-0.330568	3.24e-15	IKZF3;IKZF3;IKZF3;IKZF3;IKZF3;IKZF3;IKZF3;IKZF3;IKZF3;IKZF3;IKZF3;IKZF3;IKZF3;IKZF3;IKZF3
cg24706505	-0.330501	3.5e-09	LYL1
cg13644197	-0.3305	1.21e-09	METRNL
cg23916460	0.330452	1.32e-17	LAT;LAT;LAT;LAT
cg21470589	-0.330295	0.000391685	SPOCD1;SPOCD1;SPOCD1
cg00506704	0.33022	3.9e-10	ARHGAP15
cg08679405	0.330151	1.03e-10	RHEB
cg19420994	-0.330077	1.05e-09
cg14860236	-0.330022	5.49e-14	ATP8B1
cg24536818	0.330003	2.51e-18	TESPA1;TESPA1
cg22484566	-0.329928	0.00147489	SLC15A4
cg01468567	-0.329926	9.45e-11	TEAD2
cg06713373	-0.329706	3.3e-16	SLC12A8
cg08457003	-0.329595	9.52e-08	FOXN3;FOXN3
cg15360771	-0.32958	1.15e-11
cg10319924	0.329472	1.76e-06	LOC101927539;MSI2;MSI2
cg13083127	0.329337	9.52e-09	PTPN18;PTPN18
cg09856467	-0.329283	8.54e-05	TPST2;TPST2
cg01651680	-0.329121	1.19e-08
cg27031754	-0.329054	6.16e-10
cg15511549	-0.328996	2.08e-15
cg03313776	-0.328949	1.83e-10
cg04235624	0.328887	4.35e-10	EFNA5
cg26757820	0.328881	8.21e-11	ADK;ADK
cg20574757	0.328824	2.88e-11	FLT3;FLT3
cg08290738	-0.328795	1.01e-08	FBXO22;FBXO22
cg20235075	-0.328713	1.53e-07	EOMES
cg22913471	0.328604	4.99e-09
cg24254409	0.328576	7.06e-14
cg19095790	0.328413	9.2e-05	ERC1;ERC1;ERC1;ERC1;ERC1;ERC1
cg04877737	-0.328372	1.66e-13
cg03477963	0.328333	8.38e-09	LAMA3;LAMA3;LAMA3;LAMA3
cg25279825	-0.328298	3.71e-13
cg12262159	-0.328229	7.77e-13	EFNA5
cg00612985	0.328208	1.1e-07
cg06910433	-0.328129	2.08e-07	FNDC3B;FNDC3B
cg00710042	0.327958	1.54e-09	LINC02026
cg05070544	0.327842	1.03e-16	BACH2;BACH2
cg22667494	0.327762	2.88e-08	STAP1
cg02314596	-0.32765	5.63e-08	FOXN3;FOXN3
cg11792786	0.327473	2.05e-09	ANKH
cg08356564	-0.327407	3.51e-12	NBN;NBN
cg23783077	0.327261	3.03e-12
cg25558241	-0.32718	7.56e-10
cg25484139	-0.327076	0.00012019	IQSEC1;IQSEC1
cg03439613	0.326662	5.03e-09	MEAF6;MEAF6;MEAF6;MEAF6;MEAF6;MEAF6
cg15085741	-0.326549	1.36e-08
cg16856920	-0.326535	6.74e-08
cg01061681	-0.326297	3.49e-08
cg08599031	-0.326275	1.19e-09	LRRCC1
cg20547368	-0.326264	4.22e-09	TOX
cg10188795	-0.326187	1.14e-08	SGMS1
cg13868520	0.326137	5.58e-13	TNFRSF8
cg24188017	-0.325979	6.24e-07	SLC6A16
cg25280513	0.325626	2.05e-09	TRAF3IP3;TRAF3IP3
cg24709951	0.325485	5.74e-06
cg17988310	0.325328	8.6e-09	GRAP2
cg26997028	-0.325301	6.04e-07	F2R
cg21747310	0.32504	1.37e-09
cg20937934	0.324986	2.18e-09	LAMA3;LAMA3;LAMA3;LAMA3
cg27526736	0.324934	7.37e-05	PDE8A;PDE8A;PDE8A
cg01603973	0.324916	1.47e-12
cg22059561	-0.324763	4.77e-09	MYO3B;MYO3B;MYO3B;MYO3B;MYO3B
cg01692210	0.324753	9.16e-11	TNFSF8;TNFSF8
cg18362281	0.324712	7.75e-06	DNAJB6
cg16070350	0.324651	1.51e-07	GRAP2;GRAP2;GRAP2;GRAP2
cg05859076	0.324594	1e-11	RAB43
cg01134608	0.324438	1.19e-09
cg21208682	0.324419	5.27e-08	AGO2;AGO2
cg03546163	0.324418	3.65e-10	FKBP5;FKBP5;FKBP5;FKBP5
cg01161042	-0.324361	6.41e-11	ZFYVE28
cg02561451	-0.324336	4.15e-16	SLC9C2
cg07421534	-0.324231	2e-10
cg05438719	-0.323865	4.84e-14
cg10796068	-0.323849	2.49e-11	C19orf38
cg14575594	-0.323555	5.62e-10
cg16656041	-0.323379	3.23e-08	ZHX2
cg13897122	-0.323352	0.000364643	IL18RAP
cg06653632	-0.323097	2.4e-07	SLC15A4
cg01205058	0.323087	9.11e-10
cg02277356	0.323061	1.13e-08	SKI
cg12145363	-0.322965	1.05e-10
cg05229822	-0.322961	1.94e-12	TRNT1;TRNT1
cg03372385	-0.322653	0.000973898	CARMIL1
cg25779782	-0.322648	2.02e-06	SLC12A8;SLC12A8
cg05515645	-0.322444	0.000204776
cg15615312	0.32244	2.79e-16	LAT;LAT;LAT;LAT
cg12459718	-0.322218	0.0135722	CTC1
cg06419219	0.322205	1.82e-07	EMBP1
cg21714980	0.322171	1.41e-14	BLM;BLM;BLM;BLM
cg06011086	0.322008	5.16e-07
cg08390994	0.321905	2.44e-09	APOL3;APOL3
cg08474748	0.321892	0.000168746
cg08772028	0.321882	4.35e-12	JAML
cg04602414	0.321836	9.04e-11	KIAA0319L
cg20861365	-0.321829	0.000111148	SLC15A4

## Sheet: CD8TEMRA_vs_CM_gene
Gene_ID	#CpG_hits
BCL11B	66
PRKACB	51
ADGRG1	44
GRAP2	41
FGR	23
ZEB2	20
LAT	19
HFE	18
CD28	17
IKZF1	17
ADARB1	16
DGKA	16
LAMA3	16
FOXP1	15
IKZF3	15
UBAC2	15
ABI1	12
TCF7	12
JAML	11
TTC39C	11
APBA2	10
SERINC5	10
TYROBP	10
CEP20	9
IL7R	9
LGR6	9
MAD1L1	9
PTPN12	9
RAD54B	9
SLC15A4	9
SLC25A26	9
TK2	9
CD44	8
FKBP5	8
FNDC3B	8
LINC-PINT	8
OPTN	8
PASK	8
PDLIM5	8
RAB43	8
SPOCK2	8
ABLIM2	7
DGKD	7
NCALD	7
SEPTIN9	7
ADD3	6
CAB39	6
CEMIP	6
CYRIA	6
ERC1	6
FURIN	6
G3BP2	6
GAS7	6
HNRNPLL	6
HPCAL1	6
ITCH	6
ITPR1	6
KIAA1217	6
KLRD1	6
MEAF6	6
MED15	6
PDGFD	6
PPP6C	6
PRKAR1B	6
RAPGEF6	6
RORA	6
TCF7L2	6
TNFSF8	6
DENND1B	5
ENC1	5
EPB41L2	5
HECW2	5
HOPX	5
LINC01619	5
LPCAT1	5
LSR	5
MYO3B	5
NSL1	5
PDIA6	5
PLEK	5
RPA1	5
SLAMF1	5
SLC12A8	5
THEMIS	5
VPS45	5
ABHD2	4
AGO2	4
APOL3	4
ARHGAP45	4
BHLHE40-AS1	4
BLM	4
CD226	4
CORO1B	4
CX3CR1	4
DLST	4
DPP8	4
EFNA5	4
EGFLAM	4
EPHX2	4
FCRL6	4
FGGY	4
FLT1	4
FOXN3	4
GALK2	4
GATA3	4
GTDC1	4
HIVEP3	4
IQGAP2	4
IQSEC1	4
KDM2B	4
KIAA0040	4
LDLRAD4	4
LEF1	4
LMLN	4
MAL	4
MLC1	4
MSI2	4
NEDD1	4
NIN	4
PHB	4
PITPNC1	4
PMEPA1	4
PRKCQ	4
RBPJ	4
SAE1	4
SLC7A6	4
SNX18	4
SYNE2	4
TESPA1	4
TRIB2	4
ANKRD12	3
AOAH	3
BIRC2	3
CDC14A	3
CMKLR1	3
CXCR6	3
DDHD1	3
DNMT3A	3
DOCK10	3
DTL	3
DUS2	3
EOGT	3
ETS1	3
FSBP	3
FYCO1	3
GARNL3	3
GCNT1	3
GFOD1	3
GLB1	3
GLT8D1	3
GPR183	3
HERPUD1	3
HIF1A	3
HNRNPUL1	3
IFT140	3
IL15	3
KCNN3	3
LIMS1	3
MAP2K5	3
ME3	3
MIR548AN	3
MTSS1	3
NOSIP	3
NRDC	3
PDE8A	3
PKIG	3
PSMD1	3
PTEN	3
PXN	3
RAD51B	3
RBM26	3
RCAN2	3
RIN3	3
RNASET2	3
SATB1	3
SKI	3
SLC24A4	3
SLC25A46	3
SPOCD1	3
STAT3	3
SUPT3H	3
TFAM	3
TNRC6B	3
TSPAN2	3
TSPAN3	3
UBASH3A	3
UPP1	3
USP20	3
ZFYVE28	3
ZNF644	3
ADIPOR2	2
ADK	2
AGPAT3	2
AGPAT4	2
ALDH1L2	2
ANKH	2
ARHGEF28	2
ARID1B	2
ARID5B	2
ARMC2	2
ASAP1	2
ATP8A1	2
BACH2	2
C1orf21	2
CAMK4	2
CCDC18	2
CCDC88C	2
CCR2	2
CD2	2
CD300LB	2
CDH24	2
CERK	2
CFAP36	2
CHI3L2	2
CORO2A	2
CREBBP	2
CTBP1	2
CYRIB	2
CYTH1	2
DARS1	2
DIPK2A	2
DOCK9	2
DUSP16	2
EDARADD	2
ELMO1	2
EML4	2
EOMES	2
EXOSC7	2
FAM53B	2
FBXO22	2
FLT3	2
FOXO3	2
GIMAP1-GIMAP5	2
GPR87	2
HECW2-AS1	2
HEG1	2
HIP1	2
HIPK1	2
HIPK2	2
HLA-DPA1	2
HNRNPL	2
IGSF11	2
JAK1	2
JAZF1	2
LDHC	2
LILRB1	2
LINC01258	2
LINC01550	2
LRIG1	2
LTB	2
LYST	2
MAEA	2
MAP4K5	2
MBP	2
METTL9	2
MGAT4A	2
MLLT10	2
NBN	2
NCK2	2
NCMAP-DT	2
NRXN2	2
NUBP1	2
PAQR5	2
PBX4	2
PCED1B	2
PICALM	2
PIK3AP1	2
PIK3IP1	2
PLAT	2
PLCG2	2
PLEKHO2	2
POLG	2
PRF1	2
PTPN18	2
RABGGTB	2
RALGDS	2
RBM5	2
REPS1	2
RFFL	2
RFTN1	2
RIC1	2
RNF138	2
RORA-AS1	2
RPTOR	2
RRBP1	2
RUNX1	2
SCIMP	2
SESN1	2
SGMS1	2
SLFN5	2
SNRK	2
SORL1	2
STAT4	2
STX18	2
SUN1	2
SYNE1	2
TBC1D31	2
TBC1D5	2
TBX21	2
TIMD4	2
TMEM63A	2
TNIP3	2
TPST2	2
TRAF3IP3	2
TRIM69	2
TRNT1	2
TSPAN14	2
TTC38	2
TXK	2
VAV3	2
VPS13D	2
VSIR	2
WDR82	2
ZFP28	2
ZNF555	2
ZNF827	2
ABRACL	1
ACTR3-AS1	1
ALPK3	1
ANGPTL6	1
ANKFY1	1
ARHGAP15	1
ARHGDIB	1
ARMC2-AS1	1
ASCC1	1
ATP8B1	1
B3GNT2	1
B3GNTL1	1
B4GALT5	1
BCL6B	1
BCL9L	1
BORCS5	1
BTBD11	1
C19orf38	1
C2orf76	1
CARD11	1
CARMIL1	1
CASC19	1
CCNI	1
CDHR3	1
CDK5R1	1
CDKN1B	1
CENPP	1
CHD7	1
CHMP7	1
CIB3	1
CIITA	1
CMTM8	1
CNGB1	1
CPNE8	1
CRY1	1
CSGALNACT2	1
CTBP1-DT	1
CTC1	1
CTDSPL2	1
CUL1	1
CXXC5	1
CYP46A1	1
DESI2	1
DIP2C	1
DNAH10	1
DNAJB6	1
DOP1B	1
DOT1L	1
EHD1	1
ELK3	1
ELL	1
EMB	1
EMBP1	1
EML4-AS1	1
EPS15	1
ERMP1	1
EVL	1
F12	1
F2R	1
FAM102A	1
FAM167A	1
FAM167A-AS1	1
FAM81A	1
FARS2	1
FCRL3	1
FGFBP2	1
FLJ37453	1
FNIP2	1
FRMD4B	1
GAL	1
GALNT7	1
GHITM	1
GIMAP1	1
GIMAP7	1
GLB1L2	1
GNPDA1	1
GNPTAB	1
GPR19	1
GRK5	1
GSAP	1
GZMK	1
HDLBP	1
HIVEP1	1
HK2	1
HTATSF1P2	1
HTT	1
ICOS	1
IL18RAP	1
INPP5A	1
INTS3	1
IQCG	1
ISY1-RAB43	1
ITGAE	1
JAZF1-AS1	1
KCNA2	1
KCTD10	1
KIAA0319L	1
KIR3DX1	1
KLRC3	1
KLRG1	1
KRT71	1
LAMC1	1
LINC00504	1
LINC01412	1
LINC01478	1
LINC02026	1
LINC02201	1
LINC02363	1
LINC02608	1
LINC02611	1
LIPH	1
LOC101927539	1
LRFN3	1
LRRCC1	1
LY86	1
LY86-AS1	1
LYL1	1
MACF1	1
MAN1A1	1
MBOAT1	1
MCOLN2	1
ME1	1
MED12L	1
MEF2D	1
METRNL	1
MEX3C	1
MGMT	1
MIA2	1
MINDY3	1
MIPEP	1
MIR3134	1
MIR612	1
MKLN1	1
MORC3	1
MRPS27	1
MTURN	1
MYO10	1
NAPB	1
NDFIP1	1
NOL4L	1
NSMCE2	1
NTM	1
NUP133	1
OBI1	1
OXNAD1	1
PAG1	1
PANK4	1
PATL2	1
PCSK5	1
PDE4A	1
PHRF1	1
PIBF1	1
PIP4K2A	1
PLCL1	1
PLEKHA2	1
PLEKHG1	1
PPM1L	1
PPP2R5A	1
PTCD2	1
PTCHD3P1	1
PTDSS2	1
PTGFRN	1
PTH1R	1
PTPRA	1
PTPRCAP	1
RAD51L3-RFFL	1
RAI1	1
RALGAPA2	1
RARG	1
RCBTB1	1
RESF1	1
RETREG1	1
RHEB	1
RMI1	1
RNF144A	1
RNF157	1
RORC	1
RRN3P2	1
RTP5	1
SCLT1	1
SERINC3	1
SGPL1	1
SLC27A3	1
SLC2A1	1
SLC6A16	1
SLC8B1	1
SLC9C2	1
SLFN13	1
SLITRK3	1
SMIM2-AS1	1
SNTB1	1
SPRY2	1
SPSB1	1
STAP1	1
STIMATE	1
STK17B	1
STK24	1
STX11	1
TBKBP1	1
TEAD2	1
TGFBI	1
THEM4	1
TMEM123	1
TMEM204	1
TMEM212-AS1	1
TMEM243	1
TNFRSF8	1
TOX	1
TRMO	1
TRPS1	1
TTC9	1
USP24	1
USP48	1
WDR53	1
XYLT1	1
YPEL2	1
ZFAND2A	1
ZHX2	1
ZNF148	1
ZNF471	1
ZNF594	1
ZNF594-DT	1
