# Supplementary material for: Comparative analysis of the DNA methylation landscape in CD4, CD8, and B memory lineages
Source: Clin Epigenetics. 2022 Dec 15;14:173. doi: 10.1186/s13148-022-01399-0 (PMC9753273; doi:10.1186/s13148-022-01399-0)
Supplement: Supplementary file 9 — Additional file 9: Supplementary Table 8. [file 13148_2022_1399_MOESM9_ESM.xlsx]

## Sheet: TEMRA_vs_cm_em_overlap_CpGs
CpG_ID	Coef.EMRA.minus.CD8CM	Coef.EMRA.minus.CD8EM	P.value.adj.EMRA.minus.CD8CM	P.value.adj.EMRA.minus.CD8EM	UCSC_RefGene_Name
cg02186614	0.708682	0.496889	3.09e-17	1.22e-11	CD28;CD28;CD28
cg01707943	-0.68629	-0.302555	8.21e-16	4.61e-06
cg17113883	0.642067	0.525477	8.22e-20	3.76e-16	THEMIS;THEMIS
cg22972641	0.590142	0.572333	2.99e-24	2.27e-23	BCL11B;BCL11B;BCL11B;BCL11B
cg20313856	0.571191	0.780202	1e-15	9.4e-20	HNRNPLL;HNRNPLL
cg04712122	0.568955	0.489218	1.01e-13	4.1e-11	BCL11B;BCL11B
cg08212476	0.568478	0.431134	1.64e-17	6.8e-13
cg16452866	0.561881	0.419201	9.14e-19	8.76e-14	BCL11B;BCL11B
cg14563948	0.559049	0.608716	8.64e-24	1.26e-24	HNRNPLL;HNRNPLL
cg12336777	-0.545508	-0.290573	4.9e-12	1.75e-05	ZEB2;ZEB2
cg13451763	0.537995	0.361756	3.75e-19	9.33e-13	CD28;CD28;CD28
cg17427728	0.530226	0.448244	5.71e-25	8.34e-22	CD28;CD28;CD28
cg15918237	0.525593	0.40155	7.85e-17	2.28e-12
cg20725586	0.505977	0.289302	5.64e-21	3.59e-12	CD28;CD28;CD28
cg13234653	0.5002	0.432857	3.12e-15	1.52e-12	BCL11B;BCL11B;BCL11B;BCL11B
cg15597171	0.498096	0.270193	3.59e-08	0.000833528	SUPT3H;SUPT3H;SUPT3H
cg23580725	0.495171	0.473422	7.72e-18	1.65e-16	BCL11B;BCL11B
cg14728071	0.494302	0.267836	3.18e-17	1.2e-08	MLLT10;MLLT10
cg10911044	-0.488458	-0.379211	8.72e-10	7.16e-07	PTPN12;PTPN12;PTPN12
cg07015803	0.482786	0.39145	1.7e-16	7.07e-13	BCL11B;BCL11B
cg20069203	-0.482196	-0.275763	3.21e-12	4.76e-06	FNDC3B;FNDC3B
cg10847607	-0.479551	-0.429	0.000476915	0.000975304
cg00421624	-0.478542	-0.292853	3.52e-13	3.85e-07	SLC27A3
cg07474678	-0.470007	-0.379419	4.12e-15	1.53e-11	PRKACB;PRKACB;PRKACB;PRKACB;PRKACB;PRKACB;PRKACB;PRKACB;PRKACB;PRKACB;PRKACB
cg13221624	0.469301	0.350041	1.63e-05	0.000658998	CERK
cg22569011	0.468283	0.298727	1.28e-13	8.52e-08	ARHGAP45;ARHGAP45;ARHGAP45;ARHGAP45
cg10509607	0.466352	0.361761	3.71e-13	2.16e-09	BCL11B;BCL11B
cg09757087	0.462578	0.34388	2.58e-10	6.81e-07	IFT140;TMEM204
cg05449373	0.462475	0.323439	2.26e-22	3.59e-16	JAML;JAML
cg06997767	0.454428	0.316306	7.44e-07	0.000237199	TRPS1
cg13828440	-0.452958	-0.583242	1.52e-11	3.4e-14	KLRD1;KLRD1;KLRD1
cg22253251	-0.449726	-0.279488	1.53e-08	0.00011695
cg02268192	-0.448737	-0.336844	1.94e-12	1.71e-08	RIN3
cg02066547	0.446377	0.454022	1.75e-14	6.04e-14
cg19466822	0.443927	0.424218	5.53e-17	1.17e-15	BCL11B;BCL11B
cg05503210	0.443501	0.282716	4e-07	0.000463939	HERPUD1;HERPUD1;HERPUD1
cg12670848	0.443367	0.418084	1.32e-17	4.24e-16	BCL11B;BCL11B;BCL11B;BCL11B
cg06633990	0.440555	0.299769	4.95e-11	1.17e-06	DARS1;DARS1
cg00356897	0.436092	0.269547	2.23e-07	0.000483586	NCMAP-DT
cg15593382	-0.435406	-0.374179	3.47e-13	1.22e-10	PRKACB;PRKACB;PRKACB;PRKACB;PRKACB;PRKACB;PRKACB;PRKACB;PRKACB;PRKACB;PRKACB
cg21286512	0.435007	0.356313	1.61e-16	5.47e-13	BCL11B;BCL11B;BCL11B;BCL11B
cg19926250	0.433354	0.277864	2.93e-13	1.33e-07	GPR87;MED12L;GPR87
cg17099656	0.429715	0.401453	0.00528155	0.00478679	CERK
cg20659547	-0.428031	-0.353281	5.82e-15	1.09e-11	SGPL1
cg26444730	0.42522	0.317732	9.17e-18	6.11e-13	BCL11B;BCL11B;BCL11B;BCL11B
cg00301576	0.425089	0.450278	7.72e-18	4.93e-18	EML4-AS1;EML4;EML4
cg19503640	-0.424189	-0.314769	4.73e-08	2.06e-05	LPCAT1
cg02661764	0.422459	0.393034	6.81e-07	4.08e-06
cg00072683	-0.420891	-0.402642	3.31e-07	1.41e-06	DGKD
cg02888364	0.418197	0.46	3.13e-05	7.1e-06	PASK;PASK;PASK;PASK
cg16032061	0.416372	0.461241	4.34e-11	9.35e-12	NTM
cg24527636	0.413987	0.285503	1.9e-16	8.38e-11
cg12072028	-0.411872	-0.326071	9.2e-11	9.11e-08	RIN3
cg08655413	0.411114	0.28916	7.02e-10	3.54e-06
cg21069700	0.410878	0.369539	1.69e-08	3.98e-07
cg26174351	-0.410412	-0.283765	9.69e-12	2.99e-07
cg04913246	0.408366	0.2986	1.14e-14	5.8e-10	BCL11B;BCL11B
cg26843984	0.405669	0.37862	1.43e-07	1.1e-06	KIAA1217;KIAA1217;KIAA1217;KIAA1217;KIAA1217;KIAA1217
cg02322434	0.405501	0.394721	9.78e-18	1.24e-16	BCL11B;BCL11B;BCL11B;BCL11B
cg12866867	-0.403777	-0.411783	2.83e-12	7.05e-12	KLRC3
cg01260502	0.402465	0.382188	5.62e-06	1.53e-05	GIMAP7
cg01419713	0.402082	0.265109	6.33e-10	9.31e-06	PLAT;PLAT
cg26002989	0.39931	0.381816	4.69e-21	9.4e-20	BCL11B;BCL11B;BCL11B;BCL11B
cg10063403	0.399027	0.260199	5.75e-13	1.46e-07	RNASET2
cg12073052	-0.395786	-0.332307	1.43e-10	3.67e-08
cg06202778	-0.394721	-0.290523	9.82e-12	8.34e-08	HOPX;HOPX;HOPX;HOPX;HOPX
cg23333994	0.39414	0.479121	1.41e-09	2.6e-11	GPR183;UBAC2;UBAC2;UBAC2;MIR548AN
cg12134894	0.391961	0.399622	1.64e-20	4.01e-20	HNRNPLL;HNRNPLL
cg12044599	0.391771	0.379372	6.28e-10	5.08e-09	CORO1B;CORO1B;PTPRCAP
cg07983614	0.389448	0.312296	0.0133744	0.0314497
cg07849009	0.388768	0.350006	7.68e-07	7.5e-06	CDHR3
cg26479374	0.388522	0.278708	0.00100068	0.0118573	CTBP1;CTBP1;CTBP1-DT
cg17923486	-0.388166	-0.279385	1.04e-09	3.09e-06	DOT1L
cg18014437	-0.386519	-0.404037	4.48e-06	2.79e-06	MAL;MAL;MAL;MAL
cg02902712	0.385906	0.290302	6.44e-16	2.28e-11	BCL11B;BCL11B;BCL11B;BCL11B
cg07383415	-0.385052	-0.350655	1.02e-13	8.16e-12	CYRIA
cg05637398	-0.384875	-0.42107	4.55e-10	1.39e-10	SPSB1
cg00106225	0.38176	0.357172	6.32e-10	1.15e-08	LINC01258
cg04648490	-0.378296	-0.263328	5.2e-10	3.49e-06	EXOSC7;EXOSC7
cg11026220	0.375617	0.271251	1.31e-08	1.4e-05	ZNF555;ZNF555
cg11798182	0.373309	0.282653	6.56e-13	6.1e-09	LINC01550
cg19447113	0.369666	0.363814	1.32e-18	1.09e-17	BCL11B;BCL11B;BCL11B;BCL11B
cg08218990	0.369378	0.448552	6.03e-09	1.22e-10	GPR183;UBAC2;UBAC2;UBAC2;MIR548AN
cg18593773	0.367528	0.352082	4.72e-09	3.78e-08
cg06715204	0.364706	0.319054	1.17e-10	1.27e-08	TMEM212-AS1
cg11667400	0.364506	0.333398	4.28e-11	1.82e-09	UBAC2;UBAC2;UBAC2
cg19493651	0.361715	0.363195	5.25e-10	1.73e-09	B3GNT2
cg00371430	-0.361356	-0.288094	0.00045626	0.00293481	ADD3;ADD3;ADD3
cg04581273	-0.360777	-0.293242	1.33e-08	2.12e-06	DTL;DTL;DTL
cg16173109	0.360416	0.265879	2.37e-07	5.98e-05
cg16704586	0.359043	0.339092	1.06e-17	3.59e-16	LAT;LAT;LAT;LAT;LAT;LAT;LAT
cg22073636	-0.358881	-0.434913	1.77e-11	2.79e-13	KLRD1;KLRD1;KLRD1
cg12077963	0.357648	0.313774	4.13e-13	8.07e-11	ANKFY1
cg18607411	-0.357062	-0.262843	2.17e-13	5.23e-09	SPRY2
cg09735269	0.355903	0.326061	2.26e-10	7.5e-09	USP48
cg26681770	-0.35555	-0.389812	5e-05	1.15e-05	PMEPA1;PMEPA1;PMEPA1;PMEPA1
cg12808075	0.35536	0.331798	1.32e-10	2.96e-09
cg11917481	0.354166	0.354618	1.6e-07	3.19e-07	RESF1
cg23155853	-0.353976	-0.285129	0.0144934	0.0324699	PDIA6;PDIA6;PDIA6;PDIA6;PDIA6
cg10489672	0.353371	0.413172	9.99e-10	5.01e-11	CD2
cg19233790	0.35311	0.282596	6.33e-08	8.03e-06	PCED1B;PCED1B
cg22499652	-0.352012	-0.263765	7.05e-12	4.58e-08	PRKACB;PRKACB;PRKACB;PRKACB;PRKACB;PRKACB;PRKACB;PRKACB;PRKACB;PRKACB;PRKACB;PRKACB;PRKACB;PRKACB;PRKACB
cg21771805	0.351118	0.286538	3.18e-05	0.000375542	GIMAP1;GIMAP1-GIMAP5;GIMAP1-GIMAP5
cg04354393	-0.349924	-0.34706	2.47e-07	5.67e-07	SLFN13
cg23931049	0.347644	0.306597	3.8e-08	1.08e-06	LAMA3;LAMA3;LAMA3;LAMA3
cg12968426	0.346346	0.473174	7.45e-10	4.39e-13	GHITM
cg07955581	0.346058	0.341942	9.44e-16	7.68e-15	BCL11B;BCL11B;BCL11B;BCL11B
cg25761930	0.344962	0.263455	7.45e-05	0.00133696	CYRIA
cg04286826	0.344675	0.344968	3.17e-09	1e-08	LINC02611
cg24735235	-0.344482	-0.329342	0.000324682	0.00034846	FLJ37453
cg00263248	0.343544	0.287104	1.21e-12	8.48e-10	LINC01550
cg00716870	0.342885	0.265597	9.16e-09	3.75e-06	NDFIP1
cg20267828	0.342703	0.315323	5.89e-17	4.97e-15	THEMIS;THEMIS;THEMIS
cg16719404	0.342572	0.328727	9.74e-09	6.64e-08	CD2
cg14640466	0.339673	0.292851	4.58e-12	1.18e-09
cg19682870	0.339486	0.337149	1.03e-15	7.36e-15	BCL11B;BCL11B
cg23682647	0.338121	0.280849	2.73e-07	1.23e-05	LIPH
cg17150447	-0.337715	-0.306841	5.66e-08	8.66e-07	ADARB1;ADARB1;ADARB1;ADARB1;ADARB1;ADARB1;ADARB1;ADARB1
cg18621678	0.337691	0.38646	3.3e-10	2.95e-11
cg25537119	0.337358	0.410578	4.38e-07	1.37e-08	MYO10
cg11982292	0.335343	0.377462	3.06e-09	5.04e-10	GPR183;UBAC2;UBAC2;UBAC2;MIR548AN
cg14372472	0.335178	0.327793	3.57e-10	2.35e-09
cg08172971	0.334882	0.333972	2.34e-09	8.38e-09	BCL11B;BCL11B;BCL11B;BCL11B
cg09856271	0.334478	0.342389	4.63e-07	5.43e-07	IGSF11;IGSF11
cg25061304	0.334194	0.260683	6.87e-07	5.52e-05	BCL11B;BCL11B
cg05316708	0.332779	0.306283	3.31e-13	1.77e-11	ICOS
cg16528638	-0.332141	-0.262146	9.29e-11	9.77e-08	PRKACB;PRKACB;PRKACB;PRKACB;PRKACB;PRKACB;PRKACB;PRKACB;PRKACB;PRKACB;PRKACB;PRKACB;PRKACB;PRKACB
cg18929069	0.33196	0.352655	5.27e-06	2.44e-06	PASK;PASK;PASK;PASK
cg26166854	0.331729	0.331394	0.000100598	7.86e-05	LY86-AS1;LY86
cg06729209	0.331715	0.295988	1.14e-14	2.12e-12	LAT;LAT;LAT;LAT
cg04944125	0.331181	0.36417	3.07e-06	8.03e-07	NCK2;NCK2
cg24146047	0.330748	0.262235	3.43e-08	6.17e-06	FLT1;FLT1;FLT1;FLT1
cg23916460	0.330452	0.293514	1.32e-17	3.69e-15	LAT;LAT;LAT;LAT
cg19095790	0.328413	0.305728	9.2e-05	0.000174557	ERC1;ERC1;ERC1;ERC1;ERC1;ERC1
cg18362281	0.324712	0.281263	7.75e-06	6.96e-05	DNAJB6
cg15615312	0.32244	0.301123	2.79e-16	1.44e-14	LAT;LAT;LAT;LAT
cg06419219	0.322205	0.327642	1.82e-07	2.62e-07	EMBP1
cg04602414	0.321836	0.266314	9.04e-11	3.54e-08	KIAA0319L
cg20861365	-0.321829	-0.326787	0.000111148	6.92e-05	SLC15A4

## Sheet: TEMRA_vs_cm_em_overlap_gene
Gene_ID	#CpG_hits
BCL11B	62
PRKACB	51
LAT	19
CD28	12
UBAC2	12
ADARB1	8
PASK	8
ERC1	6
HNRNPLL	6
KIAA1217	6
KLRD1	6
HOPX	5
PDIA6	5
THEMIS	5
ARHGAP45	4
FLT1	4
LAMA3	4
MAL	4
PMEPA1	4
ADD3	3
DTL	3
GPR183	3
HERPUD1	3
MIR548AN	3
PTPN12	3
SUPT3H	3
CD2	2
CERK	2
CORO1B	2
CTBP1	2
CYRIA	2
DARS1	2
EML4	2
EXOSC7	2
FNDC3B	2
GIMAP1-GIMAP5	2
GPR87	2
IGSF11	2
JAML	2
LINC01550	2
MLLT10	2
NCK2	2
PCED1B	2
PLAT	2
RIN3	2
ZEB2	2
ZNF555	2
ANKFY1	1
B3GNT2	1
CDHR3	1
CTBP1-DT	1
DGKD	1
DNAJB6	1
DOT1L	1
EMBP1	1
EML4-AS1	1
FLJ37453	1
GHITM	1
GIMAP1	1
GIMAP7	1
ICOS	1
IFT140	1
KIAA0319L	1
KLRC3	1
LINC01258	1
LINC02611	1
LIPH	1
LPCAT1	1
LY86	1
LY86-AS1	1
MED12L	1
MYO10	1
NCMAP-DT	1
NDFIP1	1
NTM	1
PTPRCAP	1
RESF1	1
RNASET2	1
SGPL1	1
SLC15A4	1
SLC27A3	1
SLFN13	1
SPRY2	1
SPSB1	1
TMEM204	1
TMEM212-AS1	1
TRPS1	1
USP48	1
