# Supplementary material for: Comparative analysis of the DNA methylation landscape in CD4, CD8, and B memory lineages
Source: Clin Epigenetics. 2022 Dec 15;14:173. doi: 10.1186/s13148-022-01399-0 (PMC9753273; doi:10.1186/s13148-022-01399-0)
Supplement: Supplementary file 10 — Additional file 10: Supplementary Table 9. [file 13148_2022_1399_MOESM10_ESM.xlsx]

## Sheet: Bnv - Bmem_hyper
	N	DE	P.DE	FDR
GSE19888 ADENOSINE A3R INH VS INH PRETREAT AND ACT WITH TCELL MEMBRANES MAST CELL DN	186	148	3.29981e-06	0.0160767
GSE19825 NAIVE VS IL2RALOW DAY3 EFF CD8 TCELL UP	188	151	1.07132e-05	0.0220871
GSE19825 NAIVE VS DAY3 EFF CD8 TCELL UP	185	148	1.36004e-05	0.0220871
GSE2706 R848 VS LPS 8H STIM DC DN	171	137	1.9184e-05	0.0233661
GSE19825 NAIVE VS IL2RAHIGH DAY3 EFF CD8 TCELL UP	190	149	5.17002e-05	0.0419806
GSE6092 UNSTIM VS IFNG STIM AND B BURGDORFERI INF ENDOTHELIAL CELL DN	189	148	4.68459e-05	0.0419806
GSE14769 UNSTIM VS 20MIN LPS BMDM UP	184	141	8.47494e-05	0.0453483
GSE2706 UNSTIM VS 8H R848 DC DN	190	146	8.20188e-05	0.0453483
GSE21670 UNTREATED VS TGFB TREATED CD4 TCELL UP	188	147	7.06204e-05	0.0453483
GSE43863 TH1 VS LY6C INT CXCR5POS MEMORY CD4 TCELL DN	189	148	9.30794e-05	0.0453483

## Sheet: Bnv - Bmem_hypo
	N	DE	P.DE	FDR
GSE12366 GC VS NAIVE BCELL DN	189	60	3.92205e-07	0.00137553
GSE26290 CTRL VS AKT INHIBITOR TREATED ANTI CD3 AND IL2 STIM CD8 TCELL DN	189	62	8.47004e-07	0.00137553
GSE39556 UNTREATED VS 3H POLYIC INJ MOUSE CD8A DC DN	194	63	7.35427e-07	0.00137553
GSE21379 WT VS SAP KO TFH CD4 TCELL DN	190	59	2.7256e-06	0.00331978
GSE9509 LPS VS LPS AND IL10 STIM IL10 KO MACROPHAGE 20MIN UP	186	60	4.11107e-06	0.00400582
GSE13522 WT VS IFNAR KO SKING T CRUZI Y STRAIN INF UP	196	62	7.02009e-06	0.00570031
GSE6259 33D1 POS VS DEC205 POS SPLENIC DC DN	188	59	1.14236e-05	0.00695697
GSE21670 UNTREATED VS IL6 TREATED STAT3 KO CD4 TCELL UP	187	56	1.12434e-05	0.00695697
GSE10325 CD4 TCELL VS BCELL UP	184	58	2.0028e-05	0.00887058
GSE17974 CTRL VS ACT IL4 AND ANTI IL12 48H CD4 TCELL UP	173	50	1.84051e-05	0.00887058
GSE4590 LARGE PRE BCELL VS VPREB POS LARGE PRE BCELL DN	174	58	1.66158e-05	0.00887058
GSE21670 STAT3 KO VS WT CD4 TCELL IL6 TREATED DN	189	57	3.3278e-05	0.0124716
GSE39556 UNTREATED VS 3H POLYIC INJ MOUSE NK CELL DN	195	61	3.27179e-05	0.0124716
GSE25088 CTRL VS IL4 STIM MACROPHAGE UP	187	59	4.15418e-05	0.0144565
GSE2935 UV INACTIVATED VS LIVE SENDAI VIRUS INF MACROPHAGE UP	164	54	4.75442e-05	0.0144772
GSE39110 UNTREATED VS IL2 TREATED CD8 TCELL DAY6 POST IMMUNIZATION DN	194	60	4.72547e-05	0.0144772
GSE22886 NAIVE VS IGM MEMORY BCELL UP	183	55	6.05037e-05	0.0155144
GSE21380 NON TFH VS TFH CD4 TCELL UP	193	60	5.66135e-05	0.0155144
GSE21546 SAP1A KO VS SAP1A KO AND ELK1 KO ANTI CD3 STIM DP THYMOCYTES DN	197	58	5.93155e-05	0.0155144
GSE13547 WT VS ZFX KO BCELL UP	156	50	6.54295e-05	0.0159386
GSE29618 MONOCYTE VS PDC UP	191	52	8.75069e-05	0.0193788
GSE40666 UNTREATED VS IFNA STIM STAT1 KO CD8 TCELL 90MIN DN	191	54	8.6228e-05	0.0193788
GSE7219 UNSTIM VS LPS AND ANTI CD40 STIM NIK NFKB2 KO DC UP	174	55	0.000101601	0.0215217
GSE3565 DUSP1 VS WT SPLENOCYTES UP	155	47	0.000124201	0.0252129
GSE40274 CTRL VS FOXP3 AND LEF1 TRANSDUCED ACTIVATED CD4 TCELL UP	158	46	0.000132678	0.025307
GSE33292 WT VS TCF1 KO DN3 THYMOCYTE UP	193	58	0.000135054	0.025307
GSE7460 TCONV VS TREG THYMUS DN	194	51	0.000154649	0.0279056
GSE17974 0H VS 48H IN VITRO ACT CD4 TCELL UP	182	51	0.00016223	0.0280108
GSE24142 EARLY THYMIC PROGENITOR VS DN2 THYMOCYTE UP	195	56	0.000166731	0.0280108
GSE13485 CTRL VS DAY1 YF17D VACCINE PBMC DN	167	42	0.000196279	0.0318757
GSE9509 LPS VS LPS AND IL10 STIM IL10 KO MACROPHAGE 10MIN UP	192	56	0.000212186	0.0320714
GSE16450 CTRL VS IFNA 6H STIM MATURE NEURON CELL LINE UP	192	54	0.000223038	0.0320714
GSE25123 WT VS PPARG KO MACROPHAGE ROSIGLITAZONE STIM UP	189	58	0.000205026	0.0320714
GSE40666 UNTREATED VS IFNA STIM STAT4 KO EFFECTOR CD8 TCELL 90MIN DN	188	54	0.000223815	0.0320714
GSE22886 NAIVE VS IGG IGA MEMORY BCELL UP	186	50	0.000234739	0.0326757
GSE36476 CTRL VS TSST ACT 72H MEMORY CD4 TCELL YOUNG UP	191	52	0.000250796	0.0330237
GSE23502 BM VS COLON TUMOR MYELOID DERIVED SUPPRESSOR CELL UP	196	56	0.000249623	0.0330237
GSE21774 CD62L POS CD56 DIM VS CD62L NEG CD56 DIM NK CELL UP	190	56	0.000286539	0.0357954
GSE22935 UNSTIM VS 24H MBOVIS BCG STIM MYD88 KO MACROPHAGE DN	192	51	0.000281961	0.0357954
GSE17301 ACD3 ACD28 VS ACD3 ACD28 AND IFNA5 STIM CD8 TCELL DN	194	51	0.000296819	0.0361525
GSE17974 CTRL VS ACT IL4 AND ANTI IL12 72H CD4 TCELL UP	186	50	0.000329571	0.0376171
GSE7852 TREG VS TCONV LN UP	189	55	0.000347449	0.0376171
GSE13522 CTRL VS T CRUZI Y STRAIN INF SKIN BALBC MOUSE DN	132	39	0.000341302	0.0376171
GSE21063 CTRL VS ANTI IGM STIM BCELL NFATC1 KO 16H UP	192	51	0.000345649	0.0376171
GSE26030 UNSTIM VS RESTIM TH1 DAY5 POST POLARIZATION UP	189	54	0.000316794	0.0376171
KAECH DAY8 EFF VS DAY15 EFF CD8 TCELL DN	191	53	0.000370282	0.0392177
GSE7219 UNSTIM VS LPS AND ANTI CD40 STIM DC DN	170	48	0.000389014	0.040325
GSE17974 IL4 AND ANTI IL12 VS UNTREATED 6H ACT CD4 TCELL UP	176	47	0.000432534	0.0437321
GSE36476 CTRL VS TSST ACT 16H MEMORY CD4 TCELL YOUNG UP	189	51	0.000439834	0.0437321
GSE26495 NAIVE VS PD1LOW CD8 TCELL DN	192	58	0.000452598	0.0441011
GSE17974 0H VS 12H IN VITRO ACT CD4 TCELL UP	187	49	0.000462715	0.0442029
GSE35825 IFNA VS IFNG STIM MACROPHAGE UP	159	42	0.000484575	0.0454009
GSE24574 BCL6 HIGH TFH VS TFH CD4 TCELL UP	182	48	0.000501298	0.0460816
GSE10325 LUPUS BCELL VS LUPUS MYELOID DN	191	52	0.00052731	0.0467614
GSE40068 CXCR5POS BCL6POS TFH VS CXCR5NEG BCL6NEG CD4 TCELL DN	192	57	0.000527889	0.0467614

## Sheet: CD4nv - CD4CM_hyper
	N	DE	P.DE	FDR
GSE11057 NAIVE VS MEMORY CD4 TCELL DN	186	139	5.94416e-07	0.00153851
GSE12366 NAIVE VS MEMORY BCELL DN	184	136	6.31574e-07	0.00153851
GSE4984 LPS VS VEHICLE CTRL TREATED DC DN	189	143	3.21942e-06	0.00522835
GSE19825 NAIVE VS IL2RALOW DAY3 EFF CD8 TCELL UP	188	135	7.88853e-06	0.00960823
GSE21379 TFH VS NON TFH CD4 TCELL DN	184	133	1.19104e-05	0.0116055
GSE26495 NAIVE VS PD1LOW CD8 TCELL DN	192	141	1.65196e-05	0.0134139
GSE11057 NAIVE VS EFF MEMORY CD4 TCELL DN	191	133	4.41166e-05	0.0203041
GSE11057 NAIVE VS CENT MEMORY CD4 TCELL DN	193	139	4.58426e-05	0.0203041
GSE26495 NAIVE VS PD1HIGH CD8 TCELL DN	192	138	3.60705e-05	0.0203041
GSE3565 DUSP1 VS WT SPLENOCYTES UP	155	112	4.57278e-05	0.0203041
GSE40666 UNTREATED VS IFNA STIM EFFECTOR CD8 TCELL 90MIN UP	195	140	4.28709e-05	0.0203041
GSE7852 TREG VS TCONV LN DN	193	138	5.77116e-05	0.0234309
GSE19825 NAIVE VS DAY3 EFF CD8 TCELL UP	185	129	7.64372e-05	0.0286463
GSE19825 NAIVE VS IL2RAHIGH DAY3 EFF CD8 TCELL UP	190	131	8.9715e-05	0.0308751
GSE22886 DAY1 VS DAY7 MONOCYTE IN CULTURE UP	187	131	0.000120408	0.0308751
GSE3565 DUSP1 VS WT SPLENOCYTES POST LPS INJECTION DN	147	106	9.54816e-05	0.0308751
GSE3720 UNSTIM VS LPS STIM VD1 GAMMADELTA TCELL DN	137	98	0.000116047	0.0308751
GSE6259 FLT3L INDUCED 33D1 POS DC VS CD4 TCELL UP	167	118	0.000110086	0.0308751
GSE40273 XBP1 KO VS WT TREG DN	194	139	0.000102058	0.0308751
GSE22886 NAIVE CD4 TCELL VS NEUTROPHIL DN	184	123	0.000141054	0.0343608
GSE3720 UNSTIM VS LPS STIM VD2 GAMMADELTA TCELL DN	144	104	0.000177263	0.041125
GSE40274 CTRL VS FOXP3 AND EOS TRANSDUCED ACTIVATED CD4 TCELL UP	165	117	0.000223143	0.0494161

## Sheet: CD4nv - CD4CM_hypo
	N	DE	P.DE	FDR
GSE11057 NAIVE VS CENT MEMORY CD4 TCELL UP	185	82	1.57673e-18	7.68181e-15
GSE11057 NAIVE VS EFF MEMORY CD4 TCELL UP	185	84	2.20185e-17	5.36372e-14
GSE11057 NAIVE VS MEMORY CD4 TCELL UP	181	79	5.27097e-16	8.56006e-13
GSE11057 EFF MEM VS CENT MEM CD4 TCELL DN	176	77	2.67614e-14	3.25953e-11
GSE22886 NAIVE CD8 TCELL VS MONOCYTE UP	181	72	5.80693e-13	4.28194e-10
GSE22886 NAIVE CD4 TCELL VS MONOCYTE UP	180	74	6.01919e-13	4.28194e-10
GSE40068 CXCR5POS BCL6POS TFH VS CXCR5NEG BCL6NEG CD4 TCELL DN	192	80	6.15221e-13	4.28194e-10
GSE17974 0H VS 24H IN VITRO ACT CD4 TCELL UP	182	68	1.94325e-12	1.05194e-09
GSE15330 LYMPHOID MULTIPOTENT VS MEGAKARYOCYTE ERYTHROID PROGENITOR IKAROS KO UP	159	69	1.75262e-12	1.05194e-09
GSE16450 IMMATURE VS MATURE NEURON CELL LINE UP	182	74	2.90727e-12	1.41642e-09
GSE7219 UNSTIM VS LPS AND ANTI CD40 STIM DC DN	170	67	6.11872e-12	2.71003e-09
GSE29618 MONOCYTE VS PDC DAY7 FLU VACCINE DN	180	71	9.85938e-12	4.00291e-09
GSE15330 HSC VS MEGAKARYOCYTE ERYTHROID PROGENITOR UP	159	68	1.17425e-11	4.40072e-09
GSE22886 NAIVE TCELL VS MONOCYTE UP	186	71	3.30235e-11	1.14922e-08
GSE26495 NAIVE VS PD1HIGH CD8 TCELL UP	177	68	3.99245e-11	1.27301e-08
GSE29618 BCELL VS PDC DN	187	71	4.18064e-11	1.27301e-08
GSE10325 CD4 TCELL VS MYELOID UP	189	70	1.48531e-10	4.25673e-08
GSE39110 UNTREATED VS IL2 TREATED CD8 TCELL DAY6 POST IMMUNIZATION DN	194	74	2.05039e-10	5.54973e-08
GSE1460 INTRATHYMIC T PROGENITOR VS CD4 THYMOCYTE DN	191	70	4.40271e-10	1.12895e-07
GSE13738 TCR VS BYSTANDER ACTIVATED CD4 TCELL UP	190	70	6.11939e-10	1.49068e-07
GSE29618 PDC VS MDC UP	180	67	1.66316e-09	3.85854e-07
GSE36476 CTRL VS TSST ACT 72H MEMORY CD4 TCELL YOUNG UP	191	66	1.90493e-09	4.21856e-07
GSE17974 CTRL VS ACT IL4 AND ANTI IL12 12H CD4 TCELL UP	180	61	2.34133e-09	4.56278e-07
GSE13522 CTRL VS T CRUZI Y STRAIN INF SKIN IFNAR KO UP	197	67	2.22513e-09	4.56278e-07
GSE26290 CTRL VS AKT INHIBITOR TREATED ANTI CD3 AND IL2 STIM CD8 TCELL DN	189	68	2.332e-09	4.56278e-07
GSE26495 NAIVE VS PD1LOW CD8 TCELL UP	185	64	3.73769e-09	7.00386e-07
GSE10325 LUPUS CD4 TCELL VS LUPUS MYELOID UP	184	66	4.7656e-09	8.40361e-07
GSE17974 CTRL VS ACT IL4 AND ANTI IL12 24H CD4 TCELL UP	183	65	4.82966e-09	8.40361e-07
GSE25677 MPL VS R848 STIM BCELL DN	174	66	5.0401e-09	8.46736e-07
GSE18893 TCONV VS TREG 2H TNF STIM DN	188	63	5.47087e-09	8.88469e-07
GSE10325 CD4 TCELL VS BCELL UP	184	67	6.29072e-09	9.47282e-07
GSE3565 CTRL VS LPS INJECTED DUSP1 KO SPLENOCYTES DN	162	63	6.38333e-09	9.47282e-07
GSE14699 NAIVE VS ACT CD8 TCELL DN	167	64	6.41632e-09	9.47282e-07
GSE16450 CTRL VS IFNA 6H STIM IMMATURE NEURON CELL LINE DN	183	62	8.2984e-09	1.18911e-06
GSE15735 CTRL VS HDAC INHIBITOR TREATED CD4 TCELL 12H DN	195	69	9.29234e-09	1.29349e-06
GSE43863 NAIVE VS MEMORY TFH CD4 TCELL D150 LCMV UP	188	63	1.02718e-08	1.39012e-06
GSE17974 IL4 AND ANTI IL12 VS UNTREATED 12H ACT CD4 TCELL UP	183	64	1.26298e-08	1.64459e-06
GSE29618 MONOCYTE VS PDC DN	175	63	1.28272e-08	1.64459e-06
GSE10325 LUPUS CD4 TCELL VS LUPUS BCELL UP	188	68	1.37109e-08	1.71281e-06
GSE21063 CTRL VS ANTI IGM STIM BCELL NFATC1 KO 3H DN	176	62	1.42477e-08	1.73537e-06
GSE26495 NAIVE VS PD1LOW CD8 TCELL DN	192	71	1.57643e-08	1.85047e-06
GSE32986 UNSTIM VS GMCSF STIM DC UP	186	66	1.59523e-08	1.85047e-06
GSE2405 0H VS 12H A PHAGOCYTOPHILUM STIM NEUTROPHIL UP	193	67	1.6365e-08	1.85419e-06
GSE36476 CTRL VS TSST ACT 40H MEMORY CD4 TCELL YOUNG UP	193	64	1.93543e-08	2.14305e-06
GSE40666 NAIVE VS EFFECTOR CD8 TCELL UP	186	69	2.19317e-08	2.37447e-06
GSE20727 H2O2 VS ROS INHIBITOR TREATED DC UP	189	65	2.26689e-08	2.40093e-06
GSE5542 UNTREATED VS IFNA TREATED EPITHELIAL CELLS 24H DN	183	60	2.80586e-08	2.73403e-06
GSE13522 CTRL VS T CRUZI Y STRAIN INF SKIN BALBC MOUSE DN	132	49	2.67094e-08	2.73403e-06
GSE14415 ACT TCONV VS ACT NATURAL TREG UP	165	61	2.77884e-08	2.73403e-06
GSE15330 HSC VS MEGAKARYOCYTE ERYTHROID PROGENITOR DN	161	59	2.75862e-08	2.73403e-06
GSE1460 INTRATHYMIC T PROGENITOR VS NAIVE CD4 TCELL ADULT BLOOD DN	185	62	3.54332e-08	3.35806e-06
GSE15735 2H VS 12H HDAC INHIBITOR TREATED CD4 TCELL UP	192	67	3.58414e-08	3.35806e-06
GSE24210 CTRL VS IL35 TREATED TCONV CD4 TCELL UP	196	69	4.01839e-08	3.69388e-06
GOLDRATH NAIVE VS MEMORY CD8 TCELL UP	195	68	4.19939e-08	3.78878e-06
GSE40666 UNTREATED VS IFNA STIM STAT1 KO CD8 TCELL 90MIN DN	191	63	4.48116e-08	3.96949e-06
GSE29618 BCELL VS PDC UP	178	60	4.60408e-08	3.98593e-06
GSE22601 IMMATURE CD4 SINGLE POSITIVE VS CD8 SINGLE POSITIVE THYMOCYTE UP	194	60	4.66334e-08	3.98593e-06
GSE25088 CTRL VS IL4 STIM MACROPHAGE UP	187	67	5.15734e-08	4.33217e-06
GSE36078 WT VS IL1R KO LUNG DC AFTER AD5 INF DN	193	65	6.62666e-08	5.47205e-06
GSE557 WT VS CIITA KO DC DN	192	65	7.36019e-08	5.8785e-06
GSE25123 WT VS PPARG KO MACROPHAGE ROSIGLITAZONE STIM UP	189	68	7.2531e-08	5.8785e-06
GSE1460 DP VS CD4 THYMOCYTE DN	192	64	7.90317e-08	6.21036e-06
GSE22886 NAIVE CD4 TCELL VS DC UP	184	61	9.569e-08	7.40003e-06
GSE21670 UNTREATED VS IL6 TREATED CD4 TCELL DN	193	66	1.05366e-07	8.02095e-06
GSE24634 TREG VS TCONV POST DAY5 IL4 CONVERSION DN	186	62	1.08546e-07	8.13592e-06
GSE7219 UNSTIM VS LPS AND ANTI CD40 STIM NIK NFKB2 KO DC UP	174	63	1.23255e-07	9.09849e-06
GSE9988 ANTI TREM1 VS LPS MONOCYTE UP	192	61	1.31707e-07	9.57724e-06
GSE7831 UNSTIM VS INFLUENZA STIM PDC 1H DN	196	64	1.44138e-07	1.0032e-05
GSE16450 CTRL VS IFNA 12H STIM IMMATURE NEURON CELL LINE UP	185	72	1.43843e-07	1.0032e-05
GSE21670 UNTREATED VS IL6 TREATED STAT3 KO CD4 TCELL UP	187	61	1.40736e-07	1.0032e-05
GSE21670 IL6 VS TGFB AND IL6 TREATED CD4 TCELL UP	190	58	1.50706e-07	1.03414e-05
GSE7219 WT VS NIK NFKB2 KO DC DN	161	56	1.73455e-07	1.17372e-05
GSE29618 BCELL VS PDC DAY7 FLU VACCINE DN	188	63	1.77923e-07	1.18745e-05
GSE6269 E COLI VS STAPH AUREUS INF PBMC UP	140	51	1.84127e-07	1.21225e-05
GSE17974 0H VS 48H IN VITRO ACT CD4 TCELL UP	182	59	2.34492e-07	1.47777e-05
GSE17974 CTRL VS ACT IL4 AND ANTI IL12 6H CD4 TCELL UP	182	59	2.27941e-07	1.47777e-05
GSE22886 NAIVE BCELL VS BLOOD PLASMA CELL UP	188	64	2.36186e-07	1.47777e-05
GSE19888 CTRL VS A3R INHIBITOR TREATED MAST CELL DN	188	59	2.36588e-07	1.47777e-05
GSE6674 PL2 3 VS ANTI IGM AND CPG STIM BCELL DN	192	64	3.06347e-07	1.88927e-05
GSE32986 GMCSF VS GMCSF AND CURDLAN LOWDOSE STIM DC DN	180	61	3.20405e-07	1.95126e-05
GSE7219 UNSTIM VS LPS AND ANTI CD40 STIM DC UP	168	60	3.33135e-07	1.98826e-05
GSE16697 CD4 TCELL VS TFH CD4 TCELL DN	194	63	3.34641e-07	1.98826e-05
GSE29949 MICROGLIA BRAIN VS CD8 POS DC SPLEEN UP	187	60	3.39071e-07	1.99031e-05
GSE45739 UNSTIM VS ACD3 ACD28 STIM WT CD4 TCELL UP	184	65	3.85581e-07	2.23637e-05
GSE40666 UNTREATED VS IFNA STIM STAT4 KO EFFECTOR CD8 TCELL 90MIN DN	188	62	4.08296e-07	2.34025e-05
GSE24210 RESTING TREG VS TCONV UP	195	64	4.21161e-07	2.38593e-05
GSE41867 NAIVE VS DAY8 LCMV CLONE13 EFFECTOR CD8 TCELL UP	193	59	4.3004e-07	2.40822e-05
GSE9988 ANTI TREM1 VS CTRL TREATED MONOCYTES UP	189	58	4.69776e-07	2.60085e-05
GSE40274 XBP1 VS FOXP3 AND XBP1 TRANSDUCED ACTIVATED CD4 TCELL UP	192	60	4.80905e-07	2.63255e-05
GSE17974 CTRL VS ACT IL4 AND ANTI IL12 48H CD4 TCELL UP	173	54	4.88338e-07	2.64354e-05
GSE7219 UNSTIM VS LPS AND ANTI CD40 STIM NIK NFKB2 KO DC DN	189	62	5.00745e-07	2.68091e-05
GSE2935 UV INACTIVATED VS LIVE SENDAI VIRUS INF MACROPHAGE UP	164	59	5.73192e-07	3.03543e-05
GSE12366 GC VS NAIVE BCELL DN	189	59	6.29738e-07	3.29901e-05
GSE32986 UNSTIM VS CURDLAN HIGHDOSE STIM DC DN	191	61	6.46669e-07	3.33458e-05
GSE40274 LEF1 VS FOXP3 AND LEF1 TRANSDUCED ACTIVATED CD4 TCELL DN	192	61	6.50216e-07	3.33458e-05
GSE13411 SWITCHED MEMORY BCELL VS PLASMA CELL UP	184	59	6.57964e-07	3.33917e-05
GSE10325 CD4 TCELL VS MYELOID DN	186	61	6.8688e-07	3.44998e-05
GSE13547 WT VS ZFX KO BCELL UP	156	55	7.66901e-07	3.81259e-05
GSE11057 NAIVE CD4 VS PBMC CD4 TCELL UP	185	57	8.09754e-07	3.98497e-05
GSE30962 ACUTE VS CHRONIC LCMV PRIMARY INF CD8 TCELL UP	193	62	8.82761e-07	4.23381e-05
GSE6259 BCELL VS CD8 TCELL UP	181	62	8.71602e-07	4.23381e-05
GSE26488 WT VS VP16 TRANSGENIC HDAC7 KO DOUBLE POSITIVE THYMOCYTE DN	161	55	8.86388e-07	4.23381e-05
GSE17974 0H VS 12H IN VITRO ACT CD4 TCELL UP	187	57	9.06112e-07	4.26247e-05
GSE14415 FOXP3 KO NATURAL TREG VS TCONV DN	167	55	9.09887e-07	4.26247e-05
GSE29618 BCELL VS PDC DAY7 FLU VACCINE UP	177	56	9.85367e-07	4.56717e-05
GSE9988 ANTI TREM1 VS LOW LPS MONOCYTE UP	193	58	9.93678e-07	4.56717e-05
GSE2770 IL12 AND TGFB VS IL4 TREATED ACT CD4 TCELL 48H UP	191	62	1.01398e-06	4.61693e-05
GSE13547 CTRL VS ANTI IGM STIM ZFX KO BCELL 12H DN	153	56	1.05705e-06	4.76849e-05
GSE13738 RESTING VS BYSTANDER ACTIVATED CD4 TCELL UP	179	56	1.16208e-06	5.10061e-05
GSE13946 CTRL VS DSS COLITIS GD TCELL FROM COLON DN	164	54	1.14674e-06	5.10061e-05
GSE39556 UNTREATED VS 3H POLYIC INJ MOUSE CD8A DC DN	194	62	1.15475e-06	5.10061e-05
GSE21670 STAT3 KO VS WT CD4 TCELL TGFB IL6 TREATED DN	191	61	1.22744e-06	5.33937e-05
GSE11057 CD4 EFF MEM VS PBMC DN	191	60	1.34602e-06	5.80339e-05
GSE25087 TREG VS TCONV ADULT DN	190	58	1.36435e-06	5.83079e-05
GSE26156 DOUBLE POSITIVE VS CD4 SINGLE POSITIVE THYMOCYTE UP	188	58	1.40612e-06	5.95704e-05
GSE45739 UNSTIM VS ACD3 ACD28 STIM NRAS KO CD4 TCELL UP	183	60	1.44049e-06	6.05007e-05
GSE36476 CTRL VS TSST ACT 16H MEMORY CD4 TCELL OLD UP	184	59	1.55492e-06	6.47485e-05
GSE6259 33D1 POS VS DEC205 POS SPLENIC DC DN	188	61	1.57998e-06	6.52343e-05
GSE7852 TREG VS TCONV DN	194	63	1.80043e-06	7.37117e-05
GSE29618 PDC VS MDC DAY7 FLU VACCINE UP	178	59	1.95475e-06	7.9318e-05
GSE40273 EOS KO VS WT TREG DN	198	63	1.96992e-06	7.9318e-05
GSE21033 1H VS 24H POLYIC STIM DC UP	159	56	1.99613e-06	7.97144e-05
GSE43863 DAY6 EFF VS DAY150 MEM LY6C INT CXCR5POS CD4 TCELL DN	188	57	2.01707e-06	7.98955e-05
GSE32901 TH1 VS TH17 ENRICHED CD4 TCELL UP	168	57	2.07078e-06	8.13614e-05
GSE14000 4H VS 16H LPS DC UP	184	57	2.15895e-06	8.41472e-05
GSE7852 TREG VS TCONV LN DN	193	63	2.19349e-06	8.48148e-05
GSE22886 TH1 VS TH2 48H ACT DN	191	58	2.23303e-06	8.56638e-05
GSE13547 2H VS 12 H ANTI IGM STIM ZFX KO BCELL UP	161	52	2.25459e-06	8.58154e-05
GSE32986 UNSTIM VS GMCSF AND CURDLAN HIGHDOSE STIM DC DN	186	60	2.27505e-06	8.59227e-05
GSE36476 CTRL VS TSST ACT 16H MEMORY CD4 TCELL YOUNG UP	189	58	2.34336e-06	8.73749e-05
GSE5679 RARA AGONIST AM580 VS AM580 AND ROSIGLITAZONE TREATED DC DN	193	59	2.34937e-06	8.73749e-05
GSE38304 MYC NEG VS POS GC BCELL UP	191	61	2.44042e-06	9.00737e-05
GSE3565 CTRL VS LPS INJECTED SPLENOCYTES DN	169	54	2.82816e-06	0.00010226
GSE18893 TCONV VS TREG 2H CULTURE DN	194	57	2.7986e-06	0.00010226
GSE21670 TGFB VS IL6 TREATED STAT3 KO CD4 TCELL DN	193	61	2.83356e-06	0.00010226
GSE37301 MULTIPOTENT PROGENITOR VS CD4 TCELL UP	163	53	2.95323e-06	0.000105795
GSE17974 0.5H VS 72H IL4 AND ANTI IL12 ACT CD4 TCELL UP	189	56	3.27147e-06	0.000115497
GSE6259 33D1 POS DC VS CD4 TCELL DN	172	55	3.25344e-06	0.000115497
GSE22601 IMMATURE CD4 SINGLE POSITIVE VS DOUBLE POSITIVE THYMOCYTE DN	196	61	3.37716e-06	0.000117663
GSE5542 UNTREATED VS IFNA AND IFNG TREATED EPITHELIAL CELLS 6H UP	184	56	3.38113e-06	0.000117663
GSE25123 CTRL VS IL4 AND ROSIGLITAZONE STIM PPARG KO MACROPHAGE DN	195	61	3.79916e-06	0.000131273
GSE29164 DAY3 VS DAY7 UNTREATED MELANOMA UP	186	57	3.83046e-06	0.000131423
GSE24142 ADULT VS FETAL DN2 THYMOCYTE UP	192	58	3.97346e-06	0.000135376
GSE17580 TREG VS TEFF S MANSONI INF DN	193	56	4.0192e-06	0.000135983
GSE21033 3H VS 24H POLYIC STIM DC UP	164	59	4.06735e-06	0.000136663
GSE9988 LOW LPS VS ANTI TREM1 AND LPS MONOCYTE DN	190	56	4.11246e-06	0.000136884
GSE5679 PPARG LIGAND ROSIGLITAZONE VS RARA AGONIST AM580 TREATED DC DN	195	59	4.21442e-06	0.000136884
GSE28726 NAIVE VS ACTIVATED CD4 TCELL UP	192	58	4.20152e-06	0.000136884
GSE40666 WT VS STAT4 KO CD8 TCELL WITH IFNA STIM 90MIN UP	192	61	4.17375e-06	0.000136884
GSE40225 WT VS RIP B7X DIABETIC MOUSE PANCREATIC CD8 TCELL UP	190	58	4.18071e-06	0.000136884
GSE32986 UNSTIM VS GMCSF AND CURDLAN LOWDOSE STIM DC DN	194	61	4.30007e-06	0.000138741
GSE14415 INDUCED TREG VS FOXP3 KO INDUCED TREG UP	162	52	4.5089e-06	0.000144486
GSE40273 XBP1 KO VS WT TREG DN	194	64	4.53741e-06	0.000144486
GSE17974 IL4 AND ANTI IL12 VS UNTREATED 48H ACT CD4 TCELL UP	184	55	4.78415e-06	0.000151184
GSE37605 FOXP3 FUSION GFP VS IRES GFP TREG NOD DN	162	56	4.80983e-06	0.000151184
GSE17301 ACD3 ACD28 VS ACD3 ACD28 AND IFNA2 STIM CD8 TCELL DN	193	58	4.87134e-06	0.000152136
GSE11386 NAIVE VS MEMORY BCELL DN	151	52	4.9883e-06	0.000154796
GSE24634 TEFF VS TCONV DAY5 IN CULTURE DN	187	58	5.04363e-06	0.000155523
GSE4590 LARGE PRE BCELL VS VPREB POS LARGE PRE BCELL DN	174	59	5.32885e-06	0.000163284
GSE22886 DAY0 VS DAY1 MONOCYTE IN CULTURE UP	196	57	5.48389e-06	0.000165947
GSE14699 NAIVE VS DELETIONAL TOLERANCE CD8 TCELL DN	195	61	5.45665e-06	0.000165947
GSE41867 NAIVE VS DAY30 LCMV CLONE13 EXHAUSTED CD8 TCELL DN	192	56	5.68556e-06	0.000170988
GSE7852 LN VS THYMUS TREG UP	191	61	5.81401e-06	0.000172719
GSE22601 IMMATURE CD4 SINGLE POSITIVE VS CD8 SINGLE POSITIVE THYMOCYTE DN	194	55	5.79142e-06	0.000172719
GSE21033 1H VS 12H POLYIC STIM DC UP	172	59	6.04424e-06	0.00017847
GSE1460 INTRATHYMIC T PROGENITOR VS DP THYMOCYTE DN	183	57	6.65177e-06	0.000195226
GSE22601 DOUBLE POSITIVE VS CD8 SINGLE POSITIVE THYMOCYTE UP	198	59	6.77833e-06	0.000197749
GSE22611 NOD2 TRANSDUCED VS CTRL HEK293T STIMULATED WITH MDP 2H UP	173	54	7.36266e-06	0.000213517
GSE26488 CTRL VS PEPTIDE INJECTION OT2 THYMOCYTE DN	178	58	7.86929e-06	0.000226859
GSE20727 H2O2 VS ROS INHIBITOR TREATED DC DN	188	56	8.0479e-06	0.000230643
GSE25123 WT VS PPARG KO MACROPHAGE UP	187	54	8.13926e-06	0.000231898
GSE7460 CTRL VS TGFB TREATED ACT TREG DN	193	60	8.19307e-06	0.000232073
GSE8621 UNSTIM VS LPS PRIMED AND LPS STIM MACROPHAGE DN	193	62	8.43447e-06	0.00023753
GSE16385 IFNG TNF VS UNSTIM MACROPHAGE ROSIGLITAZONE TREATED DN	185	55	8.71011e-06	0.000243883
GSE23984 CTRL VS HYPOCALEMIC VITAMIND ANALOG TCELL DN	190	60	8.85338e-06	0.000246478
GSE3982 EOSINOPHIL VS CENT MEMORY CD4 TCELL UP	187	55	9.31597e-06	0.000256426
GSE369 SOCS3 KO VS WT LIVER POST IL6 INJECTION DN	187	54	9.26907e-06	0.000256426
GSE22886 NAIVE CD8 TCELL VS DC UP	184	53	9.95413e-06	0.00027093
GSE27241 CTRL VS DIGOXIN TREATED CD4 TCELL IN TH17 POLARIZING CONDITIONS DN	183	55	9.9531e-06	0.00027093
GSE29618 MONOCYTE VS MDC DAY7 FLU VACCINE UP	192	55	1.08535e-05	0.000293767
GSE21033 CTRL VS POLYIC STIM DC 24H UP	150	50	1.11173e-05	0.000299247
GSE13485 DAY7 VS DAY21 YF17D VACCINE PBMC UP	192	59	1.15693e-05	0.00030345
GSE31082 CD4 VS CD8 SP THYMOCYTE UP	186	60	1.16128e-05	0.00030345
GSE7460 FOXP3 MUT VS WT ACT WITH TGFB TCONV DN	193	64	1.16472e-05	0.00030345
GSE7831 UNSTIM VS CPG STIM PDC 1H DN	190	55	1.14883e-05	0.00030345
GSE40274 CTRL VS FOXP3 TRANSDUCED ACTIVATED CD4 TCELL DN	194	57	1.14937e-05	0.00030345
GSE41867 NAIVE VS DAY6 LCMV ARMSTRONG EFFECTOR CD8 TCELL UP	189	55	1.14519e-05	0.00030345
GSE39820 TGFBETA3 IL6 VS TGFBETA3 IL6 IL23A TREATED CD4 TCELL UP	192	58	1.18974e-05	0.000308319
GSE16385 ROSIGLITAZONE IL4 VS IL4 ALONE STIM MACROPHAGE 12H DN	190	59	1.23891e-05	0.000319363
GSE4590 LARGE PRE BCELL VS VPREB POS LARGE PRE BCELL UP	170	55	1.25238e-05	0.000321136
GSE39556 CD8A DC VS NK CELL MOUSE 3H POST POLYIC INJ DN	193	58	1.27737e-05	0.00032583
GSE21670 UNTREATED VS TGFB IL6 TREATED STAT3 KO CD4 TCELL UP	192	54	1.33358e-05	0.000338232
GSE17301 IFNA2 VS IFNA2 AND ACD3 ACD28 STIM CD8 TCELL DN	189	59	1.33988e-05	0.000338232
GSE46606 IRF4MID VS WT CD40L IL2 IL5 DAY1 STIMULATED BCELL UP	193	56	1.35166e-05	0.000339447
GSE30962 ACUTE VS CHRONIC LCMV SECONDARY INF CD8 TCELL UP	196	59	1.3615e-05	0.000340166
GSE14699 NAIVE VS DELETIONAL TOLERANCE CD8 TCELL UP	146	51	1.36958e-05	0.000340439
GSE39820 TGFBETA1 IL6 VS TGFBETA1 IL6 IL23A TREATED CD4 TCELL UP	195	60	1.37903e-05	0.000341046
GSE17974 0H VS 6H IN VITRO ACT CD4 TCELL UP	178	54	1.46029e-05	0.000357918
GSE24142 ADULT VS FETAL EARLY THYMIC PROGENITOR UP	193	57	1.46194e-05	0.000357918
GSE24142 EARLY THYMIC PROGENITOR VS DN2 THYMOCYTE UP	195	59	1.47104e-05	0.000358344
GSE37301 CD4 TCELL VS GRANULOCYTE MONOCYTE PROGENITOR UP	158	53	1.49266e-05	0.000361803
GSE17580 TREG VS TEFF DN	198	58	1.50123e-05	0.00036208
GSE27241 WT CTRL VS DIGOXIN TREATED RORGT KO CD4 TCELL IN TH17 POLARIZING CONDITIONS UP	168	57	1.51212e-05	0.000362908
GSE3982 MAST CELL VS NEUTROPHIL DN	185	55	1.64267e-05	0.000392309
GSE40068 CXCR5POS BCL6POS TFH VS CXCR5NEG BCL6NEG CD4 TCELL UP	195	58	1.65442e-05	0.000393186
GSE36476 CTRL VS TSST ACT 40H MEMORY CD4 TCELL OLD UP	192	57	1.69097e-05	0.000399922
GSE24142 EARLY THYMIC PROGENITOR VS DN3 THYMOCYTE DN	194	59	1.80844e-05	0.00041757
GSE7460 CTRL VS TGFB TREATED ACT FOXP3 HET TCONV DN	194	55	1.80628e-05	0.00041757
GSE14415 FOXP3 KO NATURAL TREG VS TCONV UP	166	52	1.78955e-05	0.00041757
GSE40666 WT VS STAT1 KO CD8 TCELL UP	190	62	1.79375e-05	0.00041757
GSE43863 NAIVE VS MEMORY LY6C INT CXCR5POS CD4 TCELL D150 LCMV UP	185	56	1.78274e-05	0.00041757
GSE7852 TREG VS TCONV FAT UP	192	58	1.84293e-05	0.000423526
GSE23568 ID3 TRANSDUCED VS ID3 KO CD8 TCELL UP	198	58	1.91662e-05	0.000438394
GSE22045 TREG VS TCONV DN	176	50	1.94573e-05	0.000442972
GSE24142 EARLY THYMIC PROGENITOR VS DN2 THYMOCYTE ADULT UP	193	60	1.97993e-05	0.000445256
GSE29618 BCELL VS MDC DAY7 FLU VACCINE UP	177	54	1.98318e-05	0.000445256
GSE5455 HEALTHY VS TUMOR BEARING MOUSE SPLEEN MONOCYTE DN	190	55	1.98222e-05	0.000445256
GSE26495 NAIVE VS PD1HIGH CD8 TCELL DN	192	60	2.00039e-05	0.00044706
GSE17186 CD21LOW VS CD21HIGH TRANSITIONAL BCELL UP	195	59	2.02118e-05	0.000449642
GSE24142 EARLY THYMIC PROGENITOR VS DN3 THYMOCYTE ADULT UP	196	61	2.03224e-05	0.000450048
GSE24142 DN2 VS DN3 THYMOCYTE DN	194	62	2.05831e-05	0.000453759
GSE1460 CD4 THYMOCYTE VS NAIVE CD4 TCELL ADULT BLOOD UP	192	54	2.1708e-05	0.000469279
GSE3982 BASOPHIL VS CENT MEMORY CD4 TCELL UP	194	53	2.19704e-05	0.000469279
GSE7460 CD8 TCELL VS CD4 TCELL ACT UP	187	54	2.17448e-05	0.000469279
GSE9988 ANTI TREM1 VS VEHICLE TREATED MONOCYTES DN	193	59	2.2221e-05	0.000469279
GSE411 WT VS SOCS3 KO MACROPHAGE IL6 STIM 400MIN UP	191	56	2.19213e-05	0.000469279
GSE22601 DOUBLE NEGATIVE VS CD4 SINGLE POSITIVE THYMOCYTE UP	197	56	2.22503e-05	0.000469279
GSE3565 DUSP1 VS WT SPLENOCYTES DN	175	54	2.22309e-05	0.000469279
GSE6259 CD4 TCELL VS CD8 TCELL DN	170	52	2.21999e-05	0.000469279
GSE36009 WT VS NLRP10 KO DC UP	193	55	2.17767e-05	0.000469279
GSE39556 UNTREATED VS 3H POLYIC INJ MOUSE NK CELL DN	195	61	2.2015e-05	0.000469279
GSE7460 CD8 TCELL VS TREG ACT UP	192	57	2.24902e-05	0.000472294
GSE32255 WT UNSTIM VS JMJD2D KNOCKDOWN 4H LPS STIM DC UP	168	54	2.32192e-05	0.000485511
GSE19923 E2A KO VS E2A AND HEB KO DP THYMOCYTE DN	194	52	2.36141e-05	0.000491657
GSE10325 BCELL VS MYELOID DN	190	53	2.41632e-05	0.000498894
GSE41867 DAY6 EFFECTOR VS DAY30 MEMORY CD8 TCELL LCMV ARMSTRONG DN	195	58	2.42018e-05	0.000498894
GSE43863 TH1 VS TFH EFFECTOR CD4 TCELL DN	189	58	2.42688e-05	0.000498894
GSE39556 CD8A DC VS NK CELL DN	189	60	2.52093e-05	0.000516048
GSE3982 MEMORY CD4 TCELL VS BCELL DN	184	53	2.58689e-05	0.000527337
GSE15735 CTRL VS HDAC INHIBITOR TREATED CD4 TCELL 2H DN	192	53	2.61483e-05	0.00053081
GSE10239 NAIVE VS KLRG1HIGH EFF CD8 TCELL UP	196	55	2.62709e-05	0.000531087
GSE40274 FOXP3 VS FOXP3 AND XBP1 TRANSDUCED ACTIVATED CD4 TCELL DN	155	47	2.7321e-05	0.000550032
GSE21546 WT VS SAP1A KO AND ELK1 KO DP THYMOCYTES DN	193	63	2.79118e-05	0.000559614
GSE24726 WT VS E2 2 KO PDC DAY6 POST DELETION DN	187	56	2.82114e-05	0.000563303
GSE17186 NAIVE VS CD21LOW TRANSITIONAL BCELL CORD BLOOD UP	189	57	2.84421e-05	0.000565592
GSE10240 CTRL VS IL22 STIM PRIMARY BRONCHIAL EPITHELIAL CELLS UP	193	62	2.89849e-05	0.000574042
GSE10325 LUPUS BCELL VS LUPUS MYELOID DN	191	56	2.92519e-05	0.000574659
GSE8921 UNSTIM VS TLR1 2 STIM MONOCYTE 24H UP	190	55	2.92438e-05	0.000574659
GSE22886 UNSTIM VS STIM MEMORY TCELL UP	188	56	2.981e-05	0.000582869
GSE411 UNSTIM VS 100MIN IL6 STIM SOCS3 KO MACROPHAGE UP	191	55	2.99091e-05	0.000582869
GSE17301 ACD3 ACD28 VS ACD3 ACD28 AND IFNA5 STIM CD8 TCELL DN	194	54	3.04498e-05	0.000591042
GSE21360 NAIVE VS SECONDARY MEMORY CD8 TCELL UP	177	53	3.18696e-05	0.000616146
GSE24142 ADULT VS FETAL DN3 THYMOCYTE UP	189	56	3.21459e-05	0.000616201
GSE24634 TREG VS TCONV POST DAY7 IL4 CONVERSION DN	191	55	3.22589e-05	0.000616201
GSE16450 IMMATURE VS MATURE NEURON CELL LINE 12H IFNA STIM UP	192	58	3.20227e-05	0.000616201
GSE40273 GATA1 KO VS WT TREG DN	193	59	3.23784e-05	0.000616201
GSE22886 NAIVE CD4 TCELL VS 12H ACT TH2 UP	192	59	3.25367e-05	0.000616806
GSE9509 10MIN VS 30MIN LPS STIM IL10 KO MACROPHAGE DN	182	57	3.34204e-05	0.000631101
GSE7460 TREG VS TCONV ACT UP	191	54	3.39999e-05	0.000639566
GSE24292 WT VS PPARG KO MACROPHAGE DN	191	53	3.43478e-05	0.000643624
GSE2128 C57BL6 VS NOD CD4CD8 DP THYMOCYTE UP	189	55	3.49392e-05	0.000652199
GSE29618 BCELL VS MDC UP	175	53	3.54668e-05	0.000659519
GSE3920 UNTREATED VS IFNG TREATED FIBROBLAST DN	170	54	3.65527e-05	0.000677129
GSE29618 MONOCYTE VS PDC UP	191	53	3.73535e-05	0.000686848
GSE5099 CLASSICAL M1 VS ALTERNATIVE M2 MACROPHAGE UP	186	51	3.74236e-05	0.000686848
GSE35685 CD34POS CD38NEG VS CD34POS CD10POS BONE MARROW DN	192	52	3.76413e-05	0.000686848
GSE20727 CTRL VS H2O2 TREATED DC UP	192	59	3.76172e-05	0.000686848
GSE8384 CTRL VS B ABORTUS 4H MAC CELL LINE UP	190	54	3.91309e-05	0.000711365
GSE13485 DAY3 VS DAY21 YF17D VACCINE PBMC UP	187	58	4.05287e-05	0.000723282
GSE29618 BCELL VS MDC DAY7 FLU VACCINE DN	192	55	4.00382e-05	0.000723282
GSE5099 DAY3 VS DAY7 MCSF TREATED MACROPHAGE UP	178	47	4.03446e-05	0.000723282
GSE16385 ROSIGLITAZONE IL4 VS IFNG TNF STIM MACROPHAGE UP	192	56	4.03854e-05	0.000723282
GSE46606 UNSTIM VS CD40L IL2 IL5 DAY1 STIMULATED BCELL UP	193	56	4.01739e-05	0.000723282
GSE21360 SECONDARY VS QUATERNARY MEMORY CD8 TCELL UP	179	50	4.12798e-05	0.000733997
GSE6092 IFNG VS IFNG AND B BURGDORFERI INF ENDOTHELIAL CELL UP	174	55	4.1906e-05	0.000739731
GSE19198 CTRL VS IL21 TREATED TCELL 6H DN	189	58	4.18365e-05	0.000739731
GSE43863 LY6C INT CXCR5POS VS LY6C LOW CXCR5NEG EFFECTOR CD4 TCELL UP	189	57	4.2798e-05	0.000752751
GSE14000 UNSTIM VS 16H LPS DC TRANSLATED RNA UP	193	57	4.31049e-05	0.000754114
GSE16266 CTRL VS LPS STIM MEF UP	193	60	4.31851e-05	0.000754114
GSE45365 NK CELL VS CD11B DC MCMV INFECTION DN	186	54	4.34634e-05	0.000756263
GSE14350 IL2RB KO VS WT TREG DN	190	57	4.44207e-05	0.000770169
GSE2770 IL12 AND TGFB VS IL4 TREATED ACT CD4 TCELL 2H DN	191	53	4.46335e-05	0.000771114
GSE19198 6H VS 24H IL21 TREATED TCELL DN	188	57	4.55423e-05	0.000784036
GSE23505 UNTREATED VS 4DAY IL6 IL1 IL23 TREATED CD4 TCELL DN	194	53	4.60809e-05	0.000790515
GSE369 PRE VS POST IL6 INJECTION IFNG WT LIVER DN	196	56	4.7303e-05	0.000806594
GSE32986 CURDLAN LOWDOSE VS GMCSF AND CURDLAN LOWDOSE STIM DC UP	193	55	4.73493e-05	0.000806594
GSE21927 C26GM VS 4T1 TUMOR MONOCYTE BALBC DN	182	54	4.7819e-05	0.000811756
GSE17301 IFNA2 VS IFNA2 AND ACD3 ACD28 STIM CD8 TCELL UP	194	56	4.82065e-05	0.000815493
GSE7764 IL15 TREATED VS CTRL NK CELL 24H DN	194	58	5.00551e-05	0.00084197
GSE27896 HDAC6 KO VS WT TREG UP	171	57	5.01173e-05	0.00084197
GSE32986 CURDLAN LOWDOSE VS CURDLAN HIGHDOSE STIM DC UP	194	56	5.11131e-05	0.00085575
GSE17974 IL4 AND ANTI IL12 VS UNTREATED 2H ACT CD4 TCELL UP	188	48	5.20982e-05	0.000869256
GSE21670 UNTREATED VS TGFB TREATED CD4 TCELL DN	189	55	5.29942e-05	0.000881187
GOLDRATH NAIVE VS EFF CD8 TCELL UP	194	57	5.33025e-05	0.000883299
GSE23568 ID3 KO VS WT CD8 TCELL DN	192	56	5.45762e-05	0.000898295
GSE34515 CD16 NEG MONOCYTE VS DC UP	189	53	5.44654e-05	0.000898295
GSE29618 MONOCYTE VS PDC DAY7 FLU VACCINE UP	191	55	5.65633e-05	0.000927866
GSE3982 DC VS TH1 UP	192	55	5.69136e-05	0.00093048
GSE43863 DAY6 EFF VS DAY150 MEM TH1 CD4 TCELL UP	189	55	5.77682e-05	0.000941294
GSE33162 UNTREATED VS 4H LPS STIM HDAC3 HET MACROPHAGE DN	194	59	5.83389e-05	0.000947423
GSE22886 TCELL VS BCELL NAIVE UP	194	52	6.01993e-05	0.000958467
GSE24634 TREG VS TCONV POST DAY3 IL4 CONVERSION DN	191	54	5.95085e-05	0.000958467
GSE5542 UNTREATED VS IFNA TREATED EPITHELIAL CELLS 6H DN	188	54	5.97917e-05	0.000958467
GSE7768 OVA ALONE VS OVA WITH LPS IMMUNIZED MOUSE WHOLE SPLEEN 6H DN	163	46	5.92261e-05	0.000958467
GSE19941 LPS VS LPS AND IL10 STIM IL10 KO NFKBP50 KO MACROPHAGE UP	193	54	5.99718e-05	0.000958467
GSE34156 TLR1 TLR2 LIGAND VS NOD2 AND TLR1 TLR2 LIGAND 24H TREATED MONOCYTE UP	179	50	6.01193e-05	0.000958467
GSE29618 BCELL VS MONOCYTE DAY7 FLU VACCINE UP	177	52	6.08752e-05	0.000966072
GSE17974 CTRL VS ACT IL4 AND ANTI IL12 4H CD4 TCELL UP	183	54	6.19711e-05	0.000980271
GSE40666 NAIVE VS EFFECTOR CD8 TCELL WITH IFNA STIM 90MIN DN	190	55	6.28843e-05	0.000991496
GSE22886 CD8 TCELL VS BCELL NAIVE UP	193	54	6.33785e-05	0.000996065
GSE10239 NAIVE VS DAY4.5 EFF CD8 TCELL UP	196	57	6.44079e-05	0.00100603
GSE3982 EOSINOPHIL VS DC UP	189	53	6.44256e-05	0.00100603
GSE22886 NAIVE TCELL VS DC UP	191	51	6.47331e-05	0.0010076
GSE3720 UNSTIM VS LPS STIM VD1 GAMMADELTA TCELL UP	195	56	6.53471e-05	0.00101098
GSE5503 MLN DC VS PLN DC ACTIVATED ALLOGENIC TCELL DN	193	60	6.53648e-05	0.00101098
GSE17974 CTRL VS ACT IL4 AND ANTI IL12 72H CD4 TCELL UP	186	52	6.68862e-05	0.00103123
GSE29618 MONOCYTE VS MDC UP	191	52	6.89286e-05	0.00105375
GSE2770 UNTREATED VS ACT CD4 TCELL 2H UP	192	56	6.92121e-05	0.00105375
GSE5142 HTERT TRANSDUCED VS CTRL CD8 TCELL LATE PASSAGE CLONE DN	192	57	6.92042e-05	0.00105375
GSE33425 CD161 HIGH VS NEG CD8 TCELL DN	191	51	6.85852e-05	0.00105375
GSE2128 C57BL6 VS NOD CD4CD8 DP THYMOCYTE DN	195	56	7.23821e-05	0.00109859
GSE7460 CTRL VS TGFB TREATED ACT TCONV DN	193	54	7.29261e-05	0.0011005
GSE45739 UNSTIM VS ACD3 ACD28 STIM WT CD4 TCELL DN	189	53	7.29598e-05	0.0011005
GSE7764 NKCELL VS SPLENOCYTE DN	193	52	7.38999e-05	0.00111124
GSE22886 DC VS MONOCYTE DN	189	53	7.4876e-05	0.00112245
GSE9509 LPS VS LPS AND IL10 STIM IL10 KO MACROPHAGE 30MIN DN	186	53	7.55917e-05	0.0011297
GSE36888 STAT5 AB KNOCKIN VS WT TCELL IL2 TREATED 2H UP	192	53	7.6714e-05	0.00114297
GSE41978 ID2 KO AND BIM KO VS BIM KO KLRG1 LOW EFFECTOR CD8 TCELL DN	188	56	7.73874e-05	0.00114949
GSE23308 CTRL VS CORTICOSTERONE TREATED MACROPHAGE MINERALCORTICOID REC KO DN	187	51	7.81906e-05	0.00115645
GSE40274 CTRL VS EOS TRANSDUCED ACTIVATED CD4 TCELL DN	141	43	7.83309e-05	0.00115645
GOLDRATH EFF VS MEMORY CD8 TCELL DN	195	52	7.86782e-05	0.00115807
GSE4590 SMALL VS VPREB POS LARGE PRE BCELL UP	157	48	8.1517e-05	0.00119624
GSE27291 0H VS 7D STIM GAMMADELTA TCELL DN	181	51	8.17664e-05	0.00119629
GSE25087 TREG VS TCONV ADULT UP	195	54	8.24236e-05	0.00119876
GSE45739 UNSTIM VS ACD3 ACD28 STIM NRAS KO CD4 TCELL DN	185	55	8.2427e-05	0.00119876
GSE13522 WT VS IFNAR KO SKING T CRUZI Y STRAIN INF UP	196	58	8.29721e-05	0.00119975
GSE15735 2H VS 12H HDAC INHIBITOR TREATED CD4 TCELL DN	192	55	8.29877e-05	0.00119975
GSE22229 RENAL TRANSPLANT VS HEALTHY PBMC DN	192	58	8.64826e-05	0.00124658
GSE32255 WT VS JMJD2D KNOCKDOWN 4H LPS STIM DC UP	146	47	8.73656e-05	0.00125559
GSE9988 LOW LPS VS ANTI TREM1 AND LPS MONOCYTE UP	190	52	8.83204e-05	0.00126558
GSE23568 CTRL TRANSDUCED VS WT CD8 TCELL DN	195	54	8.97923e-05	0.0012829
GSE40274 FOXP3 VS FOXP3 AND SATB1 TRANSDUCED ACTIVATED CD4 TCELL DN	173	50	9.0843e-05	0.00129411
GSE30083 SP2 VS SP4 THYMOCYTE DN	195	55	9.34793e-05	0.00132779
GSE23502 BM VS COLON TUMOR MYELOID DERIVED SUPPRESSOR CELL UP	196	57	9.59635e-05	0.00135911
GSE21670 STAT3 KO VS WT CD4 TCELL IL6 TREATED DN	189	55	9.62747e-05	0.00135957
GSE24634 NAIVE CD4 TCELL VS DAY7 IL4 CONV TREG UP	194	56	9.6686e-05	0.00136143
GSE5542 UNTREATED VS IFNG TREATED EPITHELIAL CELLS 24H DN	188	54	9.81946e-05	0.00137869
GSE22886 NAIVE TCELL VS NKCELL DN	191	57	9.88152e-05	0.00137945
GSE33425 CD8 ALPHAALPHA VS ALPHABETA CD161 HIGH TCELL UP	191	55	9.86097e-05	0.00137945
GSE10239 KLRG1INT VS KLRG1HIGH EFF CD8 TCELL DN	196	53	0.000100334	0.00139665
GSE27786 BCELL VS CD4 TCELL DN	190	51	0.000100883	0.00140029
GSE9650 EFFECTOR VS MEMORY CD8 TCELL DN	196	54	0.000101242	0.00140128
GSE9960 HEALTHY VS GRAM NEG SEPSIS PBMC UP	194	53	0.000108639	0.00149229
GSE40274 CTRL VS FOXP3 AND LEF1 TRANSDUCED ACTIVATED CD4 TCELL UP	158	46	0.000108737	0.00149229
GSE40274 FOXP3 VS FOXP3 AND GATA1 TRANSDUCED ACTIVATED CD4 TCELL DN	194	56	0.000108135	0.00149229
GOLDRATH NAIVE VS MEMORY CD8 TCELL DN	188	50	0.000109384	0.00149697
GSE5542 UNTREATED VS IFNG TREATED EPITHELIAL CELLS 6H UP	187	53	0.000110588	0.00150921
GSE12845 IGD POS BLOOD VS DARKZONE GC TONSIL BCELL UP	185	52	0.000111576	0.00151843
GSE22886 IGM MEMORY BCELL VS BM PLASMA CELL UP	190	54	0.000112051	0.00152065
GSE17721 PAM3CSK4 VS GADIQUIMOD 4H BMDC DN	191	51	0.000113255	0.00152756
GSE24142 EARLY THYMIC PROGENITOR VS DN3 THYMOCYTE UP	193	56	0.000113501	0.00152756
GSE16451 CTRL VS WEST EQUINE ENC VIRUS IMMATURE NEURON CELL LINE UP	192	55	0.000113059	0.00152756
GSE3982 CENT MEMORY CD4 TCELL VS NKCELL DN	187	52	0.000113954	0.00152943
GSE9988 LPS VS LPS AND ANTI TREM1 MONOCYTE DN	185	51	0.000118384	0.00158452
GSE33162 UNTREATED VS 4H LPS STIM HDAC3 HET MACROPHAGE UP	196	56	0.000121724	0.00162477
GSE1791 CTRL VS NEUROMEDINU IN T CELL LINE 6H UP	183	52	0.000124114	0.00164927
GSE6259 BCELL VS CD8 TCELL DN	187	51	0.000124237	0.00164927
GSE32901 TH17 EMRICHED VS TH17 NEG CD4 TCELL DN	166	48	0.000128342	0.00169914
GSE19888 ADENOSINE A3R INH PRETREAT AND ACT BY A3R VS A3R INH AND TCELL MEMBRANES ACT MAST CELL UP	185	51	0.000131355	0.00173431
GSE13306 LAMINA PROPRIA VS SPLEEN TREG UP	192	54	0.000133177	0.00175361
GSE7852 LN VS FAT TCONV UP	194	50	0.000135493	0.00177452
GSE8685 IL15 ACT IL2 STARVED VS IL21 ACT IL2 STARVED CD4 TCELL DN	151	43	0.000135159	0.00177452
GSE36888 UNTREATED VS IL2 TREATED TCELL 6H UP	183	50	0.00013766	0.00179807
GSE24574 BCL6 HIGH TFH VS TFH CD4 TCELL DN	192	53	0.000138445	0.00180349
GSE13306 RA VS UNTREATED MEM CD4 TCELL UP	194	57	0.000141135	0.00182603
GSE29618 BCELL VS MONOCYTE UP	175	49	0.000141442	0.00182603
GSE31082 DN VS CD8 SP THYMOCYTE DN	196	58	0.000142035	0.00182603
GSE14415 NATURAL TREG VS TCONV UP	152	44	0.00014205	0.00182603
GSE35825 UNTREATED VS IFNG STIM MACROPHAGE DN	173	56	0.000141885	0.00182603
GSE42724 NAIVE BCELL VS PLASMABLAST DN	194	54	0.00014255	0.00182764
GSE17186 BLOOD VS CORD BLOOD CD21LOW TRANSITIONAL BCELL UP	195	58	0.000143002	0.00182862
GSE8921 UNSTIM 0H VS TLR1 2 STIM MONOCYTE 6H DN	190	53	0.000143552	0.00183085
GSE24634 TEFF VS TCONV DAY3 IN CULTURE DN	183	49	0.000144795	0.00183732
GSE7460 TCONV VS TREG LN UP	193	55	0.000144813	0.00183732
GSE4535 BM DERIVED DC VS FOLLICULAR DC UP	193	52	0.000145889	0.00184616
GSE22432 CDC VS COMMON DC PROGENITOR UP	188	57	0.000146995	0.00185533
GSE28726 NAIVE CD4 TCELL VS NAIVE VA24NEG NKTCELL DN	188	51	0.00015081	0.00189857
GSE7852 LN VS FAT TCONV DN	185	52	0.000152715	0.0019176
GSE3400 UNTREATED VS IFNB TREATED MEF UP	186	49	0.000156256	0.00195702
GSE26669 CD4 VS CD8 TCELL IN MLR COSTIM BLOCK DN	194	54	0.000157537	0.00196333
GSE42088 UNINF VS LEISHMANIA INF DC 24H UP	190	55	0.000157566	0.00196333
GSE34156 NOD2 LIGAND VS TLR1 TLR2 LIGAND 6H TREATED MONOCYTE DN	178	49	0.000158014	0.00196388
GSE28726 ACT CD4 TCELL VS ACT NKTCELL DN	191	53	0.00015964	0.00197905
GSE7568 IL4 VS IL4 AND TGFB TREATED MACROPHAGE 24H UP	161	47	0.000160497	0.00198462
GSE30971 CTRL VS LPS STIM MACROPHAGE WBP7 HET 2H DN	191	49	0.000161219	0.00198851
GSE13411 PLASMA CELL VS MEMORY BCELL DN	183	53	0.000162587	0.00199527
GSE15330 HSC VS GRANULOCYTE MONOCYTE PROGENITOR IKAROS KO UP	184	52	0.000162442	0.00199527
GSE26669 CD4 VS CD8 TCELL IN MLR COSTIM BLOCK UP	194	54	0.000164738	0.00200151
GSE23502 BM VS COLON TUMOR HDC KO MYELOID DERIVED SUPPRESSOR CELL DN	197	55	0.000164709	0.00200151
GSE37532 WT VS PPARG KO LN TREG UP	166	47	0.00016369	0.00200151
GSE40068 BCL6 POS VS NEG CXCR5 POS TFH DN	191	53	0.00016427	0.00200151
GSE12366 GC VS MEMORY BCELL DN	189	51	0.000165862	0.00201015
GSE22886 NAIVE VS IGM MEMORY BCELL UP	183	53	0.000166375	0.00201137
GSE12366 PLASMA CELL VS NAIVE BCELL DN	186	51	0.000169826	0.002048
GSE24634 NAIVE CD4 TCELL VS DAY5 IL4 CONV TREG UP	195	53	0.000171181	0.00205925
GSE11961 UNSTIM VS ANTI IGM AND CD40 STIM 6H FOLLICULAR BCELL DN	191	49	0.000172937	0.00207525
GSE17186 BLOOD VS CORD BLOOD CD21HIGH TRANSITIONAL BCELL DN	192	54	0.000179021	0.00214297
GSE11057 CD4 CENT MEM VS PBMC DN	182	55	0.000181363	0.00216569
GSE9988 LOW LPS VS CTRL TREATED MONOCYTE UP	183	42	0.000182613	0.00217529
GSE14415 INDUCED TREG VS TCONV DN	157	45	0.00018715	0.00222389
GSE39110 DAY3 VS DAY6 POST IMMUNIZATION CD8 TCELL WITH IL2 TREATMENT DN	192	53	0.000191779	0.00227335
GSE7460 CD8 TCELL VS CD4 TCELL ACT DN	196	54	0.000192971	0.00227933
GSE7852 THYMUS VS FAT TREG DN	193	53	0.000193504	0.00227933
GSE40274 FOXP3 VS FOXP3 AND PBX1 TRANSDUCED ACTIVATED CD4 TCELL DN	194	55	0.000193687	0.00227933
GSE16755 CTRL VS IFNA TREATED MAC UP	187	52	0.000195492	0.00229503
GSE7219 WT VS NIK NFKB2 KO DC UP	179	49	0.000197164	0.00230909
GSE3920 IFNA VS IFNG TREATED FIBROBLAST DN	181	54	0.000197661	0.00230936
GSE7852 THYMUS VS FAT TCONV DN	192	55	0.000198696	0.0023159
GSE15624 3H VS 6H HALOFUGINONE TREATED CD4 TCELL UP	168	49	0.000200093	0.00232662
GSE32164 RESTING DIFFERENTIATED VS CMYC INHIBITED MACROPHAGE UP	190	52	0.000202927	0.00235396
GSE3691 IFN PRODUCING KILLER DC VS PLASMACYTOID DC SPLEEN UP	189	52	0.000203601	0.00235616
GSE29164 UNTREATED VS CD8 TCELL AND IL12 TREATED MELANOMA DAY7 UP	189	50	0.000205076	0.0023676
GSE8685 IL2 STARVED VS IL21 ACT IL2 STARVED CD4 TCELL UP	190	51	0.000205632	0.00236842
GSE17974 2.5H VS 72H IL4 AND ANTI IL12 ACT CD4 TCELL UP	192	50	0.000218397	0.00250951
GSE29618 PDC VS MDC DAY7 FLU VACCINE DN	188	50	0.000221466	0.00253879
GSE21063 WT VS NFATC1 KO 16H ANTI IGM STIM BCELL UP	190	53	0.000225259	0.0025762
GSE19923 E2A KO VS HEB AND E2A KO DP THYMOCYTE UP	193	52	0.000225918	0.00257769
GSE21063 CTRL VS ANTI IGM STIM BCELL 3H UP	178	49	0.000229105	0.00260794
GSE7460 CTRL VS TGFB TREATED ACT CD8 TCELL DN	193	56	0.000231269	0.00262152
GSE21360 NAIVE VS PRIMARY MEMORY CD8 TCELL DN	175	52	0.000231373	0.00262152
GSE36476 YOUNG VS OLD DONOR MEMORY CD4 TCELL 40H TSST ACT DN	185	51	0.000234651	0.00264635
GSE2770 IL12 AND TGFB ACT VS ACT CD4 TCELL 6H UP	189	54	0.000234332	0.00264635
GSE24634 NAIVE CD4 TCELL VS DAY3 IL4 CONV TREG UP	190	52	0.000238716	0.00268597
GSE37301 PRO BCELL VS CD4 TCELL UP	161	48	0.000249359	0.00279925
GSE7768 OVA WITH LPS VS OVA WITH MPL IMMUNIZED MOUSE WHOLE SPLEEN 6H DN	163	45	0.000251383	0.0028098
GSE41867 DAY8 EFFECTOR VS DAY30 EXHAUSTED CD8 TCELL LCMV CLONE13 DN	193	54	0.000251451	0.0028098
GSE17721 0.5H VS 4H CPG BMDC DN	196	54	0.00025592	0.00285318
GSE27786 LSK VS NKCELL DN	194	52	0.000258924	0.00287247
GSE3982 NEUTROPHIL VS TH2 UP	194	53	0.000259585	0.00287247
GSE27241 CTRL VS DIGOXIN TREATED RORGT KO CD4 TCELL IN TH17 POLARIZING CONDITIONS UP	187	49	0.000260008	0.00287247
GSE26030 UNSTIM VS RESTIM TH1 DAY5 POST POLARIZATION UP	189	54	0.000259755	0.00287247
GSE28726 ACT CD4 TCELL VS ACT VA24NEG NKTCELL DN	194	55	0.000261258	0.00287975
GSE42021 TCONV PLN VS TREG PRECURSORS THYMUS DN	194	49	0.000265655	0.0029216
GSE19825 CD24LOW VS IL2RA HIGH DAY3 EFF CD8 TCELL UP	188	54	0.000271687	0.00298121
KAECH NAIVE VS DAY15 EFF CD8 TCELL UP	191	54	0.000276449	0.00302666
GSE35825 IFNA VS IFNG STIM MACROPHAGE DN	190	54	0.000279208	0.00305
GSE21360 PRIMARY VS TERTIARY MEMORY CD8 TCELL DN	190	48	0.000280864	0.00306123
GSE7764 IL15 NK CELL 24H VS SPLENOCYTE DN	192	51	0.000281627	0.0030627
GSE3720 UNSTIM VS LPS STIM VD1 GAMMADELTA TCELL DN	137	40	0.000283024	0.00306445
GSE32986 GMCSF VS GMCSF AND CURDLAN HIGHDOSE STIM DC DN	189	54	0.000283047	0.00306445
GSE16697 CD4 TCELL VS TFH CD4 TCELL UP	189	51	0.000286523	0.00309521
GSE11057 CD4 CENT MEM VS PBMC UP	192	55	0.000292093	0.00314426
GSE25088 CTRL VS IL4 AND ROSIGLITAZONE STIM MACROPHAGE UP	179	48	0.000292354	0.00314426
GSE2770 IL12 VS IL4 TREATED ACT CD4 TCELL 48H DN	194	54	0.000298169	0.0031927
GSE29164 CD8 TCELL VS CD8 TCELL AND IL12 TREATED MELANOMA DAY3 DN	191	53	0.000297735	0.0031927
GSE2770 TGFB AND IL4 VS IL12 TREATED ACT CD4 TCELL 48H DN	190	51	0.00029911	0.00319575
GSE40274 FOXP3 VS FOXP3 AND LEF1 TRANSDUCED ACTIVATED CD4 TCELL UP	197	49	0.000300676	0.00320545
GSE10325 CD4 TCELL VS BCELL DN	175	50	0.000302658	0.00321951
GSE12845 IGD NEG BLOOD VS NAIVE TONSIL BCELL DN	190	53	0.000303976	0.00321951
GSE7852 LN VS FAT TREG DN	188	55	0.000303517	0.00321951
GSE24634 IL4 VS CTRL TREATED NAIVE CD4 TCELL DAY3 DN	186	47	0.000307682	0.00325168
GSE26928 NAIVE VS CENT MEMORY CD4 TCELL UP	180	47	0.000310384	0.00327314
GSE20715 WT VS TLR4 KO LUNG UP	187	50	0.00031915	0.00335832
GSE26030 UNSTIM VS RESTIM TH1 DAY15 POST POLARIZATION DN	197	55	0.000320071	0.00336075
GSE40274 FOXP3 VS FOXP3 AND EOS TRANSDUCED ACTIVATED CD4 TCELL UP	195	53	0.000320995	0.00336319
GSE21360 NAIVE VS PRIMARY MEMORY CD8 TCELL UP	170	48	0.000324179	0.00338927
GSE5542 UNTREATED VS IFNG TREATED EPITHELIAL CELLS 24H UP	191	57	0.00032591	0.00340007
GSE22886 NAIVE CD8 TCELL VS NKCELL DN	189	54	0.000329498	0.00343016
GSE14308 TH2 VS TH1 DN	193	52	0.000335869	0.00348902
GSE37301 HEMATOPOIETIC STEM CELL VS RAG2 KO NK CELL UP	163	48	0.00033909	0.003515
GSE9988 ANTI TREM1 VS VEHICLE TREATED MONOCYTES UP	185	47	0.000340859	0.00351836
GSE22432 UNTREATED VS TGFB1 TREATED COMMON DC PROGENITOR DN	192	50	0.000340528	0.00351836
GSE11057 CD4 EFF MEM VS PBMC UP	188	51	0.000346808	0.00354968
GSE29618 MONOCYTE VS MDC DAY7 FLU VACCINE DN	191	49	0.000346475	0.00354968
GSE24574 BCL6 HIGH VS LOW TFH CD4 TCELL UP	190	50	0.000346798	0.00354968
GSE37301 MULTIPOTENT PROGENITOR VS LYMPHOID PRIMED MPP DN	175	50	0.000344903	0.00354968
GSE10856 CTRL VS TNFRSF6B IN MACROPHAGE UP	179	50	0.000349243	0.00356711
GSE36888 STAT5 AB KNOCKIN VS WT TCELL IL2 TREATED 17H UP	193	48	0.000350162	0.00356901
GSE15271 CXCR4 POS VS NEG GC BCELL DN	171	49	0.000352051	0.00357332
GSE33425 CD161 HIGH VS INT CD8 TCELL UP	193	52	0.000351502	0.00357332
GSE22886 IGG IGA MEMORY BCELL VS BM PLASMA CELL UP	192	52	0.000353703	0.00358262
GSE14415 ACT VS CTRL NATURAL TREG DN	162	43	0.000356527	0.00359627
GSE12392 WT VS IFNAR KO CD8A NEG SPLEEN DC UP	190	54	0.000356289	0.00359627
GSE10325 BCELL VS MYELOID UP	182	50	0.000363804	0.00366184
GSE12003 MIR223 KO VS WT BM PROGENITOR 4D CULTURE UP	189	51	0.000364531	0.00366184
GSE34156 UNTREATED VS 24H NOD2 LIGAND TREATED MONOCYTE DN	187	49	0.000371418	0.00372335
GSE2770 TGFB AND IL4 VS IL12 TREATED ACT CD4 TCELL 2H DN	194	51	0.000373875	0.00374028
GSE5589 LPS AND IL10 VS LPS AND IL6 STIM IL6 KO MACROPHAGE 45MIN DN	192	51	0.00037776	0.0037714
GSE6269 FLU VS STAPH AUREUS INF PBMC UP	179	49	0.000382576	0.00380945
GSE30971 WBP7 HET VS KO MACROPHAGE 4H LPS STIM DN	191	50	0.000383134	0.00380945
GSE3565 DUSP1 VS WT SPLENOCYTES UP	155	45	0.000389502	0.00386488
GSE14350 TREG VS TEFF UP	191	52	0.000395306	0.0038934
GSE7831 UNSTIM VS CPG STIM PDC 1H UP	193	53	0.000393491	0.0038934
GSE36888 UNTREATED VS IL2 TREATED TCELL 2H UP	189	51	0.000395573	0.0038934
GSE36078 UNTREATED VS AD5 INF MOUSE LUNG DC DN	192	51	0.000394315	0.0038934
GSE7831 UNSTIM VS CPG STIM PDC 4H UP	195	52	0.000401218	0.00393307
GSE12003 MIR223 KO VS WT BM PROGENITOR 8D CULTURE DN	138	40	0.000400989	0.00393307
GSE15930 STIM VS STIM AND IFNAB 48H CD8 T CELL UP	189	48	0.000404178	0.00394515
GSE29617 CTRL VS DAY7 TIV FLU VACCINE PBMC 2008 UP	185	44	0.000404868	0.00394515
GSE2770 IL12 VS TGFB AND IL12 TREATED ACT CD4 TCELL 48H UP	193	53	0.00040488	0.00394515
GSE11864 CSF1 IFNG VS CSF1 PAM3CYS IN MAC UP	193	51	0.0004149	0.00403471
GSE7764 NKCELL VS SPLENOCYTE UP	193	53	0.00042138	0.00408956
GSE22886 NAIVE BCELL VS DC UP	174	46	0.000430826	0.00416465
GSE25677 MPL VS R848 STIM BCELL UP	169	50	0.000430665	0.00416465
GSE17974 0H VS 72H IN VITRO ACT CD4 TCELL UP	185	47	0.000432834	0.00417577
GSE9988 LPS VS VEHICLE TREATED MONOCYTE UP	185	42	0.000435088	0.00418923
GSE12366 NAIVE VS MEMORY BCELL UP	181	49	0.000436089	0.00419058
GSE15930 STIM VS STIM AND TRICHOSTATINA 48H CD8 T CELL UP	193	50	0.000441371	0.00423299
GSE7509 UNSTIM VS IFNA STIM IMMATURE DC DN	169	45	0.000442651	0.00423693
GSE41867 MEMORY VS EXHAUSTED CD8 TCELL DAY30 LCMV UP	191	47	0.00044528	0.00425373
GSE13485 CTRL VS DAY21 YF17D VACCINE PBMC UP	186	51	0.000452799	0.00431709
GSE3920 IFNA VS IFNB TREATED ENDOTHELIAL CELL UP	163	48	0.000456917	0.00434785
GSE10325 LUPUS CD4 TCELL VS LUPUS BCELL DN	174	49	0.000464972	0.00441588
GSE43863 DAY6 EFF VS DAY150 MEM LY6C INT CXCR5POS CD4 TCELL UP	191	55	0.000467755	0.00443366
GSE17721 LPS VS GARDIQUIMOD 16H BMDC DN	192	47	0.00047258	0.00445369
GSE14386 UNTREATED VS IFNA TREATED ACT PBMC MS PATIENT DN	152	41	0.00047261	0.00445369
GSE22935 UNSTIM VS 24H MBOVIS BCG STIM MYD88 KO MACROPHAGE DN	192	50	0.000472013	0.00445369
GSE26669 CTRL VS COSTIM BLOCK MLR CD4 TCELL DN	189	48	0.000478712	0.00450249
KAECH NAIVE VS DAY8 EFF CD8 TCELL UP	194	56	0.000506612	0.00472851
GSE24634 TREG VS TCONV POST DAY10 IL4 CONVERSION DN	195	52	0.000507206	0.00472851
GSE30083 SP1 VS SP3 THYMOCYTE DN	195	51	0.000506968	0.00472851
GSE21360 TERTIARY VS QUATERNARY MEMORY CD8 TCELL UP	181	52	0.000504262	0.00472851
GSE41867 DAY15 EFFECTOR VS DAY30 EXHAUSTED CD8 TCELL LCMV CLONE13 UP	197	51	0.000507597	0.00472851
GSE9988 ANTI TREM1 AND LPS VS VEHICLE TREATED MONOCYTES DN	196	50	0.000511807	0.00475863
GSE41867 DAY15 EFFECTOR VS DAY30 MEMORY CD8 TCELL LCMV ARMSTRONG UP	189	49	0.000519592	0.00482182
GSE29618 BCELL VS MDC DN	194	50	0.000529121	0.0048916
GSE3920 IFNA VS IFNG TREATED FIBROBLAST UP	169	52	0.000528691	0.0048916
GSE17721 0.5H VS 4H POLYIC BMDC DN	191	50	0.000536851	0.0049443
GSE30971 CTRL VS LPS STIM MACROPHAGE WBP7 KO 2H DN	191	47	0.000536561	0.0049443
GSE41867 NAIVE VS DAY6 LCMV EFFECTOR CD8 TCELL DN	196	55	0.000539008	0.0049548
GSE2770 TGFB AND IL4 ACT VS ACT CD4 TCELL 6H UP	191	48	0.000540562	0.00495973
GSE3982 EOSINOPHIL VS NKCELL UP	189	50	0.000543498	0.00496261
GSE37301 HEMATOPOIETIC STEM CELL VS GRAN MONO PROGENITOR DN	170	48	0.000543691	0.00496261
GSE45365 WT VS IFNAR KO CD11B DC UP	184	49	0.000543932	0.00496261
GSE13411 NAIVE BCELL VS PLASMA CELL UP	178	49	0.000545614	0.00496865
GSE2935 UV INACTIVATED VS LIVE SENDAI VIRUS INF MACROPHAGE DN	173	45	0.000551955	0.00501702
GSE37301 COMMON LYMPHOID PROGENITOR VS RAG2 KO NK CELL DN	189	52	0.000565082	0.00511876
GSE40274 LEF1 VS FOXP3 AND LEF1 TRANSDUCED ACTIVATED CD4 TCELL UP	191	53	0.000565249	0.00511876
GSE39916 B CELL SPLEEN VS PLASMA CELL BONE MARROW UP	191	53	0.000568085	0.0051349
GSE7852 TREG VS TCONV FAT DN	196	51	0.000575255	0.00519008
GSE37301 CD4 TCELL VS GRANULOCYTE MONOCYTE PROGENITOR DN	177	52	0.000577532	0.00520099
GSE42724 B1 BCELL VS PLASMABLAST DN	194	47	0.000579461	0.00520874
GSE27786 NKCELL VS NKTCELL UP	193	50	0.00058162	0.00521851
GSE24671 CTRL VS SENDAI VIRUS INFECTED MOUSE SPLENOCYTES UP	155	46	0.000585887	0.00524714
GSE11057 PBMC VS MEM CD4 TCELL DN	182	50	0.000590448	0.00527828
GSE20754 WT VS TCF1 KO MEMORY CD8 TCELL UP	199	49	0.00059229	0.00528505
GSE17721 POLYIC VS PAM3CSK4 8H BMDC UP	196	49	0.000601446	0.00535694
GSE20366 TREG VS TCONV UP	188	50	0.000602764	0.00535888
GSE19198 1H VS 24H IL21 TREATED TCELL DN	194	51	0.00060625	0.00538005
GSE16451 CTRL VS WEST EQUINE ENC VIRUS MATURE NEURON CELL LINE DN	192	52	0.000614231	0.00544097
GSE6259 33D1 POS VS DEC205 POS FLT3L INDUCED SPLENIC DC DN	168	49	0.00061845	0.0054684
GSE17721 12H VS 24H POLYIC BMDC DN	197	50	0.000619796	0.00547037
GSE9601 UNTREATED VS NFKB INHIBITOR TREATED HCMV INF MONOCYTE DN	168	48	0.000622635	0.0054855
GSE2770 UNTREATED VS TGFB AND IL4 TREATED ACT CD4 TCELL 2H DN	194	49	0.000628942	0.00553105
GSE36392 EOSINOPHIL VS NEUTROPHIL IL25 TREATED LUNG UP	194	52	0.000637843	0.00559923
GSE4590 SMALL VS LARGE PRE BCELL UP	167	45	0.000640311	0.00560071
GSE23568 ID3 TRANSDUCED VS ID3 KO CD8 TCELL DN	190	50	0.000639698	0.00560071
GSE6259 33D1 POS VS DEC205 POS SPLENIC DC UP	183	50	0.000647269	0.00565143
GSE3982 EFF MEMORY VS CENT MEMORY CD4 TCELL DN	185	50	0.000652539	0.00568724
GSE3039 NKT CELL VS B1 BCELL UP	192	49	0.000668076	0.00581226
GSE40277 EOS AND LEF1 TRANSDUCED VS GATA1 AND SATB1 TRANSDUCED CD4 TCELL DN	192	52	0.000682729	0.00592916
GSE24634 TEFF VS TCONV DAY7 IN CULTURE DN	193	51	0.000692451	0.00600289
GSE15735 CTRL VS HDAC INHIBITOR TREATED CD4 TCELL 2H UP	189	53	0.000693946	0.00600516
GSE30962 PRIMARY VS SECONDARY CHRONIC LCMV INF CD8 TCELL DN	190	48	0.000703441	0.00607069
GSE3039 CD4 TCELL VS NKT CELL UP	194	52	0.00070401	0.00607069
GSE30083 SP1 VS SP4 THYMOCYTE DN	199	55	0.00070729	0.00608819
GSE32423 CTRL VS IL7 IL4 MEMORY CD8 TCELL UP	189	49	0.000711508	0.00611369
GSE22886 NAIVE TCELL VS MONOCYTE DN	193	50	0.000718921	0.00616652
GSE4142 NAIVE BCELL VS PLASMA CELL UP	189	50	0.000720895	0.00617259
GSE3982 MEMORY CD4 TCELL VS TH1 UP	181	50	0.000724428	0.00619195
GSE37301 HEMATOPOIETIC STEM CELL VS LYMPHOID PRIMED MPP UP	170	47	0.000726292	0.00619701
GSE10273 HIGH VS LOW IL7 TREATED IRF4 8 NULL PRE BCELL DN	189	48	0.000728297	0.00620326
GSE17974 0H VS 4H IN VITRO ACT CD4 TCELL UP	176	48	0.000730964	0.00621511
GSE9988 ANTI TREM1 VS ANTI TREM1 AND LPS MONOCYTE DN	182	41	0.000751271	0.00637664
GSE37416 CTRL VS 6H F TULARENSIS LVS NEUTROPHIL UP	185	46	0.000754811	0.00638519
GSE5455 EX VIVO VS POST 24H INCUBATION MONOCYTES FROM TUMOR BEARING MOUSE DN	194	49	0.0007549	0.00638519
GSE22886 NAIVE CD8 TCELL VS MONOCYTE DN	192	51	0.000756867	0.00639074
GSE3982 DC VS BASOPHIL DN	184	45	0.000760971	0.0064032
GSE21670 UNTREATED VS TGFB TREATED STAT3 KO CD4 TCELL DN	193	52	0.000760336	0.0064032
GSE5679 PPARG LIGAND ROSIGLITAZONE VS ROSIGLITAZONE AND RARA AGONIST AM580 TREATED DC UP	190	48	0.000765629	0.00643128
GSE26030 UNSTIM VS RESTIM TH1 DAY5 POST POLARIZATION DN	195	50	0.000769167	0.00644988
GSE45881 CXCR6HI VS CXCR1LO COLONIC LAMINA PROPRIA DN	193	51	0.000771868	0.00646141
GSE13738 RESTING VS TCR ACTIVATED CD4 TCELL DN	195	52	0.000774784	0.00647469
GSE22886 NAIVE BCELL VS BM PLASMA CELL UP	192	50	0.000780375	0.0065087
GSE9960 GRAM NEG VS GRAM POS SEPSIS PBMC DN	194	49	0.000781525	0.0065087
GSE32423 IL7 VS IL7 IL4 MEMORY CD8 TCELL UP	194	51	0.000785119	0.00652747
GSE39820 CTRL VS IL1B IL6 CD4 TCELL DN	188	49	0.000791946	0.00657302
GSE19772 CTRL VS HCMV INF MONOCYTES UP	190	48	0.00079511	0.00658805
GSE17721 PAM3CSK4 VS GADIQUIMOD 8H BMDC DN	191	48	0.000803241	0.00664412
GSE9037 CTRL VS LPS 4H STIM IRAK4 KO BMDM UP	192	50	0.000807389	0.00665584
GSE21360 NAIVE VS SECONDARY MEMORY CD8 TCELL DN	167	48	0.00080679	0.00665584
GSE46606 IRF4 KO VS WT UNSTIM BCELL UP	194	51	0.000812755	0.00668875
GSE22886 IGM MEMORY BCELL VS BLOOD PLASMA CELL UP	189	51	0.000820587	0.00674182
GSE3565 CTRL VS LPS INJECTED DUSP1 KO SPLENOCYTES UP	174	47	0.000827747	0.0067892
GSE2770 TGFB AND IL4 VS IL4 TREATED ACT CD4 TCELL 48H DN	188	48	0.000834874	0.00683615
KAECH DAY15 EFF VS MEMORY CD8 TCELL DN	193	51	0.00083629	0.00683625
GSE30083 SP2 VS SP3 THYMOCYTE DN	195	51	0.000838487	0.00684273
GSE2770 UNTREATED VS ACT CD4 TCELL 48H DN	183	46	0.000852547	0.00694583
GSE19401 NAIVE VS IMMUNIZED MOUSE PLN FOLLICULAR DC DN	190	51	0.000855472	0.00695803
GSE1740 MCSF VS MCSF AND IFNG DAY2 DERIVED MACROPHAGE DN	191	48	0.00085879	0.00697338
GSE35825 IFNA VS IFNG STIM MACROPHAGE UP	159	41	0.00086184	0.0069865
GSE9988 LPS VS VEHICLE TREATED MONOCYTE DN	195	50	0.000866328	0.00699959
GSE30971 CTRL VS LPS STIM MACROPHAGE WBP7 HET 2H UP	179	47	0.000866282	0.00699959
GSE29618 BCELL VS MONOCYTE DAY7 FLU VACCINE DN	192	52	0.000870008	0.00701768
GSE20366 TREG VS NAIVE CD4 TCELL DEC205 CONVERSION UP	193	50	0.000879589	0.0070599
GSE27786 CD4 TCELL VS NKCELL DN	189	49	0.00087937	0.0070599
GSE4984 GALECTIN1 VS LPS STIM DC UP	155	42	0.000879359	0.0070599
GSE40274 GATA1 VS FOXP3 AND GATA1 TRANSDUCED ACTIVATED CD4 TCELL DN	193	52	0.000881311	0.00706208
GSE7219 WT VS NIK NFKB2 KO LPS AND ANTI CD40 STIM DC DN	197	50	0.000883545	0.00706836
GSE21678 WT VS FOXO1 FOXO3 KO TREG UP	174	45	0.000889942	0.00710786
GSE46606 UNSTIM VS CD40L IL2 IL5 DAY3 STIMULATED BCELL UP	190	49	0.00089445	0.00713218
GSE2770 IL12 VS TGFB AND IL12 TREATED ACT CD4 TCELL 48H DN	193	52	0.000901584	0.00717732
GSE37416 0H VS 12H F TULARENSIS LVS NEUTROPHIL UP	188	47	0.000906365	0.0072036
GSE1432 1H VS 24H IFNG MICROGLIA UP	195	54	0.000908115	0.00720576
GSE17580 UNINFECTED VS S MANSONI INF TEFF UP	197	53	0.000915187	0.00724916
GSE27859 MACROPHAGE VS CD11C INT F480 HI MACROPHAGE DN	179	47	0.00091656	0.00724916
GSE25123 CTRL VS IL4 STIM MACROPHAGE DN	188	51	0.000918868	0.00725563
GSE8515 IL1 VS IL6 4H STIM MAC UP	183	46	0.000927353	0.00731078
GSE13738 RESTING VS TCR ACTIVATED CD4 TCELL UP	178	44	0.000940555	0.00736972
GSE22886 CD4 TCELL VS BCELL NAIVE UP	190	50	0.00094088	0.00736972
GSE19198 CTRL VS IL21 TREATED TCELL 1H DN	193	50	0.000939544	0.00736972
GSE21670 TGFB VS IL6 TREATED STAT3 KO CD4 TCELL UP	194	52	0.000940614	0.00736972
GSE2128 C57BL6 VS NOD THYMOCYTE MIMETOPE NEGATIVE SELECTION DN	190	46	0.000947218	0.00740746
GSE33374 CD8 ALPHAALPHA VS ALPHABETA CD161 HIGH TCELL DN	196	49	0.000968966	0.00756539
GSE46606 DAY1 VS DAY3 CD40L IL2 IL5 STIMULATED IRF4MID BCELL DN	191	52	0.000999663	0.00779257
GSE43955 10H VS 60H ACT CD4 TCELL DN	190	50	0.00100272	0.00780391
GSE22140 GERMFREE VS SPF MOUSE CD4 TCELL DN	192	51	0.00100665	0.00782202
GSE17186 NAIVE VS CD21LOW TRANSITIONAL BCELL UP	194	49	0.00100918	0.0078292
GSE6674 ANTI IGM VS ANTI IGM AND CPG STIM BCELL UP	195	49	0.00101102	0.00783095
GSE3982 BCELL VS CENT MEMORY CD4 TCELL UP	186	48	0.00102678	0.00794043
GSE2405 HEAT KILLED LYSATE VS LIVE A PHAGOCYTOPHILUM STIM NEUTROPHIL 9H DN	189	46	0.00102899	0.00794492
GSE8921 3H VS 24H TLR1 2 STIM MONOCYTE UP	188	48	0.00104057	0.00802161
GSE369 IFNG KO VS WT LIVER UP	191	50	0.00104325	0.00802955
GSE20366 TREG VS NAIVE CD4 TCELL HOMEOSTATIC CONVERSION DN	190	54	0.00106301	0.00815787
GSE24671 CTRL VS SENDAI VIRUS INFECTED MOUSE SPLENOCYTES DN	188	53	0.00106327	0.00815787
GSE13411 IGM MEMORY BCELL VS PLASMA CELL UP	183	49	0.0011014	0.00843718
GSE26928 NAIVE VS EFF MEMORY CD4 TCELL UP	173	44	0.00110603	0.00844959
GSE17301 CTRL VS 48H IFNA2 STIM CD8 TCELL UP	193	50	0.00110649	0.00844959
GSE40274 FOXP3 VS FOXP3 AND IRF4 TRANSDUCED ACTIVATED CD4 TCELL UP	192	48	0.00111065	0.00846806
GSE39820 CTRL VS TGFBETA3 IL6 CD4 TCELL DN	192	50	0.00112381	0.00854169
GSE7852 TREG VS TCONV THYMUS DN	191	51	0.00112377	0.00854169
GSE21360 TERTIARY VS QUATERNARY MEMORY CD8 TCELL DN	168	45	0.00114966	0.00872452
GSE1460 CD4 THYMOCYTE VS NAIVE CD4 TCELL CORD BLOOD UP	196	48	0.00115727	0.00876863
GSE2706 2H VS 8H R848 AND LPS STIM DC UP	187	44	0.00116607	0.00882155
GSE3039 NKT CELL VS B2 BCELL UP	193	49	0.00117073	0.00884309
GSE17721 0.5H VS 24H CPG BMDC UP	193	45	0.00118499	0.00889564
GSE9988 LPS VS CTRL TREATED MONOCYTE UP	185	40	0.00118287	0.00889564
GSE37301 HEMATOPOIETIC STEM CELL VS GRAN MONO PROGENITOR UP	157	43	0.00118299	0.00889564
GSE40666 WT VS STAT4 KO CD8 TCELL WITH IFNA STIM 90MIN DN	194	50	0.00118422	0.00889564
GSE37416 12H VS 24H F TULARENSIS LVS NEUTROPHIL UP	192	53	0.00119623	0.00896618
GSE22886 NAIVE VS IGG IGA MEMORY BCELL UP	186	47	0.00120337	0.00900583
GSE22886 IGG IGA MEMORY BCELL VS BLOOD PLASMA CELL UP	191	52	0.00121012	0.00902862
GSE24726 WT VS E2 2 KO PDC UP	189	47	0.00120843	0.00902862
GSE32423 CTRL VS IL4 MEMORY CD8 TCELL UP	186	49	0.00121513	0.00905217
GSE35825 UNTREATED VS IFNG STIM MACROPHAGE UP	198	50	0.00121927	0.00906912
GSE27786 LIN NEG VS NKCELL DN	195	49	0.00122958	0.00913185
GSE22229 RENAL TRANSPLANT IMMUNOSUPP THERAPY VS HEALTHY PBMC DN	192	49	0.00123262	0.0091405
GSE17721 CTRL VS GARDIQUIMOD 8H BMDC DN	190	49	0.00123548	0.00914781
GSE8678 IL7R LOW VS HIGH EFF CD8 TCELL UP	191	51	0.00126139	0.0093255
GSE11961 GERMINAL CENTER BCELL DAY7 VS MEMORY BCELL DAY40 UP	192	51	0.00126951	0.00937126
GSE7460 FOXP3 MUT VS WT ACT TCONV DN	190	54	0.00127459	0.00939454
GSE40443 INDUCED VS TOTAL TREG DN	194	48	0.00128393	0.0094491
GSE3920 IFNA VS IFNB TREATED ENDOTHELIAL CELL DN	160	47	0.0012963	0.00952576
GSE41867 NAIVE VS DAY15 LCMV EFFECTOR CD8 TCELL DN	192	53	0.00129982	0.00953726
GSE22886 NAIVE BCELL VS DC DN	193	51	0.00130726	0.0095774
GSE15330 LYMPHOID MULTIPOTENT VS PRO BCELL DN	192	49	0.00131076	0.00958859
GSE10240 IL22 VS IL22 AND IL17 STIM PRIMARY BRONCHIAL EPITHELIAL CELLS DN	197	54	0.00133221	0.00973091
GSE22432 PDC VS TGFB1 TREATEDCOMMON DC PROGENITOR DN	189	52	0.00133618	0.00974529
GSE15733 BM VS SPLEEN MEMORY CD4 TCELL DN	187	46	0.00134396	0.00977933
GSE360 T GONDII VS B MALAYI LOW DOSE DC DN	190	48	0.00134687	0.00977933
GSE5455 HEALTHY VS TUMOR BEARING MOUSE SPLEEN MONOCYTE 24H INCUBATION DN	192	50	0.00134639	0.00977933
GSE35685 CD34POS CD38NEG VS CD34POS CD10NEG CD62LPOS BONE MARROW UP	185	48	0.00136121	0.00986877
GSE23568 CTRL VS ID3 TRANSDUCED CD8 TCELL UP	188	49	0.00137218	0.00993353
GSE9650 NAIVE VS MEMORY CD8 TCELL UP	192	50	0.00138097	0.00998232
GSE40274 CTRL VS FOXP3 AND GATA1 TRANSDUCED ACTIVATED CD4 TCELL UP	133	34	0.00139687	0.0100823
GSE15930 STIM VS STIM AND IL12 48H CD8 T CELL DN	196	48	0.00140507	0.0101265
GSE37532 WT VS PPARG KO LN TCONV UP	197	52	0.00142109	0.0102268
GSE4984 UNTREATED VS VEHICLE CTRL TREATED DC UP	148	42	0.00143134	0.0102853
GSE26343 WT VS NFAT5 KO MACROPHAGE LPS STIM UP	197	47	0.00143668	0.0102934
GSE36078 UNTREATED VS AD5 T425A HEXON INF MOUSE LUNG DC DN	187	45	0.00143601	0.0102934
GSE17301 IFNA2 VS IFNA5 STIM ACD3 ACD28 ACT CD8 TCELL UP	188	50	0.00144261	0.0103207
GSE32986 CURDLAN HIGHDOSE VS GMCSF AND CURDLAN HIGHDOSE STIM DC UP	193	49	0.00145096	0.0103652
GSE32901 NAIVE VS TH1 CD4 TCELL DN	159	38	0.00147845	0.0105461
GSE13306 TREG VS TCONV SPLEEN DN	187	50	0.00149996	0.0106683
GSE12392 CD8A POS VS NEG SPLEEN DC DN	192	50	0.00149811	0.0106683
GSE26343 WT VS NFAT5 KO MACROPHAGE LPS STIM DN	188	51	0.00150919	0.0107183
GSE16385 IFNG TNF VS IL4 STIM MACROPHAGE ROSIGLITAZONE TREATED UP	179	42	0.00152704	0.010818
GSE35825 UNTREATED VS IFNA STIM MACROPHAGE UP	167	47	0.00152767	0.010818
GSE21063 CTRL VS ANTI IGM STIM BCELL NFATC1 KO 8H UP	183	49	0.0015387	0.0108648
GSE43863 TFH VS LY6C LOW CXCR5NEG EFFECTOR CD4 TCELL DN	185	50	0.00153873	0.0108648
GSE2770 TGFB AND IL4 VS TGFB AND IL12 TREATED ACT CD4 TCELL 6H DN	184	47	0.00155787	0.010984
GSE7852 TREG VS TCONV LN UP	189	52	0.00156673	0.0110026
GSE29949 DC BRAIN VS MONOCYTE BONE MARROW UP	187	51	0.00156339	0.0110026
GSE36891 UNSTIM VS POLYIC TLR3 STIM PERITONEAL MACROPHAGE DN	191	47	0.00156728	0.0110026
GSE3982 MAST CELL VS BASOPHIL DN	189	48	0.00157922	0.0110705
GSE25087 TREG VS TCONV FETUS DN	186	46	0.00159034	0.0111324
GSE14350 TREG VS TEFF IN IL2RB KO UP	196	49	0.00159623	0.0111576
GSE15330 HSC VS GRANULOCYTE MONOCYTE PROGENITOR IKAROS KO DN	188	47	0.00159987	0.011167
GSE2770 TGFB AND IL4 VS IL12 TREATED ACT CD4 TCELL 48H UP	188	46	0.00160296	0.0111726
GSE20727 CTRL VS H2O2 TREATED DC DN	189	52	0.00160526	0.0111726
GSE9650 NAIVE VS EFF CD8 TCELL UP	193	53	0.00162149	0.0112695
GSE3039 NKT CELL VS ALPHAALPHA CD8 TCELL UP	197	48	0.00162523	0.0112794
GSE27786 CD8 TCELL VS NKCELL DN	192	49	0.00163767	0.0113495
GSE20500 CTRL VS RARA ANTAGONIST TREATED CD4 TCELL UP	188	50	0.00167181	0.0115545
GSE37533 PPARG1 FOXP3 VS PPARG2 FOXP3 TRANSDUCED CD4 TCELL DN	193	47	0.00167198	0.0115545
GSE41867 NAIVE VS DAY8 LCMV EFFECTOR CD8 TCELL DN	191	50	0.00169048	0.0116657
GSE37301 PRO BCELL VS RAG2 KO NK CELL DN	176	50	0.00169415	0.0116746
GSE21546 WT VS SAP1A KO ANTI CD3 STIM DP THYMOCYTES DN	192	46	0.00171916	0.0118302
GSE41867 LCMV ARMSTRONG VS CLONE13 DAY8 EFFECTOR CD8 TCELL UP	187	46	0.00172526	0.0118554
GSE22589 HEALTHY VS SIV INFECTED DC UP	195	48	0.00174403	0.0119675
GSE10211 UV INACT SENDAI VS LIVE SENDAI VIRUS TRACHEAL EPITHELIAL CELLS UP	147	42	0.00176116	0.012063
GSE40274 CTRL VS FOXP3 AND PBX1 TRANSDUCED ACTIVATED CD4 TCELL UP	158	46	0.00176291	0.012063
GSE37416 12H VS 48H F TULARENSIS LVS NEUTROPHIL UP	192	48	0.00176977	0.0120812
GSE21360 PRIMARY VS QUATERNARY MEMORY CD8 TCELL DN	189	49	0.00177052	0.0120812
GSE3039 NKT CELL VS ALPHAALPHA CD8 TCELL DN	193	45	0.0017768	0.0121071
GSE14415 INDUCED TREG VS FOXP3 KO INDUCED TREG DN	169	43	0.00178145	0.0121218
GSE40685 NAIVE CD4 TCELL VS TREG DN	192	51	0.00179622	0.0122053
GSE20715 0H VS 24H OZONE TLR4 KO LUNG UP	193	50	0.00181902	0.012343
GSE37416 0H VS 24H F TULARENSIS LVS NEUTROPHIL UP	183	46	0.00182298	0.0123527
GSE24142 DN2 VS DN3 THYMOCYTE FETAL DN	193	50	0.00187913	0.0126978
GSE41176 UNSTIM VS ANTI IGM STIM BCELL 3H DN	186	47	0.00187905	0.0126978
GSE3039 NKT CELL VS B2 BCELL DN	196	49	0.00188511	0.0127206
GSE360 CTRL VS B MALAYI LOW DOSE MAC DN	186	47	0.00189277	0.0127546
GSE14769 UNSTIM VS 60MIN LPS BMDM DN	196	44	0.00192392	0.0128755
GSE4748 CYANOBACTERIUM LPSLIKE VS LPS AND CYANOBACTERIUM LPSLIKE STIM DC 3H UP	181	42	0.00192099	0.0128755
GSE6259 BCELL VS CD4 TCELL DN	191	42	0.00191385	0.0128755
GSE9316 CD4 TCELL BALBC VS TH17 ENRI CD4 TCELL SKG PMA IONO STIM FR4NEG DN	192	48	0.00191826	0.0128755
GSE17301 CTRL VS 48H ACD3 ACD28 STIM CD8 TCELL UP	187	46	0.00192289	0.0128755
GSE21774 CD62L POS CD56 BRIGHT VS CD62L NEG CD56 DIM NK CELL DN	189	53	0.00193528	0.0129338
GSE37301 PRO BCELL VS GRANULOCYTE MONOCYTE PROGENITOR UP	140	39	0.00194772	0.012999
GSE36476 CTRL VS TSST ACT 72H MEMORY CD4 TCELL OLD UP	186	48	0.00195596	0.0130362
GSE14350 IL2RB KO VS WT TEFF UP	195	51	0.00197313	0.0131326
GSE37532 TREG VS TCONV PPARG KO CD4 TCELL FROM VISCERAL ADIPOSE TISSUE DN	189	47	0.00197599	0.0131338
GSE2770 UNTREATED VS IL12 TREATED ACT CD4 TCELL 2H UP	192	50	0.00199816	0.013263
GSE30083 SP3 VS SP4 THYMOCYTE DN	194	50	0.00201277	0.0133418
GSE22886 NAIVE TCELL VS DC DN	195	50	0.00201964	0.0133692
GSE15330 LYMPHOID MULTIPOTENT VS MEGAKARYOCYTE ERYTHROID PROGENITOR IKAROS KO DN	168	41	0.00202691	0.0133809
GSE17186 NAIVE VS CD21HIGH TRANSITIONAL BCELL CORD BLOOD UP	193	45	0.00202549	0.0133809
GSE7831 CPG VS INFLUENZA STIM PDC 1H UP	194	46	0.00205511	0.0135487
GSE20715 0H VS 6H OZONE LUNG UP	192	45	0.0020679	0.0136146
GSE20366 EX VIVO VS DEC205 CONVERSION UP	194	46	0.00207489	0.0136422
GSE22140 GERMFREE VS SPF ARTHRITIC MOUSE CD4 TCELL DN	188	46	0.00210655	0.0138252
GSE32164 RESTING DIFFERENTIATED VS ALTERNATIVELY ACT M2 MACROPHAGE DN	193	45	0.00210841	0.0138252
GSE21670 IL6 VS TGFB AND IL6 TREATED STAT3 KO CD4 TCELL DN	189	50	0.00211502	0.0138351
GSE27241 CTRL VS DIGOXIN TREATED RORGT KO CD4 TCELL IN TH17 POLARIZING CONDITIONS DN	181	47	0.00211559	0.0138351
GSE3720 UNSTIM VS PMA STIM VD2 GAMMADELTA TCELL DN	192	47	0.00211888	0.013838
GSE24081 CONTROLLER VS PROGRESSOR HIV SPECIFIC CD8 TCELL UP	189	45	0.00214536	0.0139922
GSE32901 NAIVE VS TH17 ENRICHED CD4 TCELL DN	162	44	0.00215281	0.0140221
GSE25123 CTRL VS ROSIGLITAZONE STIM PPARG KO MACROPHAGE DN	185	47	0.00216409	0.0140767
GSE26669 CD4 VS CD8 TCELL IN MLR DN	196	47	0.00217594	0.0141349
GSE42021 TREG PLN VS CD24INT TREG THYMUS UP	194	46	0.00219624	0.0142478
GSE22886 NAIVE CD8 TCELL VS NKCELL UP	183	43	0.00220737	0.014301
GSE4984 LPS VS VEHICLE CTRL TREATED DC UP	188	49	0.00221497	0.0143311
GSE36392 TYPE 2 MYELOID VS EOSINOPHIL IL25 TREATED LUNG DN	192	45	0.00222578	0.014382
GSE25088 IL4 VS IL4 AND ROSIGLITAZONE STIM STAT6 KO MACROPHAGE DAY10 DN	189	45	0.00228469	0.0147431
GSE17721 POLYIC VS CPG 6H BMDC UP	191	49	0.00229988	0.0147629
GSE5542 UNTREATED VS IFNA TREATED EPITHELIAL CELLS 6H UP	189	51	0.00229547	0.0147629
GSE17301 CTRL VS 48H ACD3 ACD28 IFNA5 STIM CD8 TCELL UP	189	47	0.00229253	0.0147629
GSE41176 UNSTIM VS ANTI IGM STIM BCELL 6H DN	185	45	0.00229886	0.0147629
GSE7218 UNSTIM VS ANTIGEN STIM THROUGH IGG BCELL DN	165	37	0.00231615	0.0148478
KAECH NAIVE VS MEMORY CD8 TCELL UP	193	51	0.00232985	0.014916
GSE25123 WT VS PPARG KO MACROPHAGE IL4 STIM DN	192	49	0.00233534	0.0149315
GSE17721 POLYIC VS CPG 8H BMDC UP	196	48	0.00234487	0.0149728
GSE21546 SAP1A KO VS SAP1A KO AND ELK1 KO DP THYMOCYTES DN	194	49	0.00235437	0.0150137
GSE40274 FOXP3 VS FOXP3 AND IRF4 TRANSDUCED ACTIVATED CD4 TCELL DN	187	45	0.00239363	0.0152441
GSE12845 PRE GC VS DARKZONE GC TONSIL BCELL UP	180	44	0.00240077	0.015258
GSE15330 LYMPHOID MULTIPOTENT VS GRANULOCYTE MONOCYTE PROGENITOR IKAROS KO DN	192	48	0.00240206	0.015258
GSE11961 MEMORY BCELL DAY7 VS PLASMA CELL DAY7 DN	192	48	0.00240541	0.0152593
GSE23398 WT VS IL2 KO CD4 TCELL SCURFY MOUSE DN	192	45	0.00241107	0.0152754
GSE21670 UNTREATED VS TGFB IL6 TREATED STAT3 KO CD4 TCELL DN	188	47	0.00241461	0.0152779
GSE5589 LPS VS LPS AND IL6 STIM IL6 KO MACROPHAGE 45MIN DN	195	49	0.00242776	0.0153412
GSE32423 MEMORY VS NAIVE CD8 TCELL DN	186	47	0.00243102	0.0153419
GSE25088 IL4 VS IL4 AND ROSIGLITAZONE STIM STAT6 KO MACROPHAGE DAY10 UP	188	48	0.00243444	0.0153436
GSE22229 RENAL TRANSPLANT IMMUNOSUPP THERAPY VS HEALTHY PBMC UP	193	42	0.00244226	0.015373
GSE17974 0H VS 2H IN VITRO ACT CD4 TCELL UP	185	45	0.00249483	0.0156677
GSE24972 WT VS IRF8 KO SPLEEN FOLLICULAR BCELL DN	189	48	0.00249551	0.0156677
GSE29949 CD8 POS DC SPLEEN VS MONOCYTE BONE MARROW DN	183	45	0.00250357	0.0156981
GSE20366 CD103 KLRG1 DP VS DN TREG DN	193	49	0.00251742	0.0157646
GSE9988 ANTI TREM1 VS LPS MONOCYTE DN	188	44	0.00252639	0.0158005
GSE37416 CTRL VS 12H F TULARENSIS LVS NEUTROPHIL UP	187	46	0.00253392	0.0158273
GSE37605 FOXP3 FUSION GFP VS IRES GFP TREG C57BL6 UP	182	47	0.0025387	0.0158368
GSE19888 CTRL VS A3R ACT TREATED MAST CELL PRETREATED WITH A3R INH DN	188	47	0.0025471	0.0158689
GSE14769 UNSTIM VS 240MIN LPS BMDM DN	192	49	0.00256615	0.0159011
GSE24142 DN2 VS DN3 THYMOCYTE ADULT DN	195	50	0.00255613	0.0159011
GSE39820 CTRL VS TGFBETA1 IL6 CD4 TCELL UP	191	46	0.00257185	0.0159011
GSE43955 TH0 VS TGFB IL6 IL23 TH17 ACT CD4 TCELL 60H DN	194	46	0.00256975	0.0159011
GSE43863 TFH VS LY6C LOW CXCR5NEG EFFECTOR CD4 TCELL UP	191	45	0.00256783	0.0159011
GSE46606 UNSTIM VS CD40L IL2 IL5 1DAY STIMULATED IRF4 KO BCELL DN	181	50	0.00255935	0.0159011
GSE22886 NAIVE CD4 TCELL VS 48H ACT TH2 UP	191	50	0.0025988	0.0160473
GSE6875 WT VS FOXP3 KO TREG UP	188	51	0.00262602	0.0161942
GSE6674 ANTI IGM VS CPG STIM BCELL UP	195	49	0.00262923	0.0161942
GSE11961 FOLLICULAR BCELL VS GERMINAL CENTER BCELL DAY7 UP	191	47	0.00264234	0.0162544
GSE11961 FOLLICULAR BCELL VS GERMINAL CENTER BCELL DAY40 UP	195	48	0.00268187	0.0164767
GSE26343 UNSTIM VS LPS STIM MACROPHAGE DN	191	48	0.0027443	0.0168391
GSE6092 UNSTIM VS IFNG STIM ENDOTHELIAL CELL DN	189	47	0.0027658	0.0169496
GSE12845 NAIVE VS DARKZONE GC TONSIL BCELL UP	185	49	0.00277151	0.0169633
GSE11864 CSF1 PAM3CYS VS CSF1 IFNG PAM3CYS IN MAC DN	185	45	0.0028119	0.0171474
GSE2770 TGFB AND IL4 VS IL12 TREATED ACT CD4 TCELL 6H UP	193	49	0.00281214	0.0171474
GSE5679 CTRL VS PPARG LIGAND ROSIGLITAZONE TREATED DC DN	190	51	0.00280516	0.0171474
GSE14308 INDUCED VS NATURAL TREG DN	194	47	0.00285226	0.0173269
GSE21670 TGFB VS TGFB AND IL6 TREATED STAT3 KO CD4 TCELL UP	192	48	0.00284929	0.0173269
GSE21670 STAT3 KO VS WT CD4 TCELL IL6 TREATED UP	186	45	0.00284932	0.0173269
GSE5589 LPS VS LPS AND IL6 STIM IL6 KO MACROPHAGE 45MIN UP	182	49	0.00286925	0.0174084
GSE22886 NAIVE TCELL VS NKCELL UP	187	44	0.00287976	0.0174298
GSE39110 UNTREATED VS IL2 TREATED CD8 TCELL DAY3 POST IMMUNIZATION UP	195	49	0.00287993	0.0174298
GSE36009 WT VS NLRP10 KO DC DN	196	50	0.00288987	0.0174683
KAECH DAY8 EFF VS DAY15 EFF CD8 TCELL DN	191	49	0.0029054	0.0175187
GSE23308 CTRL VS CORTICOSTERONE TREATED MACROPHAGE MINERALCORTICOID REC KO UP	197	49	0.00290421	0.0175187
GSE14350 IL2RB KO VS WT TREG UP	195	50	0.00292631	0.017623
GSE26030 TH1 VS TH17 DAY5 POST POLARIZATION DN	192	51	0.00293862	0.0176535
GSE34156 UNTREATED VS 6H TLR1 TLR2 LIGAND TREATED MONOCYTE UP	181	45	0.00293547	0.0176535
GSE40655 FOXO1 KO VS WT NTREG UP	189	49	0.00294956	0.0176974
GSE2706 2H VS 8H R848 STIM DC UP	183	48	0.00295803	0.0177117
GSE24726 WT VS E2 2 KO PDC DAY6 POST DELETION UP	187	42	0.00295922	0.0177117
GSE7460 FOXP3 MUT VS WT ACT TCONV UP	189	46	0.00304534	0.0182048
GSE23321 CENTRAL VS EFFECTOR MEMORY CD8 TCELL UP	193	48	0.00306399	0.0182714
GSE38696 LIGHT ZONE VS DARK ZONE BCELL UP	175	46	0.00306045	0.0182714
GSE29618 PDC VS MDC DN	191	45	0.003069	0.0182789
GSE2826 XID VS BTK KO BCELL DN	192	44	0.00313431	0.0186451
GSE21360 PRIMARY VS TERTIARY MEMORY CD8 TCELL UP	190	48	0.0031974	0.0189972
GSE5589 LPS VS LPS AND IL10 STIM MACROPHAGE 45MIN UP	190	45	0.00320329	0.019009
GSE17721 0.5H VS 4H LPS BMDC DN	193	47	0.00321603	0.0190615
GSE22886 NAIVE CD4 TCELL VS 48H ACT TH1 UP	193	49	0.00322533	0.0190934
GSE36888 UNTREATED VS IL2 TREATED TCELL 17H UP	189	47	0.00323318	0.0191166
GSE2770 TGFB AND IL4 VS IL4 TREATED ACT CD4 TCELL 6H UP	176	42	0.00326123	0.0192591
GSE7509 DC VS MONOCYTE WITH FCGRIIB STIM DN	193	46	0.00330387	0.0194872
GSE23502 WT VS HDC KO MYELOID DERIVED SUPPRESSOR CELL BM DN	193	47	0.00331116	0.0195066
KAECH DAY8 EFF VS MEMORY CD8 TCELL DN	194	48	0.00332914	0.0195888
GSE37532 VISCERAL ADIPOSE TISSUE VS LN DERIVED TREG CD4 TCELL UP	162	44	0.00334201	0.0196408
GSE42088 2H VS 24H LEISHMANIA INF DC UP	186	44	0.00335762	0.0197088
GSE24142 EARLY THYMIC PROGENITOR VS DN3 THYMOCYTE FETAL DN	196	52	0.00336799	0.0197459
GSE17721 CTRL VS GARDIQUIMOD 24H BMDC UP	188	46	0.00338438	0.0197469
GSE4984 UNTREATED VS GALECTIN1 TREATED DC UP	186	44	0.00337844	0.0197469
GSE19401 UNSTIM VS RETINOIC ACID AND PAM2CSK4 STIM FOLLICULAR DC DN	190	49	0.00337312	0.0197469
GSE40277 GATA1 AND SATB1 TRANSDUCED VS CTRL CD4 TCELL DN	191	52	0.00338141	0.0197469
GSE2770 UNTREATED VS IL4 TREATED ACT CD4 TCELL 6H DN	188	46	0.00339397	0.0197792
GSE36078 UNTREATED VS AD5 T425A HEXON INF MOUSE LUNG DC UP	192	47	0.0034126	0.019864
GSE22886 NAIVE BCELL VS NEUTROPHIL UP	184	41	0.00341955	0.0198807
GSE37301 HEMATOPOIETIC STEM CELL VS CD4 TCELL UP	169	44	0.00342548	0.0198915
GSE37416 0H VS 6H F TULARENSIS LVS NEUTROPHIL UP	188	46	0.0034338	0.0199161
GSE17721 LPS VS POLYIC 2H BMDC DN	197	44	0.00345414	0.0199903
GSE27786 BCELL VS NKTCELL UP	189	44	0.0034548	0.0199903
GSE13522 CTRL VS T CRUZI Y STRAIN INF SKIN IFNAR KO DN	194	50	0.00346088	0.0200016
GSE20366 EX VIVO VS DEC205 CONVERSION DN	195	47	0.00347337	0.0200501
GSE7852 THYMUS VS FAT TCONV UP	188	43	0.00352281	0.0203114
GSE17721 CTRL VS CPG 8H BMDC UP	192	47	0.00354727	0.0204282
GSE11057 NAIVE CD4 VS PBMC CD4 TCELL DN	191	49	0.00358463	0.020619
GSE17721 LPS VS PAM3CSK4 2H BMDC UP	194	43	0.00361335	0.0207597
GSE2770 TGFB AND IL4 ACT VS ACT CD4 TCELL 48H DN	190	45	0.00363086	0.0207876
GSE40274 HELIOS VS FOXP3 AND HELIOS TRANSDUCED ACTIVATED CD4 TCELL DN	188	49	0.00362832	0.0207876
GSE41867 DAY6 EFFECTOR VS DAY30 EXHAUSTED CD8 TCELL LCMV CLONE13 UP	193	45	0.00363101	0.0207876
GSE41867 DAY8 VS DAY15 LCMV CLONE13 EFFECTOR CD8 TCELL UP	194	49	0.00367724	0.0210276
GSE15735 CTRL VS HDAC INHIBITOR TREATED CD4 TCELL 12H UP	191	44	0.00369805	0.0211218
GSE5142 CTRL VS HTERT TRANSDUCED CD8 TCELL EARLY PASSAGE CLONE DN	193	49	0.00372742	0.0212397
GSE22935 24H VS 48H MBOVIS BCG STIM MYD88 KO MACROPHAGE UP	189	47	0.0037237	0.0212397
GSE17721 POLYIC VS PAM3CSK4 16H BMDC UP	195	48	0.00374731	0.0212928
GSE9988 ANTI TREM1 AND LPS VS CTRL TREATED MONOCYTES UP	184	40	0.00375176	0.0212928
GSE7568 IL4 VS IL4 AND DEXAMETHASONE TREATED MACROPHAGE DN	147	40	0.00375233	0.0212928
GSE7568 IL4 TGFB DEXAMETHASONE VS IL4 TGFB TREATED MACROPHAGE DN	170	42	0.00375422	0.0212928
GSE2770 UNTREATED VS ACT CD4 TCELL 6H DN	195	50	0.00376658	0.0213381
GSE14415 INDUCED TREG VS FAILED INDUCED TREG DN	169	43	0.00377414	0.0213561
GSE36078 UNTREATED VS AD5 INF IL1R KO MOUSE LUNG DC UP	189	49	0.00378638	0.0214005
GSE33424 CD161 HIGH VS INT CD8 TCELL UP	192	46	0.00380189	0.0214633
GSE1432 CTRL VS IFNG 6H MICROGLIA DN	194	44	0.00384508	0.0215324
GSE3982 CENT MEMORY CD4 TCELL VS TH1 UP	180	44	0.00382373	0.0215324
GSE17186 BLOOD VS CORD BLOOD CD21HIGH TRANSITIONAL BCELL UP	198	44	0.00382356	0.0215324
GSE17186 BLOOD VS CORD BLOOD CD21LOW TRANSITIONAL BCELL DN	193	50	0.0038412	0.0215324
GSE16450 CTRL VS IFNA 6H STIM IMMATURE NEURON CELL LINE UP	192	47	0.00384432	0.0215324
GSE37301 MULTIPOTENT PROGENITOR VS COMMON LYMPHOID PROGENITOR UP	163	41	0.00383256	0.0215324
GSE46606 IRF4MID VS WT CD40L IL2 IL5 DAY1 STIMULATED BCELL DN	195	47	0.00383637	0.0215324
GSE12392 WT VS IFNB KO CD8A NEG SPLEEN DC DN	190	49	0.00385406	0.0215332
GSE26488 WT VS HDAC7 DELTAP TG OT2 THYMOCYTE WITH PEPTIDE INJECTION DN	191	50	0.00385213	0.0215332
GSE39820 CTRL VS TGFBETA1 IL6 CD4 TCELL DN	193	47	0.00389117	0.0217126
GSE9988 LOW LPS VS VEHICLE TREATED MONOCYTE DN	194	46	0.00389954	0.0217126
GSE36888 STAT5 AB KNOCKIN VS WT TCELL IL2 TREATED 6H DN	194	44	0.00389615	0.0217126
GSE1460 INTRATHYMIC T PROGENITOR VS NAIVE CD4 TCELL CORD BLOOD DN	190	48	0.00391715	0.0217503
GSE15750 DAY6 VS DAY10 TRAF6KO EFF CD8 TCELL DN	192	48	0.0039197	0.0217503
GSE11961 MARGINAL ZONE BCELL VS GERMINAL CENTER BCELL DAY7 DN	193	49	0.00391516	0.0217503
GSE13738 TCR VS BYSTANDER ACTIVATED CD4 TCELL DN	186	45	0.00397253	0.0220096
GSE17721 CTRL VS GARDIQUIMOD 1H BMDC DN	190	44	0.00397998	0.0220096
GSE30962 PRIMARY VS SECONDARY ACUTE LCMV INF CD8 TCELL DN	191	47	0.00397869	0.0220096
GSE14769 UNSTIM VS 120MIN LPS BMDM DN	198	45	0.00400266	0.02211
GSE23505 IL6 IL1 VS IL6 IL1 IL23 TREATED CD4 TCELL DN	198	51	0.00401052	0.0221283
GSE24634 TEFF VS TCONV DAY10 IN CULTURE DN	189	48	0.00401696	0.0221387
GSE9650 EXHAUSTED VS MEMORY CD8 TCELL DN	197	47	0.00402159	0.0221392
GSE1460 DP THYMOCYTE VS NAIVE CD4 TCELL CORD BLOOD UP	182	43	0.00404363	0.0222354
GSE8621 UNSTIM VS LPS PRIMED UNSTIM MACROPHAGE UP	189	46	0.00406059	0.0223035
GSE17721 0.5H VS 4H GARDIQUIMOD BMDC DN	194	46	0.00406735	0.022307
GSE7460 TCONV VS TREG LN DN	193	50	0.00408413	0.022307
GSE7768 OVA ALONE VS OVA WITH MPL IMMUNIZED MOUSE WHOLE SPLEEN 6H DN	156	38	0.00407085	0.022307
GSE19923 E2A KO VS E2A AND HEB KO DP THYMOCYTE UP	196	47	0.00408349	0.022307
GSE43863 DAY6 EFF VS DAY150 MEM TH1 CD4 TCELL DN	193	47	0.00408335	0.022307
GSE40277 EOS AND LEF1 TRANSDUCED VS CTRL CD4 TCELL UP	193	50	0.00410011	0.0223692
GSE17974 IL4 AND ANTI IL12 VS UNTREATED 6H ACT CD4 TCELL DN	188	47	0.00414326	0.0225794
GSE1791 CTRL VS NEUROMEDINU IN T CELL LINE 6H DN	192	44	0.00418036	0.0227396
GSE11961 MEMORY BCELL DAY7 VS GERMINAL CENTER BCELL DAY7 UP	192	48	0.004182	0.0227396
GSE40184 HEALTHY VS HCV INFECTED DONOR PBMC UP	188	46	0.00421592	0.0228985
GSE9037 WT VS IRAK4 KO BMDM UP	191	47	0.0042522	0.0230698
GSE3920 IFNB VS IFNG TREATED ENDOTHELIAL CELL DN	169	43	0.00425889	0.0230804
GSE3982 NEUTROPHIL VS BCELL UP	188	44	0.00426625	0.0230946
GSE3982 DC VS CENT MEMORY CD4 TCELL UP	190	48	0.00427285	0.0231047
GSE39556 CD8A DC VS NK CELL UP	192	49	0.00428234	0.0231303
GSE5679 CTRL VS RARA AGONIST AM580 TREATED DC DN	191	49	0.00429195	0.023131
GSE11961 MEMORY BCELL DAY7 VS GERMINAL CENTER BCELL DAY7 DN	194	47	0.00428969	0.023131
GSE32986 GMCSF VS GMCSF AND CURDLAN HIGHDOSE STIM DC UP	189	45	0.00431215	0.0232142
GSE13738 RESTING VS BYSTANDER ACTIVATED CD4 TCELL DN	190	45	0.0043407	0.0232906
GSE7831 1H VS 4H INFLUENZA STIM PDC DN	196	52	0.00434023	0.0232906
GSE15330 WT VS IKAROS KO HSC UP	188	45	0.0043312	0.0232906
GSE21927 UNTREATED VS GMCSF IL6 TREATED BONE MARROW DN	173	42	0.0043744	0.0234456
GSE20727 CTRL VS ROS INH AND DNFB ALLERGEN TREATED DC UP	189	44	0.00438729	0.0234889
GSE5455 HEALTHY VS TUMOR BEARING MOUSE SPLEEN MONOCYTE 24H INCUBATION UP	191	47	0.00441121	0.023591
GSE26912 TUMORICIDAL VS CTRL MACROPHAGE DN	193	47	0.0044223	0.0236244
GSE34515 CD16 POS MONOCYTE VS DC DN	193	48	0.00444719	0.0237313
GSE3982 CTRL VS IGE STIM MAST CELL UP	187	46	0.00447056	0.0238039
GSE22103 LPS VS GMCSF AND IFNG STIM NEUTROPHIL UP	189	47	0.00446627	0.0238039
GSE33424 CD161 INT VS NEG CD8 TCELL UP	195	42	0.0044853	0.0238563
GSE39916 B CELL SPLEEN VS PLASMA CELL BONE MARROW DN	192	46	0.00451647	0.0239959
GSE16385 ROSIGLITAZONE IL4 VS IL4 ALONE STIM MACROPHAGE 12H UP	189	44	0.00452893	0.0240359
GSE17721 LPS VS POLYIC 16H BMDC DN	196	49	0.00455422	0.0241175
GSE36826 NORMAL VS STAPH AUREUS INF IL1R KO SKIN UP	194	49	0.00454976	0.0241175
GSE24671 CTRL VS BAKIMULC INFECTED MOUSE SPLENOCYTES UP	190	49	0.00460974	0.0243851
GSE4748 LPS VS LPS AND CYANOBACTERIUM LPSLIKE STIM DC 3H UP	185	43	0.00463451	0.024463
GSE45365 HEALTHY VS MCMV INFECTION CD8A DC DN	189	44	0.00463049	0.024463
GSE40274 CTRL VS FOXP3 AND HELIOS TRANSDUCED ACTIVATED CD4 TCELL UP	193	48	0.00465187	0.0245281
GSE22886 NAIVE CD4 TCELL VS MONOCYTE DN	194	45	0.00467728	0.0246353
GSE19401 PAM2CSK4 VS RETINOIC ACID AND PAM2CSK4 STIM FOLLICULAR DC DN	191	46	0.00472578	0.0248639
GSE29164 CD8 TCELL VS CD8 TCELL AND IL12 TREATED MELANOMA DAY3 UP	187	45	0.00473732	0.0248977
GSE43955 1H VS 60H ACT CD4 TCELL WITH TGFB IL6 UP	191	47	0.00474763	0.024925
GSE8685 IL2 STARVED VS IL15 ACT IL2 STARVED CD4 TCELL UP	194	43	0.00475838	0.0249546
GSE39110 DAY3 VS DAY6 POST IMMUNIZATION CD8 TCELL UP	198	45	0.00476706	0.0249733
GSE24142 EARLY THYMIC PROGENITOR VS DN2 THYMOCYTE FETAL UP	193	49	0.00478004	0.0250143
GSE17812 WT VS THPOK KO MEMORY CD8 TCELL DN	194	47	0.00479818	0.0250823
GSE17186 MEMORY VS CD21HIGH TRANSITIONAL BCELL DN	193	52	0.00480714	0.0251023
GSE17721 LPS VS GARDIQUIMOD 6H BMDC UP	191	47	0.00482964	0.0251748
GSE13522 WT VS IFNAR KO SKIN DN	160	41	0.00483137	0.0251748
GSE3982 NEUTROPHIL VS NKCELL UP	192	47	0.00484299	0.0252084
GSE22935 UNSTIM VS 24H MBOVIS BCG STIM MYD88 KO MACROPHAGE UP	199	46	0.00487938	0.0253707
GSE41867 NAIVE VS DAY6 LCMV ARMSTRONG EFFECTOR CD8 TCELL DN	198	49	0.00490037	0.0254527
GSE24634 IL4 VS CTRL TREATED NAIVE CD4 TCELL DAY5 DN	191	43	0.00491341	0.0254932
GSE29164 DAY3 VS DAY7 UNTREATED MELANOMA DN	189	46	0.00491978	0.0254991
GSE2128 CTRL VS MIMETOPE NEGATIVE SELECTION DP THYMOCYTE NOD UP	186	44	0.00497622	0.0257096
GSE13547 WT VS ZFX KO BCELL ANTI IGM STIM 2H DN	152	35	0.00497567	0.0257096
GSE43955 1H VS 20H ACT CD4 TCELL WITH TGFB IL6 DN	192	46	0.00496964	0.0257096
GSE21379 WT VS SAP KO TFH CD4 TCELL DN	190	47	0.00499292	0.0257685
GSE20366 TREG VS NAIVE CD4 TCELL DN	189	47	0.00502744	0.0258963
GSE22886 NAIVE CD8 TCELL VS NEUTROPHIL UP	188	42	0.00502897	0.0258963
GSE17186 NAIVE VS CD21HIGH TRANSITIONAL BCELL DN	190	47	0.00503362	0.0258963
GSE22886 TH1 VS TH2 12H ACT UP	190	50	0.0050519	0.0259629
GSE43863 TH1 VS LY6C INT CXCR5POS MEMORY CD4 TCELL DN	189	46	0.00509884	0.0261766
GSE360 T GONDII VS B MALAYI HIGH DOSE DC DN	194	50	0.0051195	0.0262501
GSE411 UNSTIM VS 100MIN IL6 STIM MACROPHAGE UP	191	44	0.00512394	0.0262501
GSE17186 CD21LOW VS CD21HIGH TRANSITIONAL BCELL DN	194	45	0.00518075	0.0265035
GSE24972 WT VS IRF8 KO MARGINAL ZONE SPLEEN BCELL UP	190	44	0.00518428	0.0265035
GSE21927 BALBC VS C57BL6 MONOCYTE SPLEEN UP	179	40	0.00519512	0.0265311
GSE23502 WT VS HDC KO MYELOID DERIVED SUPPRESSOR CELL BM UP	188	45	0.00520361	0.0265466
GSE21546 SAP1A KO VS SAP1A KO AND ELK1 KO ANTI CD3 STIM DP THYMOCYTES DN	197	50	0.00523813	0.0266703
GSE40274 HELIOS VS FOXP3 AND HELIOS TRANSDUCED ACTIVATED CD4 TCELL UP	194	49	0.00523881	0.0266703
GSE1925 CTRL VS 24H IFNG STIM IFNG PRIMED MACROPHAGE UP	196	44	0.00525271	0.0266853
GSE40666 NAIVE VS EFFECTOR CD8 TCELL DN	195	48	0.00524795	0.0266853
GSE8921 UNSTIM 0H VS TLR1 2 STIM MONOCYTE 24H DN	193	48	0.00527713	0.0267815
GSE5542 UNTREATED VS IFNG TREATED EPITHELIAL CELLS 6H DN	192	55	0.0052931	0.0268345
GSE23568 CTRL TRANSDUCED VS WT CD8 TCELL UP	191	46	0.00530916	0.026888
GSE43863 TH1 VS LY6C INT CXCR5POS EFFECTOR CD4 TCELL DN	194	50	0.00532525	0.0269415
GSE3982 CTRL VS LPS 48H DC DN	191	42	0.00540493	0.0273162
GSE7568 CTRL VS 24H TGFB TREATED MACROPHAGES WITH IL4 AND DEXAMETHASONE UP	190	47	0.00541256	0.0273264
GSE37301 LYMPHOID PRIMED MPP VS COMMON LYMPHOID PROGENITOR UP	194	47	0.00542581	0.027365
GSE45739 NRAS KO VS WT UNSTIM CD4 TCELL DN	187	46	0.00543884	0.0274023
GSE13946 CTRL VS DSS COLITIS GD TCELL FROM COLON UP	168	38	0.00552304	0.0277978
GSE12366 PLASMA CELL VS MEMORY BCELL DN	195	46	0.00554437	0.0278189
GSE17721 LPS VS PAM3CSK4 16H BMDC UP	195	45	0.00554236	0.0278189
GSE16451 CTRL VS WEST EQUINE ENC VIRUS IMMATURE NEURON CELL LINE DN	191	42	0.00553844	0.0278189
GSE3039 ALPHABETA CD8 TCELL VS B2 BCELL UP	193	49	0.00557399	0.0278705
GSE23502 BM VS COLON TUMOR MYELOID DERIVED SUPPRESSOR CELL DN	192	44	0.00556962	0.0278705
GSE32164 RESTING DIFFERENTIATED VS CMYC INHIBITED MACROPHAGE DN	197	44	0.00556497	0.0278705
GSE28408 LY6G POS VS NEG DC UP	184	45	0.00557753	0.0278705
GSE9988 LOW LPS VS VEHICLE TREATED MONOCYTE UP	185	38	0.00558819	0.0278951
GSE40274 GATA1 VS FOXP3 AND GATA1 TRANSDUCED ACTIVATED CD4 TCELL UP	194	49	0.00559963	0.0279236
GSE9988 ANTI TREM1 AND LPS VS VEHICLE TREATED MONOCYTES UP	187	40	0.00561526	0.027973
GSE22935 UNSTIM VS 12H MBOVIS BCG STIM MYD88 KO MACROPHAGE DN	195	46	0.00571834	0.0284574
GSE339 CD4POS VS CD8POS DC UP	195	49	0.00573838	0.0285279
GSE17580 TREG VS TEFF S MANSONI INF UP	193	46	0.00575572	0.028585
GSE36095 WT VS HDAC9 KO TREG UP	173	42	0.00577273	0.0286403
GSE17721 POLYIC VS CPG 2H BMDC UP	198	44	0.00578282	0.0286406
GSE3982 EOSINOPHIL VS EFF MEMORY CD4 TCELL UP	184	44	0.00578455	0.0286406
GSE25677 R848 VS MPL AND R848 STIM BCELL DN	156	39	0.00580993	0.028737
GSE22886 NAIVE BCELL VS NEUTROPHIL DN	189	40	0.00583488	0.0288312
GSE360 HIGH DOSE B MALAYI VS M TUBERCULOSIS DC UP	188	47	0.00585525	0.0289025
GSE2770 IL12 ACT VS ACT CD4 TCELL 48H UP	191	45	0.00586754	0.0289046
GSE21033 3H VS 12H POLYIC STIM DC UP	159	41	0.00586179	0.0289046
GSE25123 WT VS PPARG KO MACROPHAGE IL4 AND ROSIGLITAZONE STIM DN	176	46	0.00588463	0.0289303
GSE46606 UNSTIM VS CD40L IL2 IL5 3DAY STIMULATED IRF4MID SORTED BCELL UP	190	43	0.00588325	0.0289303
GSE22140 HEALTHY VS ARTHRITIC GERMFREE MOUSE CD4 TCELL DN	194	46	0.00589301	0.0289423
GSE37301 PRO BCELL VS RAG2 KO NK CELL UP	175	46	0.00593375	0.029113
GSE17812 WT VS THPOK KO MEMORY CD8 TCELL UP	190	47	0.00594572	0.0291424
GSE13484 UNSTIM VS 3H YF17D VACCINE STIM PBMC UP	189	47	0.00602503	0.0295015
GSE17974 IL4 AND ANTI IL12 VS UNTREATED 4H ACT CD4 TCELL UP	182	43	0.00603856	0.029538
GSE22611 UNSTIM VS 2H MDP STIM MUTANT NOD2 TRANSDUCED HEK293T CELL DN	179	47	0.00605338	0.0295808
GSE14769 UNSTIM VS 80MIN LPS BMDM DN	193	40	0.00606372	0.0296017
GSE46606 UNSTIM VS CD40L IL2 IL5 1DAY STIMULATED IRF4MID SORTED BCELL UP	193	43	0.00607225	0.0296136
GSE20366 EX VIVO VS DEC205 CONVERSION NAIVE CD4 TCELL DN	191	46	0.00609995	0.0297189
GSE3720 LPS VS PMA STIM VD1 GAMMADELTA TCELL DN	164	35	0.00613469	0.0298584
GSE22886 DAY1 VS DAY7 MONOCYTE IN CULTURE UP	187	47	0.00622187	0.0302524
GSE3203 INFLUENZA INF VS IFNB TREATED LN BCELL DN	186	47	0.00623951	0.0302778
GSE16385 MONOCYTE VS 12H ROSIGLITAZONE IFNG TNF TREATED MACROPHAGE DN	189	46	0.00623502	0.0302778
GSE14699 DELETIONAL TOLERANCE VS ACTIVATED CD8 TCELL UP	176	42	0.00627243	0.0304072
GSE15930 STIM VS STIM AND IL12 48H CD8 T CELL UP	192	47	0.00628351	0.0304307
GSE17974 CTRL VS ACT IL4 AND ANTI IL12 2H CD4 TCELL UP	184	43	0.00632377	0.0305406
GSE17974 IL4 AND ANTI IL12 VS UNTREATED 72H ACT CD4 TCELL DN	185	44	0.00632501	0.0305406
GSE29618 BCELL VS MONOCYTE DN	194	46	0.0063155	0.0305406
GSE43863 TH1 VS TFH MEMORY CD4 TCELL DN	189	48	0.00633772	0.0305717
GSE17974 1.5H VS 72H IL4 AND ANTI IL12 ACT CD4 TCELL UP	187	42	0.0063634	0.0306652
GSE29618 MONOCYTE VS MDC DN	188	43	0.00639421	0.0307832
GSE1460 INTRATHYMIC T PROGENITOR VS CD4 THYMOCYTE UP	189	46	0.00641304	0.0308153
GSE37301 HEMATOPOIETIC STEM CELL VS MULTIPOTENT PROGENITOR UP	190	47	0.00641353	0.0308153
GSE37416 CTRL VS 48H F TULARENSIS LVS NEUTROPHIL UP	184	39	0.0064452	0.0309369
GSE14000 UNSTIM VS 16H LPS DC UP	192	44	0.00645659	0.0309449
GSE17721 LPS VS POLYIC 6H BMDC DN	189	47	0.00645957	0.0309449
GSE37533 UNTREATED VS PIOGLIZATONE TREATED CD4 TCELL PPARG1 AND FOXP3 TRASDUCED DN	188	48	0.00647528	0.0309897
GSE9509 10MIN VS 30MIN LPS AND IL10 STIM IL10 KO MACROPHAGE DN	151	39	0.00648229	0.0309929
GSE24142 ADULT VS FETAL DN3 THYMOCYTE DN	193	49	0.00651753	0.0310092
GSE1925 3H VS 24H IFNG STIM IFNG PRIMED MACROPHAGE DN	190	43	0.00649975	0.0310092
GSE3039 CD4 TCELL VS ALPHAALPHA CD8 TCELL UP	192	45	0.00651509	0.0310092
GSE15330 WT VS IKAROS KO LYMPHOID MULTIPOTENT PROGENITOR UP	193	44	0.00649426	0.0310092
GSE34392 ST2 KO VS WT DAY8 LCMV EFFECTOR CD8 TCELL UP	193	49	0.00650583	0.0310092
GSE17721 POLYIC VS CPG 24H BMDC UP	192	45	0.00653128	0.0310373
GSE411 100MIN VS 400MIN IL6 STIM MACROPHAGE UP	190	46	0.00653619	0.0310373
GSE14415 ACT TCONV VS ACT NATURAL TREG DN	167	37	0.00659811	0.0313009
GSE360 HIGH DOSE B MALAYI VS M TUBERCULOSIS MAC UP	194	49	0.0066382	0.0314298
GSE9988 LPS VS LPS AND ANTI TREM1 MONOCYTE UP	188	44	0.00663408	0.0314298
GSE8678 IL7R LOW VS HIGH EFF CD8 TCELL DN	194	46	0.00668354	0.0316138
GSE11961 MARGINAL ZONE BCELL VS MEMORY BCELL DAY40 UP	195	46	0.00669113	0.031619
GSE11961 GERMINAL CENTER BCELL DAY7 VS GERMINAL CENTER BCELL DAY40 DN	195	48	0.0066988	0.0316246
GSE5589 LPS AND IL10 VS LPS AND IL6 STIM IL10 KO MACROPHAGE 45MIN DN	191	48	0.00678672	0.0320086
GSE13306 RA VS UNTREATED TREG UP	187	43	0.00681059	0.0320367
GSE1432 CTRL VS IFNG 24H MICROGLIA UP	194	53	0.00681158	0.0320367
GSE17721 CTRL VS LPS 24H BMDC UP	192	46	0.0068124	0.0320367
GSE7460 FOXP3 MUT VS WT ACT WITH TGFB TCONV UP	191	43	0.00686832	0.0322685
GSE34392 ST2 KO VS WT DAY8 LCMV EFFECTOR CD8 TCELL DN	195	46	0.00690642	0.0324163
GSE14415 INDUCED TREG VS FOXP3 KO INDUCED TREG IL2 CULTURE UP	165	36	0.00692711	0.0324821
GSE9960 HEALTHY VS GRAM POS SEPSIS PBMC DN	190	43	0.00695119	0.0325637
GSE17186 MEMORY VS NAIVE BCELL DN	194	45	0.00698503	0.0326908
GSE19888 ADENOSINE A3R INH PRETREAT AND ACT BY A3R VS A3R INH AND TCELL MEMBRANES ACT MAST CELL DN	190	47	0.00699871	0.0326921
GSE25088 WT VS STAT6 KO MACROPHAGE ROSIGLITAZONE STIM DN	190	46	0.00699874	0.0326921
GSE14000 4H VS 16H LPS DC TRANSLATED RNA UP	181	47	0.00702426	0.0327799
GSE3982 MAST CELL VS TH2 UP	186	46	0.00707089	0.0329344
GSE26030 TH1 VS TH17 RESTIMULATED DAY15 POST POLARIZATION UP	190	46	0.00706588	0.0329344
GSE20715 0H VS 24H OZONE LUNG UP	192	47	0.00707919	0.0329415
GSE28783 CTRL ANTI MIR VS UNTREATED ATHEROSCLEROSIS MACROPHAGE DN	187	48	0.00711842	0.0330925
GSE3920 UNTREATED VS IFNA TREATED ENDOTHELIAL CELL UP	168	40	0.00720756	0.033475
GSE15767 MED VS SCS MAC LN UP	190	47	0.00725687	0.0335221
GSE13547 WT VS ZFX KO BCELL ANTI IGM STIM 12H DN	153	36	0.00725752	0.0335221
GSE22443 IL2 VS IL12 TREATED ACT CD8 TCELL DN	194	46	0.00724781	0.0335221
GSE37301 COMMON LYMPHOID PROGENITOR VS PRO BCELL DN	189	43	0.0072372	0.0335221
GSE35685 CD34POS CD10NEG CD62LPOS VS CD34POS CD10POS BONE MARROW DN	190	44	0.00724187	0.0335221
GSE42021 CD24HI VS CD24INT TCONV THYMUS UP	193	49	0.007259	0.0335221
GSE10273 HIGH VS LOW IL7 TREATED IRF4 8 NULL PRE BCELL UP	187	44	0.00728034	0.0335889
GSE24142 DN2 VS DN3 THYMOCYTE UP	194	44	0.00746244	0.0343964
GSE18893 TCONV VS TREG 24H CULTURE DN	187	45	0.0075193	0.0346257
GSE37563 WT VS CTLA4 KO CD4 TCELL D4 POST IMMUNIZATION DN	176	42	0.0075524	0.0347453
GSE4590 SMALL VS VPREB POS LARGE PRE BCELL DN	156	40	0.00762558	0.0350489
GSE39022 LN VS SPLEEN DC DN	189	46	0.00766255	0.0351856
GSE33424 CD161 HIGH VS NEG CD8 TCELL DN	196	45	0.0076755	0.0352119
GSE21927 SPLEEN MONOCYTE VS GMCSF GCSF BONE MARROW UP	176	37	0.0077233	0.0352734
GSE22033 UNTREATED VS ROSIGLITAZONE TREATED MEF DN	185	44	0.00770003	0.0352734
GSE43955 1H VS 42H ACT CD4 TCELL DN	190	44	0.00770724	0.0352734
GSE45739 NRAS KO VS WT ACD3 ACD28 STIM CD4 TCELL DN	189	45	0.00772421	0.0352734
GSE41176 UNSTIM VS ANTI IGM STIM BCELL 24H DN	190	45	0.0077251	0.0352734
GSE22886 NAIVE CD8 TCELL VS MEMORY TCELL UP	190	44	0.00777805	0.0354487
GSE37301 LYMPHOID PRIMED MPP VS COMMON LYMPHOID PROGENITOR DN	195	44	0.00777594	0.0354487
GSE5589 LPS AND IL10 VS LPS AND IL6 STIM IL6 KO MACROPHAGE 45MIN UP	189	42	0.00779479	0.0354497
GSE27241 WT VS RORGT KO TH17 POLARIZED CD4 TCELL TREATED WITH DIGOXIN UP	174	49	0.00778575	0.0354497
GSE30971 CTRL VS LPS STIM MACROPHAGE WBP7 KO 4H UP	187	46	0.00780009	0.0354497
GSE18281 SUBCAPSULAR CORTICAL REGION VS WHOLE CORTEX THYMUS UP	195	48	0.00787659	0.0357602
GSE39382 IL3 VS IL3 IL33 TREATED MAST CELL UP	194	47	0.0078831	0.0357602
GSE9509 LPS VS LPS AND IL10 STIM IL10 KO MACROPHAGE 10MIN UP	192	49	0.00793634	0.0359682
GSE14000 4H VS 16H LPS DC TRANSLATED RNA DN	192	43	0.00797305	0.036101
GSE17301 CTRL VS 48H ACD3 ACD28 IFNA5 STIM CD8 TCELL DN	190	46	0.00803631	0.0363372
GSE33424 CD161 HIGH VS NEG CD8 TCELL UP	191	45	0.00804014	0.0363372
GSE3982 MAST CELL VS MAC DN	186	45	0.00814741	0.0367418
GSE34515 CD16 NEG VS POS MONOCYTE DN	189	41	0.00815227	0.0367418
GSE45382 UNTREATED VS TGFB TREATED MACROPHAGES UP	190	44	0.00814481	0.0367418
GSE27786 LSK VS NKTCELL UP	188	44	0.00823096	0.0370621
GSE3920 IFNA VS IFNG TREATED ENDOTHELIAL CELL DN	162	42	0.00828162	0.0372215
GSE36826 NORMAL VS STAPH AUREUS INF SKIN DN	195	46	0.00827658	0.0372215
GSE46606 IRF4MID VS WT CD40L IL2 IL5 DAY3 STIMULATED BCELL UP	195	45	0.00832069	0.0373626
GSE27434 WT VS DNMT1 KO TREG DN	194	43	0.0083401	0.0374153
GSE15930 NAIVE VS 48H IN VITRO STIM IFNAB CD8 TCELL UP	191	49	0.00835287	0.0374381
GSE33292 WT VS TCF1 KO DN3 THYMOCYTE UP	193	50	0.00839727	0.037568
GSE46606 IRF4HIGH VS WT CD40L IL2 IL5 DAY1 STIMULATED BCELL UP	191	46	0.00839005	0.037568
GSE4984 UNTREATED VS GALECTIN1 TREATED DC DN	173	36	0.0084388	0.0377191
GSE17721 CTRL VS CPG 0.5H BMDC UP	189	44	0.00845656	0.0377639
GSE3920 UNTREATED VS IFNB TREATED ENDOTHELIAL CELL UP	192	45	0.00848451	0.037854
GSE3720 VD1 VS VD2 GAMMADELTA TCELL WITH LPS STIM DN	195	43	0.00849846	0.0378815
GSE360 CTRL VS M TUBERCULOSIS MAC DN	187	43	0.00852055	0.0379453
GSE17721 POLYIC VS GARDIQUIMOD 6H BMDC UP	195	46	0.00853008	0.037953
GSE4142 GC BCELL VS MEMORY BCELL DN	193	44	0.0085743	0.038115
GSE41978 WT VS ID2 KO KLRG1 LOW EFFECTOR CD8 TCELL DN	195	48	0.00872776	0.0387617
GSE37301 MULTIPOTENT PROGENITOR VS RAG2 KO NK CELL UP	190	43	0.00873858	0.0387745
GSE40443 INDUCED VS TOTAL TREG UP	188	47	0.00874854	0.0387833
GSE12845 IGD POS BLOOD VS NAIVE TONSIL BCELL DN	193	46	0.00878802	0.0388523
GSE12392 WT VS IFNB KO CD8A POS SPLEEN DC UP	195	46	0.00878359	0.0388523
GSE34156 UNTREATED VS 6H TLR1 TLR2 LIGAND TREATED MONOCYTE DN	173	40	0.00878326	0.0388523
GSE15330 MEGAKARYOCYTE ERYTHROID VS GRANULOCYTE MONOCYTE PROGENITOR IKAROS KO DN	192	44	0.00880134	0.0388759
GSE17721 CTRL VS PAM3CSK4 8H BMDC UP	192	44	0.00882383	0.0389399
GSE14769 40MIN VS 360MIN LPS BMDM DN	193	45	0.00883927	0.0389728
GSE3565 DUSP1 VS WT SPLENOCYTES POST LPS INJECTION UP	155	35	0.00898735	0.0395541
GSE30971 CTRL VS LPS STIM MACROPHAGE WBP7 HET 4H DN	190	44	0.00898162	0.0395541
GSE27786 LIN NEG VS CD4 TCELL DN	195	45	0.00899566	0.0395549
GSE19923 HEB KO VS HEB AND E2A KO DP THYMOCYTE UP	190	47	0.00907919	0.0398862
GSE21927 SPLEEN C57BL6 VS EL4 TUMOR BALBC MONOCYTES UP	188	46	0.00909832	0.0399329
GSE37605 NOD VS C57BL6 IRES GFP TREG DN	147	38	0.00910622	0.0399329
GSE5589 UNSTIM VS 45MIN LPS AND IL6 STIM MACROPHAGE UP	191	47	0.00917073	0.0401709
GSE6674 CPG VS CPG AND ANTI IGM STIM BCELL DN	198	44	0.00917697	0.0401709
GSE14308 TH2 VS NAIVE CD4 TCELL DN	187	46	0.00920928	0.040204
GSE17721 CTRL VS LPS 0.5H BMDC UP	189	43	0.00919673	0.040204
GSE3982 EOSINOPHIL VS CENT MEMORY CD4 TCELL DN	187	42	0.00920638	0.040204
GSE19923 HEB KO VS HEB AND E2A KO DP THYMOCYTE DN	195	46	0.00923017	0.0402591
GSE26030 UNSTIM VS RESTIM TH1 DAY15 POST POLARIZATION UP	191	47	0.00926715	0.0403842
GSE3982 DC VS CENT MEMORY CD4 TCELL DN	175	40	0.00931051	0.0405369
GSE17721 POLYIC VS PAM3CSK4 2H BMDC DN	191	45	0.00934033	0.0406064
GSE3982 DC VS NEUTROPHIL DN	189	46	0.00934315	0.0406064
GSE3982 MEMORY CD4 TCELL VS BCELL UP	181	44	0.00939047	0.0407394
GSE37301 CD4 TCELL VS RAG2 KO NK CELL DN	174	47	0.00938445	0.0407394
GSE23925 DARK ZONE VS NAIVE BCELL UP	196	39	0.00941652	0.0408161
GSE12366 NAIVE VS MEMORY BCELL DN	184	45	0.00943655	0.0408666
GSE5589 LPS VS LPS AND IL10 STIM IL6 KO MACROPHAGE 180MIN DN	197	42	0.00946197	0.0409403
GSE22140 HEALTHY VS ARTHRITIC MOUSE CD4 TCELL DN	190	50	0.00948301	0.0409949
GSE2770 IL12 ACT VS ACT CD4 TCELL 2H UP	181	42	0.00957384	0.0413142
GSE46606 IRF4 KO VS WT UNSTIM BCELL DN	191	43	0.00956725	0.0413142
GSE20366 TREG VS NAIVE CD4 TCELL UP	189	45	0.0096216	0.0414836
GSE39820 CTRL VS IL1B IL6 CD4 TCELL UP	177	43	0.00964451	0.0415349
GSE3039 CD4 TCELL VS B1 BCELL DN	190	39	0.00965056	0.0415349
GSE21380 NON TFH VS GERMINAL CENTER TFH CD4 TCELL DN	193	43	0.00971326	0.0417311
GSE27859 CD11C INT F480 HI MACROPHAGE VS CD11C ING F480 INT DC UP	171	41	0.00970885	0.0417311
GSE29164 DAY3 VS DAY7 CD8 TCELL AND IL12 TREATED MELANOMA UP	192	41	0.0097602	0.0418958
GSE13522 WT VS IFNAR KO SKIN UP	189	43	0.00977864	0.041938
GSE20198 IL12 VS IL12 IL18 TREATED ACT CD4 TCELL DN	195	48	0.00983836	0.042157
GSE11864 UNTREATED VS CSF1 IFNG PAM3CYS IN MAC UP	193	44	0.00986677	0.0422416
GSE339 CD4POS VS CD8POS DC IN CULTURE UP	191	42	0.00992799	0.0424663
GSE17186 CD21LOW VS CD21HIGH TRANSITIONAL BCELL CORD BLOOD DN	186	43	0.0100828	0.0430906
GSE20366 TREG VS TCONV DN	192	44	0.0101514	0.043346
GSE411 WT VS SOCS3 KO MACROPHAGE UP	187	42	0.0102441	0.0437033
GSE30962 PRIMARY VS SECONDARY CHRONIC LCMV INF CD8 TCELL UP	188	41	0.0102595	0.0437308
GSE37301 HEMATOPOIETIC STEM CELL VS PRO BCELL UP	190	44	0.0102982	0.0438575
GSE42021 CD24HI VS CD24LOW TCONV THYMUS DN	197	41	0.0103209	0.0439157
GSE3982 NEUTROPHIL VS CENT MEMORY CD4 TCELL UP	196	45	0.0104514	0.044432
GSE2826 WT VS XID BCELL DN	190	45	0.0104783	0.0445075
GSE42021 TREG PLN VS CD24HI TREG THYMUS DN	197	46	0.0105211	0.0446505
GSE17721 LPS VS GARDIQUIMOD 4H BMDC UP	186	42	0.0105521	0.0446631
GSE7509 DC VS MONOCYTE UP	193	44	0.0105496	0.0446631
GSE7768 OVA ALONE VS OVA WITH LPS IMMUNIZED MOUSE WHOLE SPLEEN 6H UP	166	38	0.0105491	0.0446631
GSE40274 FOXP3 VS FOXP3 AND HELIOS TRANSDUCED ACTIVATED CD4 TCELL DN	137	31	0.0105607	0.0446631
GSE15330 HSC VS LYMPHOID PRIMED MULTIPOTENT PROGENITOR IKAROS KO UP	194	44	0.01063	0.0448781
GSE24814 STAT5 KO VS WT PRE BCELL DN	194	46	0.0106291	0.0448781
GSE35435 RESTING VS IL4 TREATED MACROPHAGE UP	189	42	0.0106543	0.0449419
GSE43955 10H VS 30H ACT CD4 TCELL UP	192	43	0.0107042	0.045113
GSE5142 CTRL VS HTERT TRANSDUCED CD8 TCELL EARLY PASSAGE CLONE UP	196	48	0.0107494	0.0452647
GSE26343 WT VS NFAT5 KO MACROPHAGE UP	192	45	0.0108126	0.0454915
GSE40274 CTRL VS FOXP3 AND IRF4 TRANSDUCED ACTIVATED CD4 TCELL DN	160	40	0.0108756	0.0456774
GSE36078 WT VS IL1R KO LUNG DC AFTER AD5 INF UP	190	43	0.0108673	0.0456774
GSE9988 ANTI TREM1 VS CTRL TREATED MONOCYTES DN	196	48	0.0108878	0.0456894
GSE4535 BM DERIVED DC VS FOLLICULAR DC DN	195	45	0.0109013	0.0457066
GSE1448 CTRL VS ANTI VALPHA2 DP THYMOCYTE DN	188	38	0.0109161	0.0457294
GSE3982 MAST CELL VS BCELL DN	180	44	0.0109592	0.0458312
GSE5589 WT VS IL6 KO LPS AND IL10 STIM MACROPHAGE 45MIN DN	192	45	0.0109527	0.0458312
GSE9988 ANTI TREM1 VS LOW LPS MONOCYTE DN	187	40	0.0110692	0.0460931
GSE369 SOCS3 KO VS WT LIVER DN	191	45	0.011069	0.0460931
GSE15330 MEGAKARYOCYTE ERYTHROID PROGENITOR VS PRO BCELL UP	196	46	0.0110618	0.0460931
GSE22025 UNTREATED VS PROGESTERONE TREATED CD4 TCELL DN	195	44	0.011065	0.0460931
GSE43955 TH0 VS TGFB IL6 TH17 ACT CD4 TCELL 52H DN	191	42	0.0110453	0.0460931
GSE360 CTRL VS T GONDII DC UP	191	44	0.0110935	0.0461551
GSE33513 TCF7 KO VS HET EARLY THYMIC PROGENITOR DN	193	43	0.0111525	0.0463609
GSE5589 WT VS IL10 KO LPS AND IL10 STIM MACROPHAGE 45MIN UP	188	46	0.0112259	0.0466262
GSE6875 TCONV VS FOXP3 KO TREG DN	191	47	0.0112576	0.0466964
GSE32986 CURDLAN LOWDOSE VS CURDLAN HIGHDOSE STIM DC DN	197	46	0.0112619	0.0466964
GSE26030 UNSTIM VS RESTIM TH17 DAY5 POST POLARIZATION UP	176	43	0.0112815	0.0467378
GSE5542 IFNG VS IFNA AND IFNG TREATED EPITHELIAL CELLS 24H UP	193	43	0.0113055	0.0467974
GSE2770 IL4 ACT VS ACT CD4 TCELL 2H DN	192	46	0.0113476	0.0469318
GSE13306 TREG VS TCONV LAMINA PROPRIA UP	190	43	0.0114056	0.0470936
GSE27786 NKTCELL VS MONO MAC DN	193	44	0.0114311	0.0470936
GSE3565 CTRL VS LPS INJECTED SPLENOCYTES UP	170	43	0.0114179	0.0470936
GSE10240 IL17 VS IL17 AND IL22 STIM PRIMARY BRONCHIAL EPITHELIAL CELLS DN	192	49	0.0114525	0.0470936
GSE22140 GERMFREE VS SPF MOUSE CD4 TCELL UP	192	42	0.0114521	0.0470936
GSE26488 CTRL VS PEPTIDE INJECTION HDAC7 DELTAP TG OT2 THYMOCYTE DN	189	43	0.0114378	0.0470936
GSE45365 NK CELL VS BCELL MCMV INFECTION UP	190	41	0.0114544	0.0470936
GSE43863 DAY6 EFF VS DAY150 MEM TFH CD4 TCELL UP	190	43	0.0114933	0.0472138
GSE3982 DC VS NKCELL DN	181	43	0.011506	0.0472259
GSE17186 NAIVE VS CD21LOW TRANSITIONAL BCELL DN	190	46	0.011545	0.0473461
GSE5589 LPS AND IL10 VS LPS AND IL6 STIM IL10 KO MACROPHAGE 45MIN UP	186	44	0.0116034	0.0475457
GSE37534 UNTREATED VS ROSIGLITAZONE TREATED CD4 TCELL PPARG1 AND FOXP3 TRASDUCED DN	192	43	0.0116198	0.0475728
GSE13484 UNSTIM VS 3H YF17D VACCINE STIM PBMC DN	188	43	0.0116537	0.0476717
GSE22886 NAIVE CD8 TCELL VS DC DN	195	44	0.0116926	0.0477905
GSE20366 EX VIVO VS HOMEOSTATIC CONVERSION TREG DN	193	42	0.0117321	0.0479117
GSE25123 CTRL VS ROSIGLITAZONE STIM MACROPHAGE UP	194	44	0.0117548	0.0479642
GSE7831 UNSTIM VS CPG STIM PDC 4H DN	185	44	0.0117723	0.0479955
GSE3920 UNTREATED VS IFNA TREATED ENDOTHELIAL CELL DN	158	39	0.0118984	0.0484691
GSE29949 CD8 POS DC SPLEEN VS DC BRAIN UP	190	46	0.0119859	0.0487438
GSE40666 NAIVE VS EFFECTOR CD8 TCELL WITH IFNA STIM 90MIN UP	195	44	0.0119815	0.0487438
GSE27670 CTRL VS BLIMP1 TRANSDUCED GC BCELL DN	193	47	0.0120046	0.0487792
GSE22886 NAIVE CD4 TCELL VS NEUTROPHIL UP	188	41	0.0120421	0.0488909
GSE13522 CTRL VS T CRUZI Y STRAIN INF SKIN BALBC MOUSE UP	131	29	0.0120892	0.0490414
GSE10240 CTRL VS IL17 AND IL22 STIM PRIMARY BRONCHIAL EPITHELIAL CELLS DN	197	50	0.0121533	0.0492601
GSE19941 LPS VS LPS AND IL10 STIM IL10 KO NFKBP50 KO MACROPHAGE DN	191	44	0.0121725	0.049297
GSE10239 NAIVE VS KLRG1INT EFF CD8 TCELL UP	192	44	0.0122229	0.0494601
GSE1432 1H VS 6H IFNG MICROGLIA UP	194	47	0.0122448	0.0495076
GSE19198 CTRL VS IL21 TREATED TCELL 6H UP	187	45	0.012265	0.0495481
GSE19198 CTRL VS IL21 TREATED TCELL 24H DN	196	47	0.0123425	0.0498198
GSE40274 CTRL VS EOS TRANSDUCED ACTIVATED CD4 TCELL UP	167	37	0.0123531	0.0498215

## Sheet: CD4EM - CD4CM_hyper
	N	DE	P.DE	FDR
GSE10325 LUPUS CD4 TCELL VS LUPUS BCELL UP	188	30	4.99913e-20	2.43558e-16
GSE10325 LUPUS CD4 TCELL VS LUPUS MYELOID UP	184	27	7.68945e-18	1.87315e-14
GSE11057 EFF MEM VS CENT MEM CD4 TCELL DN	176	26	1.37547e-16	2.23376e-13
GSE45739 UNSTIM VS ACD3 ACD28 STIM NRAS KO CD4 TCELL UP	183	25	9.50636e-16	1.15788e-12
GSE10325 CD4 TCELL VS MYELOID UP	189	24	1.05652e-14	8.59407e-12
GSE45739 UNSTIM VS ACD3 ACD28 STIM WT CD4 TCELL UP	184	25	1.05838e-14	8.59407e-12
GSE5542 UNTREATED VS IFNA AND IFNG TREATED EPITHELIAL CELLS 6H UP	184	22	1.46312e-13	1.01833e-10
GSE10325 CD4 TCELL VS BCELL UP	184	22	1.56224e-12	9.51407e-10
GSE16385 ROSIGLITAZONE IL4 VS IFNG TNF STIM MACROPHAGE UP	192	21	6.24261e-12	3.37933e-09
GSE22886 NAIVE CD4 TCELL VS MONOCYTE UP	180	20	5.4116e-11	2.63653e-08
GSE1460 INTRATHYMIC T PROGENITOR VS CD4 THYMOCYTE DN	191	20	8.20672e-11	3.63483e-08
GSE11057 CD4 CENT MEM VS PBMC UP	192	20	1.44306e-10	5.85884e-08
GSE26495 NAIVE VS PD1HIGH CD8 TCELL UP	177	19	1.5887e-10	5.95396e-08
GSE15330 HSC VS MEGAKARYOCYTE ERYTHROID PROGENITOR UP	159	19	1.97447e-10	6.87114e-08
GSE7219 UNSTIM VS LPS AND ANTI CD40 STIM DC UP	168	19	3.45753e-10	1.12301e-07
KAECH NAIVE VS DAY15 EFF CD8 TCELL UP	191	19	6.09951e-10	1.8573e-07
GSE17301 ACD3 ACD28 VS ACD3 ACD28 AND IFNA2 STIM CD8 TCELL DN	193	18	1.75772e-09	5.03742e-07
GSE14699 NAIVE VS ACT CD8 TCELL DN	167	18	2.02328e-09	5.47635e-07
GSE5542 UNTREATED VS IFNA TREATED EPITHELIAL CELLS 24H DN	183	17	2.48025e-09	6.35988e-07
GSE22886 NAIVE TCELL VS MONOCYTE UP	186	18	3.20517e-09	7.8078e-07
GSE26488 CTRL VS PEPTIDE INJECTION OT2 THYMOCYTE DN	178	18	4.30151e-09	9.97951e-07
GSE11057 PBMC VS MEM CD4 TCELL DN	182	17	9.24472e-09	2.04729e-06
GSE9650 NAIVE VS EFF CD8 TCELL UP	193	18	1.03108e-08	2.09309e-06
GSE3565 CTRL VS LPS INJECTED DUSP1 KO SPLENOCYTES DN	162	17	1.0235e-08	2.09309e-06
GSE22886 CD4 TCELL VS BCELL NAIVE UP	190	17	1.18215e-08	2.28334e-06
GSE13946 CTRL VS DSS COLITIS GD TCELL FROM COLON DN	164	16	1.21853e-08	2.28334e-06
GSE21670 IL6 VS TGFB AND IL6 TREATED CD4 TCELL UP	190	16	1.28348e-08	2.31597e-06
GSE2935 UV INACTIVATED VS LIVE SENDAI VIRUS INF MACROPHAGE UP	164	17	1.52411e-08	2.56051e-06
GSE37301 MULTIPOTENT PROGENITOR VS CD4 TCELL UP	163	16	1.49216e-08	2.56051e-06
GSE29164 CD8 TCELL VS CD8 TCELL AND IL12 TREATED MELANOMA DAY3 DN	191	17	1.79354e-08	2.91271e-06
GSE7219 UNSTIM VS LPS AND ANTI CD40 STIM NIK NFKB2 KO DC UP	174	17	2.96683e-08	4.66271e-06
GSE26495 NAIVE VS PD1LOW CD8 TCELL UP	185	16	4.31085e-08	6.56326e-06
GSE9650 EXHAUSTED VS MEMORY CD8 TCELL DN	197	16	5.01006e-08	7.39666e-06
GSE22886 NAIVE CD4 TCELL VS NKCELL UP	185	16	5.3301e-08	7.63772e-06
GSE24634 NAIVE CD4 TCELL VS DAY3 IL4 CONV TREG UP	190	16	6.32914e-08	8.81016e-06
GSE14415 FOXP3 KO NATURAL TREG VS TCONV DN	167	15	1.07962e-07	1.46108e-05
GSE29618 BCELL VS PDC DAY7 FLU VACCINE UP	177	15	1.3881e-07	1.82779e-05
GSE21063 CTRL VS ANTI IGM STIM BCELL 3H UP	178	15	1.45995e-07	1.87181e-05
GSE22886 TCELL VS BCELL NAIVE UP	194	15	1.51205e-07	1.8889e-05
GSE13738 RESTING VS BYSTANDER ACTIVATED CD4 TCELL UP	179	15	1.63673e-07	1.94491e-05
GSE29618 BCELL VS PDC UP	178	15	1.61307e-07	1.94491e-05
GSE19888 ADENOSINE A3R INH PRETREAT AND ACT BY A3R VS A3R INH AND TCELL MEMBRANES ACT MAST CELL UP	185	15	1.76859e-07	2.00385e-05
GSE16450 CTRL VS IFNA 6H STIM IMMATURE NEURON CELL LINE DN	183	15	1.73514e-07	2.00385e-05
GSE15330 LYMPHOID MULTIPOTENT VS MEGAKARYOCYTE ERYTHROID PROGENITOR IKAROS KO UP	159	15	3.03757e-07	3.36342e-05
GSE8678 IL7R LOW VS HIGH EFF CD8 TCELL DN	194	15	3.24447e-07	3.43632e-05
GSE3565 DUSP1 VS WT SPLENOCYTES DN	175	15	3.23531e-07	3.43632e-05
GSE7852 TREG VS TCONV FAT DN	196	15	4.78016e-07	4.95509e-05
GSE39110 UNTREATED VS IL2 TREATED CD8 TCELL DAY6 POST IMMUNIZATION DN	194	16	4.98162e-07	5.05635e-05
GSE40274 CTRL VS EOS TRANSDUCED ACTIVATED CD4 TCELL DN	141	13	5.15171e-07	5.12227e-05
GSE10325 CD4 TCELL VS LUPUS CD4 TCELL UP	188	15	5.52213e-07	5.38076e-05
GSE20727 H2O2 VS ROS INHIBITOR TREATED DC UP	189	15	6.32303e-07	6.04035e-05
GSE32986 GMCSF VS GMCSF AND CURDLAN LOWDOSE STIM DC DN	180	15	6.96435e-07	6.52506e-05
GSE21033 CTRL VS POLYIC STIM DC 12H UP	153	13	7.28256e-07	6.69446e-05
GSE11057 NAIVE CD4 VS PBMC CD4 TCELL UP	185	14	8.63287e-07	7.78877e-05
GSE11057 NAIVE VS EFF MEMORY CD4 TCELL UP	185	15	1.13786e-06	9.55803e-05
GSE17974 0.5H VS 72H IL4 AND ANTI IL12 ACT CD4 TCELL UP	189	14	1.1145e-06	9.55803e-05
GSE16450 IMMATURE VS MATURE NEURON CELL LINE UP	182	15	1.12706e-06	9.55803e-05
GSE37532 WT VS PPARG KO LN TCONV UP	197	15	1.12257e-06	9.55803e-05
GSE6092 UNSTIM VS IFNG STIM ENDOTHELIAL CELL DN	189	14	1.63583e-06	0.000135081
GSE15735 CTRL VS HDAC INHIBITOR TREATED CD4 TCELL 12H DN	195	15	1.70308e-06	0.00013829
GSE22886 NAIVE CD4 TCELL VS DC UP	184	14	1.84985e-06	0.000147745
GSE11057 CD4 EFF MEM VS PBMC UP	188	14	1.97582e-06	0.000153148
GSE22886 NAIVE CD8 TCELL VS MONOCYTE UP	181	14	1.98036e-06	0.000153148
GSE32255 WT UNSTIM VS JMJD2D KNOCKDOWN 4H LPS STIM DC UP	168	14	2.19041e-06	0.000166745
GSE36476 CTRL VS TSST ACT 40H MEMORY CD4 TCELL YOUNG UP	193	14	2.2932e-06	0.000171884
GSE24634 IL4 VS CTRL TREATED NAIVE CD4 TCELL DAY3 DN	186	13	2.53567e-06	0.000187179
GSE15930 STIM VS STIM AND IL12 48H CD8 T CELL UP	192	14	2.63228e-06	0.00019141
KAECH NAIVE VS DAY8 EFF CD8 TCELL UP	194	15	2.69554e-06	0.000193127
GSE14415 INDUCED TREG VS FOXP3 KO INDUCED TREG UP	162	13	2.92625e-06	0.000206618
GSE7219 WT VS NIK NFKB2 KO DC DN	161	13	3.30933e-06	0.00023033
GSE40068 CXCR5POS BCL6POS TFH VS CXCR5NEG BCL6NEG CD4 TCELL UP	195	14	4.12089e-06	0.000282774
GSE11386 NAIVE VS MEMORY BCELL DN	151	13	4.41238e-06	0.000297297
GSE25677 MPL VS R848 STIM BCELL DN	174	14	4.45458e-06	0.000297297
GSE557 WT VS CIITA KO DC DN	192	14	4.62017e-06	0.000300126
GSE36078 WT VS IL1R KO LUNG DC AFTER AD5 INF DN	193	14	4.61808e-06	0.000300126
GSE15330 HSC VS MEGAKARYOCYTE ERYTHROID PROGENITOR DN	161	13	4.89911e-06	0.000314059
GSE37301 CD4 TCELL VS GRANULOCYTE MONOCYTE PROGENITOR DN	177	14	5.46657e-06	0.000345885
KAECH NAIVE VS MEMORY CD8 TCELL UP	193	14	5.69937e-06	0.000355991
GSE14699 NAIVE VS DELETIONAL TOLERANCE CD8 TCELL UP	146	13	5.82093e-06	0.000358982
GSE4590 LARGE PRE BCELL VS VPREB POS LARGE PRE BCELL DN	174	14	6.0713e-06	0.000369742
GSE24142 EARLY THYMIC PROGENITOR VS DN3 THYMOCYTE DN	194	14	6.47574e-06	0.000389504
GSE7460 FOXP3 MUT VS WT ACT WITH TGFB TCONV DN	193	15	6.7004e-06	0.000398102
GSE14699 NAIVE VS DELETIONAL TOLERANCE CD8 TCELL DN	195	14	7.16413e-06	0.00041241
GSE32986 UNSTIM VS GMCSF AND CURDLAN LOWDOSE STIM DC DN	194	14	7.06334e-06	0.00041241
GSE34156 NOD2 LIGAND VS NOD2 AND TLR1 TLR2 LIGAND 24H TREATED MONOCYTE DN	185	12	7.19516e-06	0.00041241
GSE29618 BCELL VS MDC UP	175	13	8.90126e-06	0.000504267
GSE22886 NAIVE CD8 TCELL VS NKCELL UP	183	12	9.56938e-06	0.000529796
GSE29949 MICROGLIA BRAIN VS CD8 POS DC SPLEEN UP	187	13	9.49618e-06	0.000529796
GSE13522 CTRL VS T CRUZI Y STRAIN INF SKIN BALBC MOUSE DN	132	11	9.81357e-06	0.00053721
GSE29618 BCELL VS MDC DAY7 FLU VACCINE UP	177	13	9.9447e-06	0.00053834
GSE13547 CTRL VS ANTI IGM STIM ZFX KO BCELL 12H DN	153	13	1.0117e-05	0.000541647
GSE5542 UNTREATED VS IFNG TREATED EPITHELIAL CELLS 6H UP	187	13	1.10495e-05	0.000585141
GSE22601 DOUBLE NEGATIVE VS CD4 SINGLE POSITIVE THYMOCYTE UP	197	13	1.14175e-05	0.00059813
GSE22886 CD8 TCELL VS BCELL NAIVE UP	193	13	1.19236e-05	0.000613079
GSE9650 EFFECTOR VS MEMORY CD8 TCELL DN	196	13	1.19545e-05	0.000613079
GSE1460 INTRATHYMIC T PROGENITOR VS DP THYMOCYTE DN	183	13	1.32047e-05	0.000670137
GSE17186 MEMORY VS CD21HIGH TRANSITIONAL BCELL DN	193	14	1.37088e-05	0.000688548
GSE38304 MYC NEG VS POS GC BCELL DN	195	12	1.39271e-05	0.000692374
GSE26928 NAIVE VS CENT MEMORY CD4 TCELL UP	180	12	1.41889e-05	0.000698266
GSE13547 CTRL VS ANTI IGM STIM BCELL 12H DN	171	11	1.48388e-05	0.000722946
GSE22886 NAIVE CD8 TCELL VS MEMORY TCELL DN	188	13	1.50556e-05	0.000726246
GSE26928 EFF MEMORY VS CXCR5 POS CD4 TCELL DN	186	12	1.64782e-05	0.000787076
GSE5455 HEALTHY VS TUMOR BEARING MOUSE SPLEEN MONOCYTE UP	190	13	1.85885e-05	0.000879255
GSE25088 CTRL VS IL4 AND ROSIGLITAZONE STIM MACROPHAGE UP	179	12	1.92345e-05	0.00090106
GSE1460 DP VS CD4 THYMOCYTE DN	192	13	2.01722e-05	0.000927159
GSE21670 STAT3 KO VS WT CD4 TCELL TGFB IL6 TREATED DN	191	13	2.00419e-05	0.000927159
GSE16451 CTRL VS WEST EQUINE ENC VIRUS IMMATURE NEURON CELL LINE UP	192	13	2.0538e-05	0.00093515
GSE22886 NAIVE TCELL VS DC UP	191	12	2.20279e-05	0.000993704
GSE22886 NAIVE CD4 TCELL VS 48H ACT TH2 UP	191	13	2.24671e-05	0.00100422
GSE3565 CTRL VS LPS INJECTED SPLENOCYTES DN	169	12	2.28197e-05	0.00101071
GSE22886 NAIVE CD8 TCELL VS DC UP	184	12	2.37201e-05	0.001016
GSE2770 IL12 AND TGFB ACT VS ACT CD4 TCELL 6H UP	189	13	2.39818e-05	0.001016
GSE14415 ACT VS CTRL NATURAL TREG DN	162	11	2.39121e-05	0.001016
GSE40274 FOXP3 VS FOXP3 AND SATB1 TRANSDUCED ACTIVATED CD4 TCELL DN	173	12	2.32061e-05	0.001016
GSE43955 TH0 VS TGFB IL6 IL23 TH17 ACT CD4 TCELL 60H DN	194	12	2.38818e-05	0.001016
GSE32986 UNSTIM VS GMCSF STIM DC UP	186	13	2.43164e-05	0.00102129
GSE22601 IMMATURE CD4 SINGLE POSITIVE VS DOUBLE POSITIVE THYMOCYTE DN	196	13	2.50404e-05	0.00104271
GSE23502 WT VS HDC KO MYELOID DERIVED SUPPRESSOR CELL BM UP	188	12	3.19726e-05	0.00132009
GSE2826 WT VS BTK KO BCELL UP	196	12	3.3121e-05	0.00134827
GSE40666 WT VS STAT4 KO CD8 TCELL WITH IFNA STIM 90MIN UP	192	13	3.32087e-05	0.00134827
GSE40274 FOXP3 VS FOXP3 AND XBP1 TRANSDUCED ACTIVATED CD4 TCELL DN	155	11	3.5071e-05	0.00141212
GSE41867 NAIVE VS DAY6 LCMV ARMSTRONG EFFECTOR CD8 TCELL UP	189	12	3.74432e-05	0.00149527
GSE21670 UNTREATED VS IL6 TREATED CD4 TCELL DN	193	13	3.82661e-05	0.00151571
GSE40273 EOS KO VS WT TREG DN	198	13	3.97152e-05	0.00156042
GSE27241 CTRL VS DIGOXIN TREATED CD4 TCELL IN TH17 POLARIZING CONDITIONS DN	183	12	4.01541e-05	0.00156505
GSE4535 BM DERIVED DC VS FOLLICULAR DC UP	193	12	4.12434e-05	0.00159474
GSE23568 ID3 TRANSDUCED VS ID3 KO CD8 TCELL DN	190	12	4.39646e-05	0.00168658
GSE14415 ACT TCONV VS ACT NATURAL TREG UP	165	12	4.48184e-05	0.0017059
GSE14415 INDUCED TREG VS TCONV DN	157	11	4.66506e-05	0.00176187
GSE36476 CTRL VS TSST ACT 16H MEMORY CD4 TCELL YOUNG UP	189	12	5.06539e-05	0.00189835
GSE13738 RESTING VS TCR ACTIVATED CD4 TCELL UP	178	11	5.11104e-05	0.00190084
GSE36476 CTRL VS TSST ACT 72H MEMORY CD4 TCELL YOUNG UP	191	12	5.18956e-05	0.00191542
GSE25123 WT VS PPARG KO MACROPHAGE IL4 AND ROSIGLITAZONE STIM DN	176	12	5.85464e-05	0.00214465
GSE20366 TREG VS NAIVE CD4 TCELL DN	189	12	6.23852e-05	0.00221855
GSE4984 UNTREATED VS GALECTIN1 TREATED DC DN	173	10	6.21542e-05	0.00221855
GSE28726 ACT CD4 TCELL VS ACT NKTCELL DN	191	12	6.1514e-05	0.00221855
GSE24574 BCL6 HIGH TFH VS TFH CD4 TCELL DN	192	12	6.18513e-05	0.00221855
GSE411 WT VS SOCS3 KO MACROPHAGE IL6 STIM 400MIN UP	191	12	6.46992e-05	0.00226773
GSE43863 NAIVE VS MEMORY LY6C INT CXCR5POS CD4 TCELL D150 LCMV UP	185	12	6.4439e-05	0.00226773
GSE9650 NAIVE VS MEMORY CD8 TCELL UP	192	12	6.59193e-05	0.00229399
GSE24814 STAT5 KO VS WT PRE BCELL DN	194	12	6.97889e-05	0.00241143
GSE22886 NAIVE VS IGM MEMORY BCELL UP	183	12	7.67859e-05	0.00261609
GSE16450 CTRL VS IFNA 12H STIM IMMATURE NEURON CELL LINE UP	185	14	7.66301e-05	0.00261609
GSE41867 DAY8 VS DAY15 LCMV CLONE13 EFFECTOR CD8 TCELL UP	194	12	8.03724e-05	0.00271927
GSE40273 XBP1 KO VS WT TREG DN	194	13	8.65083e-05	0.00290668
GSE16697 CD4 TCELL VS TFH CD4 TCELL DN	194	12	9.31979e-05	0.00306798
GSE18203 CTRL VS INTRATUMORAL CPG INJ MC38 TUMOR DN	190	10	9.30555e-05	0.00306798
GSE40666 UNTREATED VS IFNA STIM STAT4 KO EFFECTOR CD8 TCELL 90MIN DN	188	12	9.22276e-05	0.00306798
GSE7219 UNSTIM VS LPS AND ANTI CD40 STIM NIK NFKB2 KO DC DN	189	12	9.73454e-05	0.003183
GSE23568 ID3 TRANSDUCED VS ID3 KO CD8 TCELL UP	198	12	9.86871e-05	0.00320536
GSE3920 UNTREATED VS IFNA TREATED FIBROBLAST UP	166	11	0.000100069	0.0032287
GSE26290 CTRL VS AKT INHIBITOR TREATED ANTI CD3 AND IL2 STIM CD8 TCELL DN	189	12	0.000101398	0.00325009
GOLDRATH NAIVE VS EFF CD8 TCELL UP	194	12	0.000110049	0.0035043
GSE37533 PPARG1 FOXP3 VS PPARG2 FOXP3 TRANSDUCED CD4 TCELL DN	193	11	0.00012181	0.00385362
GOLDRATH EFF VS MEMORY CD8 TCELL DN	195	11	0.000125043	0.00391471
GSE35685 CD34POS CD10NEG CD62LPOS VS CD34POS CD10POS BONE MARROW DN	190	11	0.000125348	0.00391471
GSE17580 TREG VS TEFF S MANSONI INF DN	193	11	0.000140611	0.00433579
GSE28726 ACT CD4 TCELL VS ACT VA24NEG NKTCELL DN	194	12	0.000140239	0.00433579
GSE29618 MONOCYTE VS MDC UP	191	11	0.000142416	0.00436383
GSE37301 HEMATOPOIETIC STEM CELL VS RAG2 KO NK CELL UP	163	11	0.00014378	0.00437811
GSE339 EX VIVO VS IN CULTURE CD4POS DC DN	195	11	0.000147891	0.00447532
GSE23984 CTRL VS HYPOCALEMIC VITAMIND ANALOG TCELL DN	190	12	0.000151172	0.00452596
GSE43863 NAIVE VS MEMORY TFH CD4 TCELL D150 LCMV UP	188	11	0.000151423	0.00452596
GSE17721 12H VS 24H POLYIC BMDC DN	197	11	0.000167115	0.00494994
GSE557 CIITA KO VS I AB KO DC UP	188	11	0.00016764	0.00494994
GSE411 UNSTIM VS 100MIN IL6 STIM SOCS3 KO MACROPHAGE DN	192	11	0.000169325	0.00496959
GSE39916 B CELL SPLEEN VS PLASMA CELL BONE MARROW DN	192	11	0.000173418	0.00505923
GSE6674 ANTI IGM VS ANTI IGM AND CPG STIM BCELL UP	195	11	0.000174524	0.0050612
GOLDRATH NAIVE VS MEMORY CD8 TCELL UP	195	12	0.000183205	0.00528151
GSE18893 TCONV VS TREG 24H CULTURE DN	187	11	0.000186237	0.00533735
GSE9509 LPS VS LPS AND IL10 STIM IL10 KO MACROPHAGE 30MIN DN	186	11	0.000205168	0.00584548
GSE6269 HEALTHY VS FLU INF PBMC UP	163	10	0.00021943	0.00621548
KAECH DAY8 EFF VS MEMORY CD8 TCELL DN	194	11	0.000246109	0.00693089
GSE17974 CTRL VS ACT IL4 AND ANTI IL12 24H CD4 TCELL UP	183	11	0.000256047	0.00716931
GSE32901 NAIVE VS TH17 ENRICHED CD4 TCELL UP	151	9	0.000274031	0.00758567
GSE40225 WT VS RIP B7X DIABETIC MOUSE PANCREATIC CD8 TCELL UP	190	11	0.000272868	0.00758567
GSE40068 CXCR5NEG BCL6NEG CD4 TCELL VS CXCR5POS BCL6NEG TFH DN	196	11	0.000295099	0.00812271
GSE3982 CENT MEMORY CD4 TCELL VS TH2 UP	185	11	0.000299613	0.00820064
GSE3720 UNSTIM VS PMA STIM VD2 GAMMADELTA TCELL UP	164	9	0.000303196	0.00825235
GSE39110 UNTREATED VS IL2 TREATED CD8 TCELL DAY3 POST IMMUNIZATION UP	195	11	0.000322109	0.00871841
GSE22886 UNSTIM VS STIM MEMORY TCELL UP	188	11	0.000332845	0.00895923
GSE31082 DP VS CD4 SP THYMOCYTE DN	192	11	0.000337995	0.00904786
GSE24142 DN2 VS DN3 THYMOCYTE FETAL DN	193	11	0.000353097	0.00940049
GSE32986 CURDLAN LOWDOSE VS CURDLAN HIGHDOSE STIM DC UP	194	11	0.000358724	0.00949839
GSE17721 PAM3CSK4 VS CPG 2H BMDC DN	191	10	0.00036273	0.00955255
GSE21033 CTRL VS POLYIC STIM DC 24H UP	150	10	0.00037203	0.00974479
GSE11924 TFH VS TH1 CD4 TCELL UP	195	11	0.000374566	0.00975875
GSE21670 UNTREATED VS TGFB TREATED STAT3 KO CD4 TCELL DN	193	11	0.000380144	0.00985139
GSE40277 EOS AND LEF1 TRANSDUCED VS GATA1 AND SATB1 TRANSDUCED CD4 TCELL DN	192	11	0.000382793	0.00986755
GSE26495 PD1HIGH VS PD1LOW CD8 TCELL UP	183	10	0.000391778	0.00999342
GSE32986 UNSTIM VS GMCSF AND CURDLAN HIGHDOSE STIM DC DN	186	11	0.000391753	0.00999342
GSE26030 UNSTIM VS RESTIM TH1 DAY5 POST POLARIZATION UP	189	11	0.000411525	0.0104425
GSE17974 0H VS 24H IN VITRO ACT CD4 TCELL UP	182	10	0.00041401	0.0104511
GSE41176 UNSTIM VS ANTI IGM STIM BCELL 6H DN	185	10	0.000420837	0.0105687
GSE29164 UNTREATED VS CD8 TCELL AND IL12 TREATED MELANOMA DAY7 DN	194	10	0.000450503	0.0112557
GSE3982 CENT MEMORY CD4 TCELL VS TH1 UP	180	10	0.000462516	0.0114385
GSE38304 MYC NEG VS POS GC BCELL UP	191	11	0.000462061	0.0114385
GSE14350 IL2RB KO VS WT TEFF UP	195	11	0.000468964	0.0115394
GSE29618 BCELL VS MONOCYTE UP	175	10	0.000482085	0.0117436
GSE411 UNSTIM VS 100MIN IL6 STIM MACROPHAGE DN	193	10	0.000481997	0.0117436
GSE33162 UNTREATED VS 4H LPS STIM HDAC3 HET MACROPHAGE UP	196	11	0.000501506	0.0121559
GSE32986 GMCSF VS GMCSF AND CURDLAN HIGHDOSE STIM DC DN	189	11	0.000508806	0.0122718
GSE2405 0H VS 12H A PHAGOCYTOPHILUM STIM NEUTROPHIL UP	193	11	0.000514678	0.0123523
GSE5142 HTERT TRANSDUCED VS CTRL CD8 TCELL LATE PASSAGE CLONE DN	192	11	0.000542231	0.0129498
GSE4748 CTRL VS CYANOBACTERIUM LPSLIKE STIM DC 3H UP	193	11	0.000552879	0.0131396
GSE17974 0.5H VS 72H UNTREATED IN VITRO CD4 TCELL UP	179	9	0.00056825	0.0134394
GSE15735 2H VS 12H HDAC INHIBITOR TREATED CD4 TCELL UP	192	11	0.000573052	0.0134875
GSE17974 0H VS 12H IN VITRO ACT CD4 TCELL UP	187	10	0.000593887	0.0139107
GSE6269 FLU VS STAPH AUREUS INF PBMC UP	179	10	0.000598658	0.0139553
GSE40274 FOXP3 VS FOXP3 AND IRF4 TRANSDUCED ACTIVATED CD4 TCELL UP	192	10	0.000619294	0.0143676
GSE41867 NAIVE VS DAY15 LCMV EFFECTOR CD8 TCELL DN	192	11	0.000627208	0.0144823
GSE27896 HDAC6 KO VS WT TREG UP	171	11	0.000661539	0.0152029
GSE17721 CTRL VS GARDIQUIMOD 24H BMDC UP	188	10	0.00066763	0.0152701
GSE43863 DAY6 EFF VS DAY150 MEM LY6C INT CXCR5POS CD4 TCELL DN	188	10	0.000670729	0.0152701
GSE22601 CD4 SINGLE POSITIVE VS CD8 SINGLE POSITIVE THYMOCYTE DN	196	10	0.000676095	0.0153206
GSE24574 BCL6 HIGH VS LOW TFH CD4 TCELL UP	190	10	0.000679926	0.0153361
GSE13411 SWITCHED MEMORY BCELL VS PLASMA CELL UP	184	10	0.000743271	0.0166454
GSE30083 SP1 VS SP4 THYMOCYTE DN	199	11	0.000746767	0.0166454
GSE7852 TREG VS TCONV LN DN	193	11	0.000748223	0.0166454
GSE21063 CTRL VS ANTI IGM STIM BCELL NFATC1 KO 3H DN	176	10	0.000757436	0.0167738
GSE12366 PLASMA CELL VS MEMORY BCELL DN	195	10	0.000760917	0.0167746
GSE25087 TREG VS TCONV ADULT DN	190	10	0.000778168	0.0170011
GSE15330 HSC VS LYMPHOID PRIMED MULTIPOTENT PROGENITOR UP	190	10	0.000777992	0.0170011
GSE1460 INTRATHYMIC T PROGENITOR VS NAIVE CD4 TCELL ADULT BLOOD DN	185	10	0.000805458	0.0174409
GSE2128 CTRL VS MIMETOPE NEGATIVE SELECTION DP THYMOCYTE C57BL6 DN	193	10	0.00080457	0.0174409
GSE20727 H2O2 VS ROS INHIBITOR TREATED DC DN	188	10	0.000811746	0.0174992
GSE10239 NAIVE VS KLRG1HIGH EFF CD8 TCELL UP	196	10	0.000830597	0.0176149
GSE17974 IL4 AND ANTI IL12 VS UNTREATED 2H ACT CD4 TCELL UP	188	9	0.000826523	0.0176149
GSE2770 TGFB AND IL4 VS IL12 TREATED ACT CD4 TCELL 48H DN	190	10	0.000831575	0.0176149
GSE15330 LYMPHOID MULTIPOTENT VS PRO BCELL DN	192	10	0.000824898	0.0176149
GSE4142 NAIVE BCELL VS PLASMA CELL UP	189	10	0.000848477	0.0178951
GSE369 SOCS3 KO VS WT LIVER DN	191	10	0.00088637	0.0185339
GSE5589 LPS AND IL10 VS LPS AND IL6 STIM IL6 KO MACROPHAGE 45MIN DN	192	10	0.000883392	0.0185339
GSE11961 MEMORY BCELL DAY7 VS PLASMA CELL DAY7 DN	192	10	0.000913117	0.0190116
GSE25123 ROSIGLITAZONE VS IL4 AND ROSIGLITAZONE STIM MACROPHAGE DAY10 DN	117	7	0.000934473	0.0193734
GSE17721 LPS VS GARDIQUIMOD 6H BMDC UP	191	10	0.000976914	0.0199542
GSE22886 NAIVE CD4 TCELL VS MEMORY TCELL DN	192	9	0.00097422	0.0199542
GSE22886 UNSTIM VS IL2 STIM NKCELL UP	190	10	0.000978871	0.0199542
GSE39022 LN VS SPLEEN DC DN	189	10	0.000973239	0.0199542
GSE40068 BCL6 POS VS NEG CXCR5 POS TFH DN	191	10	0.000994011	0.0201784
GSE21360 PRIMARY VS QUATERNARY MEMORY CD8 TCELL DN	189	10	0.000999908	0.0202139
GSE24142 ADULT VS FETAL DN2 THYMOCYTE UP	192	10	0.00101736	0.0204817
GSE5542 UNTREATED VS IFNA TREATED EPITHELIAL CELLS 6H DN	188	10	0.00103712	0.0206244
GSE21063 CTRL VS ANTI IGM STIM BCELL NFATC1 KO 8H UP	183	10	0.00103288	0.0206244
GSE29164 DAY3 VS DAY7 CD8 TCELL AND IL12 TREATED MELANOMA UP	192	9	0.00103714	0.0206244
GSE13522 CTRL VS T CRUZI Y STRAIN INF SKIN IFNAR KO UP	197	10	0.0010495	0.0207852
GSE6674 ANTI IGM VS CPG STIM BCELL UP	195	10	0.00107485	0.0212012
GSE22501 PERIPHERAL BLOOD VS CORD BLOOD TREG DN	185	9	0.0010807	0.0212159
GSE45881 CXCR6HI VS CXCR1LO COLONIC LAMINA PROPRIA UP	184	10	0.00108431	0.0212159
GSE39110 DAY3 VS DAY6 POST IMMUNIZATION CD8 TCELL WITH IL2 TREATMENT DN	192	10	0.00108917	0.0212257
KAECH DAY15 EFF VS MEMORY CD8 TCELL DN	193	10	0.00113272	0.0219865
GSE24142 DN2 VS DN3 THYMOCYTE DN	194	11	0.00114684	0.0221722
GSE39152 BRAIN VS SPLEEN CD103 NEG MEMORY CD8 TCELL DN	193	9	0.00116305	0.0223968
GSE1460 INTRATHYMIC T PROGENITOR VS NAIVE CD4 TCELL CORD BLOOD DN	190	10	0.00119845	0.0227192
GSE16522 ANTI CD3CD28 STIM VS UNSTIM MEMORY CD8 TCELL DN	189	9	0.0011918	0.0227192
GSE17301 IFNA2 VS IFNA5 STIM ACD3 ACD28 ACT CD8 TCELL UP	188	10	0.00118505	0.0227192
GSE37605 NOD VS C57BL6 IRES GFP TREG UP	150	9	0.00119822	0.0227192
GSE24142 ADULT VS FETAL EARLY THYMIC PROGENITOR UP	193	10	0.00120999	0.022849
GSE17721 CTRL VS POLYIC 12H BMDC UP	193	9	0.0012537	0.0234923
GSE28783 ANTI MIR33 VS CTRL ATHEROSCLEROSIS MACROPHAGE UP	190	9	0.00124917	0.0234923
GSE29949 CD8 POS DC SPLEEN VS DC BRAIN UP	190	10	0.00127487	0.0237977
GSE22045 TREG VS TCONV DN	176	9	0.0012929	0.0238598
GSE22601 DOUBLE POSITIVE VS CD8 SINGLE POSITIVE THYMOCYTE UP	198	10	0.00129248	0.0238598
GSE41867 NAIVE VS DAY8 LCMV EFFECTOR CD8 TCELL DN	191	10	0.00128624	0.0238598
GSE12845 IGD NEG BLOOD VS NAIVE TONSIL BCELL DN	190	10	0.00130425	0.0239784
GSE7568 IL4 VS IL4 AND TGFB TREATED MACROPHAGE 24H UP	161	9	0.00131742	0.0241297
GSE30083 SP3 VS SP4 THYMOCYTE DN	194	10	0.00132918	0.0242539
GSE37533 UNTREATED VS PIOGLIZATONE TREATED CD4 TCELL PPARG1 AND FOXP3 TRASDUCED UP	189	9	0.00134456	0.0244428
GSE17580 TREG VS TEFF DN	198	10	0.00135397	0.0245224
GSE33292 DN3 THYMOCYTE VS TCF1 KO TCELL LYMPHOMA UP	188	9	0.00136541	0.0246381
GSE26928 NAIVE VS CXCR5 POS CD4 TCELL UP	184	9	0.00139502	0.025035
GSE17186 BLOOD VS CORD BLOOD CD21HIGH TRANSITIONAL BCELL DN	192	10	0.00139768	0.025035
GSE24142 DN2 VS DN3 THYMOCYTE ADULT DN	195	10	0.00141024	0.0251673
GSE5679 RARA AGONIST AM580 VS AM580 AND ROSIGLITAZONE TREATED DC UP	191	9	0.00142691	0.025372
GSE43863 TH1 VS TFH MEMORY CD4 TCELL DN	189	10	0.00150554	0.0266728
GSE15733 BM VS SPLEEN MEMORY CD4 TCELL DN	187	9	0.00155614	0.0274692
GSE28783 ANTI MIR33 VS UNTREATED ATHEROSCLEROSIS MACROPHAGE DN	185	9	0.00156296	0.0274901
GSE12845 PRE GC VS DARKZONE GC TONSIL BCELL UP	180	9	0.00159161	0.0278642
GSE5099 CLASSICAL M1 VS ALTERNATIVE M2 MACROPHAGE UP	186	9	0.00159567	0.0278642
GSE3920 IFNA VS IFNG TREATED FIBROBLAST DN	181	10	0.00165259	0.028755
KAECH NAIVE VS MEMORY CD8 TCELL DN	192	9	0.00166529	0.0287706
GSE20198 IL12 VS IL12 IL18 TREATED ACT CD4 TCELL DN	195	10	0.00166241	0.0287706
GSE40274 GATA1 VS FOXP3 AND GATA1 TRANSDUCED ACTIVATED CD4 TCELL UP	194	10	0.00172187	0.0296429
GSE10325 LUPUS BCELL VS LUPUS MYELOID UP	174	9	0.00176411	0.0301569
GSE39556 UNTREATED VS 3H POLYIC INJ MOUSE CD8A DC DN	194	10	0.00176162	0.0301569
GSE35685 CD34POS CD38NEG VS CD34POS CD10POS BONE MARROW DN	192	9	0.00179026	0.0304971
GSE25087 FETAL VS ADULT TREG DN	175	9	0.00181908	0.0307851
GSE6674 PL2 3 VS ANTI IGM AND CPG STIM BCELL DN	192	10	0.00181981	0.0307851
GSE28726 ACT CD4 TCELL VS ACT NKTCELL UP	193	9	0.00182746	0.0308075
GSE2770 UNTREATED VS TGFB AND IL4 TREATED ACT CD4 TCELL 4H UP	193	9	0.00191691	0.0320935
GSE22601 DOUBLE NEGATIVE VS DOUBLE POSITIVE THYMOCYTE DN	192	9	0.00191153	0.0320935
GSE29164 UNTREATED VS CD8 TCELL AND IL12 TREATED MELANOMA DAY7 UP	189	9	0.00203419	0.0339403
GSE37301 PRO BCELL VS CD4 TCELL UP	161	9	0.00207049	0.0344282
GSE26928 EFF MEM VS CENTR MEM CD4 TCELL DN	175	8	0.00208993	0.034633
GSE19772 CTRL VS HCMV INF MONOCYTES UP	190	9	0.00210687	0.0347585
GSE27291 0H VS 7D STIM GAMMADELTA TCELL DN	181	9	0.00211177	0.0347585
GSE17974 IL4 AND ANTI IL12 VS UNTREATED 72H ACT CD4 TCELL DN	185	9	0.00216266	0.0354763
GSE1740 MCSF VS MCSF AND IFNG DAY2 DERIVED MACROPHAGE DN	191	9	0.00220358	0.0359059
GSE37301 MULTIPOTENT PROGENITOR VS COMMON LYMPHOID PROGENITOR DN	196	9	0.00220098	0.0359059
GSE15330 WT VS IKAROS KO GRANULOCYTE MONOCYTE PROGENITOR UP	195	9	0.00224463	0.0364528
GSE27786 NEUTROPHIL VS MONO MAC UP	191	9	0.00228558	0.0365094
GSE31082 CD4 VS CD8 SP THYMOCYTE UP	186	10	0.00228506	0.0365094
GSE1925 CTRL VS 3H IFNG STIM MACROPHAGE UP	195	9	0.00227718	0.0365094
GSE26559 TCF1 KO VS WT LIN NEG CELL UP	193	9	0.00226071	0.0365094
GSE44649 WT VS MIR155 KO NAIVE CD8 TCELL DN	195	9	0.00228059	0.0365094
GSE40666 UNTREATED VS IFNA STIM STAT4 KO EFFECTOR CD8 TCELL 90MIN UP	198	10	0.00230019	0.0366226
GSE22033 UNTREATED VS ROSIGLITAZONE TREATED MEF DN	185	9	0.00232765	0.0369391
GSE3691 IFN PRODUCING KILLER DC VS CONVENTIONAL DC SPLEEN UP	190	9	0.00233908	0.0370001
GSE9650 GP33 VS GP276 LCMV SPECIFIC EXHAUSTED CD8 TCELL DN	193	8	0.00238276	0.037569
GSE1460 CD4 THYMOCYTE VS NAIVE CD4 TCELL ADULT BLOOD DN	186	9	0.00242878	0.0381711
GSE20366 CD103 KLRG1 DP VS DN TREG UP	189	9	0.00248093	0.0387507
GSE9601 UNTREATED VS NFKB INHIBITOR TREATED HCMV INF MONOCYTE DN	168	9	0.00248157	0.0387507
GSE37301 PRO BCELL VS GRANULOCYTE MONOCYTE PROGENITOR DN	169	9	0.00249803	0.0388831
GSE17974 CTRL VS ACT IL4 AND ANTI IL12 72H CD4 TCELL UP	186	9	0.00250717	0.0389011
GSE17721 POLYIC VS GARDIQUIMOD 8H BMDC UP	193	9	0.00261091	0.040382
GSE17301 CTRL VS 48H ACD3 ACD28 IFNA5 STIM CD8 TCELL UP	189	9	0.00266791	0.0411331
GSE9650 NAIVE VS EXHAUSTED CD8 TCELL UP	194	9	0.0026879	0.0413106
GSE15330 HSC VS MEGAKARYOCYTE ERYTHROID PROGENITOR IKAROS KO UP	194	9	0.00277889	0.0425747
GSE20366 TREG VS NAIVE CD4 TCELL HOMEOSTATIC CONVERSION DN	190	10	0.00281408	0.0428711
GSE29618 BCELL VS MONOCYTE DAY7 FLU VACCINE UP	177	9	0.00282464	0.0428711
GSE5099 DAY3 VS DAY7 MCSF TREATED MACROPHAGE UP	178	8	0.00281938	0.0428711
GSE31082 DN VS CD8 SP THYMOCYTE DN	196	10	0.00285377	0.0430451
GSE23568 CTRL TRANSDUCED VS WT CD8 TCELL UP	191	9	0.00284907	0.0430451
GSE7460 FOXP3 MUT VS WT ACT TCONV DN	190	10	0.00287882	0.0431557
GSE35685 CD34POS CD38NEG VS CD34POS CD10NEG CD62LPOS BONE MARROW UP	185	9	0.00287457	0.0431557
GSE14415 NATURAL TREG VS TCONV UP	152	8	0.00293031	0.0437928
GSE21774 CD62L POS CD56 BRIGHT VS CD62L NEG CD56 DIM NK CELL DN	189	10	0.00298083	0.0444116
GSE17721 CTRL VS PAM3CSK4 12H BMDC UP	196	9	0.00303253	0.0450363
GSE11973 MIR223 KOVS WT BONE MARROW NEUTROPHIL UP	190	9	0.00305049	0.0450363
GSE24210 CTRL VS IL35 TREATED TCONV CD4 TCELL UP	196	10	0.00304303	0.0450363
GSE41176 WT VS TAK1 KO ANTI IGM STIM BCELL 6H DN	190	9	0.00307833	0.04531
GSE11057 NAIVE VS CENT MEMORY CD4 TCELL DN	193	10	0.00310578	0.0454396
GSE40274 XBP1 VS FOXP3 AND XBP1 TRANSDUCED ACTIVATED CD4 TCELL UP	192	9	0.00309662	0.0454396
GSE17721 CTRL VS LPS 24H BMDC UP	192	9	0.00312562	0.0455929
GSE46606 IRF4MID VS WT CD40L IL2 IL5 DAY1 STIMULATED BCELL UP	193	9	0.00316105	0.045972
GSE17301 CTRL VS 48H IFNA2 STIM CD8 TCELL DN	178	9	0.00318418	0.0461706
GSE39556 UNTREATED VS 3H POLYIC INJ MOUSE NK CELL DN	195	10	0.0032227	0.0465906
GSE9946 MATURE STIMULATORY VS LISTERIA INF MATURE DC UP	126	7	0.00334726	0.048248
GSE29164 DAY3 VS DAY7 UNTREATED MELANOMA UP	186	9	0.00335826	0.0482638
GSE34156 UNTREATED VS 24H TLR1 TLR2 LIGAND TREATED MONOCYTE DN	189	8	0.00338342	0.0484825
GSE22886 NAIVE TCELL VS NEUTROPHIL UP	191	8	0.00346119	0.0494513
GSE32901 TH1 VS TH17 ENRICHED CD4 TCELL UP	168	9	0.00348647	0.049667
GSE40068 CXCR5POS BCL6POS TFH VS CXCR5NEG BCL6NEG CD4 TCELL DN	192	10	0.00350557	0.0497934
GSE8921 UNSTIM VS TLR1 2 STIM MONOCYTE 6H UP	194	9	0.00352972	0.0499906

## Sheet: CD4EM - CD4CM_hypo
	N	DE	P.DE	FDR
GSE26495 NAIVE VS PD1LOW CD8 TCELL DN	192	80	7.22356e-27	3.51932e-23
GSE26495 NAIVE VS PD1HIGH CD8 TCELL DN	192	77	3.32934e-26	8.11027e-23
GSE11057 NAIVE VS CENT MEMORY CD4 TCELL DN	193	62	1.30124e-15	2.11322e-12
GSE45739 UNSTIM VS ACD3 ACD28 STIM WT CD4 TCELL DN	189	55	1.41601e-14	1.7247e-11
GSE5542 UNTREATED VS IFNG TREATED EPITHELIAL CELLS 6H DN	192	63	3.00861e-14	2.93159e-11
GSE39110 UNTREATED VS IL2 TREATED CD8 TCELL DAY6 POST IMMUNIZATION UP	194	52	4.03582e-13	3.27709e-10
GSE11057 NAIVE VS EFF MEMORY CD4 TCELL DN	191	52	6.69538e-13	4.07748e-10
GSE3565 DUSP1 VS WT SPLENOCYTES UP	155	48	6.14535e-13	4.07748e-10
GSE3565 CTRL VS LPS INJECTED SPLENOCYTES UP	170	51	8.56737e-13	4.6378e-10
GSE11057 NAIVE VS MEMORY CD4 TCELL DN	186	53	4.01809e-12	1.77243e-09
GSE3565 CTRL VS LPS INJECTED DUSP1 KO SPLENOCYTES UP	174	49	4.72938e-12	1.77243e-09
GSE5542 UNTREATED VS IFNA AND IFNG TREATED EPITHELIAL CELLS 6H DN	188	56	4.5955e-12	1.77243e-09
GSE15330 LYMPHOID MULTIPOTENT VS MEGAKARYOCYTE ERYTHROID PROGENITOR IKAROS KO DN	168	45	4.72682e-12	1.77243e-09
GSE2935 UV INACTIVATED VS LIVE SENDAI VIRUS INF MACROPHAGE DN	173	46	9.04567e-12	3.14789e-09
GSE12366 NAIVE VS MEMORY BCELL DN	184	50	1.20556e-11	3.91567e-09
GSE40068 CXCR5NEG BCL6NEG CD4 TCELL VS CXCR5POS BCL6NEG TFH DN	196	51	1.3779e-11	4.19572e-09
GSE9650 NAIVE VS MEMORY CD8 TCELL DN	190	47	2.73914e-11	7.85004e-09
GSE13522 WT VS IFNAR KO SKIN DN	160	45	3.45439e-11	9.3499e-09
KAECH NAIVE VS MEMORY CD8 TCELL DN	192	46	8.47578e-11	2.17337e-08
GSE15330 MEGAKARYOCYTE ERYTHROID VS GRANULOCYTE MONOCYTE PROGENITOR UP	170	42	1.53566e-10	3.74087e-08
GSE10325 CD4 TCELL VS BCELL UP	184	50	2.64503e-10	6.13647e-08
GOLDRATH NAIVE VS MEMORY CD8 TCELL DN	188	45	3.51578e-10	7.78586e-08
GSE14415 INDUCED TREG VS FOXP3 KO INDUCED TREG DN	169	43	5.42521e-10	1.1492e-07
GSE7460 CD8 TCELL VS CD4 TCELL ACT UP	187	46	9.66671e-10	1.96234e-07
GSE14415 INDUCED TREG VS FAILED INDUCED TREG DN	169	43	2.04486e-09	3.98503e-07
GSE4984 LPS VS VEHICLE CTRL TREATED DC DN	189	53	2.16911e-09	4.06458e-07
GSE13946 CTRL VS DSS COLITIS GD TCELL FROM COLON UP	168	39	2.6386e-09	4.76121e-07
GSE43863 LY6C INT CXCR5POS VS LY6C LOW CXCR5NEG EFFECTOR CD4 TCELL UP	189	48	4.5229e-09	7.86985e-07
GSE36078 WT VS IL1R KO LUNG DC AFTER AD5 INF UP	190	43	1.13573e-08	1.90803e-06
GSE7852 TREG VS TCONV LN UP	189	47	1.83593e-08	2.98156e-06
GSE45739 UNSTIM VS ACD3 ACD28 STIM NRAS KO CD4 TCELL DN	185	46	2.28513e-08	3.59134e-06
GSE11057 EFF MEM VS CENT MEM CD4 TCELL UP	190	44	2.53866e-08	3.86511e-06
KAECH NAIVE VS DAY8 EFF CD8 TCELL DN	196	39	2.78639e-08	4.11372e-06
GSE5542 UNTREATED VS IFNA TREATED EPITHELIAL CELLS 24H UP	192	51	3.07572e-08	4.40733e-06
GSE21670 UNTREATED VS TGFB TREATED STAT3 KO CD4 TCELL DN	193	45	4.406e-08	6.13316e-06
GSE7852 LN VS FAT TCONV DN	185	43	5.34976e-08	7.15819e-06
GSE15330 HSC VS LYMPHOID PRIMED MULTIPOTENT PROGENITOR DN	174	38	5.43622e-08	7.15819e-06
GSE15930 STIM VS STIM AND IL12 48H CD8 T CELL DN	196	42	5.71684e-08	7.32959e-06
GSE22886 NAIVE TCELL VS NKCELL DN	191	46	7.40578e-08	9.25153e-06
GSE22601 IMMATURE CD4 SINGLE POSITIVE VS DOUBLE POSITIVE THYMOCYTE DN	196	45	8.2037e-08	9.9921e-06
GSE22886 NAIVE CD8 TCELL VS NKCELL DN	189	45	8.86643e-08	1.05359e-05
KAECH NAIVE VS DAY15 EFF CD8 TCELL DN	190	39	9.83756e-08	1.11666e-05
GSE26343 WT VS NFAT5 KO MACROPHAGE DN	195	43	9.85562e-08	1.11666e-05
GSE3920 IFNA VS IFNB TREATED ENDOTHELIAL CELL DN	160	42	1.0558e-07	1.16906e-05
GSE37301 PRO BCELL VS RAG2 KO NK CELL DN	176	44	1.30562e-07	1.41355e-05
GSE25123 WT VS PPARG KO MACROPHAGE IL4 STIM DN	192	43	1.35203e-07	1.43198e-05
GSE14415 INDUCED TREG VS FOXP3 KO INDUCED TREG IL2 CULTURE UP	165	34	1.87685e-07	1.94553e-05
GSE33425 CD161 HIGH VS INT CD8 TCELL DN	192	40	1.97951e-07	2.00921e-05
GSE25087 TREG VS TCONV ADULT UP	195	42	2.41292e-07	2.39913e-05
GSE39916 B CELL SPLEEN VS PLASMA CELL BONE MARROW DN	192	41	2.49487e-07	2.431e-05
GSE13738 RESTING VS BYSTANDER ACTIVATED CD4 TCELL DN	190	40	2.70543e-07	2.53478e-05
GSE30083 SP3 VS SP4 THYMOCYTE DN	194	43	2.65465e-07	2.53478e-05
GSE7460 TCONV VS TREG THYMUS DN	194	40	2.97646e-07	2.73609e-05
GSE37301 MULTIPOTENT PROGENITOR VS LYMPHOID PRIMED MPP DN	175	41	3.14621e-07	2.83858e-05
GSE29164 UNTREATED VS CD8 TCELL TREATED MELANOMA DAY7 UP	197	40	3.49181e-07	3.09311e-05
GSE7764 NKCELL VS SPLENOCYTE UP	193	43	3.72684e-07	3.24235e-05
GSE14699 DELETIONAL TOLERANCE VS ACTIVATED CD8 TCELL UP	176	38	4.65543e-07	3.97916e-05
GSE20366 CD103 POS VS CD103 KLRG1 DP TREG DN	191	41	4.88254e-07	4.10134e-05
GSE411 UNSTIM VS 100MIN IL6 STIM SOCS3 KO MACROPHAGE DN	192	40	6.28862e-07	5.19291e-05
GSE10325 LUPUS CD4 TCELL VS LUPUS BCELL UP	188	44	6.59531e-07	5.35539e-05
GSE23505 UNTREATED VS 4DAY IL6 IL1 TGFB TREATED CD4 TCELL UP	187	41	7.96802e-07	6.36396e-05
GSE13738 RESTING VS TCR ACTIVATED CD4 TCELL DN	195	42	8.69843e-07	6.83528e-05
GSE7219 UNSTIM VS LPS AND ANTI CD40 STIM NIK NFKB2 KO DC DN	189	42	9.66052e-07	7.47081e-05
GSE7218 UNSTIM VS ANTIGEN STIM THROUGH IGG BCELL DN	165	32	9.81942e-07	7.47503e-05
GSE5542 UNTREATED VS IFNG TREATED EPITHELIAL CELLS 24H UP	191	45	1.00825e-06	7.53373e-05
GSE7219 UNSTIM VS LPS AND ANTI CD40 STIM NIK NFKB2 KO DC UP	174	42	1.02058e-06	7.53373e-05
GSE32255 UNSTIM VS 4H LPS STIM DC UP	178	40	1.22867e-06	8.93444e-05
GSE24634 NAIVE CD4 TCELL VS DAY7 IL4 CONV TREG DN	193	35	1.4858e-06	0.000104391
GSE21360 NAIVE VS SECONDARY MEMORY CD8 TCELL UP	177	39	1.49986e-06	0.000104391
GSE25088 WT VS STAT6 KO MACROPHAGE ROSIGLITAZONE AND IL4 STIM DN	181	38	1.46524e-06	0.000104391
GSE21360 TERTIARY VS QUATERNARY MEMORY CD8 TCELL DN	168	37	1.56915e-06	0.000107675
GSE17974 IL4 AND ANTI IL12 VS UNTREATED 48H ACT CD4 TCELL DN	191	35	1.90562e-06	0.000128947
GSE26928 NAIVE VS EFF MEMORY CD4 TCELL DN	186	39	2.40148e-06	0.000160274
GSE8685 IL2 ACT IL2 STARVED VS IL21 ACT IL2 STARVED CD4 TCELL UP	170	36	2.5121e-06	0.000165391
GSE7768 OVA ALONE VS OVA WITH LPS IMMUNIZED MOUSE WHOLE SPLEEN 6H DN	163	34	2.65913e-06	0.000172737
GSE7219 WT VS NIK NFKB2 KO DC UP	179	37	2.80274e-06	0.00017967
GSE7852 LN VS FAT TREG DN	188	42	3.22266e-06	0.000203907
GSE20366 TREG VS TCONV DN	192	38	3.292e-06	0.000205624
GSE40274 CTRL VS EOS TRANSDUCED ACTIVATED CD4 TCELL UP	167	33	3.75694e-06	0.000231694
GSE22886 NAIVE VS IGG IGA MEMORY BCELL DN	188	38	3.86838e-06	0.000235584
GSE22601 IMMATURE CD4 SINGLE POSITIVE VS CD8 SINGLE POSITIVE THYMOCYTE DN	194	37	3.97076e-06	0.000238834
GSE6259 CD4 TCELL VS CD8 TCELL DN	170	37	4.12704e-06	0.000242252
GSE30971 CTRL VS LPS STIM MACROPHAGE WBP7 HET 2H UP	179	37	4.09007e-06	0.000242252
GSE32164 ALTERNATIVELY ACT M2 VS CMYC INHIBITED MACROPHAGE UP	190	38	4.61586e-06	0.00026772
GSE3039 NKT CELL VS ALPHAALPHA CD8 TCELL DN	193	36	4.82447e-06	0.000273312
GSE17301 ACD3 ACD28 VS ACD3 ACD28 AND IFNA5 STIM CD8 TCELL DN	194	38	4.77583e-06	0.000273312
GSE9988 ANTI TREM1 VS CTRL TREATED MONOCYTES UP	189	37	4.89204e-06	0.000273954
GSE40666 UNTREATED VS IFNA STIM EFFECTOR CD8 TCELL 90MIN UP	195	43	4.95268e-06	0.000274199
GSE7460 TCONV VS TREG LN DN	193	41	5.18391e-06	0.000283568
GSE19772 CTRL VS HCMV INF MONOCYTES UP	190	37	5.23833e-06	0.000283568
GSE7460 CTRL VS TGFB TREATED ACT TCONV UP	191	38	5.33166e-06	0.000285449
GSE14415 NATURAL TREG VS TCONV UP	152	33	5.56956e-06	0.000294945
GSE5542 UNTREATED VS IFNA TREATED EPITHELIAL CELLS 6H UP	189	41	6.1708e-06	0.00032327
GSE339 EX VIVO VS IN CULTURE CD8POS DC DN	196	41	6.29439e-06	0.000326237
GSE9988 ANTI TREM1 VS VEHICLE TREATED MONOCYTES UP	185	35	7.48876e-06	0.000384055
GSE7852 TREG VS TCONV FAT UP	192	40	7.69703e-06	0.000390624
GSE7852 TREG VS TCONV THYMUS UP	194	37	8.84471e-06	0.000444242
GSE6259 33D1 POS VS DEC205 POS SPLENIC DC DN	188	40	9.12688e-06	0.000453736
GSE7219 WT VS NIK NFKB2 KO DC DN	161	35	9.80565e-06	0.000482557
GSE18893 TCONV VS TREG 24H CULTURE UP	195	41	1.0184e-05	0.000496165
GSE40273 XBP1 KO VS WT TREG DN	194	43	1.05552e-05	0.000509156
GSE40666 UNTREATED VS IFNA STIM STAT4 KO EFFECTOR CD8 TCELL 90MIN UP	198	41	1.07575e-05	0.00051383
GSE9650 NAIVE VS EFF CD8 TCELL DN	194	34	1.09946e-05	0.000515055
GSE32164 RESTING DIFFERENTIATED VS ALTERNATIVELY ACT M2 MACROPHAGE DN	193	35	1.09665e-05	0.000515055
GSE35685 CD34POS CD38NEG VS CD34POS CD10NEG CD62LPOS BONE MARROW UP	185	37	1.24779e-05	0.000578973
GSE16450 CTRL VS IFNA 12H STIM IMMATURE NEURON CELL LINE UP	185	46	1.30078e-05	0.000597869
GSE15330 HSC VS LYMPHOID PRIMED MULTIPOTENT PROGENITOR UP	190	37	1.37906e-05	0.000627923
GSE32986 GMCSF VS GMCSF AND CURDLAN LOWDOSE STIM DC UP	190	36	1.49616e-05	0.000669916
GSE40274 FOXP3 VS FOXP3 AND IRF4 TRANSDUCED ACTIVATED CD4 TCELL DN	187	35	1.49879e-05	0.000669916
GSE2706 R848 VS LPS 8H STIM DC DN	171	34	1.52266e-05	0.000674402
GSE29618 MONOCYTE VS PDC DAY7 FLU VACCINE DN	180	38	1.56904e-05	0.00068868
GSE17580 TREG VS TEFF S MANSONI INF DN	193	36	1.77617e-05	0.000772632
GSE5589 LPS AND IL10 VS LPS AND IL6 STIM MACROPHAGE 45MIN DN	195	35	1.81902e-05	0.000784272
GSE21927 SPLEEN VS BONE MARROW MONOCYTE BALBC DN	184	36	1.848e-05	0.000789779
GSE34156 NOD2 LIGAND VS TLR1 TLR2 LIGAND 6H TREATED MONOCYTE DN	178	35	1.89122e-05	0.000801218
GSE23502 BM VS COLON TUMOR MYELOID DERIVED SUPPRESSOR CELL UP	196	40	1.99939e-05	0.000839743
GSE4590 LARGE PRE BCELL VS VPREB POS LARGE PRE BCELL UP	170	37	2.11238e-05	0.000876563
GSE32164 RESTING DIFFERENTIATED VS CMYC INHIBITED MACROPHAGE DN	197	35	2.12304e-05	0.000876563
GSE1460 CD4 THYMOCYTE VS THYMIC STROMAL CELL DN	185	38	2.18138e-05	0.000893081
GSE29618 BCELL VS PDC DN	187	38	2.26088e-05	0.000917916
GSE16755 CTRL VS IFNA TREATED MAC DN	191	34	2.6071e-05	0.00104973
GSE10325 BCELL VS LUPUS BCELL DN	195	32	2.69078e-05	0.00107125
GSE32423 CTRL VS IL7 IL4 MEMORY CD8 TCELL UP	189	36	2.70452e-05	0.00107125
GSE24634 TEFF VS TCONV DAY7 IN CULTURE UP	189	32	2.83671e-05	0.00111455
GSE2770 IL12 AND TGFB ACT VS ACT CD4 TCELL 6H DN	192	34	2.86084e-05	0.00111504
GSE34156 TLR1 TLR2 LIGAND VS NOD2 AND TLR1 TLR2 LIGAND 24H TREATED MONOCYTE UP	179	34	3.10012e-05	0.00119871
GSE13306 TREG VS TCONV LAMINA PROPRIA UP	190	35	3.27409e-05	0.00125601
GSE37605 TREG VS TCONV C57BL6 FOXP3 FUSION GFP DN	171	32	3.34781e-05	0.00126438
GSE40274 GATA1 VS FOXP3 AND GATA1 TRANSDUCED ACTIVATED CD4 TCELL DN	193	38	3.33382e-05	0.00126438
GSE411 WT VS SOCS3 KO MACROPHAGE IL6 STIM 400MIN UP	191	37	3.44273e-05	0.00129023
GSE4590 SMALL VS LARGE PRE BCELL UP	167	33	3.61615e-05	0.00134488
GSE5455 HEALTHY VS TUMOR BEARING MOUSE SPLEEN MONOCYTE DN	190	36	3.65193e-05	0.0013479
GSE17974 0H VS 12H IN VITRO ACT CD4 TCELL UP	187	35	3.87964e-05	0.00142117
GSE32901 TH1 VS TH17 ENRICHED CD4 TCELL UP	168	36	4.20839e-05	0.00153009
GSE37301 CD4 TCELL VS GRANULOCYTE MONOCYTE PROGENITOR DN	177	38	4.31668e-05	0.00155784
GSE24634 TEFF VS TCONV DAY10 IN CULTURE UP	191	34	4.41379e-05	0.00158118
GSE2706 UNSTIM VS 8H LPS AND R848 DC DN	186	33	4.78467e-05	0.00170153
GSE7218 IGM VS IGG SIGNAL THGOUGH ANTIGEN BCELL DN	169	28	5.37105e-05	0.00189334
GSE21360 PRIMARY VS TERTIARY MEMORY CD8 TCELL DN	190	33	5.40178e-05	0.00189334
GSE32423 MEMORY VS NAIVE CD8 TCELL UP	192	36	5.54328e-05	0.00192906
GSE14350 IL2RB KO VS WT TREG DN	190	38	5.6522e-05	0.00195302
GSE13306 RA VS UNTREATED MEM CD4 TCELL DN	192	35	5.87153e-05	0.00201373
GSE17812 WT VS THPOK KO MEMORY CD8 TCELL DN	194	36	5.91057e-05	0.00201373
GSE16385 ROSIGLITAZONE IL4 VS IL4 ALONE STIM MACROPHAGE 12H DN	190	38	6.21909e-05	0.00210413
GSE19401 NAIVE VS IMMUNIZED MOUSE PLN FOLLICULAR DC UP	190	34	6.26762e-05	0.00210592
GSE11057 NAIVE CD4 VS PBMC CD4 TCELL DN	191	37	6.40156e-05	0.00211303
GSE30962 ACUTE VS CHRONIC LCMV SECONDARY INF CD8 TCELL UP	196	38	6.35617e-05	0.00211303
GSE21063 WT VS NFATC1 KO 3H ANTI IGM STIM BCELL DN	196	34	6.4189e-05	0.00211303
GSE17974 IL4 AND ANTI IL12 VS UNTREATED 6H ACT CD4 TCELL DN	188	36	6.64732e-05	0.00217354
GSE25088 ROSIGLITAZONE VS IL4 AND ROSIGLITAZONE STIM STAT6 KO MACROPHAGE DAY10 DN	192	32	6.70374e-05	0.00217738
GSE13522 WT VS IFNAR KO SKING T CRUZI Y STRAIN INF UP	196	39	6.76803e-05	0.0021837
GSE40666 WT VS STAT1 KO CD8 TCELL WITH IFNA STIM 90MIN UP	194	34	6.97397e-05	0.00223534
GSE33424 CD161 HIGH VS NEG CD8 TCELL UP	191	35	7.1242e-05	0.00226857
GSE13738 TCR VS BYSTANDER ACTIVATED CD4 TCELL DN	186	34	8.13428e-05	0.00257048
GSE17721 CTRL VS GARDIQUIMOD 1H BMDC DN	190	33	8.17912e-05	0.00257048
GSE11961 MEMORY BCELL DAY7 VS MEMORY BCELL DAY40 UP	192	37	8.2306e-05	0.00257048
GSE13522 CTRL VS T CRUZI G STRAIN INF SKIN UP	196	32	8.34996e-05	0.00259115
GSE7219 UNSTIM VS LPS AND ANTI CD40 STIM DC UP	168	36	8.4442e-05	0.00260381
GSE17186 CD21LOW VS CD21HIGH TRANSITIONAL BCELL UP	195	38	8.84952e-05	0.00271163
GSE41867 NAIVE VS DAY6 LCMV ARMSTRONG EFFECTOR CD8 TCELL DN	198	37	9.01825e-05	0.00274606
GSE2770 TGFB AND IL4 VS IL12 TREATED ACT CD4 TCELL 48H DN	190	35	9.08679e-05	0.00274974
GSE14415 INDUCED TREG VS TCONV DN	157	31	9.29693e-05	0.00279597
GSE5455 HEALTHY VS TUMOR BEARING MOUSE SPLEEN MONOCYTE 24H INCUBATION DN	192	36	9.91773e-05	0.00296437
GSE40666 WT VS STAT1 KO CD8 TCELL UP	190	40	0.000101155	0.00300503
GSE29618 MONOCYTE VS PDC DN	175	35	0.000102906	0.00302022
GSE30962 ACUTE VS CHRONIC LCMV PRIMARY INF CD8 TCELL UP	193	37	0.000102403	0.00302022
GSE13738 TCR VS BYSTANDER ACTIVATED CD4 TCELL UP	190	37	0.000105258	0.00302724
GSE9988 LPS VS LPS AND ANTI TREM1 MONOCYTE DN	185	34	0.000104755	0.00302724
GSE3920 IFNA VS IFNG TREATED FIBROBLAST UP	169	37	0.00010563	0.00302724
GSE21033 CTRL VS POLYIC STIM DC 24H UP	150	32	0.000105453	0.00302724
GSE2770 TGFB AND IL4 VS IL4 TREATED ACT CD4 TCELL 48H UP	189	34	0.000107891	0.00307395
GSE4590 LARGE PRE BCELL VS VPREB POS LARGE PRE BCELL DN	174	37	0.000114114	0.00323235
GSE19941 LPS VS LPS AND IL10 STIM IL10 KO NFKBP50 KO MACROPHAGE UP	193	35	0.000116029	0.00326759
GSE7509 UNSTIM VS FCGRIIB STIM DC DN	168	30	0.00012196	0.00341489
GSE37532 VISCERAL ADIPOSE TISSUE VS LN DERIVED TREG CD4 TCELL UP	162	33	0.000123128	0.00342789
GSE21360 SECONDARY VS QUATERNARY MEMORY CD8 TCELL UP	179	32	0.000123886	0.00342939
GSE26669 CD4 VS CD8 TCELL IN MLR COSTIM BLOCK DN	194	36	0.000126882	0.00349248
GSE15271 CXCR4 POS VS NEG GC BCELL DN	171	34	0.000128101	0.00350624
GSE17974 IL4 AND ANTI IL12 VS UNTREATED 24H ACT CD4 TCELL DN	183	28	0.00013701	0.00370696
GSE7509 UNSTIM VS IFNA STIM IMMATURE DC DN	169	31	0.000137049	0.00370696
GSE16451 CTRL VS WEST EQUINE ENC VIRUS MATURE NEURON CELL LINE DN	192	36	0.000137717	0.00370696
GSE10325 CD4 TCELL VS MYELOID UP	189	36	0.000140791	0.00370775
GSE17974 CTRL VS ACT IL4 AND ANTI IL12 24H CD4 TCELL UP	183	35	0.00013919	0.00370775
GSE37301 HEMATOPOIETIC STEM CELL VS CD4 TCELL UP	169	33	0.000140605	0.00370775
GSE40666 UNTREATED VS IFNA STIM STAT1 KO CD8 TCELL 90MIN DN	191	35	0.000140003	0.00370775
GSE17721 CTRL VS PAM3CSK4 6H BMDC DN	190	32	0.000146513	0.0038377
GSE25677 MPL VS R848 STIM BCELL DN	174	36	0.000148633	0.0038724
GSE30971 CTRL VS LPS STIM MACROPHAGE WBP7 KO 4H UP	187	35	0.00015148	0.00392559
GSE29618 BCELL VS MDC DN	194	34	0.000155134	0.00399901
GSE37416 0H VS 24H F TULARENSIS LVS NEUTROPHIL DN	193	34	0.000156575	0.00401492
GSE29618 BCELL VS MDC DAY7 FLU VACCINE DN	192	35	0.000163223	0.00409909
GSE7852 THYMUS VS FAT TREG DN	193	35	0.000161942	0.00409909
GSE7831 UNSTIM VS CPG STIM PDC 1H UP	193	36	0.0001607	0.00409909
GSE33425 CD161 HIGH VS INT CD8 TCELL UP	193	35	0.000163115	0.00409909
GSE2706 UNSTIM VS 8H LPS DC DN	190	35	0.000164323	0.00410555
GSE8678 IL7R LOW VS HIGH EFF CD8 TCELL UP	191	36	0.000167071	0.0041529
GSE24634 NAIVE CD4 TCELL VS DAY10 IL4 CONV TREG DN	194	32	0.000170637	0.00422001
GSE27786 NKCELL VS NKTCELL UP	193	34	0.000175994	0.00433052
GSE9988 LOW LPS VS VEHICLE TREATED MONOCYTE UP	185	28	0.000180862	0.00442793
GSE17721 POLYIC VS CPG 6H BMDC UP	191	35	0.000184009	0.00448246
GSE16385 IFNG TNF VS IL4 STIM MACROPHAGE UP	196	38	0.00018787	0.00455376
GSE22935 WT VS MYD88 KO MACROPHAGE UP	191	35	0.00019384	0.00467519
GSE27786 CD8 TCELL VS NKTCELL DN	190	35	0.000202889	0.00486934
GSE29949 MICROGLIA BRAIN VS CD8 POS DC SPLEEN UP	187	34	0.000204131	0.00487514
GSE15330 LYMPHOID MULTIPOTENT VS PRO BCELL DN	192	34	0.000208331	0.00495116
GSE29949 DC BRAIN VS MONOCYTE BONE MARROW UP	187	36	0.000211077	0.00499207
GSE22886 NAIVE VS IGM MEMORY BCELL DN	190	34	0.000217329	0.0051151
GSE7831 UNSTIM VS CPG STIM PDC 1H DN	190	33	0.000241805	0.00560987
GSE40274 FOXP3 VS FOXP3 AND PBX1 TRANSDUCED ACTIVATED CD4 TCELL UP	191	33	0.000241135	0.00560987
GSE36078 WT VS IL1R KO LUNG DC AFTER AD5 T425A HEXON INF UP	193	33	0.000241445	0.00560987
GSE29618 MONOCYTE VS MDC DN	188	32	0.000243188	0.00561523
GSE14000 UNSTIM VS 4H LPS DC DN	196	29	0.00025243	0.00580114
GSE9988 LOW LPS VS ANTI TREM1 AND LPS MONOCYTE DN	190	33	0.000260024	0.0059476
GSE37301 HEMATOPOIETIC STEM CELL VS RAG2 KO NK CELL DN	167	30	0.000267868	0.00609838
GSE17974 CTRL VS ACT IL4 AND ANTI IL12 6H CD4 TCELL UP	182	33	0.000274752	0.00619719
GSE37533 UNTREATED VS PIOGLIZATONE TREATED CD4 TCELL PPARG1 AND FOXP3 TRASDUCED UP	189	31	0.00027386	0.00619719
GSE37416 12H VS 24H F TULARENSIS LVS NEUTROPHIL DN	182	32	0.000276076	0.00619835
GSE7852 LN VS THYMUS TREG UP	191	37	0.000279024	0.00623581
GSE13306 RA VS UNTREATED MEM CD4 TCELL UP	194	37	0.000292883	0.00645667
GSE3982 NEUTROPHIL VS EFF MEMORY CD4 TCELL UP	196	34	0.000290686	0.00645667
GSE6674 PL2 3 VS ANTI IGM AND CPG STIM BCELL DN	192	36	0.000292587	0.00645667
GSE557 CIITA KO VS I AB KO DC UP	188	33	0.000297563	0.0065303
GSE29618 BCELL VS PDC DAY7 FLU VACCINE UP	177	32	0.000302023	0.00653981
GSE30083 SP2 VS SP4 THYMOCYTE DN	195	35	0.000301247	0.00653981
GSE33425 CD161 INT VS NEG CD8 TCELL UP	194	30	0.000301617	0.00653981
GSE42724 MEMORY BCELL VS PLASMABLAST UP	196	34	0.000304087	0.00655537
GSE12392 WT VS IFNB KO CD8A POS SPLEEN DC UP	195	34	0.000307079	0.00659069
GSE36888 UNTREATED VS IL2 TREATED TCELL 6H UP	183	32	0.000314527	0.00672095
GSE23568 ID3 KO VS WT CD8 TCELL DN	192	35	0.000321428	0.00683842
GSE24142 ADULT VS FETAL DN2 THYMOCYTE UP	192	34	0.000329246	0.0069216
GSE25123 CTRL VS IL4 AND ROSIGLITAZONE STIM PPARG KO MACROPHAGE DN	195	36	0.0003296	0.0069216
GSE35825 UNTREATED VS IFNG STIM MACROPHAGE UP	198	34	0.000329023	0.0069216
GSE37416 0H VS 3H F TULARENSIS LVS NEUTROPHIL DN	191	33	0.000336638	0.00703905
KAECH DAY15 EFF VS MEMORY CD8 TCELL UP	190	33	0.000339763	0.00707405
GSE11864 CSF1 IFNG VS CSF1 IFNG PAM3CYS IN MAC DN	182	32	0.000345802	0.00716913
GSE1432 CTRL VS IFNG 6H MICROGLIA DN	194	31	0.000350334	0.00720534
GSE33425 CD161 INT VS NEG CD8 TCELL DN	193	33	0.000350506	0.00720534
GSE11961 FOLLICULAR BCELL VS PLASMA CELL DAY7 DN	194	35	0.000354925	0.00726552
GSE3982 NEUTROPHIL VS NKCELL UP	192	34	0.000360431	0.00734737
GSE7460 TREG VS TCONV ACT UP	191	33	0.000374377	0.00759985
GSE23568 CTRL TRANSDUCED VS WT CD8 TCELL UP	191	33	0.000376186	0.00760488
GSE9988 ANTI TREM1 VS LPS MONOCYTE UP	192	33	0.000384406	0.00772338
GSE19941 IL10 KO VS IL10 KO AND NFKBP50 KO LPS AND IL10 STIM MACROPHAGE UP	189	34	0.000385218	0.00772338
GSE21927 SPLEEN MONOCYTE VS GMCSF GCSF BONE MARROW DN	184	31	0.000393931	0.00786571
GSE26290 CTRL VS AKT INHIBITOR TREATED ANTI CD3 AND IL2 STIM CD8 TCELL DN	189	35	0.000401526	0.00798462
GSE17580 UNINFECTED VS S MANSONI INF TREG DN	194	29	0.000407501	0.00801395
GSE20366 CD103 KLRG1 DP VS DN TREG DN	193	34	0.000407935	0.00801395
GSE12392 WT VS IFNB KO CD8A NEG SPLEEN DC UP	197	35	0.000407518	0.00801395
GSE557 WT VS CIITA KO DC DN	192	35	0.000413575	0.00809212
GSE46606 IRF4 KO VS WT CD40L IL2 IL5 3DAY STIMULATED BCELL UP	188	33	0.000417646	0.00813908
GSE3720 LPS VS PMA STIM VD2 GAMMADELTA TCELL UP	128	24	0.000420299	0.00815816
GSE10325 CD4 TCELL VS LUPUS CD4 TCELL DN	187	30	0.000433287	0.00837688
GSE17974 0H VS 24H IN VITRO ACT CD4 TCELL UP	182	31	0.000435245	0.00838148
GSE46606 IRF4MID VS WT CD40L IL2 IL5 DAY1 STIMULATED BCELL DN	195	33	0.000438794	0.00841655
GSE25088 IL4 VS IL4 AND ROSIGLITAZONE STIM STAT6 KO MACROPHAGE DAY10 DN	189	31	0.000443248	0.00846865
GSE18281 CORTICAL THYMOCYTE VS WHOLE CORTEX THYMUS DN	188	31	0.000445289	0.00847441
GSE24634 TREG VS TCONV POST DAY10 IL4 CONVERSION UP	190	32	0.000449611	0.00852336
GSE3337 CTRL VS 16H IFNG IN CD8POS DC UP	194	31	0.000455886	0.00860882
GSE7460 FOXP3 MUT VS WT ACT TCONV UP	189	32	0.0004644	0.0087077
GSE24671 CTRL VS SENDAI VIRUS INFECTED MOUSE SPLENOCYTES UP	155	31	0.000464697	0.0087077
GSE27859 MACROPHAGE VS CD11C INT F480 HI MACROPHAGE UP	171	30	0.000468058	0.00873709
GSE2770 IL12 AND TGFB VS IL4 TREATED ACT CD4 TCELL 48H UP	191	35	0.000478851	0.00890444
GSE41867 DAY6 EFFECTOR VS DAY30 MEMORY CD8 TCELL LCMV ARMSTRONG DN	195	35	0.000482415	0.0089366
GSE25087 FETAL VS ADULT TREG DN	175	31	0.000484639	0.00894379
GSE14000 UNSTIM VS 16H LPS DC TRANSLATED RNA DN	190	30	0.000494675	0.00905125
GSE24142 ADULT VS FETAL EARLY THYMIC PROGENITOR UP	193	34	0.00049568	0.00905125
GSE360 LOW DOSE B MALAYI VS M TUBERCULOSIS DC DN	189	30	0.000496762	0.00905125
GSE10211 UV INACT SENDAI VS LIVE SENDAI VIRUS TRACHEAL EPITHELIAL CELLS DN	156	30	0.000497893	0.00905125
GSE1112 HY CD8AB VS HY CD8AA THYMOCYTE RTOC CULTURE UP	179	28	0.000521329	0.00942787
GSE9960 HEALTHY VS GRAM NEG SEPSIS PBMC DN	192	32	0.00052248	0.00942787
GSE9006 TYPE 1 VS TYPE 2 DIABETES PBMC AT DX DN	193	33	0.000539698	0.00970262
GSE42088 UNINF VS LEISHMANIA INF DC 4H UP	191	34	0.000543946	0.00974303
GSE30971 CTRL VS LPS STIM MACROPHAGE WBP7 KO 4H DN	185	32	0.000555863	0.00992002
GSE9988 ANTI TREM1 VS LOW LPS MONOCYTE UP	193	32	0.00056063	0.00996858
GSE45365 NK CELL VS BCELL MCMV INFECTION UP	190	30	0.000565616	0.0100207
GOLDRATH NAIVE VS EFF CD8 TCELL DN	188	27	0.000573294	0.0101199
GSE17186 MEMORY VS NAIVE BCELL DN	194	32	0.000590274	0.010382
GSE28408 LY6G POS VS NEG DC DN	185	29	0.000595083	0.0104289
GSE32986 UNSTIM VS CURDLAN LOWDOSE STIM DC DN	190	30	0.000600643	0.0104886
GSE25088 CTRL VS IL4 STIM MACROPHAGE UP	187	36	0.000607347	0.0105678
GSE29618 BCELL VS PDC DAY7 FLU VACCINE DN	188	34	0.000611267	0.0105981
GSE26290 WT VS PDK1 KO ANTI CD3 AND IL2 STIM CD8 TCELL UP	186	32	0.000613438	0.0105981
GSE7852 THYMUS VS FAT TCONV DN	192	35	0.000615958	0.0106041
GSE3720 UNSTIM VS LPS STIM VD1 GAMMADELTA TCELL DN	137	26	0.000620643	0.0106097
GSE35435 RESTING VS IL4 TREATED MACROPHAGE DN	185	31	0.000619916	0.0106097
GSE22886 CD8 TCELL VS BCELL NAIVE UP	193	33	0.000646187	0.0109711
GSE369 SOCS3 KO VS IFNG KO LIVER DN	193	33	0.000646287	0.0109711
GSE3337 CTRL VS 4H IFNG IN CD8POS DC DN	192	32	0.000656989	0.0111141
GSE45365 NK CELL VS BCELL MCMV INFECTION DN	188	34	0.000670457	0.0113027
GSE40666 UNTREATED VS IFNA STIM STAT4 KO EFFECTOR CD8 TCELL 90MIN DN	188	34	0.000690183	0.0115951
GSE27786 CD4 TCELL VS NKCELL DN	189	32	0.000711444	0.0118704
GSE3982 MAC VS BCELL UP	187	34	0.000709728	0.0118704
GSE3039 NKT CELL VS B2 BCELL DN	196	33	0.000728233	0.012109
GSE11057 CD4 CENT MEM VS PBMC UP	192	35	0.000736256	0.0121594
GSE29164 UNTREATED VS CD8 TCELL AND IL12 TREATED MELANOMA DAY7 UP	189	31	0.00073401	0.0121594
GSE21360 NAIVE VS SECONDARY MEMORY CD8 TCELL DN	167	32	0.000741452	0.0122039
GSE5679 RARA AGONIST AM580 VS AM580 AND ROSIGLITAZONE TREATED DC DN	193	33	0.000745921	0.0122361
GSE25087 TREG VS TCONV FETUS UP	190	32	0.000754113	0.012329
GSE18791 CTRL VS NEWCASTLE VIRUS DC 12H DN	190	30	0.000759195	0.0123706
GSE21063 WT VS NFATC1 KO 8H ANTI IGM STIM BCELL UP	194	29	0.000763636	0.0124014
GSE11961 UNSTIM VS ANTI IGM AND CD40 STIM 6H FOLLICULAR BCELL UP	193	32	0.000789256	0.0127749
GSE11961 MARGINAL ZONE BCELL VS GERMINAL CENTER BCELL DAY7 DN	193	34	0.000818013	0.0131966
GSE18791 CTRL VS NEWCASTLE VIRUS DC 16H DN	189	30	0.000831802	0.0133747
GSE3982 MAST CELL VS NEUTROPHIL DN	185	32	0.000862794	0.0136924
GSE1791 CTRL VS NEUROMEDINU IN T CELL LINE 6H UP	183	32	0.000857978	0.0136924
GSE14415 ACT TCONV VS ACT NATURAL TREG DN	167	26	0.000862801	0.0136924
GSE40068 BCL6 POS VS NEG CXCR5 POS TFH UP	195	31	0.000861689	0.0136924
GSE9988 LPS VS VEHICLE TREATED MONOCYTE UP	185	26	0.000874488	0.0137436
GSE23568 ID3 TRANSDUCED VS ID3 KO CD8 TCELL UP	198	34	0.000869765	0.0137436
GSE36888 UNTREATED VS IL2 TREATED STAT5 AB KNOCKIN TCELL 6H UP	183	30	0.00087229	0.0137436
GSE13547 2H VS 12 H ANTI IGM STIM ZFX KO BCELL UP	161	29	0.000878906	0.0137686
GSE6674 UNSTIM VS PL2 3 STIM BCELL DN	162	28	0.00088509	0.013821
GSE13484 UNSTIM VS 3H YF17D VACCINE STIM PBMC DN	188	31	0.000893674	0.0138662
GSE29618 BCELL VS MONOCYTE DAY7 FLU VACCINE DN	192	34	0.0008931	0.0138662
GSE22886 DAY0 VS DAY1 MONOCYTE IN CULTURE DN	191	30	0.000906509	0.0139322
GSE26928 EFF MEM VS CENTR MEM CD4 TCELL UP	183	30	0.000902976	0.0139322
GSE21033 CTRL VS POLYIC STIM DC 12H UP	153	27	0.000905425	0.0139322
GSE2770 IL12 ACT VS ACT CD4 TCELL 2H DN	191	32	0.000921096	0.0141119
GSE17974 IL4 AND ANTI IL12 VS UNTREATED 48H ACT CD4 TCELL UP	184	31	0.000950307	0.0144398
GSE8621 UNSTIM VS LPS PRIMED AND LPS STIM MACROPHAGE DN	193	36	0.000951391	0.0144398
GSE11386 NAIVE VS MEMORY BCELL DN	151	30	0.000950107	0.0144398
GSE22886 NAIVE CD4 TCELL VS NKCELL DN	193	31	0.000965924	0.014606
GSE3982 DC VS BCELL UP	192	33	0.000972895	0.014606
GSE9988 LOW LPS VS CTRL TREATED MONOCYTE UP	183	25	0.000970155	0.014606
GSE3920 IFNA VS IFNB TREATED ENDOTHELIAL CELL UP	163	31	0.00097433	0.014606
GSE40184 HEALTHY VS HCV INFECTED DONOR PBMC DN	197	33	0.000978874	0.0146291
GSE18893 CTRL VS TNF TREATED TREG 2H UP	191	33	0.000994152	0.0147668
GSE32986 CURDLAN HIGHDOSE VS GMCSF AND CURDLAN HIGHDOSE STIM DC DN	197	31	0.000992368	0.0147668
GSE4984 UNTREATED VS GALECTIN1 TREATED DC UP	186	30	0.00100134	0.0148283
GSE32986 UNSTIM VS CURDLAN HIGHDOSE STIM DC DN	191	33	0.00101055	0.0149194
GSE2706 2H VS 8H R848 AND LPS STIM DC DN	187	29	0.00102876	0.0150968
GSE43863 DAY6 EFF VS DAY150 MEM TH1 CD4 TCELL DN	193	32	0.00102826	0.0150968
GSE18791 CTRL VS NEWCASTLE VIRUS DC 10H DN	193	29	0.00105888	0.0154457
GSE40274 FOXP3 VS FOXP3 AND IRF4 TRANSDUCED ACTIVATED CD4 TCELL UP	192	31	0.00105666	0.0154457
GSE3982 MEMORY CD4 TCELL VS TH2 DN	197	28	0.00108287	0.0157034
GSE7852 TREG VS TCONV UP	189	33	0.00108962	0.0157034
GSE9988 ANTI TREM1 VS LPS MONOCYTE DN	188	29	0.00109266	0.0157034
GSE37605 C57BL6 VS NOD FOXP3 FUSION GFP TCONV UP	155	27	0.0010885	0.0157034
GSE40273 GATA1 KO VS WT TREG DN	193	35	0.00108893	0.0157034
GSE37532 WT VS PPARG KO VISCERAL ADIPOSE TISSUE TREG DN	187	31	0.00109619	0.0157077
GSE7548 NAIVE VS DAY7 PCC IMMUNIZATION CD4 TCELL DN	193	29	0.0011044	0.015779
GSE16450 CTRL VS IFNA 6H STIM IMMATURE NEURON CELL LINE UP	192	32	0.00110987	0.0158108
GSE23568 ID3 KO VS WT CD8 TCELL UP	191	26	0.00111961	0.015903
GSE16522 MEMORY VS NAIVE ANTI CD3CD28 STIM CD8 TCELL UP	187	31	0.00112966	0.0159792
GSE21927 SPLENIC C26GM TUMOROUS VS BONE MARROW MONOCYTES UP	170	27	0.00113153	0.0159792
GSE3982 MAST CELL VS TH1 DN	180	29	0.00113753	0.0160174
GSE360 CTRL VS M TUBERCULOSIS DC DN	192	30	0.00114119	0.0160227
GSE3982 NEUTROPHIL VS BCELL UP	188	30	0.0011504	0.0161056
GSE7460 CD8 TCELL VS CD4 TCELL ACT DN	196	33	0.001188	0.0165843
GSE35685 CD34POS CD38NEG VS CD34POS CD10POS BONE MARROW DN	192	30	0.00119725	0.0166657
GSE2770 UNTREATED VS IL4 TREATED ACT CD4 TCELL 48H DN	187	27	0.00121108	0.0168102
GSE7460 TCONV VS TREG THYMUS UP	191	34	0.0012253	0.0169593
GSE360 DC VS MAC M TUBERCULOSIS UP	184	30	0.00123047	0.0169825
GSE3920 IFNA VS IFNG TREATED ENDOTHELIAL CELL DN	162	30	0.00130026	0.0178447
GSE26343 UNSTIM VS LPS STIM MACROPHAGE DN	191	32	0.0012983	0.0178447
GSE3720 UNSTIM VS LPS STIM VD2 GAMMADELTA TCELL DN	144	28	0.00131939	0.0180563
GSE3982 CENT MEMORY CD4 TCELL VS TH1 DN	193	26	0.00134344	0.0183339
GSE22432 CDC VS COMMON DC PROGENITOR UP	188	35	0.00135205	0.0184
GSE3982 MAST CELL VS BCELL UP	194	31	0.00136882	0.0185477
GSE23321 CENTRAL VS EFFECTOR MEMORY CD8 TCELL UP	193	32	0.00137052	0.0185477
GSE40666 NAIVE VS EFFECTOR CD8 TCELL WITH IFNA STIM 90MIN UP	195	31	0.00137476	0.0185536
GSE4142 NAIVE BCELL VS PLASMA CELL DN	193	32	0.0014072	0.0189389
GSE34156 UNTREATED VS 6H TLR1 TLR2 LIGAND TREATED MONOCYTE UP	181	30	0.00141233	0.0189556
GSE3720 UNSTIM VS LPS STIM VD1 GAMMADELTA TCELL UP	195	33	0.00141769	0.0189752
GSE26030 UNSTIM VS RESTIM TH1 DAY15 POST POLARIZATION UP	191	33	0.00142394	0.0190066
GSE39820 CTRL VS IL1B IL6 IL23A CD4 TCELL DN	192	32	0.00144535	0.0192397
GSE3982 EOSINOPHIL VS DC DN	193	31	0.00146012	0.0193834
GSE23321 CD8 STEM CELL MEMORY VS EFFECTOR MEMORY CD8 TCELL DN	188	31	0.00147084	0.0194727
GSE32423 MEMORY VS NAIVE CD8 TCELL IL7 UP	196	33	0.00148975	0.0196696
GSE5503 MLN DC VS PLN DC ACTIVATED ALLOGENIC TCELL DN	193	36	0.00149423	0.0196754
GSE16451 CTRL VS WEST EQUINE ENC VIRUS IMMATURE NEURON CELL LINE UP	192	33	0.00149894	0.0196842
GSE7831 UNSTIM VS CPG STIM PDC 4H UP	195	32	0.00153361	0.0200332
GSE21063 CTRL VS ANTI IGM STIM BCELL NFATC1 KO 8H DN	191	29	0.00153374	0.0200332
GSE22886 CD8 VS CD4 NAIVE TCELL UP	187	27	0.00154428	0.020117
GSE3982 MEMORY CD4 TCELL VS BCELL UP	181	31	0.00154856	0.0201189
GSE3982 MAST CELL VS NKCELL UP	188	31	0.00158035	0.020423
GSE27859 MACROPHAGE VS CD11C INT F480 INT DC UP	165	30	0.00157725	0.020423
GSE13411 NAIVE VS SWITCHED MEMORY BCELL DN	188	30	0.00158712	0.0204357
GSE15735 CTRL VS HDAC INHIBITOR TREATED CD4 TCELL 2H DN	192	30	0.00158972	0.0204357
GSE16522 MEMORY VS NAIVE ANTI CD3CD28 STIM CD8 TCELL DN	191	30	0.00161798	0.0205281
GSE2770 IL4 ACT VS ACT CD4 TCELL 2H DN	192	32	0.0016176	0.0205281
GSE14699 NAIVE VS DELETIONAL TOLERANCE CD8 TCELL DN	195	34	0.00161304	0.0205281
GSE26488 CTRL VS PEPTIDE INJECTION OT2 THYMOCYTE DN	178	33	0.00160134	0.0205281
GSE23321 EFFECTOR MEMORY VS NAIVE CD8 TCELL UP	184	31	0.00160553	0.0205281
GSE12003 4D VS 8D CULTURE MIR223 KO BM PROGENITOR DN	162	29	0.00164085	0.0207385
GSE26351 UNSTIM VS BMP PATHWAY STIM HEMATOPOIETIC PROGENITORS UP	192	29	0.00164307	0.0207385
GSE17974 CTRL VS ACT IL4 AND ANTI IL12 48H CD4 TCELL UP	173	28	0.00170358	0.021338
GSE2706 LPS VS R848 AND LPS 8H STIM DC DN	183	27	0.00170809	0.021338
GSE39820 TGFBETA1 IL6 VS TGFBETA1 IL6 IL23A TREATED CD4 TCELL UP	195	34	0.0017069	0.021338
GSE40274 CTRL VS FOXP3 AND GATA1 TRANSDUCED ACTIVATED CD4 TCELL UP	133	22	0.0017003	0.021338
GSE45365 CD8A DC VS CD11B DC DN	192	28	0.00171507	0.0213704
GSE22140 HEALTHY VS ARTHRITIC GERMFREE MOUSE CD4 TCELL DN	194	31	0.00173376	0.0215481
GSE39820 CTRL VS TGFBETA1 IL6 CD4 TCELL UP	191	30	0.00174637	0.0216497
GSE15930 NAIVE VS 48H IN VITRO STIM IFNAB CD8 TCELL UP	191	34	0.00175848	0.0217445
GSE13411 IGM VS SWITCHED MEMORY BCELL DN	191	30	0.00177046	0.0218123
GSE29164 UNTREATED VS CD8 TCELL TREATED MELANOMA DAY3 DN	191	33	0.00177292	0.0218123
GSE21927 SPLEEN VS C26GM TUMOR MONOCYTE BALBC DN	181	26	0.00179494	0.0220275
GSE13547 WT VS ZFX KO BCELL ANTI IGM STIM 12H DN	153	25	0.00179964	0.0220298
GSE10239 NAIVE VS KLRG1HIGH EFF CD8 TCELL DN	190	29	0.00185988	0.0224587
GSE13306 LAMINA PROPRIA VS SPLEEN TREG UP	192	32	0.0018695	0.0224587
GSE3982 DC VS CENT MEMORY CD4 TCELL UP	190	32	0.00184067	0.0224587
GSE21033 CTRL VS POLYIC STIM DC 12H DN	191	29	0.00186798	0.0224587
GSE34515 CD16 POS MONOCYTE VS DC DN	193	32	0.00185341	0.0224587
GSE40274 HELIOS VS FOXP3 AND HELIOS TRANSDUCED ACTIVATED CD4 TCELL UP	194	33	0.00187213	0.0224587
GSE24671 CTRL VS BAKIMULC INFECTED MOUSE SPLENOCYTES UP	190	33	0.00185439	0.0224587
GSE41867 DAY15 EFFECTOR VS DAY30 MEMORY CD8 TCELL LCMV ARMSTRONG UP	189	30	0.00187617	0.0224587
GSE46606 UNSTIM VS CD40L IL2 IL5 3DAY STIMULATED IRF4MID SORTED BCELL DN	198	30	0.0018496	0.0224587
GSE33425 CD8 ALPHAALPHA VS ALPHABETA CD161 HIGH TCELL DN	196	30	0.00188138	0.0224659
GSE7831 1H VS 4H INFLUENZA STIM PDC DN	196	35	0.00189122	0.0225281
GSE9988 ANTI TREM1 AND LPS VS CTRL TREATED MONOCYTES UP	184	26	0.0019098	0.022694
GSE6259 FLT3L INDUCED 33D1 POS DC VS CD8 TCELL DN	142	24	0.00193495	0.0228933
GSE26030 TH1 VS TH17 DAY15 POST POLARIZATION DN	189	29	0.00193597	0.0228933
GSE17580 TREG VS TEFF S MANSONI INF UP	193	31	0.00194092	0.0228944
GSE9601 UNTREATED VS NFKB INHIBITOR TREATED HCMV INF MONOCYTE DN	168	30	0.00195016	0.0228944
GSE30971 CTRL VS LPS STIM MACROPHAGE WBP7 KO 2H UP	183	30	0.00194805	0.0228944
GSE3982 NEUTROPHIL VS CENT MEMORY CD4 TCELL UP	196	31	0.00197448	0.0231242
GSE6259 FLT3L INDUCED DEC205 POS DC VS CD8 TCELL DN	169	28	0.00199064	0.0232576
GSE29618 MONOCYTE VS PDC UP	191	30	0.00201548	0.0233561
GSE6259 FLT3L INDUCED DEC205 POS DC VS CD4 TCELL UP	156	26	0.00201825	0.0233561
GSE26343 UNSTIM VS LPS STIM NFAT5 KO MACROPHAGE DN	195	28	0.00201104	0.0233561
GSE40274 CTRL VS FOXP3 AND IRF4 TRANSDUCED ACTIVATED CD4 TCELL UP	153	26	0.0020054	0.0233561
GSE29618 MONOCYTE VS MDC UP	191	30	0.00203426	0.0234856
GSE36078 WT VS IL1R KO LUNG DC DN	188	29	0.00203922	0.0234872
GSE13547 CTRL VS ANTI IGM STIM BCELL 2H UP	178	27	0.00206614	0.0237411
GSE16450 IMMATURE VS MATURE NEURON CELL LINE UP	182	33	0.00207304	0.0237643
GSE26030 UNSTIM VS RESTIM TH17 DAY15 POST POLARIZATION UP	172	31	0.00207838	0.0237697
GSE11057 CD4 EFF MEM VS PBMC UP	188	31	0.00209409	0.0238933
GSE40273 EOS KO VS WT TREG DN	198	34	0.00210153	0.0239221
GSE25088 IL4 VS IL4 AND ROSIGLITAZONE STIM MACROPHAGE DAY10 UP	189	32	0.00212775	0.0241641
GSE36476 CTRL VS TSST ACT 16H MEMORY CD4 TCELL YOUNG UP	189	31	0.00213565	0.0241975
GSE41867 NAIVE VS DAY8 LCMV CLONE13 EFFECTOR CD8 TCELL UP	193	30	0.00214257	0.0242194
GSE15735 2H VS 12H HDAC INHIBITOR TREATED CD4 TCELL DN	192	32	0.00218336	0.0246234
GSE22103 LPS VS GMCSF AND IFNG STIM NEUTROPHIL DN	196	31	0.00219812	0.0246757
GSE30971 WBP7 HET VS KO MACROPHAGE 2H LPS STIM UP	191	29	0.00219659	0.0246757
GSE17974 1.5H VS 72H IL4 AND ANTI IL12 ACT CD4 TCELL UP	187	28	0.00221513	0.0247525
GSE24671 CTRL VS BAKIMULC INFECTED MOUSE SPLENOCYTES DN	161	28	0.002212	0.0247525
GSE411 UNSTIM VS 100MIN IL6 STIM MACROPHAGE UP	191	29	0.00226337	0.0252337
GSE3982 CENT MEMORY CD4 TCELL VS TH1 UP	180	29	0.00227409	0.0252954
GSE33424 CD161 HIGH VS INT CD8 TCELL UP	192	30	0.00228975	0.0254116
GSE40277 EOS AND LEF1 TRANSDUCED VS GATA1 AND SATB1 TRANSDUCED CD4 TCELL UP	193	35	0.00229511	0.0254131
GSE32986 UNSTIM VS CURDLAN HIGHDOSE STIM DC UP	190	29	0.00230266	0.0254389
KAECH DAY8 EFF VS DAY15 EFF CD8 TCELL DN	191	32	0.00232221	0.0255422
GSE3982 MAST CELL VS CENT MEMORY CD4 TCELL UP	192	30	0.0023225	0.0255422
GSE360 L DONOVANI VS T GONDII MAC UP	191	30	0.00233105	0.0255785
GSE22935 UNSTIM VS 24H MBOVIS BCG STIM MYD88 KO MACROPHAGE UP	199	30	0.00234907	0.0257184
GSE11818 WT VS DICER KO TREG DN	152	24	0.00235516	0.0257272
GSE37416 CTRL VS 6H F TULARENSIS LVS NEUTROPHIL UP	185	28	0.00238281	0.0259131
GSE2405 S AUREUS VS A PHAGOCYTOPHILUM NEUTROPHIL UP	196	32	0.00238186	0.0259131
GSE14386 UNTREATED VS IFNA TREATED ACT PBMC MS PATIENT DN	152	25	0.0024039	0.0260842
GSE17301 CTRL VS 48H ACD3 ACD28 IFNA5 STIM CD8 TCELL DN	190	31	0.00244503	0.0264716
GSE7460 TREG VS TCONV ACT WITH TGFB UP	187	29	0.00247784	0.0266607
GSE15624 CTRL VS 3H HALOFUGINONE TREATED CD4 TCELL UP	154	25	0.00247892	0.0266607
GSE37605 FOXP3 FUSION GFP VS IRES GFP TREG NOD DN	162	31	0.0024689	0.0266607
GSE20366 TREG VS NAIVE CD4 TCELL DEC205 CONVERSION UP	193	31	0.00248981	0.0267189
GSE2197 IMMUNOSUPPRESSIVE DNA VS UNTREATED IN DC UP	193	30	0.00250228	0.0267655
GSE7219 UNSTIM VS LPS AND ANTI CD40 STIM DC DN	170	29	0.00252712	0.0267655
GSE20484 MCSG VS CXCL4 MONOCYTE DERIVED MACROPHAGE DN	188	32	0.00252213	0.0267655
GSE22919 RESTING VS IL2 IL12 IL15 STIM NK CELL DN	195	30	0.00251156	0.0267655
GSE28130 ACTIVATED VS INDUCEED TREG UP	183	29	0.00251625	0.0267655
GSE41867 MEMORY VS EXHAUSTED CD8 TCELL DAY30 LCMV UP	191	28	0.00251304	0.0267655
GSE43955 1H VS 60H ACT CD4 TCELL WITH TGFB IL6 DN	192	31	0.00253932	0.0268363
GSE2706 UNSTIM VS 8H R848 DC DN	190	28	0.00256665	0.0270665
GSE15733 BM VS SPLEEN MEMORY CD4 TCELL UP	192	28	0.00261712	0.027509
GSE37532 WT VS PPARG KO LN TCONV DN	181	25	0.00261991	0.027509
GSE3982 BCELL VS BASOPHIL DN	191	30	0.00263168	0.0275732
GSE14699 NAIVE VS DELETIONAL TOLERANCE CD8 TCELL UP	146	29	0.0026646	0.0278582
GSE4590 PRE BCELL VS LARGE PRE BCELL UP	150	26	0.00273064	0.0284875
GSE24142 EARLY THYMIC PROGENITOR VS DN2 THYMOCYTE ADULT UP	193	34	0.00273914	0.0285151
GSE41867 DAY6 EFFECTOR VS DAY30 EXHAUSTED CD8 TCELL LCMV CLONE13 UP	193	29	0.00274733	0.0285394
GSE1460 DP VS CD4 THYMOCYTE DN	192	32	0.00276626	0.0286668
GSE22886 CTRL VS LPS 24H DC DN	194	26	0.00277136	0.0286668
GSE3920 UNTREATED VS IFNA TREATED ENDOTHELIAL CELL UP	168	27	0.002789	0.0287703
GSE19941 IL10 KO VS IL10 KO AND NFKBP50 KO LPS AND IL10 STIM MACROPHAGE DN	161	26	0.00279317	0.0287703
GSE33374 CD8 ALPHAALPHA VS ALPHABETA CD161 HIGH TCELL DN	196	30	0.0028004	0.0287838
GSE16385 ROSIGLITAZONE IL4 VS IFNG TNF STIM MACROPHAGE DN	183	29	0.00280832	0.0288045
GSE40666 WT VS STAT4 KO CD8 TCELL WITH IFNA STIM 90MIN DN	194	31	0.00284173	0.029086
GSE17580 TREG VS TEFF UP	193	29	0.00285792	0.0291293
GSE7460 CTRL VS TGFB TREATED ACT FOXP3 MUT TCONV UP	188	32	0.00285655	0.0291293
GSE13522 WT VS IFNAR KO SKIN UP	189	29	0.00292046	0.0296427
GSE17301 ACD3 ACD28 VS ACD3 ACD28 AND IFNA2 STIM CD8 TCELL DN	193	31	0.00291509	0.0296427
GSE17974 CTRL VS ACT IL4 AND ANTI IL12 12H CD4 TCELL UP	180	28	0.0029441	0.0298205
GSE20366 TREG VS NAIVE CD4 TCELL HOMEOSTATIC CONVERSION DN	190	34	0.00295592	0.0298781
GSE32986 UNSTIM VS GMCSF AND CURDLAN LOWDOSE STIM DC DN	194	33	0.00297031	0.0299614
GSE41867 DAY8 EFFECTOR VS DAY30 EXHAUSTED CD8 TCELL LCMV CLONE13 DN	193	32	0.00300847	0.0302836
GSE17186 NAIVE VS CD21LOW TRANSITIONAL BCELL UP	194	30	0.00301803	0.0303172
GSE7852 TREG VS TCONV FAT DN	196	31	0.00302938	0.0303686
GSE15735 2H VS 12H HDAC INHIBITOR TREATED CD4 TCELL UP	192	33	0.00303729	0.0303854
GSE19941 LPS VS LPS AND IL10 STIM IL10 KO NFKBP50 KO MACROPHAGE DN	191	30	0.00305116	0.0304616
GSE9988 ANTI TREM1 AND LPS VS VEHICLE TREATED MONOCYTES UP	187	26	0.00305987	0.0304861
GSE3920 UNTREATED VS IFNA TREATED ENDOTHELIAL CELL DN	158	27	0.00309704	0.0306682
GSE3920 UNTREATED VS IFNB TREATED ENDOTHELIAL CELL UP	192	30	0.00308644	0.0306682
GSE18893 TCONV VS TREG 24H CULTURE DN	187	30	0.00309434	0.0306682
GSE22886 IGA VS IGM MEMORY BCELL UP	185	29	0.00313227	0.0309221
GSE39556 CD8A DC VS NK CELL UP	192	32	0.00313537	0.0309221
GSE15330 WT VS IKAROS KO HSC UP	188	29	0.00324643	0.0318536
GSE21379 WT VS SAP KO TFH CD4 TCELL DN	190	31	0.00324756	0.0318536
GSE37301 HEMATOPOIETIC STEM CELL VS RAG2 KO NK CELL UP	163	29	0.00324943	0.0318536
GSE13411 IGM MEMORY BCELL VS PLASMA CELL DN	186	28	0.00325722	0.0318658
GSE39556 CD8A DC VS NK CELL DN	189	34	0.00328879	0.0321102
GSE22886 TH1 VS TH2 12H ACT UP	190	33	0.00333046	0.032452
GSE25088 CTRL VS IL4 STIM STAT6 KO MACROPHAGE UP	185	25	0.00335246	0.0326012
GSE1791 CTRL VS NEUROMEDINU IN T CELL LINE 6H DN	192	28	0.0033603	0.0326123
GSE3565 DUSP1 VS WT SPLENOCYTES DN	175	30	0.00338123	0.0327502
GSE40277 GATA1 AND SATB1 TRANSDUCED VS CTRL CD4 TCELL UP	191	29	0.00340648	0.0329293
GSE29618 MONOCYTE VS MDC DAY7 FLU VACCINE DN	191	29	0.00345421	0.0333246
GSE22886 DAY1 VS DAY7 MONOCYTE IN CULTURE UP	187	31	0.00348616	0.0335002
GSE31082 CD4 VS CD8 SP THYMOCYTE DN	192	28	0.00348196	0.0335002
GSE32901 NAIVE VS TH17 ENRICHED CD4 TCELL DN	162	28	0.00353605	0.0339127
GSE43863 DAY6 EFF VS DAY150 MEM TH1 CD4 TCELL UP	189	31	0.00355592	0.0340362
GSE360 HIGH DOSE B MALAYI VS M TUBERCULOSIS DC DN	191	27	0.00361399	0.0344567
GSE13547 WT VS ZFX KO BCELL DN	169	23	0.00360858	0.0344567
GSE40685 NAIVE CD4 TCELL VS FOXP3 KO TREG PRECURSOR UP	194	27	0.00367941	0.0350118
GSE24634 IL4 VS CTRL TREATED NAIVE CD4 TCELL DAY10 DN	186	28	0.00368851	0.03503
GSE6259 DEC205 POS DC VS BCELL DN	170	24	0.00370066	0.0350771
GSE46606 DAY1 VS DAY3 CD40L IL2 IL5 STIMULATED BCELL DN	186	28	0.00371227	0.0351188
GSE3982 EFF MEMORY VS CENT MEMORY CD4 TCELL UP	188	29	0.00373051	0.0351872
GSE15735 CTRL VS HDAC INHIBITOR TREATED CD4 TCELL 12H DN	195	33	0.00373395	0.0351872
GSE37416 12H VS 24H F TULARENSIS LVS NEUTROPHIL UP	192	33	0.00374921	0.0352628
GSE22886 NAIVE CD8 TCELL VS MONOCYTE UP	181	30	0.00380773	0.0357442
GSE17974 0H VS 2H IN VITRO ACT CD4 TCELL DN	191	24	0.00385091	0.0358731
GSE24142 ADULT VS FETAL DN3 THYMOCYTE UP	189	31	0.00384486	0.0358731
GSE3982 MAST CELL VS TH1 UP	185	30	0.00384692	0.0358731
GSE36078 UNTREATED VS AD5 INF MOUSE LUNG DC DN	192	30	0.00383221	0.0358731
GSE29618 PDC VS MDC DAY7 FLU VACCINE UP	178	31	0.00390326	0.0360983
GSE5589 IL6 KO VS IL10 KO LPS AND IL6 STIM MACROPHAGE 45MIN UP	192	29	0.00390473	0.0360983
GSE14415 FOXP3 KO NATURAL TREG VS TCONV DN	167	28	0.00388925	0.0360983
GSE42088 UNINF VS LEISHMANIA INF DC 24H UP	190	32	0.00390297	0.0360983
GSE21380 NON TFH VS TFH CD4 TCELL UP	193	34	0.00393472	0.0362381
GSE37301 COMMON LYMPHOID PROGENITOR VS PRO BCELL DN	189	28	0.00393091	0.0362381
GSE3982 NEUTROPHIL VS TH2 UP	194	31	0.00395322	0.0363398
GSE2706 R848 VS R848 AND LPS 8H STIM DC DN	181	27	0.00403488	0.0370206
GSE11057 PBMC VS MEM CD4 TCELL DN	182	30	0.00405653	0.0371493
GSE29618 BCELL VS MONOCYTE DN	194	30	0.00407519	0.0372501
GSE36476 YOUNG VS OLD DONOR MEMORY CD4 TCELL 72H TSST ACT DN	184	29	0.00409544	0.0372953
GSE7852 TREG VS TCONV DN	194	33	0.004095	0.0372953
GSE22886 IGG IGA MEMORY BCELL VS BLOOD PLASMA CELL DN	189	27	0.00412732	0.0375155
GSE18791 CTRL VS NEWCASTLE VIRUS DC 18H DN	187	26	0.00420767	0.0381746
GSE39820 CTRL VS IL1B IL6 IL23A CD4 TCELL UP	191	30	0.00423704	0.0383696
GSE24574 BCL6 HIGH TFH VS TCONV CD4 TCELL DN	183	27	0.00427612	0.0386517
GSE15930 STIM VS STIM AND TRICHOSTATINA 48H CD8 T CELL UP	193	29	0.00433456	0.0391074
GSE13306 TREG VS TCONV DN	195	29	0.0043971	0.0394753
GSE17974 0H VS 4H IN VITRO ACT CD4 TCELL UP	176	29	0.004394	0.0394753
GSE32901 NAIVE VS TH1 CD4 TCELL DN	159	23	0.00439965	0.0394753
GSE15330 LYMPHOID MULTIPOTENT VS GRANULOCYTE MONOCYTE PROGENITOR IKAROS KO UP	189	28	0.00442549	0.0396341
GSE16385 IFNG TNF VS UNSTIM MACROPHAGE ROSIGLITAZONE TREATED DN	185	29	0.00445306	0.0398079
GSE33425 CD8 ALPHAALPHA VS ALPHABETA CD161 HIGH TCELL UP	191	31	0.00446947	0.0398814
GSE7568 IL4 VS IL4 AND DEXAMETHASONE TREATED MACROPHAGE DN	147	26	0.00452722	0.0403229
GSE17974 0H VS 48H IN VITRO ACT CD4 TCELL UP	182	29	0.00457107	0.0406392
GSE17186 NAIVE VS CD21HIGH TRANSITIONAL BCELL DN	190	30	0.00458365	0.0406768
GSE17186 BLOOD VS CORD BLOOD NAIVE BCELL UP	196	29	0.00467616	0.0413471
GSE22342 CD11C HIGH VS LOW DECIDUAL MACROPHAGES UP	190	28	0.00467067	0.0413471
GSE14769 UNSTIM VS 120MIN LPS BMDM DN	198	28	0.00471547	0.0415439
GSE25088 IL4 VS IL4 AND ROSIGLITAZONE STIM STAT6 KO MACROPHAGE DAY10 UP	188	30	0.00471304	0.0415439
GSE40277 EOS AND LEF1 TRANSDUCED VS CTRL CD4 TCELL UP	193	32	0.00472747	0.0415745
GSE17186 BLOOD VS CORD BLOOD CD21HIGH TRANSITIONAL BCELL UP	198	27	0.00475287	0.0417225
GSE27786 LSK VS LIN NEG CELL DN	192	27	0.00476733	0.0417741
GSE29618 MONOCYTE VS MDC DAY7 FLU VACCINE UP	192	29	0.00477774	0.0417902
GSE2706 2H VS 8H R848 STIM DC DN	185	25	0.00481289	0.0418722
GSE37416 0H VS 12H F TULARENSIS LVS NEUTROPHIL UP	188	28	0.00480081	0.0418722
GSE7460 CD8 TCELL VS TREG ACT UP	192	31	0.00481178	0.0418722
GSE7348 LPS VS TOLERIZED AND LPS STIM MACROPHAGE DN	167	27	0.0048445	0.0420721
GSE21063 3H VS 16H ANTI IGM STIM BCELL UP	190	28	0.0049189	0.0425664
GSE34156 UNTREATED VS 6H NOD2 LIGAND TREATED MONOCYTE UP	165	27	0.00491495	0.0425664
GSE3920 UNTREATED VS IFNG TREATED FIBROBLAST DN	170	30	0.00496868	0.0428883
GSE6259 33D1 POS DC VS BCELL DN	143	23	0.0049737	0.0428883
GSE17974 IL4 AND ANTI IL12 VS UNTREATED 12H ACT CD4 TCELL DN	179	25	0.00499574	0.0429264
GSE24972 MARGINAL ZONE BCELL VS FOLLICULAR BCELL IRF8 KO DN	195	28	0.00498696	0.0429264
GSE24142 EARLY THYMIC PROGENITOR VS DN2 THYMOCYTE UP	195	32	0.00502782	0.0431259
GSE13484 12H VS 3H YF17D VACCINE STIM PBMC DN	188	27	0.00503924	0.0431479
GSE3982 BCELL VS TH1 DN	186	27	0.00507067	0.0432918
GSE7348 UNSTIM VS TOLERIZED AND LPS STIM MACROPHAGE DN	156	25	0.00507381	0.0432918
GSE29618 PDC VS MDC DN	191	28	0.00515773	0.0437016
GSE411 UNSTIM VS 400MIN IL6 STIM SOCS3 KO MACROPHAGE DN	187	26	0.00515178	0.0437016
GSE2128 C57BL6 VS NOD CD4CD8 DP THYMOCYTE UP	189	30	0.00513909	0.0437016
GSE43955 10H VS 60H ACT CD4 TCELL DN	190	30	0.00514875	0.0437016
GSE32901 NAIVE VS TH17 NEG CD4 TCELL UP	164	24	0.00519327	0.0439264
GSE3920 UNTREATED VS IFNB TREATED ENDOTHELIAL CELL DN	167	25	0.00523268	0.044183
GSE39820 CTRL VS TGFBETA3 IL6 IL23A CD4 TCELL UP	187	27	0.00524407	0.0442026
GSE11924 TH1 VS TH17 CD4 TCELL DN	192	28	0.0052969	0.044494
GSE9988 ANTI TREM1 VS LOW LPS MONOCYTE DN	187	26	0.00529611	0.044494
GSE23502 BM VS COLON TUMOR MYELOID DERIVED SUPPRESSOR CELL DN	192	28	0.00532555	0.0446576
GSE38304 MYC NEG VS POS GC BCELL DN	195	27	0.00534614	0.0447532
GSE14350 IL2RB KO VS WT TEFF DN	191	28	0.00541214	0.045228
GSE5589 LPS AND IL10 VS LPS AND IL6 STIM IL6 KO MACROPHAGE 45MIN UP	189	27	0.00545635	0.0455194
GSE17186 NAIVE VS CD21LOW TRANSITIONAL BCELL CORD BLOOD UP	189	31	0.00549998	0.045805
GSE39820 CTRL VS IL1B IL6 CD4 TCELL DN	188	29	0.00556527	0.0461603
GSE10147 IL3 VS IL3 AND HIVP17 STIM PDC UP	159	28	0.00557107	0.0461603
GSE12392 CD8A POS VS NEG SPLEEN IFNB KO DC UP	196	28	0.00556465	0.0461603
GSE10325 LUPUS CD4 TCELL VS LUPUS BCELL DN	174	29	0.00559101	0.0461685
GSE17721 LPS VS POLYIC 8H BMDC DN	192	28	0.00558857	0.0461685
GSE20366 CD103 POS VS CD103 KLRG1 DP TREG UP	191	31	0.00564759	0.0465568
GSE7596 AKT TRANSD VS CTRL CD4 TCONV WITH TGFB UP	154	23	0.00567747	0.046724
GSE13522 CTRL VS T CRUZI Y STRAIN INF SKIN IFNAR KO UP	197	30	0.00569076	0.0467545
GSE1460 INTRATHYMIC T PROGENITOR VS THYMIC STROMAL CELL DN	181	29	0.00576705	0.047222
GSE17721 0.5H VS 4H CPG BMDC DN	196	31	0.00575965	0.047222
GSE12845 IGD NEG BLOOD VS DARKZONE GC TONSIL BCELL UP	177	27	0.0058969	0.0476998
GSE17721 CPG VS GARDIQUIMOD 1H BMDC UP	196	30	0.00588717	0.0476998
GSE30962 ACUTE VS CHRONIC LCMV PRIMARY INF CD8 TCELL DN	187	29	0.00590373	0.0476998
GSE39820 TGFBETA1 VS TGFBETA3 IN IL6 TREATED CD4 TCELL UP	192	29	0.00583725	0.0476998
GSE21670 TGFB VS TGFB AND IL6 TREATED CD4 TCELL UP	189	29	0.00588107	0.0476998
GSE19401 PAM2CSK4 VS RETINOIC ACID AND PAM2CSK4 STIM FOLLICULAR DC DN	191	29	0.00589182	0.0476998
GSE26156 DOUBLE POSITIVE VS CD4 SINGLE POSITIVE THYMOCYTE DN	192	25	0.00588763	0.0476998
GSE26030 UNSTIM VS RESTIM TH1 DAY5 POST POLARIZATION UP	189	31	0.00588761	0.0476998
GSE17974 CTRL VS ACT IL4 AND ANTI IL12 4H CD4 TCELL UP	183	30	0.00591834	0.0477387
GSE23502 WT VS HDC KO MYELOID DERIVED SUPPRESSOR CELL BM DN	193	29	0.00597058	0.0480011
GSE36009 UNSTIM VS LPS STIM DC UP	192	26	0.00596576	0.0480011
GSE37301 CD4 TCELL VS RAG2 KO NK CELL DN	174	31	0.00601159	0.0482512
GSE2770 UNTREATED VS ACT CD4 TCELL 2H UP	192	31	0.00607093	0.0485674
GSE6092 UNSTIM VS IFNG STIM ENDOTHELIAL CELL DN	189	29	0.00606685	0.0485674
GSE19923 WT VS HEB AND E2A KO DP THYMOCYTE DN	195	27	0.00608563	0.0485906
GSE27241 WT CTRL VS DIGOXIN TREATED RORGT KO CD4 TCELL IN TH17 POLARIZING CONDITIONS UP	168	31	0.00609377	0.0485906
GSE20366 CD103 POS VS NEG TREG KLRG1NEG DN	184	29	0.00610559	0.0486053
GSE3982 MAST CELL VS EFF MEMORY CD4 TCELL DN	179	28	0.00616323	0.0489195
GSE12392 CD8A POS VS NEG SPLEEN DC UP	195	28	0.00616515	0.0489195
GSE5542 IFNA VS IFNA AND IFNG TREATED EPITHELIAL CELLS 24H UP	193	29	0.00619979	0.0491145
GSE2770 IL12 AND TGFB VS IL4 TREATED ACT CD4 TCELL 48H DN	179	24	0.00627209	0.0496065
GSE39820 CTRL VS IL1B IL6 CD4 TCELL UP	177	28	0.00628791	0.0496511
GSE10325 CD4 TCELL VS BCELL DN	175	29	0.00632005	0.0496634
GSE14769 UNSTIM VS 60MIN LPS BMDM DN	196	26	0.0063182	0.0496634
GSE4142 NAIVE VS GC BCELL UP	193	31	0.0063064	0.0496634
GSE3982 MAST CELL VS NKCELL DN	190	31	0.00635474	0.0498556

## Sheet: CD8nv - CD8CM_hyper
	N	DE	P.DE	FDR
GSE26495 NAIVE VS PD1LOW CD8 TCELL DN	192	157	5.55793e-07	0.00135391
GSE21379 TFH VS NON TFH CD4 TCELL DN	184	149	4.1514e-07	0.00135391
GSE26495 NAIVE VS PD1HIGH CD8 TCELL DN	192	154	2.08777e-06	0.0025429
GSE3565 DUSP1 VS WT SPLENOCYTES UP	155	126	1.72034e-06	0.0025429
GSE12366 NAIVE VS MEMORY BCELL DN	184	146	2.76159e-06	0.00261214
GSE5542 UNTREATED VS IFNA TREATED EPITHELIAL CELLS 6H UP	189	151	3.21692e-06	0.00261214
GSE5542 UNTREATED VS IFNA TREATED EPITHELIAL CELLS 24H UP	192	155	1.09644e-05	0.00763122
GSE3565 CTRL VS LPS INJECTED SPLENOCYTES UP	170	134	2.73266e-05	0.0147928
GSE19888 ADENOSINE A3R INH VS INH PRETREAT AND ACT WITH TCELL MEMBRANES MAST CELL DN	186	141	2.53464e-05	0.0147928
GSE2706 UNSTIM VS 8H R848 DC DN	190	143	3.32883e-05	0.0149304
GSE3920 IFNA VS IFNB TREATED ENDOTHELIAL CELL DN	160	128	3.371e-05	0.0149304
GSE43863 DAY6 EFF VS DAY150 MEM TFH CD4 TCELL DN	187	144	3.81014e-05	0.0154691
GSE11057 NAIVE VS CENT MEMORY CD4 TCELL DN	193	151	5.06843e-05	0.0189949
GSE20366 TREG VS NAIVE CD4 TCELL DN	189	145	6.7974e-05	0.0223844
GSE36476 YOUNG VS OLD DONOR MEMORY CD4 TCELL 40H TSST ACT UP	183	139	6.89174e-05	0.0223844
GSE22886 DAY1 VS DAY7 MONOCYTE IN CULTURE UP	187	144	7.80928e-05	0.0237793
GSE13411 IGM VS SWITCHED MEMORY BCELL UP	181	137	8.54076e-05	0.0244768
GSE21670 UNTREATED VS TGFB TREATED CD4 TCELL UP	188	142	0.000114451	0.0309781
GSE22443 NAIVE VS ACT AND IL2 TREATED CD8 TCELL UP	188	140	0.000129928	0.0333164
GSE11057 NAIVE VS MEMORY CD4 TCELL DN	186	143	0.000167645	0.0388936
GSE2706 R848 VS LPS 8H STIM DC DN	171	130	0.000166159	0.0388936
GSE19825 NAIVE VS DAY3 EFF CD8 TCELL UP	185	140	0.000192665	0.0408114
GSE21380 NON TFH VS TFH CD4 TCELL UP	193	149	0.000186821	0.0408114
GSE3720 UNSTIM VS LPS STIM VD2 GAMMADELTA TCELL DN	144	113	0.00020756	0.0413121
GSE4142 PLASMA CELL VS MEMORY BCELL UP	189	139	0.000211987	0.0413121
GSE2405 0H VS 3H A PHAGOCYTOPHILUM STIM NEUTROPHIL UP	192	146	0.000229666	0.0430358
GSE7852 TREG VS TCONV LN DN	193	148	0.000257149	0.0435513
GSE3720 UNSTIM VS LPS STIM VD1 GAMMADELTA TCELL DN	137	106	0.000259234	0.0435513
GSE6092 UNSTIM VS IFNG STIM AND B BURGDORFERI INF ENDOTHELIAL CELL DN	189	141	0.000251579	0.0435513
GSE23321 EFFECTOR MEMORY VS NAIVE CD8 TCELL UP	184	139	0.00028035	0.0455288

## Sheet: CD8nv - CD8CM_hypo
	N	DE	P.DE	FDR
GSE11057 NAIVE VS EFF MEMORY CD4 TCELL UP	185	94	5.81267e-21	2.83193e-17
GSE10325 LUPUS CD4 TCELL VS LUPUS BCELL UP	188	91	4.9339e-18	1.2019e-14
GSE11057 NAIVE VS MEMORY CD4 TCELL UP	181	84	1.19742e-16	1.9446e-13
GSE26495 NAIVE VS PD1HIGH CD8 TCELL UP	177	82	1.94557e-16	2.36971e-13
GSE11057 NAIVE VS CENT MEMORY CD4 TCELL UP	185	81	9.90989e-16	8.04683e-13
GSE22886 NAIVE TCELL VS MONOCYTE UP	186	84	9.36941e-16	8.04683e-13
GSE11057 EFF MEM VS CENT MEM CD4 TCELL DN	176	83	1.90543e-15	1.32618e-12
GSE22886 NAIVE CD4 TCELL VS MONOCYTE UP	180	81	1.36639e-14	8.1412e-12
GSE15330 HSC VS MEGAKARYOCYTE ERYTHROID PROGENITOR UP	159	77	1.50392e-14	8.1412e-12
GSE10325 CD4 TCELL VS BCELL UP	184	82	2.6521e-14	1.29211e-11
GSE10325 CD4 TCELL VS MYELOID UP	189	81	4.57525e-14	2.02642e-11
GSE16450 IMMATURE VS MATURE NEURON CELL LINE UP	182	81	7.97193e-14	3.2366e-11
GSE22886 NAIVE CD8 TCELL VS MONOCYTE UP	181	76	4.11174e-13	1.54095e-10
GSE25677 MPL VS R848 STIM BCELL DN	174	78	4.94627e-13	1.7213e-10
GSE5542 UNTREATED VS IFNA AND IFNG TREATED EPITHELIAL CELLS 6H UP	184	75	6.42592e-13	2.08714e-10
GSE17974 0H VS 24H IN VITRO ACT CD4 TCELL UP	182	72	1.21553e-12	3.7013e-10
GSE10325 LUPUS CD4 TCELL VS LUPUS MYELOID UP	184	77	1.72048e-12	4.93068e-10
GSE5542 UNTREATED VS IFNA TREATED EPITHELIAL CELLS 24H DN	183	72	3.16551e-12	8.56799e-10
GSE32986 UNSTIM VS GMCSF STIM DC UP	186	77	7.6979e-12	1.9739e-09
GSE15330 LYMPHOID MULTIPOTENT VS MEGAKARYOCYTE ERYTHROID PROGENITOR IKAROS KO UP	159	71	9.04423e-12	2.20317e-09
GSE17974 CTRL VS ACT IL4 AND ANTI IL12 24H CD4 TCELL UP	183	74	1.43593e-11	3.33136e-09
GSE18893 TCONV VS TREG 2H TNF STIM DN	188	72	1.63291e-11	3.57773e-09
GSE40068 CXCR5POS BCL6POS TFH VS CXCR5NEG BCL6NEG CD4 TCELL DN	192	81	1.689e-11	3.57773e-09
GSE40274 XBP1 VS FOXP3 AND XBP1 TRANSDUCED ACTIVATED CD4 TCELL UP	192	74	1.83846e-11	3.73207e-09
GSE26488 CTRL VS PEPTIDE INJECTION OT2 THYMOCYTE DN	178	75	2.35303e-11	4.24591e-09
GSE32986 GMCSF VS GMCSF AND CURDLAN LOWDOSE STIM DC DN	180	74	2.32373e-11	4.24591e-09
GSE40666 UNTREATED VS IFNA STIM STAT1 KO CD8 TCELL 90MIN DN	191	74	2.30338e-11	4.24591e-09
GSE36476 CTRL VS TSST ACT 72H MEMORY CD4 TCELL YOUNG UP	191	73	4.87974e-11	8.49075e-09
GSE5542 UNTREATED VS IFNG TREATED EPITHELIAL CELLS 6H UP	187	73	5.43003e-11	8.81837e-09
GSE7219 UNSTIM VS LPS AND ANTI CD40 STIM DC UP	168	72	5.35899e-11	8.81837e-09
GSE11057 CD4 CENT MEM VS PBMC UP	192	77	6.09542e-11	9.00909e-09
GSE7219 UNSTIM VS LPS AND ANTI CD40 STIM NIK NFKB2 KO DC UP	174	74	6.24869e-11	9.00909e-09
GSE16450 CTRL VS IFNA 6H STIM IMMATURE NEURON CELL LINE DN	183	70	6.16613e-11	9.00909e-09
GSE26290 CTRL VS AKT INHIBITOR TREATED ANTI CD3 AND IL2 STIM CD8 TCELL DN	189	75	6.28713e-11	9.00909e-09
GSE21670 STAT3 KO VS WT CD4 TCELL TGFB IL6 TREATED DN	191	75	7.04514e-11	9.80684e-09
GSE21670 IL6 VS TGFB AND IL6 TREATED CD4 TCELL UP	190	69	7.67847e-11	1.03915e-08
GSE11057 PBMC VS MEM CD4 TCELL DN	182	72	8.25066e-11	1.08641e-08
GSE28726 NAIVE VS ACTIVATED CD4 TCELL UP	192	73	9.95337e-11	1.27613e-08
GSE22601 DOUBLE POSITIVE VS CD8 SINGLE POSITIVE THYMOCYTE UP	198	75	1.39575e-10	1.74362e-08
GSE39110 UNTREATED VS IL2 TREATED CD8 TCELL DAY6 POST IMMUNIZATION DN	194	78	2.21428e-10	2.69699e-08
GSE45739 UNSTIM VS ACD3 ACD28 STIM NRAS KO CD4 TCELL UP	183	73	2.56918e-10	3.05293e-08
GSE26495 NAIVE VS PD1LOW CD8 TCELL UP	185	70	3.1339e-10	3.63532e-08
GSE1460 INTRATHYMIC T PROGENITOR VS CD4 THYMOCYTE DN	191	74	3.44087e-10	3.89859e-08
GSE25088 CTRL VS IL4 STIM MACROPHAGE UP	187	76	4.13523e-10	4.57882e-08
GSE3565 CTRL VS LPS INJECTED DUSP1 KO SPLENOCYTES DN	162	69	4.59402e-10	4.97379e-08
GSE45739 UNSTIM VS ACD3 ACD28 STIM WT CD4 TCELL UP	184	76	5.18479e-10	5.49137e-08
GSE19888 CTRL VS A3R INHIBITOR TREATED MAST CELL DN	188	69	6.17044e-10	6.39625e-08
GSE15330 HSC VS MEGAKARYOCYTE ERYTHROID PROGENITOR DN	161	66	6.57281e-10	6.67141e-08
GSE29618 BCELL VS PDC DAY7 FLU VACCINE UP	177	67	7.82063e-10	7.70412e-08
GSE39556 UNTREATED VS 3H POLYIC INJ MOUSE CD8A DC DN	194	74	7.90653e-10	7.70412e-08
GSE40666 NAIVE VS EFFECTOR CD8 TCELL UP	186	76	1.23433e-09	1.17915e-07
GSE17974 CTRL VS ACT IL4 AND ANTI IL12 12H CD4 TCELL UP	180	65	1.31209e-09	1.22933e-07
GSE40666 UNTREATED VS IFNA STIM STAT4 KO EFFECTOR CD8 TCELL 90MIN DN	188	72	1.34952e-09	1.24054e-07
GSE22886 NAIVE CD4 TCELL VS DC UP	184	69	1.48196e-09	1.33706e-07
GSE22886 TCELL VS BCELL NAIVE UP	194	68	1.72247e-09	1.5258e-07
GSE29618 MONOCYTE VS PDC DAY7 FLU VACCINE DN	180	70	1.98941e-09	1.73079e-07
GSE11057 NAIVE CD4 VS PBMC CD4 TCELL UP	185	67	2.20365e-09	1.88354e-07
GSE21670 UNTREATED VS IL6 TREATED STAT3 KO CD4 TCELL UP	187	69	2.53144e-09	2.12641e-07
GSE2935 UV INACTIVATED VS LIVE SENDAI VIRUS INF MACROPHAGE UP	164	68	3.04085e-09	2.51102e-07
GSE14699 NAIVE VS DELETIONAL TOLERANCE CD8 TCELL UP	146	63	3.20333e-09	2.60111e-07
GSE4590 LARGE PRE BCELL VS VPREB POS LARGE PRE BCELL DN	174	71	3.44099e-09	2.74828e-07
GSE17974 0H VS 6H IN VITRO ACT CD4 TCELL UP	178	67	3.56044e-09	2.79782e-07
GSE5542 UNTREATED VS IFNG TREATED EPITHELIAL CELLS 24H DN	188	70	4.07471e-09	3.15111e-07
GSE13547 CTRL VS ANTI IGM STIM ZFX KO BCELL 12H DN	153	65	4.17791e-09	3.18043e-07
GSE5679 RARA AGONIST AM580 VS AM580 AND ROSIGLITAZONE TREATED DC DN	193	70	4.27634e-09	3.20528e-07
GSE24210 RESTING TREG VS TCONV UP	195	73	4.56761e-09	3.37173e-07
GSE12366 GC VS NAIVE BCELL DN	189	68	4.81951e-09	3.50458e-07
GSE2405 0H VS 12H A PHAGOCYTOPHILUM STIM NEUTROPHIL UP	193	72	5.37882e-09	3.75962e-07
GSE13946 CTRL VS DSS COLITIS GD TCELL FROM COLON DN	164	63	5.40175e-09	3.75962e-07
GSE39556 CD8A DC VS NK CELL MOUSE 3H POST POLYIC INJ DN	193	71	5.38599e-09	3.75962e-07
GSE14415 ACT TCONV VS ACT NATURAL TREG UP	165	66	6.12455e-09	4.20265e-07
GSE20727 H2O2 VS ROS INHIBITOR TREATED DC UP	189	70	7.5451e-09	5.10552e-07
GSE40225 WT VS RIP B7X DIABETIC MOUSE PANCREATIC CD8 TCELL UP	190	69	7.78275e-09	5.19418e-07
GSE7852 TREG VS TCONV DN	194	73	1.03784e-08	6.83291e-07
GSE29618 BCELL VS MDC UP	175	66	1.05752e-08	6.86968e-07
GSE7219 WT VS NIK NFKB2 KO DC DN	161	62	1.27193e-08	8.15372e-07
GSE36476 CTRL VS TSST ACT 16H MEMORY CD4 TCELL OLD UP	184	68	1.38258e-08	8.74793e-07
GSE16385 ROSIGLITAZONE IL4 VS IL4 ALONE STIM MACROPHAGE 12H DN	190	71	1.4288e-08	8.92449e-07
GSE40274 LEF1 VS FOXP3 AND LEF1 TRANSDUCED ACTIVATED CD4 TCELL DN	192	69	1.59609e-08	9.84326e-07
GOLDRATH NAIVE VS MEMORY CD8 TCELL UP	195	73	1.74701e-08	1.06393e-06
GSE13411 PLASMA CELL VS MEMORY BCELL DN	183	68	1.83728e-08	1.09529e-06
GSE7460 FOXP3 MUT VS WT ACT WITH TGFB TCONV DN	193	76	1.84347e-08	1.09529e-06
GSE40068 CXCR5POS BCL6POS TFH VS CXCR5NEG BCL6NEG CD4 TCELL UP	195	70	2.13731e-08	1.25457e-06
GSE17974 CTRL VS ACT IL4 AND ANTI IL12 6H CD4 TCELL UP	182	65	2.30901e-08	1.27835e-06
GSE17974 IL4 AND ANTI IL12 VS UNTREATED 12H ACT CD4 TCELL UP	183	67	2.28488e-08	1.27835e-06
GSE5679 PPARG LIGAND ROSIGLITAZONE VS RARA AGONIST AM580 TREATED DC DN	195	69	2.26613e-08	1.27835e-06
GSE7219 UNSTIM VS LPS AND ANTI CD40 STIM DC DN	170	63	2.29812e-08	1.27835e-06
GSE15735 CTRL VS HDAC INHIBITOR TREATED CD4 TCELL 12H DN	195	72	2.2411e-08	1.27835e-06
GSE36476 CTRL VS TSST ACT 16H MEMORY CD4 TCELL YOUNG UP	189	67	2.40208e-08	1.31494e-06
GSE29618 BCELL VS PDC DAY7 FLU VACCINE DN	188	69	2.60153e-08	1.40829e-06
GSE14699 NAIVE VS ACT CD8 TCELL DN	167	66	2.73474e-08	1.46414e-06
GSE29618 BCELL VS PDC UP	178	64	2.96939e-08	1.57249e-06
GSE5542 UNTREATED VS IFNA TREATED EPITHELIAL CELLS 6H DN	188	67	3.00211e-08	1.57272e-06
GSE17974 CTRL VS ACT IL4 AND ANTI IL12 48H CD4 TCELL UP	173	60	3.85377e-08	1.96032e-06
GSE36476 CTRL VS TSST ACT 40H MEMORY CD4 TCELL YOUNG UP	193	67	3.79146e-08	1.96032e-06
GSE16385 IFNG TNF VS UNSTIM MACROPHAGE ROSIGLITAZONE TREATED DN	185	65	3.8627e-08	1.96032e-06
GSE29618 BCELL VS MONOCYTE DAY7 FLU VACCINE UP	177	64	5.29661e-08	2.66032e-06
GSE6269 E COLI VS STAPH AUREUS INF PBMC UP	140	55	5.78285e-08	2.8749e-06
GSE30962 ACUTE VS CHRONIC LCMV PRIMARY INF CD8 TCELL UP	193	69	5.93081e-08	2.88949e-06
GSE36078 WT VS IL1R KO LUNG DC AFTER AD5 INF DN	193	69	5.89527e-08	2.88949e-06
GSE13738 TCR VS BYSTANDER ACTIVATED CD4 TCELL UP	190	69	6.22973e-08	3.00507e-06
GSE22886 NAIVE TCELL VS DC UP	191	63	6.73137e-08	3.21522e-06
GSE40273 EOS KO VS WT TREG DN	198	71	6.86167e-08	3.24563e-06
GSE17974 0.5H VS 72H IL4 AND ANTI IL12 ACT CD4 TCELL UP	189	64	7.53674e-08	3.53067e-06
GSE14415 FOXP3 KO NATURAL TREG VS TCONV DN	167	61	8.30426e-08	3.85318e-06
GSE17186 NAIVE VS CD21LOW TRANSITIONAL BCELL CORD BLOOD UP	189	68	8.95457e-08	4.09366e-06
GSE28726 NAIVE CD4 TCELL VS NAIVE VA24NEG NKTCELL DN	188	64	8.9906e-08	4.09366e-06
GSE24574 BCL6 HIGH TFH VS TFH CD4 TCELL DN	192	66	9.54549e-08	4.30608e-06
GSE17974 0H VS 12H IN VITRO ACT CD4 TCELL UP	187	63	9.88018e-08	4.41617e-06
GSE14415 INDUCED TREG VS TCONV DN	157	57	1.0043e-07	4.44812e-06
GSE22886 CD4 TCELL VS BCELL NAIVE UP	190	66	1.04237e-07	4.57515e-06
GSE29949 MICROGLIA BRAIN VS CD8 POS DC SPLEEN UP	187	65	1.06957e-07	4.65262e-06
GSE7568 IL4 VS IL4 AND TGFB TREATED MACROPHAGE 24H UP	161	59	1.16718e-07	5.03231e-06
GSE13738 RESTING VS BYSTANDER ACTIVATED CD4 TCELL UP	179	62	1.18968e-07	5.08433e-06
GSE11057 CD4 EFF MEM VS PBMC UP	188	65	1.30615e-07	5.53354e-06
GSE369 IFNG KO VS WT LIVER UP	191	66	1.35695e-07	5.69921e-06
GSE13547 WT VS ZFX KO BCELL UP	156	60	1.47115e-07	6.07409e-06
GSE32986 UNSTIM VS GMCSF AND CURDLAN LOWDOSE STIM DC DN	194	69	1.45897e-07	6.07409e-06
GSE17974 0H VS 48H IN VITRO ACT CD4 TCELL UP	182	63	1.51774e-07	6.21382e-06
GSE25123 WT VS PPARG KO MACROPHAGE ROSIGLITAZONE STIM UP	189	71	1.55807e-07	6.32578e-06
GSE25087 TREG VS TCONV ADULT DN	190	64	1.76061e-07	7.08901e-06
GSE24634 TREG VS TCONV POST DAY5 IL4 CONVERSION DN	186	65	1.8842e-07	7.28556e-06
GSE13522 CTRL VS T CRUZI Y STRAIN INF SKIN IFNAR KO UP	197	66	1.83083e-07	7.28556e-06
GSE15735 2H VS 12H HDAC INHIBITOR TREATED CD4 TCELL UP	192	69	1.87019e-07	7.28556e-06
GSE19888 ADENOSINE A3R INH PRETREAT AND ACT BY A3R VS A3R INH AND TCELL MEMBRANES ACT MAST CELL UP	185	63	1.88152e-07	7.28556e-06
GSE17301 ACD3 ACD28 VS ACD3 ACD28 AND IFNA5 STIM CD8 TCELL DN	194	64	1.881e-07	7.28556e-06
GSE43863 TH1 VS TFH EFFECTOR CD4 TCELL DN	189	68	1.90415e-07	7.30476e-06
GSE41867 DAY6 EFFECTOR VS DAY30 MEMORY CD8 TCELL LCMV ARMSTRONG DN	195	68	1.99397e-07	7.58956e-06
GSE22886 CD8 TCELL VS BCELL NAIVE UP	193	65	2.01725e-07	7.61866e-06
GSE21670 UNTREATED VS IL6 TREATED CD4 TCELL DN	193	69	2.17292e-07	8.14343e-06
GSE13411 SWITCHED MEMORY BCELL VS PLASMA CELL UP	184	64	2.1941e-07	8.16005e-06
GSE14000 4H VS 16H LPS DC UP	184	63	2.61132e-07	9.6239e-06
GSE39820 TGFBETA1 IL6 VS TGFBETA1 IL6 IL23A TREATED CD4 TCELL UP	195	69	2.62721e-07	9.6239e-06
GSE6259 BCELL VS CD8 TCELL UP	181	67	2.77822e-07	1.01011e-05
GSE42724 NAIVE BCELL VS PLASMABLAST DN	194	66	2.86658e-07	1.03452e-05
GSE28726 ACT CD4 TCELL VS ACT NKTCELL DN	191	65	2.90743e-07	1.04154e-05
GSE29618 PDC VS MDC UP	180	65	3.06599e-07	1.08658e-05
GSE7831 UNSTIM VS INFLUENZA STIM PDC 1H DN	196	67	3.07774e-07	1.08658e-05
GSE16385 ROSIGLITAZONE IL4 VS IFNG TNF STIM MACROPHAGE UP	192	66	3.12985e-07	1.09702e-05
GSE22886 NAIVE CD8 TCELL VS MEMORY TCELL DN	188	65	3.38904e-07	1.17938e-05
GSE32986 UNSTIM VS GMCSF AND CURDLAN HIGHDOSE STIM DC DN	186	66	3.41756e-07	1.18087e-05
GSE21063 CTRL VS ANTI IGM STIM BCELL NFATC1 KO 3H DN	176	62	3.44525e-07	1.18206e-05
GSE1460 DP VS CD4 THYMOCYTE DN	192	66	3.50519e-07	1.19421e-05
GSE22886 NAIVE CD4 TCELL VS 48H ACT TH1 UP	193	66	3.58066e-07	1.21146e-05
GSE7852 TREG VS TCONV LN DN	193	69	3.83132e-07	1.28732e-05
GSE27241 WT CTRL VS DIGOXIN TREATED RORGT KO CD4 TCELL IN TH17 POLARIZING CONDITIONS UP	168	65	4.03838e-07	1.3476e-05
GSE22229 RENAL TRANSPLANT VS HEALTHY PBMC DN	192	69	4.36726e-07	1.44743e-05
GSE22886 NAIVE BCELL VS BLOOD PLASMA CELL UP	188	67	4.50127e-07	1.48177e-05
GSE17186 MEMORY VS CD21HIGH TRANSITIONAL BCELL DN	193	70	4.55279e-07	1.48867e-05
GSE29618 BCELL VS MDC DAY7 FLU VACCINE UP	177	62	4.72989e-07	1.53627e-05
GSE24210 CTRL VS IL35 TREATED TCONV CD4 TCELL UP	196	70	4.92955e-07	1.59051e-05
GSE32986 UNSTIM VS CURDLAN HIGHDOSE STIM DC DN	191	65	5.13964e-07	1.64739e-05
GSE6259 33D1 POS VS DEC205 POS SPLENIC DC DN	188	66	5.26185e-07	1.67554e-05
GSE9988 ANTI TREM1 VS LPS MONOCYTE UP	192	63	5.33822e-07	1.68882e-05
GSE24142 EARLY THYMIC PROGENITOR VS DN2 THYMOCYTE UP	195	67	5.43567e-07	1.70856e-05
GSE4535 BM DERIVED DC VS FOLLICULAR DC UP	193	63	5.54606e-07	1.73208e-05
GSE25123 WT VS PPARG KO MACROPHAGE IL4 AND ROSIGLITAZONE STIM DN	176	63	5.71488e-07	1.77343e-05
GSE17974 IL4 AND ANTI IL12 VS UNTREATED 48H ACT CD4 TCELL UP	184	61	5.77146e-07	1.77966e-05
GSE23114 PERITONEAL CAVITY B1A BCELL VS SPLEEN BCELL IN SLE2C1 MOUSE UP	190	66	5.95144e-07	1.82361e-05
GSE26030 UNSTIM VS RESTIM TH1 DAY5 POST POLARIZATION UP	189	66	6.39688e-07	1.94785e-05
GSE3565 CTRL VS LPS INJECTED SPLENOCYTES DN	169	59	6.64362e-07	2.01042e-05
GSE16697 CD4 TCELL VS TFH CD4 TCELL DN	194	66	6.8489e-07	2.05974e-05
GSE40666 WT VS STAT4 KO CD8 TCELL WITH IFNA STIM 90MIN UP	192	67	7.29486e-07	2.1804e-05
GSE15930 STIM VS STIM AND IFNAB 48H CD8 T CELL UP	189	60	7.44065e-07	2.21042e-05
GSE29618 MONOCYTE VS PDC DN	175	62	7.51851e-07	2.22001e-05
GSE17301 ACD3 ACD28 VS ACD3 ACD28 AND IFNA2 STIM CD8 TCELL DN	193	64	7.78435e-07	2.28466e-05
GSE46606 DAY1 VS DAY3 CD40L IL2 IL5 STIMULATED IRF4MID BCELL DN	191	66	8.05686e-07	2.35048e-05
GSE23502 BM VS COLON TUMOR HDC KO MYELOID DERIVED SUPPRESSOR CELL DN	197	66	8.62039e-07	2.49991e-05
GSE26928 NAIVE VS CENT MEMORY CD4 TCELL UP	180	58	8.80815e-07	2.53027e-05
GSE30083 SP2 VS SP4 THYMOCYTE DN	195	65	8.82894e-07	2.53027e-05
GSE17301 IFNA2 VS IFNA2 AND ACD3 ACD28 STIM CD8 TCELL UP	194	65	9.11363e-07	2.59658e-05
GSE11386 NAIVE VS MEMORY BCELL DN	151	57	9.20754e-07	2.60809e-05
GSE17974 CTRL VS ACT IL4 AND ANTI IL12 72H CD4 TCELL UP	186	61	9.34213e-07	2.6158e-05
GSE14415 NATURAL TREG VS TCONV UP	152	53	9.31352e-07	2.6158e-05
GSE22886 NAIVE CD8 TCELL VS NKCELL UP	183	57	9.69531e-07	2.69918e-05
GSE15271 CXCR4 POS VS NEG GC BCELL DN	171	60	1.06563e-06	2.94986e-05
GSE21670 TGFB VS IL6 TREATED STAT3 KO CD4 TCELL DN	193	66	1.10901e-06	3.05258e-05
GSE30962 ACUTE VS CHRONIC LCMV SECONDARY INF CD8 TCELL UP	196	66	1.13651e-06	3.09335e-05
GSE29164 DAY3 VS DAY7 UNTREATED MELANOMA UP	186	62	1.13581e-06	3.09335e-05
GSE37301 HEMATOPOIETIC STEM CELL VS LYMPHOID PRIMED MPP UP	170	59	1.18799e-06	3.2155e-05
GSE17580 TREG VS TEFF DN	198	65	1.29434e-06	3.484e-05
GSE24142 ADULT VS FETAL DN2 THYMOCYTE UP	192	63	1.33483e-06	3.57324e-05
GSE16450 IMMATURE VS MATURE NEURON CELL LINE 12H IFNA STIM UP	192	66	1.3806e-06	3.67558e-05
GSE5142 HTERT TRANSDUCED VS CTRL CD8 TCELL LATE PASSAGE CLONE DN	192	66	1.44764e-06	3.81239e-05
GSE45365 NK CELL VS CD11B DC MCMV INFECTION DN	186	62	1.44352e-06	3.81239e-05
GSE22886 NAIVE CD4 TCELL VS 12H ACT TH2 UP	192	67	1.46408e-06	3.81443e-05
GSE5455 HEALTHY VS TUMOR BEARING MOUSE SPLEEN MONOCYTE DN	190	62	1.45889e-06	3.81443e-05
GSE28726 ACT CD4 TCELL VS ACT VA24NEG NKTCELL DN	194	66	1.49647e-06	3.87808e-05
GSE29618 BCELL VS PDC DN	187	64	1.50657e-06	3.8836e-05
GSE24142 EARLY THYMIC PROGENITOR VS DN3 THYMOCYTE DN	194	66	1.61433e-06	4.13948e-05
GOLDRATH NAIVE VS MEMORY CD8 TCELL DN	188	59	1.65548e-06	4.22277e-05
GSE8621 UNSTIM VS LPS PRIMED AND LPS STIM MACROPHAGE DN	193	68	1.68668e-06	4.27995e-05
GSE14000 UNSTIM VS 16H LPS DC TRANSLATED RNA UP	193	65	1.79101e-06	4.52115e-05
GSE22886 DAY0 VS DAY1 MONOCYTE IN CULTURE UP	196	62	1.86409e-06	4.68137e-05
GSE3920 IFNA VS IFNG TREATED FIBROBLAST DN	181	64	1.88895e-06	4.71947e-05
GSE40274 FOXP3 VS FOXP3 AND EOS TRANSDUCED ACTIVATED CD4 TCELL UP	195	64	1.90658e-06	4.73922e-05
GSE41867 NAIVE VS DAY30 LCMV CLONE13 EXHAUSTED CD8 TCELL DN	192	61	1.92125e-06	4.75143e-05
GSE14415 FOXP3 KO NATURAL TREG VS TCONV UP	166	58	1.97856e-06	4.844e-05
GSE40274 CTRL VS FOXP3 TRANSDUCED ACTIVATED CD4 TCELL DN	194	63	1.97532e-06	4.844e-05
GSE24634 IL4 VS CTRL TREATED NAIVE CD4 TCELL DAY3 DN	186	57	2.04292e-06	4.95181e-05
GSE9509 LPS VS LPS AND IL10 STIM IL10 KO MACROPHAGE 20MIN UP	186	64	2.03671e-06	4.95181e-05
GSE18893 TCONV VS TREG 24H CULTURE DN	187	61	2.13949e-06	5.16019e-05
GSE1460 INTRATHYMIC T PROGENITOR VS DP THYMOCYTE DN	183	62	2.17993e-06	5.20618e-05
GSE39556 UNTREATED VS 3H POLYIC INJ MOUSE NK CELL DN	195	68	2.17098e-06	5.20618e-05
GSE7460 CD8 TCELL VS CD4 TCELL ACT DN	196	64	2.20112e-06	5.23115e-05
GSE22886 IGM MEMORY BCELL VS BM PLASMA CELL UP	190	63	2.22826e-06	5.24447e-05
GSE14415 INDUCED TREG VS FOXP3 KO INDUCED TREG UP	162	56	2.22197e-06	5.24447e-05
GSE10325 CD4 TCELL VS BCELL DN	175	60	2.24425e-06	5.25673e-05
GSE25123 WT VS PPARG KO MACROPHAGE UP	187	59	2.28037e-06	5.3138e-05
GSE40274 FOXP3 VS FOXP3 AND PBX1 TRANSDUCED ACTIVATED CD4 TCELL DN	194	65	2.29043e-06	5.3138e-05
GSE29618 MONOCYTE VS MDC UP	191	60	2.32395e-06	5.34071e-05
GSE3920 UNTREATED VS IFNG TREATED FIBROBLAST DN	170	61	2.32334e-06	5.34071e-05
GSE15930 STIM VS STIM AND TRICHOSTATINA 48H CD8 T CELL UP	193	61	2.41519e-06	5.4985e-05
GSE24292 WT VS PPARG KO MACROPHAGE DN	191	60	2.40595e-06	5.4985e-05
GSE9509 10MIN VS 30MIN LPS STIM IL10 KO MACROPHAGE DN	182	64	2.5605e-06	5.80221e-05
GSE22601 IMMATURE CD4 SINGLE POSITIVE VS CD8 SINGLE POSITIVE THYMOCYTE UP	194	59	2.60125e-06	5.86725e-05
GSE30083 SP1 VS SP4 THYMOCYTE DN	199	67	2.74739e-06	6.112e-05
GSE7764 IL15 NK CELL 24H VS SPLENOCYTE DN	192	61	2.73464e-06	6.112e-05
GSE2128 C57BL6 VS NOD CD4CD8 DP THYMOCYTE UP	189	62	2.74237e-06	6.112e-05
GSE17974 IL4 AND ANTI IL12 VS UNTREATED 2H ACT CD4 TCELL UP	188	55	2.79429e-06	6.18809e-05
GSE14350 TREG VS TEFF IN IL2RB KO UP	196	62	2.85827e-06	6.30113e-05
GSE22886 NAIVE CD4 TCELL VS 48H ACT TH2 UP	191	64	2.93206e-06	6.43469e-05
GSE3565 DUSP1 VS WT SPLENOCYTES DN	175	60	2.99369e-06	6.54047e-05
GSE29618 BCELL VS MONOCYTE DAY7 FLU VACCINE DN	192	64	3.04749e-06	6.5407e-05
GSE6674 PL2 3 VS ANTI IGM AND CPG STIM BCELL DN	192	65	3.00905e-06	6.5407e-05
GSE10240 CTRL VS IL22 STIM PRIMARY BRONCHIAL EPITHELIAL CELLS UP	193	69	3.04064e-06	6.5407e-05
GSE25123 CTRL VS IL4 STIM MACROPHAGE DN	188	63	3.02567e-06	6.5407e-05
GSE7460 CTRL VS TGFB TREATED ACT TREG DN	193	65	3.08845e-06	6.59953e-05
GSE10325 BCELL VS MYELOID UP	182	60	3.11384e-06	6.62473e-05
GSE43955 10H VS 60H ACT CD4 TCELL DN	190	62	3.19034e-06	6.75797e-05
GSE10240 IL22 VS IL22 AND IL17 STIM PRIMARY BRONCHIAL EPITHELIAL CELLS DN	197	67	3.23044e-06	6.81329e-05
GSE29164 CD8 TCELL VS CD8 TCELL AND IL12 TREATED MELANOMA DAY3 DN	191	63	3.46616e-06	7.27894e-05
GSE23568 ID3 TRANSDUCED VS ID3 KO CD8 TCELL UP	198	64	3.61448e-06	7.55783e-05
GSE40068 BCL6 POS VS NEG CXCR5 POS TFH DN	191	62	3.65378e-06	7.60736e-05
GSE23568 CTRL TRANSDUCED VS WT CD8 TCELL DN	195	62	3.72708e-06	7.72696e-05
GSE20727 CTRL VS H2O2 TREATED DC UP	192	66	3.79273e-06	7.82975e-05
GSE26669 CD4 VS CD8 TCELL IN MLR COSTIM BLOCK UP	194	63	3.85334e-06	7.92129e-05
GSE16755 CTRL VS IFNA TREATED MAC UP	187	61	3.90876e-06	8.00147e-05
GSE29618 BCELL VS MONOCYTE UP	175	57	3.93534e-06	8.02217e-05
GSE40273 XBP1 KO VS WT TREG DN	194	68	3.98221e-06	8.08388e-05
GSE22886 NAIVE TCELL VS NKCELL UP	187	57	4.13974e-06	8.33422e-05
GSE31082 DN VS CD8 SP THYMOCYTE DN	196	67	4.12645e-06	8.33422e-05
GSE7219 UNSTIM VS LPS AND ANTI CD40 STIM NIK NFKB2 KO DC DN	189	63	4.29841e-06	8.61805e-05
GSE13485 DAY7 VS DAY21 YF17D VACCINE PBMC UP	192	64	4.59789e-06	9.18007e-05
GSE15930 STIM VS STIM AND IL12 48H CD8 T CELL UP	192	62	4.61641e-06	9.18007e-05
GSE13485 CTRL VS DAY21 YF17D VACCINE PBMC UP	186	61	5.3217e-06	0.000105396
GSE22886 NAIVE CD8 TCELL VS DC UP	184	57	5.63224e-06	0.000111094
GSE33162 UNTREATED VS 4H LPS STIM HDAC3 HET MACROPHAGE DN	194	66	6.04548e-06	0.000118764
GSE10239 NAIVE VS DAY4.5 EFF CD8 TCELL UP	196	64	6.36108e-06	0.000124463
GSE13522 CTRL VS T CRUZI Y STRAIN INF SKIN BALBC MOUSE DN	132	46	6.50713e-06	0.000126811
GSE32255 WT UNSTIM VS JMJD2D KNOCKDOWN 4H LPS STIM DC UP	168	59	6.58922e-06	0.000127899
GSE43863 DAY6 EFF VS DAY150 MEM LY6C INT CXCR5POS CD4 TCELL DN	188	59	6.76693e-06	0.000130827
GSE29618 BCELL VS MDC DAY7 FLU VACCINE DN	192	61	6.85305e-06	0.000131969
GSE24574 BCL6 HIGH VS LOW TFH CD4 TCELL UP	190	59	7.0612e-06	0.000135442
GSE5503 MLN DC VS PLN DC ACTIVATED ALLOGENIC TCELL DN	193	67	7.20556e-06	0.000137669
GSE13738 TCR VS BYSTANDER ACTIVATED CD4 TCELL DN	186	58	7.31713e-06	0.000138802
GSE14000 UNSTIM VS 16H LPS DC UP	192	58	7.32185e-06	0.000138802
GSE1460 CD4 THYMOCYTE VS NAIVE CD4 TCELL ADULT BLOOD UP	192	59	7.45205e-06	0.000140722
GSE43863 NAIVE VS MEMORY TFH CD4 TCELL D150 LCMV UP	188	59	7.50651e-06	0.000141203
GSE3982 MAST CELL VS BCELL DN	180	59	7.56513e-06	0.000141759
GSE37301 MULTIPOTENT PROGENITOR VS CD4 TCELL UP	163	55	7.62695e-06	0.00014237
GSE4748 CYANOBACTERIUM LPSLIKE VS LPS AND CYANOBACTERIUM LPSLIKE STIM DC 3H UP	181	53	7.66771e-06	0.000142584
GSE13485 DAY3 VS DAY21 YF17D VACCINE PBMC UP	187	64	7.7814e-06	0.000143443
GSE3982 MEMORY CD4 TCELL VS BCELL DN	184	58	7.79688e-06	0.000143443
GSE40666 WT VS STAT1 KO CD8 TCELL UP	190	67	7.80222e-06	0.000143443
GSE24142 EARLY THYMIC PROGENITOR VS DN2 THYMOCYTE ADULT UP	193	65	7.93508e-06	0.000145337
GSE23568 ID3 TRANSDUCED VS ID3 KO CD8 TCELL DN	190	60	7.99957e-06	0.00014597
GSE9988 ANTI TREM1 VS CTRL TREATED MONOCYTES UP	189	58	8.33158e-06	0.000150898
GSE35685 CD34POS CD38NEG VS CD34POS CD10NEG CD62LPOS BONE MARROW UP	185	59	8.3029e-06	0.000150898
GSE1460 INTRATHYMIC T PROGENITOR VS NAIVE CD4 TCELL ADULT BLOOD DN	185	59	8.82498e-06	0.000158774
GSE25087 TREG VS TCONV FETUS DN	186	57	8.83167e-06	0.000158774
GSE9988 ANTI TREM1 VS VEHICLE TREATED MONOCYTES DN	193	64	9.14224e-06	0.000163754
GSE6259 33D1 POS DC VS CD4 TCELL DN	172	57	9.33861e-06	0.000166658
GSE10239 NAIVE VS KLRG1HIGH EFF CD8 TCELL UP	196	60	9.5165e-06	0.000169062
GSE7852 LN VS THYMUS TREG UP	191	64	9.54268e-06	0.000169062
GSE22611 NOD2 TRANSDUCED VS CTRL HEK293T STIMULATED WITH MDP 2H UP	173	57	9.61539e-06	0.000169733
GSE24634 NAIVE CD4 TCELL VS DAY7 IL4 CONV TREG UP	194	63	9.77111e-06	0.000171859
GSE39556 CD8A DC VS NK CELL DN	189	65	1.01264e-05	0.000176917
GSE43863 TH1 VS TFH MEMORY CD4 TCELL DN	189	62	1.01314e-05	0.000176917
GSE41867 DAY8 VS DAY15 LCMV CLONE13 EFFECTOR CD8 TCELL UP	194	62	1.07472e-05	0.000187002
GSE5099 CLASSICAL M1 VS ALTERNATIVE M2 MACROPHAGE UP	186	56	1.08046e-05	0.000187331
GSE3920 IFNA VS IFNB TREATED ENDOTHELIAL CELL DN	160	57	1.08597e-05	0.000187619
GSE13411 NAIVE BCELL VS PLASMA CELL UP	178	58	1.10817e-05	0.000190106
GSE24142 ADULT VS FETAL EARLY THYMIC PROGENITOR UP	193	61	1.1061e-05	0.000190106
GSE2770 IL12 AND TGFB ACT VS ACT CD4 TCELL 6H UP	189	62	1.1254e-05	0.000192384
GSE24634 TREG VS TCONV POST DAY7 IL4 CONVERSION DN	191	60	1.1512e-05	0.000196107
GSE10325 CD4 TCELL VS MYELOID DN	186	61	1.21845e-05	0.000206323
GSE3982 BCELL VS CENT MEMORY CD4 TCELL UP	186	58	1.21964e-05	0.000206323
GSE33162 UNTREATED VS 4H LPS STIM HDAC3 HET MACROPHAGE UP	196	63	1.25826e-05	0.000212119
GSE23308 CTRL VS CORTICOSTERONE TREATED MACROPHAGE MINERALCORTICOID REC KO DN	187	57	1.26867e-05	0.000213136
GSE9509 LPS VS LPS AND IL10 STIM IL10 KO MACROPHAGE 30MIN DN	186	59	1.27422e-05	0.000213207
GSE32164 RESTING DIFFERENTIATED VS CMYC INHIBITED MACROPHAGE DN	197	57	1.27784e-05	0.000213207
GSE7768 OVA WITH LPS VS OVA WITH MPL IMMUNIZED MOUSE WHOLE SPLEEN 6H DN	163	52	1.30664e-05	0.000216956
GSE25088 WT VS STAT6 KO MACROPHAGE IL4 STIM UP	187	62	1.30922e-05	0.000216956
GSE22601 IMMATURE CD4 SINGLE POSITIVE VS DOUBLE POSITIVE THYMOCYTE DN	196	63	1.32543e-05	0.000218899
GSE31082 DN VS CD4 SP THYMOCYTE DN	193	62	1.33863e-05	0.000220331
GSE2770 TGFB AND IL4 VS IL12 TREATED ACT CD4 TCELL 6H UP	193	61	1.42576e-05	0.000233882
GSE21360 PRIMARY VS TERTIARY MEMORY CD8 TCELL UP	190	60	1.47851e-05	0.000240912
GSE37605 NOD VS C57BL6 IRES GFP TREG UP	150	52	1.47509e-05	0.000240912
GSE46606 UNSTIM VS CD40L IL2 IL5 DAY1 STIMULATED BCELL UP	193	61	1.51922e-05	0.000246721
GSE9988 ANTI TREM1 VS LOW LPS MONOCYTE UP	193	58	1.59269e-05	0.000257794
GSE21063 CTRL VS ANTI IGM STIM BCELL 3H UP	178	56	1.61534e-05	0.000260594
GSE32986 CURDLAN LOWDOSE VS GMCSF AND CURDLAN LOWDOSE STIM DC UP	193	60	1.66438e-05	0.000267619
KAECH DAY8 EFF VS MEMORY CD8 TCELL DN	194	60	1.68494e-05	0.000268041
GSE22886 TH1 VS TH2 48H ACT DN	191	59	1.68557e-05	0.000268041
GSE17186 BLOOD VS CORD BLOOD CD21LOW TRANSITIONAL BCELL UP	195	65	1.69451e-05	0.000268041
GSE26030 TH1 VS TH17 DAY5 POST POLARIZATION DN	192	63	1.69048e-05	0.000268041
GSE39916 B CELL SPLEEN VS PLASMA CELL BONE MARROW UP	191	62	1.68558e-05	0.000268041
GSE30971 WBP7 HET VS KO MACROPHAGE 4H LPS STIM DN	191	58	1.7066e-05	0.00026908
GSE557 WT VS CIITA KO DC DN	192	62	1.7281e-05	0.000271591
GSE19401 UNSTIM VS RETINOIC ACID AND PAM2CSK4 STIM FOLLICULAR DC DN	190	61	1.76488e-05	0.000276479
GSE39110 DAY3 VS DAY6 POST IMMUNIZATION CD8 TCELL WITH IL2 TREATMENT DN	192	60	1.83769e-05	0.000286963
GSE24142 DN2 VS DN3 THYMOCYTE DN	194	66	1.86743e-05	0.000290268
GSE369 PRE VS POST IL6 INJECTION IFNG WT LIVER DN	196	61	1.87077e-05	0.000290268
GSE38304 MYC NEG VS POS GC BCELL UP	191	62	1.90925e-05	0.000295298
GSE21033 1H VS 12H POLYIC STIM DC UP	172	61	1.92755e-05	0.000297184
GSE21670 UNTREATED VS TGFB IL6 TREATED STAT3 KO CD4 TCELL UP	192	57	1.97964e-05	0.000304253
GSE31082 CD4 VS CD8 SP THYMOCYTE UP	186	63	1.99558e-05	0.000305738
GSE39820 CTRL VS TGFBETA1 IL6 CD4 TCELL DN	193	59	2.0055e-05	0.000306294
GSE26669 CTRL VS COSTIM BLOCK MLR CD4 TCELL DN	189	56	2.02728e-05	0.000308653
GSE24634 TEFF VS TCONV DAY3 IN CULTURE DN	183	55	2.08321e-05	0.000313253
GSE1791 CTRL VS NEUROMEDINU IN T CELL LINE 6H UP	183	58	2.08225e-05	0.000313253
GSE24726 WT VS E2 2 KO PDC DAY6 POST DELETION DN	187	60	2.06683e-05	0.000313253
GSE26156 DOUBLE POSITIVE VS CD4 SINGLE POSITIVE THYMOCYTE UP	188	58	2.08067e-05	0.000313253
GSE22886 NAIVE BCELL VS BM PLASMA CELL UP	192	59	2.10984e-05	0.000314347
GSE7764 IL15 TREATED VS CTRL NK CELL 24H DN	194	63	2.10183e-05	0.000314347
GSE14415 INDUCED TREG VS FAILED INDUCED TREG DN	169	54	2.10861e-05	0.000314347
GSE411 UNSTIM VS 100MIN IL6 STIM SOCS3 KO MACROPHAGE UP	191	59	2.29744e-05	0.000341255
GSE33425 CD161 HIGH VS NEG CD8 TCELL DN	191	56	2.31095e-05	0.000342217
GSE7460 WT VS FOXP3 HET ACT WITH TGFB TCONV UP	194	66	2.32025e-05	0.000342553
GSE40274 CTRL VS FOXP3 AND LEF1 TRANSDUCED ACTIVATED CD4 TCELL UP	158	51	2.38547e-05	0.000351117
GSE21033 CTRL VS POLYIC STIM DC 24H UP	150	52	2.40549e-05	0.000352999
GSE23502 WT VS HDC KO MYELOID DERIVED SUPPRESSOR CELL BM UP	188	57	2.42638e-05	0.000354995
GSE20727 H2O2 VS ROS INHIBITOR TREATED DC DN	188	58	2.49505e-05	0.000363949
GSE7460 FOXP3 MUT VS WT ACT TCONV DN	190	64	2.50358e-05	0.000364103
GSE21546 WT VS SAP1A KO AND ELK1 KO DP THYMOCYTES DN	193	67	2.51942e-05	0.000365315
GSE36476 CTRL VS TSST ACT 40H MEMORY CD4 TCELL OLD UP	192	60	2.57477e-05	0.000372233
GSE22886 NAIVE CD4 TCELL VS NKCELL UP	185	58	2.6185e-05	0.000373021
GSE21033 1H VS 24H POLYIC STIM DC UP	159	56	2.61629e-05	0.000373021
GSE26488 WT VS VP16 TRANSGENIC HDAC7 KO DOUBLE POSITIVE THYMOCYTE DN	161	54	2.60393e-05	0.000373021
GSE40277 EOS AND LEF1 TRANSDUCED VS CTRL CD4 TCELL UP	193	62	2.5933e-05	0.000373021
GSE39556 CD8A DC VS NK CELL UP	192	61	2.6022e-05	0.000373021
GSE12845 PRE GC VS DARKZONE GC TONSIL BCELL UP	180	54	2.65622e-05	0.000377291
GSE9988 LOW LPS VS ANTI TREM1 AND LPS MONOCYTE DN	190	57	2.67183e-05	0.000377931
GSE6259 CD4 TCELL VS CD8 TCELL DN	170	55	2.67624e-05	0.000377931
GSE36888 STAT5 AB KNOCKIN VS WT TCELL IL2 TREATED 2H UP	192	58	2.68664e-05	0.000378304
GSE16697 CD4 TCELL VS TFH CD4 TCELL UP	189	58	2.70294e-05	0.000379502
GSE46606 IRF4HIGH VS IRF4MID CD40L IL2 IL5 DAY1 STIMULATED BCELL UP	191	59	2.72516e-05	0.000381522
GSE17580 TREG VS TEFF S MANSONI INF DN	193	57	2.73371e-05	0.000381623
GSE37532 WT VS PPARG KO LN TCONV UP	197	62	2.75895e-05	0.000384046
GSE15624 3H VS 6H HALOFUGINONE TREATED CD4 TCELL UP	168	55	2.78234e-05	0.000386199
GSE22886 NAIVE VS IGG IGA MEMORY BCELL UP	186	56	2.79457e-05	0.000386795
GSE6092 IFNG VS IFNG AND B BURGDORFERI INF ENDOTHELIAL CELL UP	174	59	2.80401e-05	0.000387
GSE22886 NAIVE VS IGM MEMORY BCELL UP	183	59	2.83258e-05	0.000388742
GSE37605 FOXP3 FUSION GFP VS IRES GFP TREG NOD DN	162	57	2.82485e-05	0.000388742
GSE7509 DC VS MONOCYTE WITH FCGRIIB STIM DN	193	57	2.8682e-05	0.000392525
GSE23505 IL6 IL1 VS IL6 IL1 IL23 TREATED CD4 TCELL DN	198	63	2.87869e-05	0.000392857
GSE10325 LUPUS BCELL VS LUPUS MYELOID UP	174	54	2.91523e-05	0.000396732
KAECH NAIVE VS DAY15 EFF CD8 TCELL UP	191	61	2.95744e-05	0.000398029
GSE12366 PLASMA CELL VS NAIVE BCELL DN	186	57	2.95333e-05	0.000398029
GSE17974 0H VS 4H IN VITRO ACT CD4 TCELL UP	176	56	2.94147e-05	0.000398029
GSE21360 PRIMARY VS QUATERNARY MEMORY CD8 TCELL DN	189	59	2.93931e-05	0.000398029
GSE13306 RA VS UNTREATED MEM CD4 TCELL UP	194	63	3.14952e-05	0.000422712
GSE12845 IGD NEG BLOOD VS NAIVE TONSIL BCELL DN	190	60	3.1788e-05	0.000424413
GSE3982 EFF MEMORY VS CENT MEMORY CD4 TCELL DN	185	58	3.18833e-05	0.000424413
GSE6269 FLU VS STAPH AUREUS INF PBMC UP	179	56	3.18785e-05	0.000424413
GSE14308 TH2 VS TH1 DN	193	59	3.30355e-05	0.000438553
GSE4590 LARGE PRE BCELL VS VPREB POS LARGE PRE BCELL UP	170	57	3.34944e-05	0.000443437
GSE2770 UNTREATED VS IL12 TREATED ACT CD4 TCELL 2H UP	192	60	3.47604e-05	0.000458855
GSE17186 BLOOD VS CORD BLOOD CD21HIGH TRANSITIONAL BCELL DN	192	60	3.48474e-05	0.000458855
GSE12366 NAIVE VS MEMORY BCELL UP	181	56	3.50566e-05	0.000460366
GSE24142 EARLY THYMIC PROGENITOR VS DN3 THYMOCYTE ADULT UP	196	64	3.61512e-05	0.000473464
GSE9988 LPS VS LPS AND ANTI TREM1 MONOCYTE DN	185	56	3.71765e-05	0.000485587
GSE20366 TREG VS NAIVE CD4 TCELL HOMEOSTATIC CONVERSION DN	190	63	3.77256e-05	0.000491441
GSE5455 EX VIVO VS POST 24H INCUBATION MONOCYTES FROM TUMOR BEARING MOUSE DN	194	57	3.80775e-05	0.000494703
GSE4984 UNTREATED VS VEHICLE CTRL TREATED DC UP	148	50	3.96419e-05	0.000513658
GSE22886 NAIVE VS MEMORY TCELL DN	190	57	4.01003e-05	0.00051822
GSE23568 CTRL VS ID3 TRANSDUCED CD8 TCELL UP	188	58	4.19416e-05	0.00054058
GSE22886 NAIVE CD8 TCELL VS MONOCYTE DN	192	59	4.25562e-05	0.000547055
GSE3039 CD4 TCELL VS NKT CELL UP	194	60	4.27068e-05	0.000547546
GSE43863 DAY6 EFF VS DAY150 MEM TH1 CD4 TCELL UP	189	59	4.3328e-05	0.000554053
GSE17301 IFNA2 VS IFNA2 AND ACD3 ACD28 STIM CD8 TCELL DN	189	61	4.38388e-05	0.000559117
GSE3982 EOSINOPHIL VS DC UP	189	57	4.40118e-05	0.000559857
GSE36891 UNSTIM VS POLYIC TLR3 STIM PERITONEAL MACROPHAGE DN	191	56	4.44688e-05	0.000564198
GSE34156 NOD2 LIGAND VS TLR1 TLR2 LIGAND 6H TREATED MONOCYTE DN	178	54	4.57052e-05	0.000578379
GSE24142 EARLY THYMIC PROGENITOR VS DN3 THYMOCYTE UP	193	61	4.60854e-05	0.000581679
GSE21670 UNTREATED VS TGFB TREATED STAT3 KO CD4 TCELL DN	193	60	4.68046e-05	0.000589229
GSE17186 NAIVE VS CD21LOW TRANSITIONAL BCELL DN	190	59	4.74742e-05	0.000596119
GSE34392 ST2 KO VS WT DAY8 LCMV EFFECTOR CD8 TCELL UP	193	61	4.84302e-05	0.000605005
GSE40666 NAIVE VS EFFECTOR CD8 TCELL WITH IFNA STIM 90MIN DN	190	59	4.84254e-05	0.000605005
GSE21360 TERTIARY VS QUATERNARY MEMORY CD8 TCELL UP	181	59	4.89758e-05	0.00060959
GSE45365 WT VS IFNAR KO CD11B DC UP	184	56	4.90475e-05	0.00060959
GSE23502 BM VS COLON TUMOR MYELOID DERIVED SUPPRESSOR CELL DN	192	55	5.05314e-05	0.000626435
GSE35825 UNTREATED VS IFNG STIM MACROPHAGE DN	173	61	5.25453e-05	0.000648102
GSE35685 CD34POS CD38NEG VS CD34POS CD10POS BONE MARROW DN	192	55	5.24945e-05	0.000648102
GSE24634 TREG VS TCONV POST DAY10 IL4 CONVERSION DN	195	59	5.41299e-05	0.000665961
GSE19825 CD24LOW VS IL2RA HIGH DAY3 EFF CD8 TCELL UP	188	60	5.46863e-05	0.000671113
GSE3982 EOSINOPHIL VS NKCELL UP	189	57	5.5186e-05	0.000675543
GSE25123 CTRL VS IL4 AND ROSIGLITAZONE STIM PPARG KO MACROPHAGE DN	195	61	5.59001e-05	0.00068257
GSE43863 DAY6 EFF VS DAY150 MEM LY6C INT CXCR5POS CD4 TCELL UP	191	62	5.67449e-05	0.000691152
GSE36476 CTRL VS TSST ACT 72H MEMORY CD4 TCELL OLD UP	186	57	5.70485e-05	0.000693118
GOLDRATH EFF VS MEMORY CD8 TCELL DN	195	56	5.74089e-05	0.000694223
GSE40274 FOXP3 VS FOXP3 AND XBP1 TRANSDUCED ACTIVATED CD4 TCELL DN	155	49	5.74245e-05	0.000694223
GSE7852 TREG VS TCONV FAT UP	192	60	5.88497e-05	0.000709693
GSE13547 2H VS 12 H ANTI IGM STIM ZFX KO BCELL UP	161	51	5.90188e-05	0.000709974
GSE35825 IFNA VS IFNG STIM MACROPHAGE DN	190	60	5.93319e-05	0.000711983
GSE2128 C57BL6 VS NOD CD4CD8 DP THYMOCYTE DN	195	60	6.12639e-05	0.000733361
GSE17721 POLYIC VS PAM3CSK4 8H BMDC UP	196	56	6.16215e-05	0.000735833
GSE23505 UNTREATED VS 4DAY IL6 IL1 IL23 TREATED CD4 TCELL DN	194	56	6.33518e-05	0.000754645
GSE6259 33D1 POS VS DEC205 POS SPLENIC DC UP	183	57	6.53116e-05	0.000776093
GSE24142 DN2 VS DN3 THYMOCYTE FETAL DN	193	59	6.54742e-05	0.000776132
GSE17974 0H VS 2H IN VITRO ACT CD4 TCELL UP	185	54	6.71031e-05	0.000792888
GSE3982 DC VS NEUTROPHIL DN	189	58	6.72132e-05	0.000792888
GSE2770 IL12 AND TGFB VS IL4 TREATED ACT CD4 TCELL 48H UP	191	60	7.08278e-05	0.00083351
GSE1460 INTRATHYMIC T PROGENITOR VS CD4 THYMOCYTE UP	189	57	7.11725e-05	0.000835549
GSE41867 NAIVE VS DAY6 LCMV EFFECTOR CD8 TCELL DN	196	62	7.15349e-05	0.000837784
GSE12845 IGD POS BLOOD VS DARKZONE GC TONSIL BCELL UP	185	56	7.22062e-05	0.000843618
GSE29618 PDC VS MDC DAY7 FLU VACCINE DN	188	55	7.2878e-05	0.00084943
GSE37301 HEMATOPOIETIC STEM CELL VS GRAN MONO PROGENITOR UP	157	50	7.31356e-05	0.000850398
GSE10240 CTRL VS IL17 AND IL22 STIM PRIMARY BRONCHIAL EPITHELIAL CELLS DN	197	63	7.56735e-05	0.000872145
GSE21670 IL6 VS TGFB AND IL6 TREATED STAT3 KO CD4 TCELL DN	189	59	7.56853e-05	0.000872145
GSE34515 CD16 NEG MONOCYTE VS DC UP	189	56	7.5722e-05	0.000872145
GSE40274 GATA1 VS FOXP3 AND GATA1 TRANSDUCED ACTIVATED CD4 TCELL UP	194	60	7.55082e-05	0.000872145
GSE21670 UNTREATED VS TGFB IL6 TREATED STAT3 KO CD4 TCELL DN	188	56	7.62948e-05	0.00087667
GSE14699 NAIVE VS DELETIONAL TOLERANCE CD8 TCELL DN	195	61	7.70768e-05	0.000883572
GSE32986 CURDLAN LOWDOSE VS CURDLAN HIGHDOSE STIM DC UP	194	59	7.87221e-05	0.000900315
GSE14350 TREG VS TEFF UP	191	58	8.19369e-05	0.000929066
GSE17974 CTRL VS ACT IL4 AND ANTI IL12 4H CD4 TCELL UP	183	57	8.17671e-05	0.000929066
GSE37416 12H VS 24H F TULARENSIS LVS NEUTROPHIL UP	192	61	8.14932e-05	0.000929066
GSE18893 TCONV VS TREG 2H CULTURE DN	194	56	8.19988e-05	0.000929066
GSE11864 CSF1 IFNG VS CSF1 PAM3CYS IN MAC UP	193	57	8.26817e-05	0.000934629
GSE369 SOCS3 KO VS WT LIVER DN	191	57	8.36898e-05	0.000940519
GSE6259 BCELL VS CD8 TCELL DN	187	55	8.36505e-05	0.000940519
GSE43955 TH0 VS TGFB IL6 IL23 TH17 ACT CD4 TCELL 60H DN	194	55	8.37818e-05	0.000940519
GSE26928 NAIVE VS EFF MEMORY CD4 TCELL UP	173	51	8.49147e-05	0.000948863
GSE8921 UNSTIM VS TLR1 2 STIM MONOCYTE 24H UP	190	57	8.48681e-05	0.000948863
GSE411 UNSTIM VS 400MIN IL6 STIM MACROPHAGE UP	197	54	8.51739e-05	0.000949582
GSE15930 STIM VS STIM AND IL12 48H CD8 T CELL DN	196	56	8.58986e-05	0.000955475
GSE4590 SMALL VS LARGE PRE BCELL UP	167	51	8.74382e-05	0.000970384
GSE25123 CTRL VS ROSIGLITAZONE STIM MACROPHAGE UP	194	56	8.81951e-05	0.00097656
GSE19888 ADENOSINE A3R INH PRETREAT AND ACT BY A3R VS A3R INH AND TCELL MEMBRANES ACT MAST CELL DN	190	58	8.96407e-05	0.000987305
GSE22140 HEALTHY VS ARTHRITIC MOUSE CD4 TCELL DN	190	62	8.95953e-05	0.000987305
GSE25088 CTRL VS IL4 AND ROSIGLITAZONE STIM MACROPHAGE UP	179	53	8.98493e-05	0.000987305
GSE41867 LCMV ARMSTRONG VS CLONE13 DAY8 EFFECTOR CD8 TCELL UP	187	54	8.99761e-05	0.000987305
GSE24634 NAIVE CD4 TCELL VS DAY3 IL4 CONV TREG UP	190	57	9.08449e-05	0.000994598
GSE4984 UNTREATED VS GALECTIN1 TREATED DC UP	186	53	9.22959e-05	0.00100822
GSE37301 HEMATOPOIETIC STEM CELL VS RAG2 KO NK CELL UP	163	53	9.34736e-05	0.0010188
GSE14769 UNSTIM VS 240MIN LPS BMDM DN	192	58	9.41184e-05	0.00102354
GSE3920 IFNA VS IFNG TREATED FIBROBLAST UP	169	58	9.44806e-05	0.00102519
GSE20366 CD103 KLRG1 DP VS DN TREG DN	193	58	9.66342e-05	0.0010416
GSE16450 CTRL VS IFNA 12H STIM IMMATURE NEURON CELL LINE UP	185	67	9.64567e-05	0.0010416
GSE37301 PRO BCELL VS GRANULOCYTE MONOCYTE PROGENITOR DN	169	54	9.64073e-05	0.0010416
GSE17301 CTRL VS 48H ACD3 ACD28 STIM CD8 TCELL UP	187	54	0.000100037	0.0010759
GSE3982 MEMORY CD4 TCELL VS BCELL UP	181	55	0.000101027	0.00108415
GSE6259 33D1 POS VS DEC205 POS FLT3L INDUCED SPLENIC DC DN	168	55	0.00010127	0.00108437
GSE9601 UNTREATED VS NFKB INHIBITOR TREATED HCMV INF MONOCYTE DN	168	54	0.00010221	0.00109203
GSE27786 CD8 TCELL VS NKCELL DN	192	57	0.000103284	0.00109736
GSE2770 UNTREATED VS ACT CD4 TCELL 2H UP	192	59	0.000102966	0.00109736
GSE40273 GATA1 KO VS WT TREG DN	193	61	0.000103384	0.00109736
GSE28726 NAIVE CD4 TCELL VS NAIVE NKTCELL DN	191	58	0.000103676	0.00109807
GSE30971 CTRL VS LPS STIM MACROPHAGE WBP7 HET 2H DN	191	53	0.000103971	0.0010988
GSE16385 UNTREATED VS 12H ROSIGLITAZONE IL4 TREATED MACROPHAGE UP	197	57	0.000104224	0.00109909
GSE17974 1.5H VS 72H IL4 AND ANTI IL12 ACT CD4 TCELL UP	187	52	0.000104994	0.00110244
GSE19198 CTRL VS IL21 TREATED TCELL 1H DN	193	57	0.000104949	0.00110244
GSE27291 0H VS 7D STIM GAMMADELTA TCELL DN	181	54	0.000106675	0.00111768
GSE2770 TGFB AND IL4 VS IL12 TREATED ACT CD4 TCELL 48H DN	190	56	0.000107035	0.00111905
GSE17721 LPS VS PAM3CSK4 16H BMDC UP	195	55	0.000108856	0.00113321
GSE32986 GMCSF VS GMCSF AND CURDLAN HIGHDOSE STIM DC DN	189	59	0.00010873	0.00113321
GSE12366 GC VS MEMORY BCELL DN	189	55	0.000110707	0.00115003
GSE24142 EARLY THYMIC PROGENITOR VS DN2 THYMOCYTE FETAL UP	193	59	0.000112975	0.00116958
GSE29618 PDC VS MDC DAY7 FLU VACCINE UP	178	57	0.000113253	0.00116958
GSE6674 ANTI IGM VS ANTI IGM AND CPG STIM BCELL UP	195	56	0.000113549	0.00116958
GSE20727 CTRL VS H2O2 TREATED DC DN	189	60	0.000113474	0.00116958
GSE28737 WT VS BCL6 KO FOLLICULAR BCELL DN	192	56	0.000114066	0.00117242
GSE17721 0.5H VS 4H LPS BMDC DN	193	56	0.000115148	0.00118065
GSE32901 TH1 VS TH17 ENRICHED CD4 TCELL UP	168	55	0.000115351	0.00118065
GSE22432 CDC VS COMMON DC PROGENITOR UP	188	61	0.000119627	0.00122185
GSE23308 CTRL VS CORTICOSTERONE TREATED MACROPHAGE MINERALCORTICOID REC KO UP	197	58	0.00012	0.00122309
GSE5679 CTRL VS PPARG LIGAND ROSIGLITAZONE TREATED DC DN	190	60	0.000120654	0.0012272
GSE17186 CD21LOW VS CD21HIGH TRANSITIONAL BCELL UP	195	60	0.000122734	0.00124575
GSE41176 UNSTIM VS ANTI IGM STIM BCELL 6H DN	185	53	0.000123069	0.00124655
GSE33424 CD161 INT VS NEG CD8 TCELL DN	191	57	0.00012548	0.00126834
GSE24634 TEFF VS TCONV DAY5 IN CULTURE DN	187	57	0.000127929	0.00129041
GSE40666 UNTREATED VS IFNA STIM STAT4 KO EFFECTOR CD8 TCELL 90MIN UP	198	61	0.000130626	0.0013149
GSE7460 CD8 TCELL VS TREG ACT UP	192	58	0.000132209	0.00132536
GSE19198 6H VS 24H IL21 TREATED TCELL DN	188	59	0.000132147	0.00132536
GSE22601 DOUBLE NEGATIVE VS CD4 SINGLE POSITIVE THYMOCYTE UP	197	57	0.000134266	0.00134046
GSE15330 WT VS IKAROS KO LYMPHOID MULTIPOTENT PROGENITOR UP	193	54	0.000134077	0.00134046
GSE41867 NAIVE VS DAY6 LCMV ARMSTRONG EFFECTOR CD8 TCELL UP	189	55	0.00013505	0.00134553
GSE5679 PPARG LIGAND ROSIGLITAZONE VS ROSIGLITAZONE AND RARA AGONIST AM580 TREATED DC UP	190	54	0.0001376	0.00136814
GSE10325 LUPUS CD4 TCELL VS LUPUS BCELL DN	174	54	0.000142938	0.00141543
GSE9988 LOW LPS VS VEHICLE TREATED MONOCYTE DN	194	55	0.000142744	0.00141543
GSE10239 KLRG1INT VS KLRG1HIGH EFF CD8 TCELL DN	196	56	0.000143857	0.00142164
GSE4984 LPS VS VEHICLE CTRL TREATED DC UP	188	57	0.000144348	0.00142361
GSE12392 WT VS IFNAR KO CD8A NEG SPLEEN DC UP	190	59	0.000146473	0.00144165
GSE3691 IFN PRODUCING KILLER DC VS PLASMACYTOID DC SPLEEN UP	189	56	0.000147005	0.00144211
GSE21670 UNTREATED VS TGFB TREATED CD4 TCELL DN	189	57	0.000147408	0.00144211
GSE21360 NAIVE VS PRIMARY MEMORY CD8 TCELL DN	175	56	0.000147159	0.00144211
GSE5542 UNTREATED VS IFNG TREATED EPITHELIAL CELLS 24H UP	191	62	0.000147716	0.00144223
GSE27786 LIN NEG VS NKCELL DN	195	56	0.000148715	0.00144907
GSE12392 WT VS IFNB KO CD8A NEG SPLEEN DC DN	190	58	0.000156116	0.00151644
GSE19198 1H VS 24H IL21 TREATED TCELL UP	187	58	0.000156561	0.00151644
GSE37301 MULTIPOTENT PROGENITOR VS COMMON LYMPHOID PROGENITOR UP	163	49	0.000156358	0.00151644
GSE21774 CD62L POS CD56 DIM VS CD62L NEG CD56 DIM NK CELL UP	190	60	0.000160252	0.0015491
GSE17721 POLYIC VS CPG 6H BMDC UP	191	57	0.000161493	0.00155775
GSE17721 PAM3CSK4 VS GADIQUIMOD 8H BMDC DN	191	54	0.000161786	0.00155775
GSE22886 UNSTIM VS STIM MEMORY TCELL UP	188	57	0.000164003	0.00157599
GSE4984 UNTREATED VS GALECTIN1 TREATED DC DN	173	45	0.000166933	0.00159961
GSE5542 UNTREATED VS IFNA TREATED EPITHELIAL CELLS 6H UP	189	59	0.000167119	0.00159961
GSE37532 WT VS PPARG KO LN TREG UP	166	50	0.000168165	0.00160647
GSE9988 ANTI TREM1 AND LPS VS CTRL TREATED MONOCYTES UP	184	48	0.000169678	0.00161775
GSE22886 NAIVE CD8 TCELL VS DC DN	195	55	0.000170498	0.0016224
GSE44732 UNSTIM VS IL27 STIM IMATURE DC DN	194	56	0.000172821	0.0016413
GSE13738 RESTING VS TCR ACTIVATED CD4 TCELL DN	195	58	0.000177011	0.00167456
GSE32423 IL7 VS IL7 IL4 MEMORY CD8 TCELL UP	194	57	0.000176965	0.00167456
GSE22045 TREG VS TCONV DN	176	50	0.000177733	0.00167813
GSE411 UNSTIM VS 100MIN IL6 STIM MACROPHAGE UP	191	53	0.000179372	0.00169033
GSE3565 DUSP1 VS WT SPLENOCYTES UP	155	49	0.000183802	0.00172873
GSE7460 CTRL VS TGFB TREATED ACT CD8 TCELL DN	193	60	0.000188131	0.00176604
GSE411 UNSTIM VS 100MIN IL6 STIM SOCS3 KO MACROPHAGE DN	192	55	0.00019302	0.00180845
GSE27786 LSK VS NKCELL DN	194	56	0.000193607	0.00181046
GSE14386 UNTREATED VS IFNA TREATED ACT PBMC MS PATIENT DN	152	45	0.000196349	0.00183259
GSE3720 UNSTIM VS LPS STIM VD1 GAMMADELTA TCELL UP	195	58	0.000197228	0.00183728
GSE24574 NAIVE VS TCONV CD4 TCELL UP	192	56	0.000201608	0.00187449
GSE11864 UNTREATED VS CSF1 IFNG IN MAC UP	184	54	0.000203223	0.00187743
GSE7460 CTRL VS TGFB TREATED ACT TCONV DN	193	56	0.000203233	0.00187743
GSE40274 CTRL VS FOXP3 AND GATA1 TRANSDUCED ACTIVATED CD4 TCELL UP	133	39	0.00020312	0.00187743
GSE40274 CTRL VS FOXP3 AND HELIOS TRANSDUCED ACTIVATED CD4 TCELL UP	193	57	0.000203466	0.00187743
KAECH DAY8 EFF VS DAY15 EFF CD8 TCELL DN	191	57	0.000205637	0.00189031
GSE29618 BCELL VS MDC DN	194	55	0.00020559	0.00189031
GSE45739 NRAS KO VS WT UNSTIM CD4 TCELL DN	187	55	0.000207327	0.00190225
GSE7460 CTRL VS TGFB TREATED ACT FOXP3 HET TCONV DN	194	55	0.000207797	0.00190298
GSE17974 IL4 AND ANTI IL12 VS UNTREATED 72H ACT CD4 TCELL UP	166	49	0.000210651	0.00191858
GSE37605 C57BL6 VS NOD FOXP3 FUSION GFP TREG DN	189	52	0.000210681	0.00191858
GSE37301 CD4 TCELL VS GRANULOCYTE MONOCYTE PROGENITOR DN	177	57	0.000210117	0.00191858
GSE17721 0.5H VS 24H CPG BMDC UP	193	51	0.00021183	0.00192185
GSE7460 TCONV VS TREG LN UP	193	58	0.000211677	0.00192185
GSE37301 PRO BCELL VS RAG2 KO NK CELL UP	175	55	0.000212576	0.00192503
GSE17186 NAIVE VS CD21LOW TRANSITIONAL BCELL UP	194	55	0.000213163	0.00192678
GSE3982 MEMORY CD4 TCELL VS TH2 UP	184	59	0.000213796	0.00192891
GSE3982 EOSINOPHIL VS CENT MEMORY CD4 TCELL UP	187	54	0.00021726	0.00195655
GSE46606 IRF4HIGH VS WT CD40L IL2 IL5 DAY1 STIMULATED BCELL UP	191	56	0.000217788	0.00195768
GSE23321 CENTRAL VS EFFECTOR MEMORY CD8 TCELL UP	193	56	0.000218931	0.00196433
GSE26669 CD4 VS CD8 TCELL IN MLR UP	193	57	0.000220363	0.00197355
GSE22140 GERMFREE VS SPF MOUSE CD4 TCELL DN	192	57	0.000221916	0.00198381
GSE7460 CD8 TCELL VS CD4 TCELL ACT UP	187	54	0.000225919	0.00201589
GSE22886 NAIVE BCELL VS DC UP	174	50	0.000228336	0.00203373
GSE15735 2H VS 12H HDAC INHIBITOR TREATED CD4 TCELL DN	192	57	0.000234815	0.00208763
GSE25087 TREG VS TCONV ADULT UP	195	56	0.000235621	0.00208985
GSE9650 NAIVE VS EFF CD8 TCELL UP	193	60	0.000235923	0.00208985
GSE411 WT VS SOCS3 KO MACROPHAGE IL6 STIM 400MIN UP	191	56	0.00024093	0.00213033
GSE2770 UNTREATED VS TGFB AND IL4 TREATED ACT CD4 TCELL 2H DN	194	54	0.000241536	0.00213182
GSE36009 WT VS NLRP10 KO DC UP	193	55	0.000242808	0.00213917
GSE19198 CTRL VS IL21 TREATED TCELL 6H DN	189	59	0.000243645	0.00214267
GSE19888 CTRL VS TCELL MEMBRANES ACT MAST CELL PRETREAT A3R INH DN	195	50	0.000244208	0.00214375
GSE27786 BCELL VS CD4 TCELL DN	190	53	0.00024536	0.00214999
GSE29618 MONOCYTE VS MDC DAY7 FLU VACCINE UP	192	54	0.00024594	0.0021512
GSE26495 NAIVE VS PD1LOW CD8 TCELL DN	192	62	0.000249873	0.00217987
GSE9509 10MIN VS 30MIN LPS AND IL10 STIM IL10 KO MACROPHAGE DN	151	47	0.000250113	0.00217987
GSE7218 UNSTIM VS ANTIGEN STIM THROUGH IGG BCELL DN	165	43	0.000251843	0.00219104
GSE16266 CTRL VS LPS STIM MEF UP	193	61	0.000253335	0.00220009
GSE24142 EARLY THYMIC PROGENITOR VS DN3 THYMOCYTE FETAL UP	188	53	0.00025957	0.00225022
GSE22501 PERIPHERAL BLOOD VS CORD BLOOD TREG DN	185	50	0.000260309	0.00225262
GSE14415 INDUCED TREG VS FOXP3 KO INDUCED TREG DN	169	49	0.000261876	0.00225867
GSE33292 WT VS TCF1 KO DN3 THYMOCYTE UP	193	60	0.000261936	0.00225867
GSE5589 LPS AND IL10 VS LPS AND IL6 STIM IL6 KO MACROPHAGE 45MIN DN	192	55	0.000265457	0.00228499
GSE27896 HDAC6 KO VS WT TREG UP	171	58	0.000267154	0.00229331
GSE37301 PRO BCELL VS CD4 TCELL UP	161	51	0.000267365	0.00229331
GSE30083 SP3 VS SP4 THYMOCYTE DN	194	57	0.000268637	0.00229744
GSE36392 EOSINOPHIL VS NEUTROPHIL IL25 TREATED LUNG UP	194	57	0.000268789	0.00229744
GSE9988 ANTI TREM1 VS LPS MONOCYTE DN	188	51	0.000270053	0.0023042
GSE15735 CTRL VS HDAC INHIBITOR TREATED CD4 TCELL 2H DN	192	53	0.00027391	0.00233302
GSE37605 FOXP3 FUSION GFP VS IRES GFP TREG C57BL6 UP	182	54	0.000280611	0.00238593
GSE37416 CTRL VS 12H F TULARENSIS LVS NEUTROPHIL UP	187	53	0.000281294	0.00238757
GSE46242 CTRL VS EGR2 DELETED ANERGIC TH1 CD4 TCELL UP	186	55	0.000284589	0.00241133
GSE17721 PAM3CSK4 VS GADIQUIMOD 4H BMDC DN	191	53	0.000288974	0.00242766
GSE17974 2.5H VS 72H IL4 AND ANTI IL12 ACT CD4 TCELL UP	192	53	0.000289409	0.00242766
GSE7852 THYMUS VS FAT TCONV DN	192	58	0.000287799	0.00242766
GSE22601 IMMATURE CD4 SINGLE POSITIVE VS CD8 SINGLE POSITIVE THYMOCYTE DN	194	53	0.000287694	0.00242766
GSE17322 CD103 POS VS CD11B HIGH LUNG DC UP	188	50	0.000289505	0.00242766
GSE36888 UNTREATED VS IL2 TREATED TCELL 2H UP	189	55	0.000288695	0.00242766
GSE33425 CD161 HIGH VS NEG CD8 TCELL UP	193	56	0.000293969	0.00246085
GSE24814 STAT5 KO VS WT PRE BCELL DN	194	56	0.000295573	0.00246581
GSE40277 GATA1 AND SATB1 TRANSDUCED VS CTRL CD4 TCELL DN	191	60	0.000295414	0.00246581
GSE36476 YOUNG VS OLD DONOR MEMORY CD4 TCELL 40H TSST ACT DN	185	54	0.000300644	0.00249141
GSE5455 HEALTHY VS TUMOR BEARING MOUSE SPLEEN MONOCYTE 24H INCUBATION DN	192	56	0.000299864	0.00249141
GSE32255 WT UNSTIM VS JMJD2D KNOCKDOWN 4H LPS STIM DC DN	160	49	0.000300687	0.00249141
GSE46606 IRF4MID VS WT CD40L IL2 IL5 DAY1 STIMULATED BCELL UP	193	55	0.000300139	0.00249141
GSE3982 DC VS TH1 UP	192	56	0.000301416	0.00249321
GSE40274 FOXP3 VS FOXP3 AND GATA1 TRANSDUCED ACTIVATED CD4 TCELL DN	194	58	0.00030329	0.00250446
GSE11057 CD4 EFF MEM VS PBMC DN	191	56	0.000306562	0.00252719
GSE16522 ANTI CD3CD28 STIM VS UNSTIM NAIVE CD8 TCELL DN	191	55	0.000311456	0.00255457
GSE9960 GRAM NEG VS GRAM POS SEPSIS PBMC DN	194	54	0.000311215	0.00255457
GSE43955 TH0 VS TGFB IL6 IL23 TH17 ACT CD4 TCELL 52H DN	193	55	0.000311004	0.00255457
GSE10325 LUPUS BCELL VS LUPUS MYELOID DN	191	56	0.000312765	0.00256099
GSE1460 CD4 THYMOCYTE VS NAIVE CD4 TCELL ADULT BLOOD DN	186	53	0.000316336	0.00258588
GSE24634 TREG VS TCONV POST DAY3 IL4 CONVERSION DN	191	55	0.000317909	0.00259439
GSE32255 WT VS JMJD2D KNOCKDOWN 4H LPS STIM DC UP	146	48	0.000324688	0.00264529
GSE36888 UNTREATED VS IL2 TREATED TCELL 6H UP	183	52	0.000327187	0.0026612
GSE10239 NAIVE VS KLRG1INT EFF CD8 TCELL UP	192	54	0.000329064	0.002672
GSE13306 TREG VS TCONV SPLEEN DN	187	56	0.000332361	0.00268759
GSE24142 ADULT VS FETAL DN3 THYMOCYTE DN	193	58	0.000332639	0.00268759
GSE32164 ALTERNATIVELY ACT M2 VS CMYC INHIBITED MACROPHAGE UP	190	54	0.000332034	0.00268759
GSE41867 NAIVE VS DAY15 LCMV EFFECTOR CD8 TCELL DN	192	59	0.00033505	0.00270259
GSE24142 ADULT VS FETAL DN3 THYMOCYTE UP	189	56	0.000339089	0.00273065
GSE4590 SMALL VS VPREB POS LARGE PRE BCELL UP	157	49	0.00034043	0.00273241
GSE45382 UNTREATED VS TGFB TREATED MACROPHAGES UP	190	53	0.000339962	0.00273241
GSE5099 DAY3 VS DAY7 MCSF TREATED MACROPHAGE UP	178	47	0.000342528	0.00274473
GSE2770 IL4 ACT VS ACT CD4 TCELL 2H DN	192	56	0.000347815	0.00278252
GSE7460 TCONV VS TREG LN DN	193	58	0.000349386	0.00279051
GSE2405 HEAT KILLED LYSATE VS LIVE A PHAGOCYTOPHILUM STIM NEUTROPHIL 9H DN	189	51	0.00035504	0.00282831
GSE29164 UNTREATED VS CD8 TCELL TREATED MELANOMA DAY3 DN	191	57	0.00035528	0.00282831
GSE21033 3H VS 24H POLYIC STIM DC UP	164	56	0.000365318	0.00290347
GSE17721 0.5H VS 4H CPG BMDC DN	196	57	0.00036744	0.00291558
GSE9988 ANTI TREM1 VS ANTI TREM1 AND LPS MONOCYTE DN	182	45	0.000374258	0.00296485
GSE3982 EOSINOPHIL VS EFF MEMORY CD4 TCELL UP	184	52	0.000379886	0.00300455
GSE9988 ANTI TREM1 AND LPS VS VEHICLE TREATED MONOCYTES DN	196	54	0.000382921	0.00302365
GSE8384 CTRL VS B ABORTUS 4H MAC CELL LINE UP	190	54	0.00038542	0.00303846
GSE23984 CTRL VS HYPOCALEMIC VITAMIND ANALOG TCELL DN	190	58	0.000387022	0.00304615
GSE9988 ANTI TREM1 VS VEHICLE TREATED MONOCYTES UP	185	50	0.000389237	0.00305865
GSE37416 12H VS 48H F TULARENSIS LVS NEUTROPHIL UP	192	54	0.000391507	0.00307154
GSE7460 WT VS FOXP3 HET ACT TCONV UP	195	59	0.000393752	0.00308418
GSE37301 COMMON LYMPHOID PROGENITOR VS RAG2 KO NK CELL DN	189	56	0.00039526	0.00309102
GSE369 SOCS3 KO VS WT LIVER POST IL6 INJECTION DN	187	52	0.000398129	0.0031035
GSE42724 B1 BCELL VS PLASMABLAST DN	194	51	0.000397826	0.0031035
GSE37301 PRO BCELL VS GRANULOCYTE MONOCYTE PROGENITOR UP	140	44	0.000400375	0.00311602
GSE7852 TREG VS TCONV FAT DN	196	55	0.00040578	0.00313306
GSE19198 CTRL VS IL21 TREATED TCELL 24H DN	196	57	0.000404166	0.00313306
GSE21927 UNTREATED VS GMCSF IL6 TREATED BONE MARROW DN	173	49	0.000404622	0.00313306
GSE34515 CD16 NEG VS POS MONOCYTE UP	195	52	0.00040569	0.00313306
GSE37605 FOXP3 FUSION GFP VS IRES GFP TREG C57BL6 DN	166	47	0.000404293	0.00313306
GSE29618 MONOCYTE VS MDC DAY7 FLU VACCINE DN	191	52	0.000408407	0.00314835
GSE22886 CD8 TCELL VS BCELL NAIVE DN	181	53	0.000412696	0.00317426
GSE24081 CONTROLLER VS PROGRESSOR HIV SPECIFIC CD8 TCELL UP	189	51	0.000413071	0.00317426
GSE43863 LY6C INT CXCR5POS VS LY6C LOW CXCR5NEG EFFECTOR CD4 TCELL UP	189	57	0.00041643	0.00319504
GSE37416 0H VS 6H F TULARENSIS LVS NEUTROPHIL UP	188	53	0.000421474	0.00322865
GSE21033 CTRL VS POLYIC STIM DC 12H UP	153	45	0.000424728	0.00324847
GSE11864 UNTREATED VS CSF1 IFNG PAM3CYS IN MAC UP	193	53	0.000433399	0.00330959
GSE29617 CTRL VS DAY7 TIV FLU VACCINE PBMC 2008 UP	185	47	0.000444581	0.00338967
GSE14350 IL2RB KO VS WT TREG DN	190	57	0.000447691	0.00340626
GSE7548 NAIVE VS DAY7 PCC IMMUNIZATION CD4 TCELL DN	193	50	0.000448854	0.00340626
GSE36888 STAT5 AB KNOCKIN VS WT TCELL IL2 TREATED 6H DN	194	51	0.000448831	0.00340626
GSE13522 WT VS IFNAR KO SKING T CRUZI Y STRAIN INF UP	196	59	0.000449753	0.00340777
GSE3039 NKT CELL VS B2 BCELL UP	193	54	0.000454639	0.00343944
GSE24574 BCL6 HIGH TFH VS NAIVE CD4 TCELL UP	185	50	0.000459909	0.00347391
GSE9988 LOW LPS VS CTRL TREATED MONOCYTE DN	197	53	0.000467874	0.00352861
GSE3920 UNTREATED VS IFNA TREATED FIBROBLAST UP	166	50	0.000476079	0.00357941
GSE21670 STAT3 KO VS WT CD4 TCELL IL6 TREATED DN	189	56	0.000475575	0.00357941
GSE37416 CTRL VS 6H F TULARENSIS LVS NEUTROPHIL UP	185	50	0.00048472	0.00363876
GSE24210 TCONV VS TREG UP	193	52	0.000485543	0.00363933
GSE19923 HEB KO VS HEB AND E2A KO DP THYMOCYTE DN	195	55	0.000493778	0.00369537
GSE32901 NAIVE VS TH17 ENRICHED CD4 TCELL UP	151	42	0.00049934	0.00373127
GSE6269 E COLI VS STREP PNEUMO INF PBMC UP	155	46	0.000500165	0.0037317
GSE40277 EOS AND LEF1 TRANSDUCED VS GATA1 AND SATB1 TRANSDUCED CD4 TCELL DN	192	56	0.000502707	0.00374494
GSE39820 TGFBETA3 IL6 VS TGFBETA3 IL6 IL23A TREATED CD4 TCELL UP	192	56	0.000506988	0.00377106
GSE3982 CENT MEMORY CD4 TCELL VS NKCELL DN	187	53	0.000511737	0.00380058
GSE33425 CD8 ALPHAALPHA VS ALPHABETA CD161 HIGH TCELL UP	191	56	0.000522438	0.00387415
GSE37534 UNTREATED VS ROSIGLITAZONE TREATED CD4 TCELL PPARG1 AND FOXP3 TRASDUCED DN	192	52	0.000525421	0.00389035
GSE4142 NAIVE BCELL VS PLASMA CELL UP	189	54	0.000534152	0.00394488
GSE40274 CTRL VS EOS TRANSDUCED ACTIVATED CD4 TCELL DN	141	43	0.000534405	0.00394488
GSE17721 POLYIC VS CPG 8H BMDC UP	196	54	0.000538441	0.00396266
GSE32901 TH17 EMRICHED VS TH17 NEG CD4 TCELL DN	166	49	0.000537743	0.00396266
GSE25088 IL4 VS IL4 AND ROSIGLITAZONE STIM STAT6 KO MACROPHAGE DAY10 UP	188	54	0.000542823	0.00398889
GSE14000 4H VS 16H LPS DC TRANSLATED RNA UP	181	55	0.000544547	0.00399553
GSE37301 CD4 TCELL VS GRANULOCYTE MONOCYTE PROGENITOR UP	158	51	0.000546652	0.00400494
GSE15735 CTRL VS HDAC INHIBITOR TREATED CD4 TCELL 2H UP	189	57	0.000547867	0.00400782
GSE23568 ID3 KO VS WT CD8 TCELL DN	192	56	0.000550047	0.00401773
GSE21927 SPLEEN VS BONE MARROW MONOCYTE BALBC DN	184	52	0.000552313	0.00402824
GSE24142 DN2 VS DN3 THYMOCYTE UP	194	52	0.000556016	0.00404315
GSE2770 TGFB AND IL4 VS IL4 TREATED ACT CD4 TCELL 48H DN	188	52	0.000555285	0.00404315
KAECH NAIVE VS MEMORY CD8 TCELL DN	192	51	0.000558556	0.00405557
GSE22886 NAIVE BCELL VS NEUTROPHIL UP	184	47	0.000560652	0.00406473
GSE2770 UNTREATED VS ACT CD4 TCELL 6H DN	195	57	0.000562889	0.00407488
GSE19923 E2A KO VS HEB AND E2A KO DP THYMOCYTE UP	193	54	0.000567906	0.0041051
GSE27859 CD11C INT F480 HI MACROPHAGE VS CD11C ING F480 INT DC UP	171	49	0.000568762	0.0041052
GSE17721 POLYIC VS GARDIQUIMOD 8H BMDC UP	193	53	0.000570317	0.00411033
GSE34156 UNTREATED VS 6H TLR1 TLR2 LIGAND TREATED MONOCYTE UP	181	51	0.000573393	0.0041264
GSE7764 NKCELL VS SPLENOCYTE UP	193	56	0.000578715	0.00415855
GSE37416 0H VS 12H F TULARENSIS LVS NEUTROPHIL UP	188	51	0.000587665	0.00421665
GSE11961 MEMORY BCELL DAY7 VS GERMINAL CENTER BCELL DAY7 UP	192	55	0.000588872	0.0042191
GSE27241 CTRL VS DIGOXIN TREATED RORGT KO CD4 TCELL IN TH17 POLARIZING CONDITIONS UP	187	51	0.000594357	0.00425214
GSE3982 MAST CELL VS BASOPHIL DN	189	53	0.000608989	0.00435043
GSE15767 MED VS SCS MAC LN UP	190	55	0.000612626	0.00437001
GSE13306 RA VS UNTREATED MEM CD4 TCELL DN	192	53	0.000630537	0.00449119
GSE29618 PDC VS MDC DN	191	51	0.000632131	0.00449202
GSE41176 UNSTIM VS ANTI IGM STIM BCELL 24H DN	190	53	0.000632497	0.00449202
GSE20366 TREG VS NAIVE CD4 TCELL DEC205 CONVERSION UP	193	54	0.000633761	0.00449444
GSE3039 ALPHAALPHA CD8 TCELL VS B2 BCELL UP	195	52	0.000635366	0.00449928
GSE12845 NAIVE VS DARKZONE GC TONSIL BCELL UP	185	55	0.00064401	0.00454727
GSE9988 LPS VS VEHICLE TREATED MONOCYTE DN	195	54	0.000643828	0.00454727
GSE21546 WT VS SAP1A KO ANTI CD3 STIM DP THYMOCYTES DN	192	51	0.000647968	0.00456859
GSE5099 CLASSICAL M1 VS ALTERNATIVE M2 MACROPHAGE DN	166	47	0.000649884	0.00457548
GSE14699 DELETIONAL TOLERANCE VS ACTIVATED CD8 TCELL UP	176	49	0.000651317	0.00457896
GSE32901 NAIVE VS TH17 ENRICHED CD4 TCELL DN	162	49	0.000661207	0.00464178
GSE29949 DC BRAIN VS MONOCYTE BONE MARROW UP	187	56	0.000666234	0.00467035
GSE7764 NKCELL VS SPLENOCYTE DN	193	52	0.000669489	0.0046853
GSE21360 PRIMARY VS TERTIARY MEMORY CD8 TCELL DN	190	50	0.00067029	0.0046853
GSE37533 PPARG1 FOXP3 VS PPARG2 FOXP3 TRANSDUCED CD4 TCELL DN	193	52	0.0006736	0.00470169
GSE24671 CTRL VS BAKIMULC INFECTED MOUSE SPLENOCYTES UP	190	56	0.000687339	0.00478388
GSE41176 UNSTIM VS ANTI IGM STIM BCELL 1H DN	189	50	0.000686556	0.00478388
GSE23505 UNTREATED VS 4DAY IL6 IL1 TGFB TREATED CD4 TCELL DN	194	51	0.000688458	0.00478483
GSE29618 MONOCYTE VS PDC UP	191	52	0.000700112	0.00485228
GSE21379 WT VS SAP KO CD4 TCELL DN	194	55	0.000700154	0.00485228
GSE17974 IL4 AND ANTI IL12 VS UNTREATED 4H ACT CD4 TCELL UP	182	50	0.000703196	0.00486644
GSE10240 IL17 VS IL17 AND IL22 STIM PRIMARY BRONCHIAL EPITHELIAL CELLS DN	192	58	0.000708253	0.00489448
GSE41867 NAIVE VS DAY8 LCMV EFFECTOR CD8 TCELL DN	191	55	0.000711914	0.00491281
GSE40666 UNTREATED VS IFNA STIM EFFECTOR CD8 TCELL 90MIN UP	195	59	0.000722611	0.00497792
GSE46242 TH1 VS ANERGIC TH1 CD4 TCELL WITH EGR2 DELETED UP	188	49	0.000723393	0.00497792
GSE23568 CTRL TRANSDUCED VS WT CD8 TCELL UP	191	53	0.000736378	0.00506013
GSE13411 IGM MEMORY BCELL VS PLASMA CELL UP	183	53	0.000738337	0.00506645
GSE29164 UNTREATED VS CD8 TCELL TREATED MELANOMA DAY7 UP	197	52	0.000740068	0.00507118
KAECH NAIVE VS DAY8 EFF CD8 TCELL UP	194	59	0.000762648	0.00521124
GSE9509 LPS VS LPS AND IL10 STIM IL10 KO MACROPHAGE 10MIN UP	192	57	0.000762381	0.00521124
GSE22282 HYPOXIA VS NORMOXIA MYELOID DC DN	193	54	0.000764785	0.00521124
GSE26343 UNSTIM VS LPS STIM MACROPHAGE UP	197	52	0.000764777	0.00521124
GSE7831 1H VS 4H CPG STIM PDC UP	189	53	0.000768307	0.00522792
GSE32164 RESTING DIFFERENTIATED VS ALTERNATIVELY ACT M2 MACROPHAGE DN	193	50	0.000780143	0.00530105
GSE2770 TGFB AND IL4 ACT VS ACT CD4 TCELL 48H DN	190	51	0.000783185	0.00531431
GSE40685 NAIVE CD4 TCELL VS TREG DN	192	56	0.000784859	0.00531827
GSE40443 INDUCED VS TOTAL TREG UP	188	55	0.000788407	0.00533489
GSE24634 NAIVE CD4 TCELL VS DAY5 IL4 CONV TREG UP	195	54	0.0007928	0.00535718
GSE4984 GALECTIN1 VS LPS STIM DC UP	155	45	0.000796743	0.00537636
GSE21927 SPLEEN C57BL6 VS EL4 TUMOR BALBC MONOCYTES UP	188	54	0.00080097	0.0053974
GSE9988 LOW LPS VS ANTI TREM1 AND LPS MONOCYTE UP	190	52	0.000813351	0.00547327
GSE39820 CTRL VS TGFBETA3 IL6 CD4 TCELL DN	192	54	0.000824379	0.00553982
GSE13306 TREG VS TCONV SPLEEN UP	193	57	0.000831075	0.00557713
GSE24671 CTRL VS SENDAI VIRUS INFECTED MOUSE SPLENOCYTES DN	188	57	0.000845438	0.00566571
GSE17721 CPG VS GARDIQUIMOD 0.5H BMDC DN	193	56	0.000850614	0.00567599
GSE30962 PRIMARY VS SECONDARY CHRONIC LCMV INF CD8 TCELL DN	190	51	0.000851631	0.00567599
GSE21927 C26GM VS 4T1 TUMOR MONOCYTE BALBC DN	182	53	0.000849764	0.00567599
GSE41867 NAIVE VS DAY8 LCMV CLONE13 EFFECTOR CD8 TCELL UP	193	52	0.000850108	0.00567599
GSE7348 LPS VS TOLERIZED AND LPS STIM MACROPHAGE UP	177	54	0.000856577	0.00570115
GSE20484 MCSG VS CXCL4 MONOCYTE DERIVED MACROPHAGE DN	188	55	0.000864723	0.00574613
GSE36078 UNTREATED VS AD5 T425A HEXON INF MOUSE LUNG DC DN	187	49	0.000866462	0.00574613
GSE41978 WT VS ID2 KO KLRG1 LOW EFFECTOR CD8 TCELL DN	195	56	0.000866873	0.00574613
GSE5589 UNSTIM VS 45MIN LPS AND IL6 STIM MACROPHAGE UP	191	55	0.000874553	0.00578515
GSE6092 IFNG VS IFNG AND B BURGDORFERI INF ENDOTHELIAL CELL DN	171	48	0.000875134	0.00578515
GSE3039 ALPHABETA CD8 TCELL VS B2 BCELL UP	193	56	0.000880974	0.00580807
GSE33425 CD161 HIGH VS INT CD8 TCELL UP	193	54	0.000880986	0.00580807
GSE23502 BM VS COLON TUMOR MYELOID DERIVED SUPPRESSOR CELL UP	196	57	0.00088344	0.00581638
GSE10325 CD4 TCELL VS LUPUS CD4 TCELL UP	188	54	0.000890852	0.00585726
GSE22886 IGG IGA MEMORY BCELL VS BM PLASMA CELL UP	192	54	0.000892718	0.00586162
GSE12003 MIR223 KO VS WT BM PROGENITOR 4D CULTURE UP	189	53	0.00089906	0.00589532
GSE16450 CTRL VS IFNA 6H STIM IMMATURE NEURON CELL LINE UP	192	53	0.000900682	0.00589801
GSE15733 BM VS SPLEEN MEMORY CD4 TCELL DN	187	50	0.000903844	0.00590285
GSE37301 COMMON LYMPHOID PROGENITOR VS PRO BCELL DN	189	50	0.00090268	0.00590285
GSE12845 IGD POS VS NEG BLOOD BCELL UP	190	53	0.000910417	0.00593782
GSE24574 BCL6 HIGH TFH VS TCONV CD4 TCELL UP	194	55	0.000911849	0.00593921
GSE11057 NAIVE CD4 VS PBMC CD4 TCELL DN	191	55	0.000914524	0.00594544
GSE7831 UNSTIM VS CPG STIM PDC 1H DN	190	52	0.000915246	0.00594544
GSE27241 WT VS RORGT KO TH17 POLARIZED CD4 TCELL TREATED WITH DIGOXIN DN	172	52	0.000924607	0.00599825
GSE4984 LPS VS VEHICLE CTRL TREATED DC DN	189	61	0.000926833	0.00600469
GSE13547 WT VS ZFX KO BCELL ANTI IGM STIM 12H DN	153	42	0.000932202	0.00603146
GSE24634 IL4 VS CTRL TREATED NAIVE CD4 TCELL DAY3 UP	189	55	0.000950624	0.00614249
GSE2770 UNTREATED VS ACT CD4 TCELL 48H DN	183	49	0.000952506	0.0061465
GSE9960 HEALTHY VS GRAM NEG SEPSIS PBMC UP	194	53	0.000959985	0.00618657
GSE26030 TH1 VS TH17 RESTIMULATED DAY15 POST POLARIZATION UP	190	53	0.000969351	0.00623868
GSE29618 MONOCYTE VS PDC DAY7 FLU VACCINE UP	191	54	0.000972346	0.00624146
GSE11961 MEMORY BCELL DAY7 VS PLASMA CELL DAY7 DN	192	53	0.000971214	0.00624146
GSE5589 LPS VS LPS AND IL10 STIM IL6 KO MACROPHAGE 180MIN UP	197	54	0.000980945	0.00628837
GSE9650 EXHAUSTED VS MEMORY CD8 TCELL DN	197	53	0.000990816	0.0063433
GSE17721 0.5H VS 4H GARDIQUIMOD BMDC DN	194	52	0.000995119	0.00636249
GSE26030 UNSTIM VS RESTIM TH1 DAY5 POST POLARIZATION DN	195	53	0.000999457	0.00638185
GSE19923 E2A KO VS E2A AND HEB KO DP THYMOCYTE UP	196	53	0.00101452	0.00646958
GSE17186 BLOOD VS CORD BLOOD CD21LOW TRANSITIONAL BCELL DN	193	56	0.00101749	0.00648001
GSE1740 MCSF VS MCSF AND IFNG DAY2 DERIVED MACROPHAGE DN	191	51	0.00104333	0.00663364
GSE19941 LPS VS LPS AND IL10 STIM IL10 KO NFKBP50 KO MACROPHAGE DN	191	52	0.00104433	0.00663364
GSE46606 IRF4 KO VS WT UNSTIM BCELL UP	194	54	0.00106281	0.00674218
GSE16385 IFNG TNF VS IL4 STIM MACROPHAGE UP	196	58	0.00107185	0.00679069
GSE6092 UNSTIM VS IFNG STIM ENDOTHELIAL CELL DN	189	52	0.00107328	0.00679094
GSE44649 WT VS MIR155 KO ACTIVATED CD8 TCELL UP	197	55	0.00107581	0.00679814
GSE24671 CTRL VS SENDAI VIRUS INFECTED MOUSE SPLENOCYTES UP	155	48	0.00108054	0.00681621
GSE42724 MEMORY BCELL VS PLASMABLAST DN	186	53	0.00108147	0.00681621
GSE37532 VISCERAL ADIPOSE TISSUE VS LN DERIVED TREG CD4 TCELL UP	162	49	0.00108451	0.00682655
GSE17301 IFNA2 VS IFNA5 STIM ACD3 ACD28 ACT CD8 TCELL UP	188	54	0.00108842	0.00684231
GSE29164 DAY3 VS DAY7 UNTREATED MELANOMA DN	189	52	0.00113295	0.00711308
GSE9988 LPS VS CTRL TREATED MONOCYTE UP	185	43	0.00113709	0.00712986
GSE16451 CTRL VS WEST EQUINE ENC VIRUS IMMATURE NEURON CELL LINE DN	191	48	0.00114219	0.00714343
GSE34515 CD16 POS MONOCYTE VS DC DN	193	54	0.00114218	0.00714343
GSE42021 TCONV PLN VS TREG PRECURSORS THYMUS DN	194	50	0.00115051	0.00718624
GSE3982 BCELL VS EFF MEMORY CD4 TCELL UP	181	53	0.00115392	0.00719833
GSE45739 UNSTIM VS ACD3 ACD28 STIM WT CD4 TCELL DN	189	52	0.00115593	0.00720163
GSE19198 1H VS 6H IL21 TREATED TCELL DN	193	51	0.00115784	0.00720434
GSE21379 WT VS SAP KO TFH CD4 TCELL DN	190	53	0.00116854	0.00726165
GSE13306 LAMINA PROPRIA VS SPLEEN TREG UP	192	54	0.00117681	0.00730372
GSE9988 ANTI TREM1 VS CTRL TREATED MONOCYTES DN	196	56	0.0011839	0.00733836
GSE41867 DAY15 EFFECTOR VS DAY30 MEMORY CD8 TCELL LCMV ARMSTRONG UP	189	51	0.00118785	0.00735349
GSE19941 IL10 KO VS IL10 KO AND NFKBP50 KO UNSTIM MACROPHAGE DN	193	56	0.00120494	0.00744982
GSE9316 IL6 KO VS IFNG KO INVIVO EXPANDED CD4 TCELL UP	194	55	0.00121959	0.00753088
GSE6259 FLT3L INDUCED DEC205 POS DC VS CD8 TCELL UP	142	44	0.00122733	0.00756597
GSE40277 GATA1 AND SATB1 TRANSDUCED VS CTRL CD4 TCELL UP	191	51	0.00122838	0.00756597
GSE2770 TGFB AND IL4 ACT VS ACT CD4 TCELL 6H UP	191	50	0.00124786	0.00767578
GSE3920 UNTREATED VS IFNA TREATED ENDOTHELIAL CELL UP	168	46	0.00124936	0.00767578
GSE22935 UNSTIM VS 24H MBOVIS BCG STIM MYD88 KO MACROPHAGE UP	199	52	0.00125118	0.00767726
GSE360 L DONOVANI VS M TUBERCULOSIS MAC UP	191	53	0.00126332	0.00774199
GSE7831 1H VS 4H INFLUENZA STIM PDC DN	196	58	0.00127105	0.00776008
GSE21670 TGFB VS TGFB AND IL6 TREATED CD4 TCELL UP	189	52	0.00127072	0.00776008
GSE40274 FOXP3 VS FOXP3 AND LEF1 TRANSDUCED ACTIVATED CD4 TCELL UP	197	50	0.00127095	0.00776008
GSE30971 CTRL VS LPS STIM MACROPHAGE WBP7 HET 4H DN	190	51	0.00127949	0.00780185
GSE17721 CTRL VS POLYIC 0.5H BMDC UP	192	50	0.00129523	0.00788795
GSE37301 MULTIPOTENT PROGENITOR VS GRAN MONO PROGENITOR DN	195	52	0.00129783	0.00789394
GSE21360 SECONDARY VS QUATERNARY MEMORY CD8 TCELL UP	179	48	0.00130231	0.00791129
GSE1432 1H VS 24H IFNG MICROGLIA UP	195	57	0.00130845	0.00791273
GSE15330 HSC VS GRANULOCYTE MONOCYTE PROGENITOR IKAROS KO UP	184	52	0.00130904	0.00791273
GSE17186 NAIVE VS CD21HIGH TRANSITIONAL BCELL CORD BLOOD DN	190	51	0.00130589	0.00791273
GSE24972 MARGINAL ZONE BCELL VS FOLLICULAR BCELL IRF8 KO UP	190	52	0.00130646	0.00791273
GSE14908 RESTING VS HDM STIM CD4 TCELL ATOPIC PATIENT DN	194	54	0.0013269	0.00801071
GSE27786 NKCELL VS NKTCELL UP	193	52	0.00134889	0.00813339
GSE5503 MLN DC VS SPLEEN DC ACTIVATED ALLOGENIC TCELL UP	188	52	0.00136024	0.00819173
GSE27241 CTRL VS DIGOXIN TREATED CD4 TCELL IN TH17 POLARIZING CONDITIONS DN	183	51	0.00136791	0.00822772
GSE40274 LEF1 VS FOXP3 AND LEF1 TRANSDUCED ACTIVATED CD4 TCELL UP	191	55	0.00137199	0.00824206
GSE10856 CTRL VS TNFRSF6B IN MACROPHAGE UP	179	51	0.00138364	0.00830186
GSE31082 DP VS CD4 SP THYMOCYTE DN	192	54	0.00139419	0.00835485
GSE20754 WT VS TCF1 KO MEMORY CD8 TCELL UP	199	51	0.00140696	0.00842102
GSE37301 CD4 TCELL VS RAG2 KO NK CELL DN	174	54	0.00141282	0.00844573
GSE24726 WT VS E2 2 KO PDC UP	189	50	0.00142193	0.00848976
GSE557 CIITA KO VS I AB KO DC UP	188	51	0.0014292	0.00851232
GSE40274 HELIOS VS FOXP3 AND HELIOS TRANSDUCED ACTIVATED CD4 TCELL UP	194	55	0.00142914	0.00851232
GSE14908 ATOPIC VS NONATOPIC PATIENT RESTING CD4 TCELL UP	192	51	0.00143743	0.00855085
GSE1460 INTRATHYMIC T PROGENITOR VS DP THYMOCYTE UP	182	49	0.00146358	0.00868524
GSE45365 NK CELL VS BCELL MCMV INFECTION UP	190	48	0.00146298	0.00868524
GSE3982 BASOPHIL VS CENT MEMORY CD4 TCELL UP	194	50	0.00147338	0.00873273
GSE36392 TYPE 2 MYELOID VS EOSINOPHIL IL25 TREATED LUNG DN	192	49	0.0014847	0.00878911
GSE22140 HEALTHY VS ARTHRITIC GERMFREE MOUSE CD4 TCELL DN	194	52	0.00149766	0.00885509
GSE36078 WT VS IL1R KO LUNG DC AFTER AD5 INF UP	190	50	0.00150222	0.00887129
GSE1460 CD4 THYMOCYTE VS NAIVE CD4 TCELL CORD BLOOD UP	196	51	0.00150893	0.00890014
GSE3920 IFNA VS IFNG TREATED ENDOTHELIAL CELL DN	162	48	0.00152912	0.00900833
GSE36009 UNSTIM VS LPS STIM NLRP10 KO DC UP	191	52	0.00153194	0.00901405
GSE9988 ANTI TREM1 AND LPS VS CTRL TREATED MONOCYTES DN	194	52	0.0015387	0.00904289
GSE10325 BCELL VS MYELOID DN	190	50	0.00154375	0.00905072
GSE42021 TREG PLN VS CD24INT TREG THYMUS UP	194	50	0.00154225	0.00905072
GSE17721 CTRL VS GARDIQUIMOD 8H BMDC DN	190	52	0.00155219	0.00908928
GSE43863 TH1 VS LY6C INT CXCR5POS EFFECTOR CD4 TCELL DN	194	56	0.00155522	0.00909609
GSE25123 IL4 VS IL4 AND ROSIGLITAZONE STIM PPARG KO MACROPHAGE DAY10 UP	133	36	0.00155761	0.00909911
GSE17974 0H VS 72H IN VITRO ACT CD4 TCELL UP	185	48	0.00156951	0.00915766
GSE10273 HIGH VS LOW IL7 TREATED IRF4 8 NULL PRE BCELL DN	189	50	0.0015793	0.00920376
GSE2706 R848 VS R848 AND LPS 8H STIM DC UP	183	48	0.00158755	0.00924078
GSE17301 CTRL VS 48H IFNA2 STIM CD8 TCELL DN	178	51	0.00159086	0.009249
GSE33513 TCF7 KO VS HET EARLY THYMIC PROGENITOR DN	193	50	0.00159763	0.00927729
GSE3565 CTRL VS LPS INJECTED DUSP1 KO SPLENOCYTES UP	174	49	0.00160056	0.00928323
GSE360 T GONDII VS B MALAYI LOW DOSE DC DN	190	51	0.00160604	0.00930398
GSE32164 RESTING DIFFERENTIATED VS CMYC INHIBITED MACROPHAGE UP	190	52	0.00161314	0.00933401
GSE25677 MPL VS R848 STIM BCELL UP	169	51	0.00162435	0.00938772
GSE9650 EFFECTOR VS MEMORY CD8 TCELL DN	196	53	0.00163576	0.00944244
GSE17974 IL4 AND ANTI IL12 VS UNTREATED 6H ACT CD4 TCELL DN	188	52	0.00164902	0.00950772
GSE33424 CD161 INT VS NEG CD8 TCELL UP	195	47	0.00165822	0.00954944
GSE15330 HSC VS LYMPHOID PRIMED MULTIPOTENT PROGENITOR DN	174	45	0.00167386	0.0096055
GSE12198 NK VS NK ACT EXPANSION SYSTEM DERIVED NK CELL UP	194	50	0.00167261	0.0096055
GSE18893 TCONV VS TREG 24H CULTURE UP	195	56	0.00167004	0.0096055
GSE15330 HSC VS LYMPHOID PRIMED MULTIPOTENT PROGENITOR UP	190	51	0.00167759	0.00961557
GSE2826 WT VS BTK KO BCELL DN	197	53	0.00168588	0.00964038
GSE26343 WT VS NFAT5 KO MACROPHAGE DN	195	53	0.00168434	0.00964038
GOLDRATH NAIVE VS EFF CD8 TCELL UP	194	55	0.00169962	0.00969618
GSE7348 LPS VS TOLERIZED AND LPS STIM MACROPHAGE DN	167	47	0.00169898	0.00969618
GSE6259 FLT3L INDUCED DEC205 POS DC VS CD4 TCELL UP	156	43	0.00170488	0.0097148
GSE24634 TEFF VS TCONV DAY10 IN CULTURE DN	189	53	0.00171209	0.00974451
GSE3982 MAST CELL VS TH2 UP	186	52	0.00172092	0.00978335
GSE39820 CTRL VS IL1B IL6 CD4 TCELL DN	188	51	0.00172633	0.00980266
GSE13738 RESTING VS TCR ACTIVATED CD4 TCELL UP	178	46	0.00174185	0.00987925
GSE25087 FETAL VS ADULT TREG UP	190	49	0.00175772	0.00995766
GSE17721 CTRL VS LPS 24H BMDC UP	192	52	0.0017666	0.00999637
GSE21546 SAP1A KO VS SAP1A KO AND ELK1 KO DP THYMOCYTES DN	194	53	0.00177232	0.0100171
GSE25088 WT VS STAT6 KO MACROPHAGE ROSIGLITAZONE STIM DN	190	52	0.00177811	0.0100382
GSE15330 LYMPHOID MULTIPOTENT VS MEGAKARYOCYTE ERYTHROID PROGENITOR IKAROS KO DN	168	44	0.00178707	0.0100771
GSE9650 NAIVE VS MEMORY CD8 TCELL DN	190	49	0.00179934	0.0101345
GSE26488 WT VS HDAC7 DELTAP TG OT2 THYMOCYTE WITH PEPTIDE INJECTION DN	191	55	0.00182137	0.0102468
GSE11961 FOLLICULAR BCELL VS GERMINAL CENTER BCELL DAY7 UP	191	51	0.00183281	0.0102992
GSE20715 0H VS 24H OZONE LUNG UP	192	53	0.00183687	0.0103102
GSE2770 TGFB AND IL4 VS TGFB AND IL12 TREATED ACT CD4 TCELL 6H DN	184	50	0.00184124	0.0103136
GSE35685 CD34POS CD10NEG CD62LPOS VS CD34POS CD10POS BONE MARROW UP	190	54	0.00184384	0.0103136
GSE11961 FOLLICULAR BCELL VS PLASMA CELL DAY7 DN	194	54	0.00184341	0.0103136
GSE21360 NAIVE VS SECONDARY MEMORY CD8 TCELL UP	177	50	0.00184653	0.0103168
GSE3982 CENT MEMORY CD4 TCELL VS NKCELL UP	192	50	0.00185692	0.0103524
GSE2770 TGFB AND IL4 VS IL12 TREATED ACT CD4 TCELL 48H UP	188	49	0.00185714	0.0103524
GSE25087 FETAL VS ADULT TREG DN	175	48	0.00186509	0.0103848
GSE22886 NAIVE CD4 TCELL VS 12H ACT TH1 UP	196	55	0.0018758	0.0104325
GSE3982 MAST CELL VS CENT MEMORY CD4 TCELL DN	182	47	0.00187916	0.0104393
GSE32986 CURDLAN HIGHDOSE VS GMCSF AND CURDLAN HIGHDOSE STIM DC UP	193	52	0.00188195	0.0104429
GSE2935 UV INACTIVATED VS LIVE SENDAI VIRUS INF MACROPHAGE DN	173	46	0.0019	0.0105311
GSE30083 SP2 VS SP3 THYMOCYTE DN	195	53	0.0019159	0.0106071
GSE23925 LIGHT ZONE VS NAIVE BCELL UP	188	47	0.00192993	0.0106727
GSE7852 LN VS FAT TCONV UP	194	49	0.00194848	0.010763
GSE7219 WT VS NIK NFKB2 KO LPS AND ANTI CD40 STIM DC UP	190	50	0.00195188	0.0107696
GSE5679 CTRL VS PPARG LIGAND ROSIGLITAZONE AND RARA AGONIST AM580 TREATED DC UP	192	52	0.00195511	0.0107752
GSE2128 C57BL6 VS NOD THYMOCYTE MIMETOPE NEGATIVE SELECTION DN	190	48	0.00198795	0.0109374
GSE5679 CTRL VS RARA AGONIST AM580 TREATED DC DN	191	54	0.00198902	0.0109374
GSE6259 33D1 POS VS DEC205 POS FLT3L INDUCED SPLENIC DC UP	167	47	0.00199813	0.010975
GSE23321 CD8 STEM CELL MEMORY VS EFFECTOR MEMORY CD8 TCELL DN	188	51	0.00201428	0.0110513
GSE9988 ANTI TREM1 VS ANTI TREM1 AND LPS MONOCYTE UP	193	45	0.00204334	0.0111982
GSE3720 VD1 VS VD2 GAMMADELTA TCELL WITH LPS STIM DN	195	49	0.00205019	0.0112016
GSE5589 LPS VS LPS AND IL6 STIM IL6 KO MACROPHAGE 45MIN UP	182	53	0.00205086	0.0112016
GSE42021 CD24HI VS CD24INT TCONV THYMUS UP	193	55	0.00205088	0.0112016
GSE41867 DAY15 EFFECTOR VS DAY30 EXHAUSTED CD8 TCELL LCMV CLONE13 UP	197	52	0.002075	0.0113207
GSE4748 CTRL VS CYANOBACTERIUM LPSLIKE STIM DC 3H UP	193	55	0.00208927	0.0113858
GSE42088 2H VS 24H LEISHMANIA INF DC UP	186	48	0.00209987	0.0114308
GSE43863 NAIVE VS MEMORY LY6C INT CXCR5POS CD4 TCELL D150 LCMV UP	185	52	0.00210478	0.0114447
GSE37416 0H VS 24H F TULARENSIS LVS NEUTROPHIL UP	183	49	0.00210747	0.0114466
GSE17301 CTRL VS 48H ACD3 ACD28 IFNA5 STIM CD8 TCELL DN	190	52	0.00211035	0.0114495
GSE3920 UNTREATED VS IFNA TREATED ENDOTHELIAL CELL DN	158	45	0.0021165	0.0114573
GSE41978 ID2 KO AND BIM KO VS BIM KO KLRG1 LOW EFFECTOR CD8 TCELL DN	188	54	0.00211462	0.0114573
GSE25123 IL4 VS IL4 AND ROSIGLITAZONE STIM PPARG KO MACROPHAGE DAY10 DN	184	45	0.00213102	0.0115231
GSE7852 LN VS FAT TCONV DN	185	51	0.00213695	0.0115424
GSE21380 NON TFH VS TFH CD4 TCELL UP	193	57	0.00214153	0.0115543
GSE31082 DN VS DP THYMOCYTE DN	194	53	0.00215461	0.0115992
GSE21360 NAIVE VS PRIMARY MEMORY CD8 TCELL UP	170	48	0.0021529	0.0115992
GSE30083 SP1 VS SP3 THYMOCYTE DN	195	52	0.00215764	0.0116027
GSE1112 HY CD8AB VS HY CD8AA THYMOCYTE RTOC CULTURE DN	178	49	0.00216884	0.0116501
GSE33374 CD8 ALPHAALPHA VS ALPHABETA CD161 HIGH TCELL DN	196	51	0.00217219	0.0116552
GSE21033 1H VS 24H POLYIC STIM DC DN	162	41	0.0021767	0.0116665
GSE16266 LPS VS HEATSHOCK AND LPS STIM MEF UP	190	48	0.002184	0.0116672
GSE23308 WT VS MINERALCORTICOID REC KO MACROPHAGE UP	194	52	0.00218294	0.0116672
GSE41176 UNSTIM VS ANTI IGM STIM BCELL 3H DN	186	50	0.00218118	0.0116672
GSE17721 0.5H VS 4H POLYIC BMDC DN	191	51	0.00219033	0.0116882
GSE4590 SMALL VS VPREB POS LARGE PRE BCELL DN	156	45	0.00219815	0.0117171
GSE17580 UNINFECTED VS S MANSONI INF TEFF UP	197	55	0.00220892	0.0117581
GSE2706 2H VS 8H R848 AND LPS STIM DC UP	187	46	0.00221067	0.0117581
GSE21774 CD56 BRIGHT VS DIM CD62L POSITIVE NK CELL UP	186	55	0.0022192	0.0117906
GSE43956 WT VS SGK1 KO TH17 DIFFERENTIATED CD4 TCELL DN	192	50	0.00222559	0.0118117
GSE7852 THYMUS VS FAT TCONV UP	188	47	0.00222853	0.0118144
GSE28408 LY6G POS VS NEG DC UP	184	50	0.00223257	0.0118229
GSE18281 SUBCAPSULAR CORTICAL REGION VS WHOLE CORTEX THYMUS UP	195	54	0.00224764	0.0118898
GSE14350 IL2RB KO VS WT TREG UP	195	54	0.00225409	0.011911
GSE14415 ACT VS CTRL NATURAL TREG DN	162	43	0.0022592	0.011925
GSE26669 CD4 VS CD8 TCELL IN MLR COSTIM BLOCK DN	194	53	0.00226506	0.011943
GSE7852 TREG VS TCONV UP	189	53	0.00227349	0.0119616
GSE32255 UNSTIM VS 4H LPS STIM DC UP	178	51	0.00227137	0.0119616
GSE37416 0H VS 3H F TULARENSIS LVS NEUTROPHIL DN	191	51	0.00228269	0.0119937
GSE42088 UNINF VS LEISHMANIA INF DC 24H UP	190	54	0.00228451	0.0119937
GSE43955 TGFB IL6 VS TGFB IL6 IL23 TH17 ACT CD4 TCELL 52H DN	188	51	0.00230236	0.0120744
GSE17974 CTRL VS ACT IL4 AND ANTI IL12 2H CD4 TCELL UP	184	48	0.0023199	0.0121403
GSE36888 UNTREATED VS IL2 TREATED TCELL 17H UP	189	51	0.00231811	0.0121403
GSE17721 LPS VS PAM3CSK4 0.5H BMDC DN	188	47	0.00232486	0.0121531
GSE5589 LPS VS LPS AND IL10 STIM MACROPHAGE 45MIN DN	192	52	0.00233909	0.0122144
GSE7852 LN VS FAT TREG DN	188	55	0.00235239	0.0122576
GSE9988 LOW LPS VS CTRL TREATED MONOCYTE UP	183	41	0.00235107	0.0122576
GSE17186 NAIVE VS CD21HIGH TRANSITIONAL BCELL CORD BLOOD UP	193	48	0.00237439	0.0123474
GSE46606 UNSTIM VS CD40L IL2 IL5 3DAY STIMULATED IRF4MID SORTED BCELL UP	190	48	0.0023747	0.0123474
GSE15330 HSC VS MEGAKARYOCYTE ERYTHROID PROGENITOR IKAROS KO UP	194	51	0.00237966	0.01236
GSE45881 CXCR6HI VS CXCR1LO COLONIC LAMINA PROPRIA UP	184	52	0.00239207	0.0124112
GSE26030 UNSTIM VS RESTIM TH1 DAY15 POST POLARIZATION DN	197	55	0.00239628	0.0124199
GSE17974 IL4 AND ANTI IL12 VS UNTREATED 72H ACT CD4 TCELL DN	185	49	0.00242702	0.0125658
GSE40274 FOXP3 VS FOXP3 AND SATB1 TRANSDUCED ACTIVATED CD4 TCELL DN	173	48	0.00243719	0.0126051
GSE2770 IL12 AND TGFB VS IL4 TREATED ACT CD4 TCELL 2H DN	191	50	0.00245585	0.0126881
GSE15735 CTRL VS HDAC INHIBITOR TREATED CD4 TCELL 12H UP	191	48	0.00247682	0.0127829
GSE27786 NEUTROPHIL VS MONO MAC UP	191	50	0.00248084	0.0127901
GSE9988 LPS VS CTRL TREATED MONOCYTE DN	195	49	0.00249757	0.0128628
GSE1460 DP THYMOCYTE VS NAIVE CD4 TCELL CORD BLOOD UP	182	47	0.00253294	0.0130311
GSE21774 CD62L POS CD56 BRIGHT VS CD62L NEG CD56 DIM NK CELL DN	189	56	0.00254669	0.0130881
GSE34156 UNTREATED VS 24H NOD2 LIGAND TREATED MONOCYTE DN	187	49	0.00257165	0.0132024
GSE41176 WT VS TAK1 KO ANTI IGM STIM BCELL 6H DN	190	51	0.00257796	0.0132209
GSE13484 12H UNSTIM VS YF17D VACCINE STIM PBMC UP	188	48	0.00258763	0.0132565
GSE26669 CD4 VS CD8 TCELL IN MLR DN	196	50	0.00259925	0.013302
GSE17721 12H VS 24H POLYIC BMDC DN	197	51	0.0026082	0.0133099
GSE17721 0.5H VS 12H GARDIQUIMOD BMDC DN	195	52	0.00260581	0.0133099
GSE29618 LAIV VS TIV FLU VACCINE DAY7 MDC UP	185	50	0.00260898	0.0133099
GSE40666 WT VS STAT4 KO CD8 TCELL WITH IFNA STIM 90MIN DN	194	52	0.00264191	0.0134638
GSE7219 WT VS NIK NFKB2 KO DC UP	179	48	0.00265387	0.0135106
GSE5542 UNTREATED VS IFNA TREATED EPITHELIAL CELLS 24H UP	192	60	0.00270619	0.0137626
GSE40274 CTRL VS FOXP3 AND EOS TRANSDUCED ACTIVATED CD4 TCELL UP	165	48	0.00271069	0.0137711
GSE9988 LPS VS LPS AND ANTI TREM1 MONOCYTE UP	188	49	0.00271611	0.0137843
GSE17721 PAM3CSK4 VS GADIQUIMOD 6H BMDC DN	191	49	0.00272086	0.013794
GSE22886 NAIVE TCELL VS NKCELL DN	191	55	0.00273781	0.0138655
GSE40274 FOXP3 VS FOXP3 AND IRF4 TRANSDUCED ACTIVATED CD4 TCELL DN	187	48	0.00274728	0.013899
GSE22886 NAIVE CD4 TCELL VS NEUTROPHIL UP	188	47	0.0027519	0.0139079
GSE30971 2H VS 4H LPS STIM MACROPHAGE WBP7 KO UP	196	52	0.00276749	0.0139722
GSE17721 POLYIC VS CPG 24H BMDC UP	192	50	0.00278612	0.0140372
GSE23398 WT VS IL2 KO CD4 TCELL SCURFY MOUSE DN	192	48	0.00278582	0.0140372
GSE39820 IL1B IL6 VS IL1B IL6 IL23A TREATED CD4 TCELL DN	191	52	0.00279603	0.0140609
GSE24574 BCL6 LOW TFH VS NAIVE CD4 TCELL UP	191	48	0.0027966	0.0140609
GSE24142 DN2 VS DN3 THYMOCYTE FETAL UP	191	51	0.0028517	0.0143084
GSE21927 C26GM VS 4T1 TUMOR MONOCYTE BALBC UP	190	50	0.00284944	0.0143084
GSE4748 LPS VS LPS AND CYANOBACTERIUM LPSLIKE STIM DC 3H UP	185	47	0.00286792	0.0143647
GSE7831 UNSTIM VS CPG STIM PDC 1H UP	193	53	0.00286882	0.0143647
GSE3920 IFNA VS IFNB TREATED ENDOTHELIAL CELL UP	163	48	0.00287966	0.0143845
GSE37533 UNTREATED VS PIOGLIZATONE TREATED CD4 TCELL PPARG1 AND FOXP3 TRASDUCED DN	188	53	0.00288162	0.0143845
GSE42724 NAIVE VS MEMORY BCELL DN	192	51	0.00287863	0.0143845
GSE5589 UNSTIM VS 180MIN LPS AND IL10 STIM MACROPHAGE UP	195	51	0.00288752	0.0143992
GSE24142 EARLY THYMIC PROGENITOR VS DN2 THYMOCYTE ADULT DN	192	48	0.00289333	0.0144134
GSE22886 NAIVE CD4 TCELL VS MEMORY TCELL UP	183	47	0.0029027	0.0144426
GSE5589 LPS AND IL10 VS LPS AND IL6 STIM IL6 KO MACROPHAGE 45MIN UP	189	47	0.00290512	0.0144426
GSE32986 GMCSF VS GMCSF AND CURDLAN HIGHDOSE STIM DC UP	189	49	0.00291979	0.0145007
GSE10273 HIGH VS LOW IL7 TREATED IRF4 8 NULL PRE BCELL UP	187	49	0.00293388	0.0145559
GSE26488 CTRL VS PEPTIDE INJECTION HDAC7 DELTAP TG OT2 THYMOCYTE DN	189	49	0.00294089	0.0145758
GSE19772 CTRL VS HCMV INF MONOCYTES UP	190	49	0.00298668	0.0147877
GSE17721 0.5H VS 4H CPG BMDC UP	196	53	0.00299286	0.0148033
GSE13493 DP VS CD4INTCD8POS THYMOCYTE UP	190	51	0.00301311	0.0148883
GSE21546 WT VS SAP1A KO AND ELK1 KO DP THYMOCYTES UP	191	50	0.00304412	0.0150199
GSE34156 TLR1 TLR2 LIGAND VS NOD2 AND TLR1 TLR2 LIGAND 24H TREATED MONOCYTE UP	179	47	0.00304591	0.0150199
GSE22886 IGM MEMORY BCELL VS BLOOD PLASMA CELL UP	189	52	0.00306174	0.0150827
GSE19941 LPS VS LPS AND IL10 STIM IL10 KO NFKBP50 KO MACROPHAGE UP	193	51	0.00306964	0.0151063
GSE36392 TYPE 2 MYELOID VS NEUTROPHIL IL25 TREATED LUNG UP	193	54	0.0030897	0.0151897
GSE40666 WT VS STAT1 KO CD8 TCELL WITH IFNA STIM 90MIN UP	194	49	0.00309398	0.0151954
GSE46606 UNSTIM VS CD40L IL2 IL5 1DAY STIMULATED IRF4 KO BCELL DN	181	53	0.00311462	0.0152814
GSE34515 CD16 POS MONOCYTE VS DC UP	194	51	0.00312522	0.015318
GSE15330 MEGAKARYOCYTE ERYTHROID PROGENITOR VS PRO BCELL UP	196	52	0.00314546	0.0154017
GSE22935 UNSTIM VS 12H MBOVIS BCG STIM MACROPHAGE UP	193	52	0.00317286	0.0155059
GSE22103 LPS VS GMCSF AND IFNG STIM NEUTROPHIL UP	189	51	0.00317485	0.0155059
GSE29164 CD8 TCELL VS CD8 TCELL AND IL12 TREATED MELANOMA DAY7 UP	191	52	0.00317629	0.0155059
GSE22886 NAIVE CD4 TCELL VS MONOCYTE DN	194	49	0.00318837	0.0155141
GSE8515 IL1 VS IL6 4H STIM MAC UP	183	47	0.00319201	0.0155141
GSE26912 TUMORICIDAL VS CTRL MACROPHAGE DN	193	51	0.00318678	0.0155141
GSE40274 CTRL VS FOXP3 AND PBX1 TRANSDUCED ACTIVATED CD4 TCELL UP	158	48	0.0031947	0.0155141
GSE39916 B CELL SPLEEN VS PLASMA CELL BONE MARROW DN	192	50	0.0031879	0.0155141
GSE46606 UNSTIM VS CD40L IL2 IL5 DAY3 STIMULATED BCELL UP	190	50	0.00319709	0.0155141
GSE27859 MACROPHAGE VS CD11C INT F480 HI MACROPHAGE DN	179	48	0.00320958	0.0155593
GSE17721 CPG VS GARDIQUIMOD 12H BMDC DN	195	49	0.00322748	0.0156305
GSE21033 3H VS 12H POLYIC STIM DC UP	159	45	0.00323223	0.0156379
GSE1925 CTRL VS IFNG PRIMED MACROPHAGE UP	196	53	0.00328355	0.0158705
GSE29949 CD8 POS DC SPLEEN VS DC BRAIN UP	190	52	0.00330603	0.0159633
KAECH DAY15 EFF VS MEMORY CD8 TCELL DN	193	52	0.00332085	0.016019
GSE36476 YOUNG VS OLD DONOR MEMORY CD4 TCELL 72H TSST ACT DN	184	49	0.00332755	0.0160354
GSE9878 CTRL VS EBF TRANSDUCED PAX5 KO PRO BCELL UP	197	53	0.00333589	0.0160439
GSE28783 ANTI MIR33 VS UNTREATED ATHEROSCLEROSIS MACROPHAGE UP	190	49	0.00333547	0.0160439
GSE3039 NKT CELL VS ALPHAALPHA CD8 TCELL DN	193	47	0.00335222	0.0160907
GSE12392 CD8A POS VS NEG SPLEEN DC DN	192	52	0.00335205	0.0160907
GSE39022 LN VS SPLEEN DC DN	189	51	0.00336171	0.0161203
GSE7460 TREG VS TCONV ACT UP	191	50	0.0033864	0.0162228
GSE3982 BCELL VS CENT MEMORY CD4 TCELL DN	189	51	0.00339576	0.0162516
GSE43955 1H VS 20H ACT CD4 TCELL WITH TGFB IL6 DN	192	50	0.00341856	0.0163447
GSE6674 ANTI IGM VS CPG STIM BCELL UP	195	52	0.00344017	0.0164319
GSE38696 LIGHT ZONE VS DARK ZONE BCELL UP	175	49	0.00345042	0.0164647
GSE37301 HEMATOPOIETIC STEM CELL VS GRAN MONO PROGENITOR DN	170	48	0.00346422	0.0164982
GSE36095 WT VS HDAC9 KO TREG UP	173	46	0.00346156	0.0164982
GSE21670 TGFB VS TGFB AND IL6 TREATED STAT3 KO CD4 TCELL UP	192	51	0.00349748	0.0166404
GSE41176 UNSTIM VS ANTI IGM STIM TAK1 KO BCELL 24H DN	186	48	0.00351041	0.0166856
GSE22886 DC VS MONOCYTE DN	189	50	0.00351958	0.0167129
GSE7852 TREG VS TCONV LN UP	189	54	0.00352711	0.0167323
GSE26890 CXCR1 NEG VS POS EFFECTOR CD8 TCELL DN	193	49	0.00356043	0.0168739
GSE19941 UNSTIM VS LPS STIM IL10 KO MACROPHAGE UP	191	49	0.00358042	0.0169522
GSE3982 DC VS NKCELL UP	189	52	0.00359991	0.0170279
GSE21670 TGFB VS IL6 TREATED STAT3 KO CD4 TCELL UP	194	53	0.0036403	0.0172023
GSE4142 GC BCELL VS MEMORY BCELL DN	193	49	0.00364772	0.0172206
GSE15624 CTRL VS 3H HALOFUGINONE TREATED CD4 TCELL UP	154	41	0.00368581	0.0173836
GSE38304 MYC NEG VS POS GC BCELL DN	195	47	0.00369213	0.0173966
GSE36826 NORMAL VS STAPH AUREUS INF SKIN DN	195	51	0.00373357	0.0175748
GSE39820 CTRL VS IL1B IL6 CD4 TCELL UP	177	48	0.00376236	0.0176933
GSE3982 EOSINOPHIL VS BASOPHIL DN	193	47	0.00379691	0.0178385
KAECH NAIVE VS DAY15 EFF CD8 TCELL DN	190	46	0.00380771	0.0178548
GSE5589 LPS VS LPS AND IL10 STIM IL10 KO MACROPHAGE 45MIN DN	192	45	0.00380696	0.0178548
GSE17721 LPS VS PAM3CSK4 6H BMDC UP	193	48	0.00381637	0.0178782
GSE22611 UNSTIM VS 6H MDP STIM MUTANT NOD2 TRANSDUCED HEK293T CELL UP	188	49	0.00383572	0.0179516
GSE13522 WT VS IFNAR KO SKIN UP	189	48	0.00387507	0.0181184
GSE46606 IRF4 KO VS WT CD40L IL2 IL5 3DAY STIMULATED BCELL DN	185	46	0.00388482	0.0181465
GSE36888 UNTREATED VS IL2 TREATED TCELL 17H DN	192	49	0.00389277	0.0181662
GSE25088 WT VS STAT6 KO MACROPHAGE ROSIGLITAZONE STIM UP	182	47	0.00391677	0.0182608
GSE17721 LPS VS POLYIC 2H BMDC DN	197	47	0.0039481	0.0183717
GSE24492 LYVE NEG VS POS MACROPHAGE UP	187	48	0.00394585	0.0183717
GSE37532 TREG VS TCONV PPARG KO CD4 TCELL FROM VISCERAL ADIPOSE TISSUE DN	189	49	0.00397275	0.0184687
GSE27786 LIN NEG VS CD4 TCELL DN	195	50	0.00397813	0.0184761
GSE15330 WT VS IKAROS KO HSC DN	195	54	0.00399098	0.0185181
GSE12392 WT VS IFNB KO CD8A POS SPLEEN DC UP	195	51	0.00399631	0.0185252
GSE37416 0H VS 48H F TULARENSIS LVS NEUTROPHIL UP	186	47	0.00403982	0.0187091
GSE17580 TREG VS TEFF S MANSONI INF UP	193	50	0.00404686	0.0187239
GSE3982 CENT MEMORY CD4 TCELL VS TH1 UP	180	47	0.00406827	0.0188048
GSE26559 TCF1 KO VS WT LIN NEG CELL UP	193	49	0.00407205	0.0188048
GSE8921 UNSTIM 0H VS TLR1 2 STIM MONOCYTE 24H DN	193	52	0.00407999	0.0188236
GSE39152 BRAIN VS SPLEEN CD103 NEG MEMORY CD8 TCELL DN	193	46	0.00410638	0.0189274
GSE19923 HEB KO VS HEB AND E2A KO DP THYMOCYTE UP	190	52	0.00412287	0.0189855
GSE19198 1H VS 24H IL21 TREATED TCELL DN	194	51	0.00420367	0.0193393
GSE26030 TH1 VS TH17 DAY15 POST POLARIZATION UP	195	51	0.0042167	0.0193809
GSE7460 CTRL VS TGFB TREATED ACT FOXP3 MUT TCONV UP	188	52	0.0042398	0.0194687
GSE17301 CTRL VS 48H IFNA2 STIM CD8 TCELL UP	193	51	0.00425113	0.0195024
GSE17721 LPS VS POLYIC 2H BMDC UP	191	47	0.00431225	0.0197338
GSE3565 CTRL VS LPS INJECTED SPLENOCYTES UP	170	48	0.00431116	0.0197338
GSE3720 VD1 VS VD2 GAMMADELTA TCELL WITH PMA STIM UP	188	50	0.00431374	0.0197338
GSE16385 ROSIGLITAZONE VS UNTREATED IFNG TNF STIM MACROPHAGE UP	193	46	0.0043253	0.0197682
GSE27786 CD8 TCELL VS NKTCELL DN	190	51	0.00435495	0.0198478
GSE3982 DC VS NKCELL DN	181	48	0.00435221	0.0198478
GSE34156 NOD2 LIGAND VS NOD2 AND TLR1 TLR2 LIGAND 24H TREATED MONOCYTE DN	185	44	0.00435012	0.0198478
GSE21546 SAP1A KO VS SAP1A KO AND ELK1 KO ANTI CD3 STIM DP THYMOCYTES UP	193	52	0.00442595	0.0201525
GSE2770 UNTREATED VS TGFB AND IL4 TREATED ACT CD4 TCELL 4H UP	193	48	0.00443924	0.0201942
GSE3337 4H VS 16H IFNG IN CD8POS DC DN	189	47	0.00444407	0.0201973
GSE22886 IGG IGA MEMORY BCELL VS BLOOD PLASMA CELL UP	191	53	0.00445235	0.0202161
GSE3982 MEMORY CD4 TCELL VS TH1 UP	181	50	0.00447173	0.0202852
GSE29618 BCELL VS MONOCYTE DN	194	50	0.0044761	0.0202861
GSE24634 TEFF VS TCONV DAY7 IN CULTURE DN	193	51	0.00450625	0.0204038
GSE13522 CTRL VS T CRUZI Y STRAIN INF SKIN IFNAR KO DN	194	53	0.00452313	0.0204612
GSE339 CD4POS VS CD8POS DC UP	195	53	0.00453364	0.0204897
GSE25088 ROSIGLITAZONE VS IL4 AND ROSIGLITAZONE STIM STAT6 KO MACROPHAGE DAY10 UP	187	52	0.00454074	0.0204955
GSE41087 WT VS FOXP3 MUT ANTI CD3 CD28 STIM CD4 TCELL UP	181	47	0.00454334	0.0204955
GSE22886 NAIVE TCELL VS DC DN	195	52	0.00455535	0.0205307
GSE7852 THYMUS VS FAT TREG DN	193	51	0.00457449	0.0205979
GSE24142 EARLY THYMIC PROGENITOR VS DN3 THYMOCYTE FETAL DN	196	55	0.00459894	0.0206507
GSE15330 MEGAKARYOCYTE ERYTHROID VS GRANULOCYTE MONOCYTE PROGENITOR UP	170	42	0.00459691	0.0206507
GSE19888 ADENOSINE A3R ACT VS TCELL MEMBRANES ACT IN MAST CELL UP	192	50	0.00459183	0.0206507
GSE9960 HEALTHY VS GRAM POS SEPSIS PBMC DN	190	47	0.00460784	0.0206716
GSE11961 GERMINAL CENTER BCELL DAY7 VS MEMORY BCELL DAY40 UP	192	52	0.00464148	0.0208034
GSE21360 NAIVE VS SECONDARY MEMORY CD8 TCELL DN	167	48	0.0046964	0.0210302
GSE22886 NAIVE TCELL VS MONOCYTE DN	193	50	0.00472331	0.0211313
GSE36078 UNTREATED VS AD5 INF MOUSE LUNG DC DN	192	50	0.00475246	0.0212422
GSE13946 CTRL VS DSS COLITIS GD TCELL FROM COLON UP	168	41	0.00475892	0.0212516
GSE9988 LPS VS VEHICLE TREATED MONOCYTE UP	185	41	0.0047669	0.0212677
GSE11961 MARGINAL ZONE BCELL VS GERMINAL CENTER BCELL DAY7 DN	193	52	0.00478156	0.0213136
GSE14769 UNSTIM VS 120MIN LPS BMDM DN	198	48	0.00481089	0.0214155
GSE34205 HEALTHY VS RSV INF INFANT PBMC UP	186	46	0.00481322	0.0214155
GSE32423 MEMORY VS NAIVE CD8 TCELL DN	186	49	0.00484846	0.0215526
GSE37533 UNTREATED VS PIOGLIZATONE TREATED CD4 TCELL PPARG1 AND FOXP3 TRASDUCED UP	189	46	0.00489651	0.0217464
GSE35825 UNTREATED VS IFNA STIM MACROPHAGE UP	167	48	0.00491376	0.0217833
GSE28737 WT VS BCL6 HET FOLLICULAR BCELL DN	189	45	0.00491325	0.0217833
GSE3920 IFNB VS IFNG TREATED ENDOTHELIAL CELL UP	158	43	0.00493852	0.0218731
GSE13738 RESTING VS BYSTANDER ACTIVATED CD4 TCELL DN	190	48	0.00496759	0.0219819
GSE7831 UNSTIM VS CPG STIM PDC 4H UP	195	51	0.00500781	0.0221398
GSE39820 CTRL VS TGFBETA1 IL6 CD4 TCELL UP	191	48	0.00501919	0.02217
GSE35685 CD34POS CD10NEG CD62LPOS VS CD34POS CD10POS BONE MARROW DN	190	48	0.00503328	0.0222121
GSE4535 BM DERIVED DC VS FOLLICULAR DC DN	195	50	0.00503908	0.0222176
GSE25085 FETAL BM VS ADULT BM SP4 THYMIC IMPLANT DN	194	52	0.00508848	0.0224151
GSE28783 CTRL ANTI MIR VS UNTREATED ATHEROSCLEROSIS MACROPHAGE DN	187	52	0.00509332	0.0224161
GSE16385 ROSIGLITAZONE IL4 VS IL4 ALONE STIM MACROPHAGE 12H UP	189	47	0.00512575	0.0225385
GSE7768 OVA ALONE VS OVA WITH LPS IMMUNIZED MOUSE WHOLE SPLEEN 6H DN	163	42	0.00513999	0.0225807
GSE25677 R848 VS MPL AND R848 STIM BCELL DN	156	42	0.00518445	0.0227555
GSE24634 IL4 VS CTRL TREATED NAIVE CD4 TCELL DAY5 DN	191	46	0.00520763	0.0228367
GSE5142 CTRL VS HTERT TRANSDUCED CD8 TCELL EARLY PASSAGE CLONE UP	196	53	0.00521551	0.0228507
GSE6259 DEC205 POS DC VS CD8 TCELL UP	180	43	0.0052308	0.0228971
GSE5455 HEALTHY VS TUMOR BEARING MOUSE SPLEEN MONOCYTE 24H INCUBATION UP	191	50	0.00523601	0.0228993
GSE17721 PAM3CSK4 VS CPG 0.5H BMDC UP	191	51	0.00524075	0.0228995
GSE1460 DP THYMOCYTE VS NAIVE CD4 TCELL ADULT BLOOD DN	182	48	0.00525549	0.0229023
GSE17721 LPS VS POLYIC 8H BMDC DN	192	48	0.00524934	0.0229023
GSE22140 GERMFREE VS SPF ARTHRITIC MOUSE CD4 TCELL UP	191	50	0.00525517	0.0229023
GSE22886 UNSTIM VS IL2 STIM NKCELL UP	190	50	0.00529207	0.0230243
GSE25123 ROSIGLITAZONE VS IL4 AND ROSIGLITAZONE STIM PPARG KO MACROPHAGE DAY10 DN	188	50	0.00529766	0.0230243
GSE26343 WT VS NFAT5 KO MACROPHAGE LPS STIM DN	188	52	0.00529563	0.0230243
GSE17186 BLOOD VS CORD BLOOD NAIVE BCELL UP	196	49	0.00532157	0.0231076
GSE8384 CTRL VS B ABORTUS 4H MAC CELL LINE DN	189	48	0.00532787	0.0231143
GSE29164 CD8 TCELL VS CD8 TCELL AND IL12 TREATED MELANOMA DAY3 UP	187	48	0.00534157	0.0231531
GSE39820 CTRL VS IL1B IL6 IL23A CD4 TCELL UP	191	50	0.00537236	0.0232659
GSE17721 LPS VS GARDIQUIMOD 16H BMDC DN	192	46	0.00539957	0.023363
GSE41867 NAIVE VS DAY6 LCMV EFFECTOR CD8 TCELL UP	196	50	0.00540571	0.0233688
GSE7509 DC VS MONOCYTE WITH FCGRIIB STIM UP	196	49	0.00541552	0.0233904
GSE40068 CXCR5NEG BCL6NEG CD4 TCELL VS CXCR5POS BCL6NEG TFH DN	196	51	0.00543984	0.0234747
GSE21063 CTRL VS ANTI IGM STIM BCELL NFATC1 KO 8H UP	183	50	0.00547339	0.0235986
GSE14415 INDUCED TREG VS FOXP3 KO INDUCED TREG IL2 CULTURE DN	139	35	0.00552484	0.0237888
GSE15330 WT VS IKAROS KO MEGAKARYOCYTE ERYTHROID PROGENITOR DN	191	49	0.00552729	0.0237888
GSE21380 NON TFH VS TFH CD4 TCELL DN	191	50	0.00555159	0.0238723
GSE2706 UNSTIM VS 8H LPS AND R848 DC UP	192	47	0.00556146	0.0238937
GSE8685 IL15 ACT IL2 STARVED VS IL21 ACT IL2 STARVED CD4 TCELL DN	151	40	0.00558805	0.0239868
GSE25088 CTRL VS IL4 STIM STAT6 KO MACROPHAGE DN	176	41	0.00559831	0.0240097
GSE3982 NEUTROPHIL VS NKCELL UP	192	50	0.00561828	0.0240741
GSE27786 LIN NEG VS CD8 TCELL DN	195	49	0.00564059	0.0241485
GSE6092 B BURGDOFERI VS B BURGDORFERI AND IFNG STIM ENDOTHELIAL CELL DN	176	46	0.00567983	0.0242951
GSE3039 ALPHAALPHA VS ALPHABETA CD8 TCELL DN	194	50	0.00569132	0.0243066
GSE7768 OVA ALONE VS OVA WITH LPS IMMUNIZED MOUSE WHOLE SPLEEN 6H UP	166	42	0.00569748	0.0243066
GSE14415 ACT TCONV VS ACT NATURAL TREG DN	167	40	0.00569699	0.0243066
GSE3982 MAST CELL VS NEUTROPHIL DN	185	49	0.00575111	0.0245139
GSE37301 PRO BCELL VS RAG2 KO NK CELL DN	176	51	0.005759	0.0245261
GSE8921 UNSTIM 0H VS TLR1 2 STIM MONOCYTE 6H DN	190	50	0.00578012	0.0245517
GSE33424 CD161 HIGH VS NEG CD8 TCELL UP	191	49	0.00577729	0.0245517
GSE37301 HEMATOPOIETIC STEM CELL VS CD4 TCELL UP	169	46	0.00577305	0.0245517
GSE2826 XID VS BTK KO BCELL DN	192	46	0.00582129	0.0246835
GSE43955 1H VS 60H ACT CD4 TCELL WITH TGFB IL6 DN	192	50	0.00582074	0.0246835
GSE17721 POLYIC VS GARDIQUIMOD 0.5H BMDC DN	188	48	0.00583697	0.0247073
GSE3039 NKT CELL VS ALPHAALPHA CD8 TCELL UP	197	49	0.00583704	0.0247073
GSE45739 UNSTIM VS ACD3 ACD28 STIM NRAS KO CD4 TCELL DN	185	51	0.00588404	0.0248846
GSE20715 0H VS 48H OZONE LUNG UP	190	48	0.00592377	0.0249995
GSE31082 DP VS CD8 SP THYMOCYTE DN	193	49	0.00592043	0.0249995
GSE30971 CTRL VS LPS STIM MACROPHAGE WBP7 KO 2H DN	191	46	0.0059266	0.0249995
GSE17721 POLYIC VS GARDIQUIMOD 16H BMDC UP	195	49	0.00593858	0.0250284
GSE7568 CTRL VS 3H TGFB TREATED MACROPHAGES WITH IL4 AND DEXAMETHASONE DN	159	45	0.00603824	0.0254079
GSE42021 CD24INT TREG VS CD24INT TCONV THYMUS UP	195	48	0.00603907	0.0254079
GSE11961 MARGINAL ZONE BCELL VS GERMINAL CENTER BCELL DAY40 UP	189	51	0.00604559	0.0254108
GSE40655 FOXO1 KO VS WT NTREG UP	189	51	0.0060502	0.0254108
GSE7768 OVA ALONE VS OVA WITH MPL IMMUNIZED MOUSE WHOLE SPLEEN 6H DN	156	40	0.0060669	0.025459
GSE17721 CTRL VS PAM3CSK4 8H BMDC UP	192	48	0.00609796	0.0255674
GSE46242 CTRL VS EGR2 DELETED TH1 CD4 TCELL DN	181	44	0.00619059	0.0259334
GSE3039 ALPHABETA CD8 TCELL VS B1 BCELL UP	192	50	0.00620492	0.0259711
GSE41867 NAIVE VS DAY6 LCMV ARMSTRONG EFFECTOR CD8 TCELL DN	198	52	0.00624413	0.0261128
GSE46606 IRF4MID VS WT CD40L IL2 IL5 DAY3 STIMULATED BCELL UP	195	49	0.00624966	0.0261135
GSE1448 CTRL VS ANTI VBETA5 DP THYMOCYTE UP	194	49	0.00625804	0.0261261
GSE13485 DAY1 VS DAY21 YF17D VACCINE PBMC UP	184	50	0.00626762	0.0261437
GSE27786 CD4 VS CD8 TCELL UP	195	51	0.00627992	0.0261726
GSE15330 GRANULOCYTE MONOCYTE PROGENITOR VS PRO BCELL DN	189	48	0.00633923	0.0263972
GSE20715 0H VS 24H OZONE TLR4 KO LUNG UP	193	51	0.00643143	0.0267583
GSE360 T GONDII VS B MALAYI HIGH DOSE DC DN	194	53	0.00649362	0.026994
GSE5542 IFNA VS IFNA AND IFNG TREATED EPITHELIAL CELLS 24H DN	196	46	0.0065058	0.0270215
GSE29618 MONOCYTE VS MDC DN	188	46	0.00653295	0.0271112
GSE40666 NAIVE VS EFFECTOR CD8 TCELL DN	195	51	0.00656136	0.0272059
GSE8621 LPS STIM VS LPS PRIMED AND LPS STIM MACROPHAGE DN	195	50	0.00657912	0.0272564
GSE2770 UNTREATED VS IL4 TREATED ACT CD4 TCELL 6H DN	188	48	0.00659832	0.0273127
GSE6259 FLT3L INDUCED VS WT SPLENIC DC 33D1 POS UP	172	45	0.00661828	0.0273721
GSE12366 PLASMA CELL VS MEMORY BCELL DN	195	49	0.00667121	0.0275298
GSE20715 0H VS 6H OZONE LUNG UP	192	46	0.00667168	0.0275298
GSE6269 FLU VS STAPH AUREUS INF PBMC DN	155	41	0.00667536	0.0275298
GSE7568 CTRL VS 24H TGFB TREATED MACROPHAGES WITH IL4 AND DEXAMETHASONE UP	190	50	0.00667902	0.0275298
GSE27786 CD4 TCELL VS NEUTROPHIL DN	191	48	0.00672673	0.027703
GSE13484 3H UNSTIM VS YF17D VACCINE STIM PBMC UP	192	47	0.00676116	0.0278213
GSE17721 POLYIC VS PAM3CSK4 4H BMDC UP	195	48	0.00681518	0.0279845
GSE6674 CPG VS CPG AND ANTI IGM STIM BCELL DN	198	48	0.00681435	0.0279845
GSE35825 UNTREATED VS IFNA STIM MACROPHAGE DN	163	41	0.00681807	0.0279845
GSE17186 CD21LOW VS CD21HIGH TRANSITIONAL BCELL CORD BLOOD DN	186	47	0.00685446	0.0280866
GSE41867 DAY6 EFFECTOR VS DAY30 EXHAUSTED CD8 TCELL LCMV CLONE13 UP	193	47	0.00685408	0.0280866
GSE16451 CTRL VS WEST EQUINE ENC VIRUS MATURE NEURON CELL LINE DN	192	51	0.00686539	0.0281077
GSE7831 CPG VS INFLUENZA STIM PDC 1H UP	194	47	0.00689182	0.0281922
GSE20366 TREG VS NAIVE CD4 TCELL UP	189	49	0.00692179	0.0282674
GSE39556 UNTREATED VS 3H POLYIC INJ MOUSE CD8A DC UP	189	51	0.00691679	0.0282674
GSE14350 IL2RB KO VS WT TEFF UP	195	52	0.00693853	0.028312
GSE17721 LPS VS GARDIQUIMOD 24H BMDC DN	189	47	0.00696202	0.0283834
GSE9988 ANTI TREM1 VS LOW LPS MONOCYTE DN	187	44	0.0069735	0.0283834
GSE22025 TGFB1 VS TGFB1 AND PROGESTERONE TREATED CD4 TCELL UP	188	50	0.00696896	0.0283834
GSE17812 WT VS THPOK KO MEMORY CD8 TCELL UP	190	50	0.00701402	0.0285245
GSE10325 LUPUS CD4 TCELL VS LUPUS MYELOID DN	187	48	0.00703151	0.0285717
GSE16266 LPS VS HEATSHOCK AND LPS STIM MEF DN	192	47	0.00704729	0.028612
GSE32901 NAIVE VS TH1 CD4 TCELL DN	159	38	0.0071004	0.0288036
GSE25123 CTRL VS ROSIGLITAZONE STIM PPARG KO MACROPHAGE DN	185	48	0.00712516	0.0288616
GSE26290 WT VS PDK1 KO ANTI CD3 AND IL2 STIM CD8 TCELL UP	186	48	0.00713246	0.0288616
GSE22611 UNSTIM VS 2H MDP STIM MUTANT NOD2 TRANSDUCED HEK293T CELL DN	179	50	0.00712918	0.0288616
GSE14699 DELETIONAL TOLERANCE VS ACTIVATED CD8 TCELL DN	179	39	0.00718665	0.0290567
GSE37416 0H VS 3H F TULARENSIS LVS NEUTROPHIL UP	193	46	0.00720258	0.029097
GSE360 DC VS MAC M TUBERCULOSIS DN	189	48	0.00721584	0.0291264
GSE45365 NK CELL VS BCELL MCMV INFECTION DN	188	51	0.00731165	0.0294887
GSE18203 CTRL VS INTRATUMORAL CPG INJ MC38 TUMOR UP	195	53	0.00735794	0.0296509
GSE22886 NAIVE BCELL VS MONOCYTE UP	179	45	0.00738933	0.0296791
GSE32423 CTRL VS IL7 IL4 MEMORY CD8 TCELL UP	189	48	0.00737403	0.0296791
GSE5542 UNTREATED VS IFNG TREATED EPITHELIAL CELLS 6H DN	192	58	0.00737758	0.0296791
GSE33424 CD161 HIGH VS INT CD8 TCELL UP	192	48	0.00738804	0.0296791
GSE2826 WT VS XID BCELL DN	190	49	0.00741262	0.0297482
GSE12845 IGD NEG BLOOD VS DARKZONE GC TONSIL BCELL UP	177	45	0.00742387	0.0297688
GSE13229 IMM VS INTMATURE NKCELL DN	193	49	0.00743309	0.0297813
GSE7509 DC VS MONOCYTE UP	193	48	0.00748542	0.0299663
GSE17721 LPS VS POLYIC 6H BMDC DN	189	50	0.00749722	0.0299889
GSE17301 CTRL VS 48H ACD3 ACD28 IFNA5 STIM CD8 TCELL UP	189	48	0.00752032	0.0300566
GSE13484 12H VS 3H YF17D VACCINE STIM PBMC DN	188	45	0.00754908	0.0301468
GSE46606 IRF4 KO VS WT CD40L IL2 IL5 1DAY STIMULATED BCELL UP	189	45	0.00759275	0.0302964
GSE411 100MIN VS 400MIN IL6 STIM MACROPHAGE UP	190	49	0.00760439	0.030318
GSE2770 IL12 VS TGFB AND IL12 TREATED ACT CD4 TCELL 2H DN	150	38	0.00761368	0.0303302
GSE7348 UNSTIM VS TOLERIZED AND LPS STIM MACROPHAGE UP	158	43	0.00763038	0.0303719
GSE3982 MAC VS NKCELL UP	190	49	0.00764159	0.0303917
GSE360 CTRL VS T GONDII DC UP	191	48	0.00767791	0.0305112
GSE8685 IL2 STARVED VS IL21 ACT IL2 STARVED CD4 TCELL UP	190	48	0.00770937	0.0306113
GSE29164 UNTREATED VS CD8 TCELL AND IL12 TREATED MELANOMA DAY7 UP	189	47	0.00774543	0.0307294
GSE18791 CTRL VS NEWCASTLE VIRUS DC 14H DN	187	45	0.00776149	0.0307681
GSE26495 PD1HIGH VS PD1LOW CD8 TCELL DN	167	43	0.00780674	0.0308221
GSE27786 LSK VS LIN NEG CELL UP	191	48	0.00778534	0.0308221
GSE29618 PRE VS DAY7 POST LAIV FLU VACCINE MDC DN	191	45	0.00780364	0.0308221
GSE34156 NOD2 LIGAND VS TLR1 TLR2 LIGAND 6H TREATED MONOCYTE UP	189	47	0.00780266	0.0308221
GSE45881 CXCR6HI VS CXCR1LO COLONIC LAMINA PROPRIA DN	193	50	0.00780429	0.0308221
GSE39110 UNTREATED VS IL2 TREATED CD8 TCELL DAY6 POST IMMUNIZATION UP	194	48	0.00783983	0.0309276
GSE5542 IFNG VS IFNA AND IFNG TREATED EPITHELIAL CELLS 24H UP	193	47	0.00785208	0.0309509
GSE2770 IL12 ACT VS ACT CD4 TCELL 2H DN	191	49	0.00787042	0.0309981
GSE15750 DAY6 VS DAY10 TRAF6KO EFF CD8 TCELL DN	192	50	0.0079118	0.0311128
GSE20198 IL12 VS IL12 IL18 TREATED ACT CD4 TCELL DN	195	52	0.00791231	0.0311128
GSE16451 CTRL VS WEST EQUINE ENC VIRUS IMMATURE NEURON CELL LINE UP	192	51	0.00796785	0.031306
GSE22140 GERMFREE VS SPF MOUSE CD4 TCELL UP	192	46	0.00800572	0.0314294
GSE41867 MEMORY VS EXHAUSTED CD8 TCELL DAY30 LCMV DN	187	46	0.00802342	0.0314735
GSE20366 EX VIVO VS HOMEOSTATIC CONVERSION TREG DN	193	46	0.00806803	0.0315369
GSE5589 LPS AND IL10 VS LPS AND IL6 STIM IL10 KO MACROPHAGE 45MIN UP	186	48	0.00806229	0.0315369
GSE11961 MARGINAL ZONE BCELL VS MEMORY BCELL DAY40 UP	195	49	0.00806712	0.0315369
GSE44955 MCSF VS MCSF AND IL27 STIM MACROPHAGE DN	192	51	0.00807195	0.0315369
GSE43863 DAY6 EFF VS DAY150 MEM TH1 CD4 TCELL DN	193	49	0.00804886	0.0315369
GSE3982 MAST CELL VS NKCELL UP	188	48	0.00810892	0.031656
GSE15330 WT VS IKAROS KO HSC UP	188	47	0.00814707	0.0317794
GSE17186 MEMORY VS NAIVE BCELL DN	194	48	0.00816607	0.0318281
GSE22432 PDC VS TGFB1 TREATEDCOMMON DC PROGENITOR DN	189	52	0.00818483	0.0318757
KAECH DAY15 EFF VS MEMORY CD8 TCELL UP	190	48	0.00820004	0.0319094
KAECH NAIVE VS MEMORY CD8 TCELL UP	193	52	0.00825506	0.0320697
GSE360 HIGH DOSE B MALAYI VS M TUBERCULOSIS MAC UP	194	52	0.00825095	0.0320697
GSE5589 LPS AND IL10 VS LPS AND IL6 STIM IL10 KO MACROPHAGE 45MIN DN	191	51	0.00826756	0.0320697
GSE9509 LPS VS LPS AND IL10 STIM IL10 KO MACROPHAGE 30MIN UP	191	51	0.00826741	0.0320697
GSE39152 BRAIN VS SPLEEN CD103 NEG MEMORY CD8 TCELL UP	190	46	0.00832002	0.0322475
GSE30971 CTRL VS LPS STIM MACROPHAGE WBP7 HET 2H UP	179	46	0.0083955	0.0325142
GSE40274 CTRL VS XBP1 TRANSDUCED ACTIVATED CD4 TCELL UP	165	46	0.00843572	0.032644
GSE22886 NAIVE VS MEMORY TCELL UP	182	48	0.00848239	0.0327986
GSE21678 WT VS FOXO1 FOXO3 KO TREG UP	174	44	0.00850498	0.0328599
GSE11864 CSF1 PAM3CYS VS CSF1 IFNG PAM3CYS IN MAC DN	185	46	0.0085141	0.032869
GSE25088 CTRL VS ROSIGLITAZONE STIM STAT6 KO MACROPHAGE UP	177	41	0.00852612	0.0328894
GSE21063 WT VS NFATC1 KO 16H ANTI IGM STIM BCELL UP	190	50	0.00858273	0.0330815
GSE6674 PL2 3 VS ANTI IGM AND CPG STIM BCELL UP	190	45	0.00862575	0.0332211
GSE2770 TGFB AND IL4 VS TGFB AND IL12 TREATED ACT CD4 TCELL 2H UP	172	42	0.00872576	0.0335797
GSE5589 LPS VS LPS AND IL10 STIM IL6 KO MACROPHAGE 45MIN DN	193	44	0.0087567	0.0336722
GSE6259 DEC205 POS DC VS CD8 TCELL DN	147	43	0.00882012	0.0338893
GSE19401 PAM2CSK4 VS RETINOIC ACID AND PAM2CSK4 STIM FOLLICULAR DC DN	191	48	0.00887902	0.0340887
GSE2128 CTRL VS MIMETOPE NEGATIVE SELECTION DP THYMOCYTE NOD UP	186	46	0.00889379	0.0341186
GSE43863 TH1 VS LY6C LOW CXCR5NEG EFFECTOR CD4 TCELL DN	192	48	0.00892424	0.0342084
GSE14000 4H VS 16H LPS DC TRANSLATED RNA DN	192	46	0.00896632	0.0343427
GSE6092 B BURGDOFERI VS B BURGDORFERI AND IFNG STIM ENDOTHELIAL CELL UP	170	46	0.00907205	0.0347204
GSE14308 NAIVE CD4 TCELL VS INDUCED TREG UP	190	46	0.00915611	0.0350146
GSE1432 1H VS 6H IFNG MICROGLIA UP	194	51	0.00916776	0.0350316
GSE12198 CTRL VS LOW IL2 STIM NK CELL UP	192	49	0.0092142	0.0351815
GSE26928 NAIVE VS EFF MEMORY CD4 TCELL DN	186	48	0.00926038	0.0352749
GSE36891 POLYIC TLR3 VS PAM TLR2 STIM PERITONEAL MACROPHAGE UP	148	34	0.00925581	0.0352749
GSE37533 PPARG1 FOXP3 VS FOXP3 TRANSDUCED CD4 TCELL PIOGLITAZONE TREATED UP	195	48	0.00925208	0.0352749
GSE17812 WT VS THPOK KO MEMORY CD8 TCELL DN	194	49	0.00933472	0.0355303
GSE17721 LPS VS GARDIQUIMOD 6H BMDC UP	191	49	0.00935193	0.035568
GSE7568 IL4 VS IL4 AND DEXAMETHASONE TREATED MACROPHAGE DN	147	41	0.00936572	0.0355927
GSE18791 UNSTIM VS NEWCATSLE VIRUS DC 10H DN	188	42	0.00941603	0.0357281
GSE37533 PPARG1 FOXP3 VS FOXP3 TRANSDUCED CD4 TCELL PIOGLITAZONE TREATED DN	194	50	0.00941595	0.0357281
GSE3982 CTRL VS LPS 48H DC DN	191	44	0.0094682	0.0358847
GSE37532 TREG VS TCONV CD4 TCELL FROM LN DN	190	46	0.00947203	0.0358847
GSE20366 TREG VS NAIVE CD4 TCELL DN	189	49	0.00948298	0.0358983
GSE27434 WT VS DNMT1 KO TREG DN	194	46	0.00950793	0.0359648
GSE360 DC VS MAC B MALAYI HIGH DOSE UP	189	49	0.00951872	0.0359721
GSE39110 UNTREATED VS IL2 TREATED CD8 TCELL DAY3 POST IMMUNIZATION UP	195	50	0.00953202	0.0359721
GSE39382 IL3 VS IL3 IL33 TREATED MAST CELL UP	194	50	0.00953054	0.0359721
GSE360 HIGH DOSE B MALAYI VS M TUBERCULOSIS MAC DN	190	44	0.00959708	0.0361896
GSE2770 IL12 ACT VS ACT CD4 TCELL 2H UP	181	45	0.00966898	0.0364325
GSE25087 TREG VS TCONV FETUS UP	190	48	0.00971134	0.0365639
GSE23925 DARK ZONE VS NAIVE BCELL UP	196	42	0.00977167	0.0367626
GSE17186 MEMORY VS CD21LOW TRANSITIONAL BCELL DN	190	46	0.00980393	0.0368271
GSE22589 HEALTHY VS SIV INFECTED DC UP	195	48	0.00979729	0.0368271
GSE17721 LPS VS PAM3CSK4 8H BMDC DN	194	45	0.00990983	0.037162
GSE22886 NAIVE BCELL VS MONOCYTE DN	196	50	0.00991596	0.037162
GSE6259 BCELL VS CD4 TCELL DN	191	42	0.00991135	0.037162
GSE8685 IL15 ACT IL2 STARVED VS IL21 ACT IL2 STARVED CD4 TCELL UP	156	43	0.0099534	0.0372736
GSE22432 MULTIPOTENT VS COMMON DC PROGENITOR DN	193	49	0.0100283	0.0375168
GSE25123 ROSIGLITAZONE VS IL4 AND ROSIGLITAZONE STIM MACROPHAGE DAY10 DN	117	29	0.0100337	0.0375168
GSE22886 TH1 VS TH2 12H ACT UP	190	52	0.010088	0.0376329
GSE7548 NAIVE VS DAY7 PCC IMMUNIZATION CD4 TCELL UP	192	49	0.0100815	0.0376329
GSE36009 WT VS NLRP10 KO DC DN	196	51	0.0100794	0.0376329
GSE4590 PRE BCELL VS SMALL PRE BCELL UP	144	38	0.0101007	0.0376467
GSE20198 IL12 VS IFNA TREATED ACT CD4 TCELL DN	189	49	0.0101071	0.0376467
GSE27786 LIN NEG VS MONO MAC DN	194	48	0.0101485	0.0377718
GSE21927 SPLENIC C26GM TUMOROUS VS 4T1 TUMOR MONOCYTES DN	177	43	0.0101584	0.0377801
GSE22611 NOD2 VS CTRL TRANSDUCED HEK293T CELL DN	191	49	0.0102553	0.0381111
GSE21360 TERTIARY VS QUATERNARY MEMORY CD8 TCELL DN	168	44	0.0103057	0.0382694
GSE21546 WT VS SAP1A KO AND ELK1 KO ANTI CD3 STIM DP THYMOCYTES DN	197	52	0.010347	0.0383933
GSE14769 UNSTIM VS 60MIN LPS BMDM DN	196	44	0.0104306	0.0386742
GSE22527 ANTI CD3 INVIVO VS UNTREATED MOUSE TREG UP	185	47	0.0105232	0.0389877
GSE12845 IGD POS BLOOD VS NAIVE TONSIL BCELL DN	193	49	0.0105386	0.0390151
GSE20715 WT VS TLR4 KO LUNG UP	187	47	0.0106002	0.0391839
GSE8621 UNSTIM VS LPS PRIMED AND LPS STIM MACROPHAGE UP	189	45	0.0105963	0.0391839
GSE7568 IL4 TGFB DEXAMETHASONE VS IL4 TGFB TREATED MACROPHAGE DN	170	43	0.0106223	0.0392359
GSE13547 2H VS 12 H ANTI IGM STIM BCELL UP	168	41	0.0107176	0.0395575
GSE22886 NAIVE CD8 TCELL VS NKCELL DN	189	51	0.0107394	0.0396082
GSE7852 TREG VS TCONV THYMUS DN	191	50	0.0107611	0.0396526
GSE23502 WT VS HDC KO MYELOID DERIVED SUPPRESSOR CELL BM DN	193	48	0.0107677	0.0396526
GSE3982 EOSINOPHIL VS NEUTROPHIL DN	186	45	0.0108113	0.0397461
GSE21546 SAP1A KO VS SAP1A KO AND ELK1 KO ANTI CD3 STIM DP THYMOCYTES DN	197	52	0.0108176	0.0397461
GSE37301 MULTIPOTENT PROGENITOR VS LYMPHOID PRIMED MPP DN	175	47	0.0108063	0.0397461
GSE11057 CD4 CENT MEM VS PBMC DN	182	51	0.010847	0.0398239
GSE12392 IFNAR KO VS IFNB KO CD8 NEG SPLEEN DC DN	193	46	0.0108771	0.0399047
GSE24142 EARLY THYMIC PROGENITOR VS DN2 THYMOCYTE DN	190	46	0.0110194	0.0403962
GSE10463 CD40L AND VA347 VS CD40L IN DC UP	181	46	0.0111257	0.0407551
GSE20366 EX VIVO VS DEC205 CONVERSION UP	194	46	0.0112739	0.0412672
GSE21063 CTRL VS ANTI IGM STIM BCELL 3H DN	156	42	0.0113086	0.0413318
GSE35435 RESTING VS IL4 TREATED MACROPHAGE UP	189	45	0.0113058	0.0413318
GSE15330 HSC VS PRO BCELL UP	188	46	0.0113535	0.041465
GSE36888 UNTREATED VS IL2 TREATED STAT5 AB KNOCKIN TCELL 17H DN	190	49	0.0113732	0.0415059
GSE3982 MAC VS BCELL DN	180	46	0.0113976	0.0415328
GSE36888 STAT5 AB KNOCKIN VS WT TCELL IL2 TREATED 17H UP	193	45	0.0113895	0.0415328
GSE37301 HEMATOPOIETIC STEM CELL VS PRO BCELL UP	190	47	0.0114433	0.0416679
GSE3720 UNSTIM VS PMA STIM VD2 GAMMADELTA TCELL DN	192	47	0.0114716	0.0417397
GSE2770 TGFB AND IL4 VS IL12 TREATED ACT CD4 TCELL 2H DN	194	48	0.0114931	0.0417869
GSE21033 CTRL VS POLYIC STIM DC 1H DN	188	47	0.0115151	0.0418356
GSE27786 LIN NEG VS BCELL DN	191	47	0.0115497	0.0419302
GSE20727 ROS INH VS ROS INH AND DNFB ALLERGEN TREATED DC UP	193	48	0.0115798	0.0420081
GSE3920 UNTREATED VS IFNG TREATED FIBROBLAST UP	163	42	0.0116483	0.0422251
GSE23321 CD8 STEM CELL MEMORY VS NAIVE CD8 TCELL DN	191	46	0.011664	0.0422504
GSE37563 WT VS CTLA4 KO CD4 TCELL D4 POST IMMUNIZATION UP	156	42	0.011676	0.0422625
GSE24634 IL4 VS CTRL TREATED NAIVE CD4 TCELL DAY10 UP	189	47	0.0117204	0.0423918
GSE10094 LCMV VS LISTERIA IND EFF CD4 TCELL UP	188	46	0.0117743	0.0425235
GSE2770 IL12 AND TGFB ACT VS ACT CD4 TCELL 2H DN	186	47	0.0117675	0.0425235
GSE3982 DC VS EFF MEMORY CD4 TCELL DN	178	45	0.0118434	0.0427415
GSE11924 TH2 VS TH17 CD4 TCELL DN	194	51	0.0118736	0.0427929
GSE40274 CTRL VS FOXP3 AND XBP1 TRANSDUCED ACTIVATED CD4 TCELL DN	150	41	0.0118752	0.0427929
GSE19888 ADENOSINE A3R ACT VS TCELL MEMBRANES ACT IN MAST CELL DN	180	42	0.0118856	0.0427989
GSE28237 FOLLICULAR VS LATE GC BCELL DN	187	47	0.0119271	0.0429164
GSE21927 UNTREATED VS GMCSF GCSF TREATED BONE MARROW DN	180	44	0.0119958	0.0431318
GSE40443 INDUCED VS TOTAL TREG DN	194	47	0.0120192	0.043184
GSE3203 INFLUENZA INF VS IFNB TREATED LN BCELL DN	186	49	0.0120401	0.0432273
GSE5589 IL6 KO VS IL10 KO LPS AND IL10 STIM MACROPHAGE 45MIN UP	189	51	0.012056	0.0432526
GSE13522 WT VS IFNAR KO SKIN DN	160	42	0.0121909	0.0437044
GSE22886 IGG IGA MEMORY BCELL VS BLOOD PLASMA CELL DN	189	44	0.0123043	0.0440785
GSE3982 DC VS BASOPHIL DN	184	43	0.0123363	0.0441606
GSE36078 UNTREATED VS AD5 INF IL1R KO MOUSE LUNG DC UP	189	50	0.0123971	0.0443456
GSE3982 DC VS BCELL UP	192	49	0.0124401	0.0444666
GSE18791 CTRL VS NEWCASTLE VIRUS DC 10H DN	193	44	0.0124754	0.0445603
GSE3337 CTRL VS 16H IFNG IN CD8POS DC UP	194	45	0.0125493	0.044732
GSE8678 IL7R LOW VS HIGH EFF CD8 TCELL DN	194	48	0.0125557	0.044732
GSE15330 LYMPHOID MULTIPOTENT VS PRO BCELL DN	192	48	0.0125602	0.044732
GSE46143 CTRL VS LMP2A TRANSDUCED CD10 POS GC BCELL DN	189	45	0.0125405	0.044732
GSE30971 CTRL VS LPS STIM MACROPHAGE WBP7 KO 2H UP	183	46	0.0126142	0.0448913
GSE12003 MIR223 KO VS WT BM PROGENITOR 8D CULTURE DN	138	37	0.012671	0.0450607
GSE22025 UNTREATED VS PROGESTERONE TREATED CD4 TCELL DN	195	47	0.0126959	0.0451162
GSE3982 MAST CELL VS NKCELL DN	190	50	0.0127323	0.0452125
GSE25123 WT VS PPARG KO MACROPHAGE IL4 STIM DN	192	49	0.0127488	0.0452381
GSE17721 POLYIC VS PAM3CSK4 6H BMDC UP	193	47	0.012878	0.0456633
GSE27670 CTRL VS LMP1 TRANSDUCED GC BCELL UP	191	44	0.0129064	0.0457309
GSE27786 NKTCELL VS MONO MAC DN	193	47	0.013026	0.0460541
GSE8621 UNSTIM VS LPS STIM MACROPHAGE DN	194	47	0.013025	0.0460541
GSE29949 CD8 NEG DC SPLEEN VS MONOCYTE BONE MARROW UP	192	47	0.0130203	0.0460541
GSE2706 R848 VS R848 AND LPS 2H STIM DC DN	181	38	0.01311	0.0462838
GSE34006 A2AR KO VS A2AR AGONIST TREATED TREG UP	196	47	0.0131031	0.0462838
GSE15330 LYMPHOID MULTIPOTENT VS GRANULOCYTE MONOCYTE PROGENITOR IKAROS KO DN	192	48	0.0131381	0.0463438
GSE33292 DN3 THYMOCYTE VS TCF1 KO TCELL LYMPHOMA DN	142	37	0.013146	0.0463438
GSE26343 WT VS NFAT5 KO MACROPHAGE LPS STIM UP	197	46	0.0132054	0.0465195
GSE34392 ST2 KO VS WT DAY8 LCMV EFFECTOR CD8 TCELL DN	195	48	0.013279	0.0467451
GSE3982 BCELL VS TH2 UP	189	47	0.0133169	0.0468108
GSE9037 WT VS IRAK4 KO BMDM UP	191	48	0.0133092	0.0468108
GSE17721 POLYIC VS GARDIQUIMOD 12H BMDC UP	195	46	0.013344	0.0468722
GSE12366 PLASMA CELL VS NAIVE BCELL UP	182	43	0.0134509	0.0472137
GSE45365 NK CELL VS CD8 TCELL MCMV INFECTION DN	188	47	0.0134606	0.0472138
GSE15930 STIM VS STIM AND IFNAB 48H CD8 T CELL DN	195	45	0.0134777	0.0472399
GSE360 L MAJOR VS B MALAYI LOW DOSE DC UP	186	43	0.0135094	0.0473169
GSE25088 IL4 VS IL4 AND ROSIGLITAZONE STIM MACROPHAGE DAY10 UP	189	49	0.0135845	0.0475459
GSE17721 PAM3CSK4 VS CPG 4H BMDC DN	191	45	0.0136111	0.0476045
GSE3982 DC VS CENT MEMORY CD4 TCELL UP	190	49	0.0136496	0.0476727
GSE45739 NRAS KO VS WT ACD3 ACD28 STIM CD4 TCELL DN	189	47	0.0136501	0.0476727
GSE22886 NAIVE CD8 TCELL VS NEUTROPHIL UP	188	43	0.0137075	0.0478387
GSE11961 MARGINAL ZONE BCELL VS MEMORY BCELL DAY7 UP	194	48	0.0137966	0.0481153
GSE27786 LSK VS CD8 TCELL DN	194	45	0.0138417	0.0482034
GSE43863 TFH VS LY6C LOW CXCR5NEG EFFECTOR CD4 TCELL DN	185	49	0.0138381	0.0482034
GSE10211 UV INACT SENDAI VS LIVE SENDAI VIRUS TRACHEAL EPITHELIAL CELLS UP	147	41	0.013896	0.0483579
GSE7219 WT VS NIK NFKB2 KO LPS AND ANTI CD40 STIM DC DN	197	48	0.0139621	0.0485536
GSE10211 UV INACT SENDAI VS LIVE SENDAI VIRUS TRACHEAL EPITHELIAL CELLS DN	156	42	0.0140665	0.0488816
GSE22935 WT VS MYD88 KO MACROPHAGE 48H MBOVIS BCG STIM DN	188	47	0.0141269	0.0490563
GSE3982 NEUTROPHIL VS TH2 UP	194	49	0.0141644	0.0490841
GSE2770 IL12 VS TGFB AND IL12 TREATED ACT CD4 TCELL 48H DN	193	50	0.0142054	0.0490841
GSE22601 DOUBLE NEGATIVE VS IMMATURE CD4 SP THYMOCYTE UP	193	44	0.0141587	0.0490841
GSE21670 STAT3 KO VS WT CD4 TCELL IL6 TREATED UP	186	45	0.0142022	0.0490841
GSE37605 TREG VS TCONV C57BL6 FOXP3 FUSION GFP DN	171	41	0.014192	0.0490841
GSE39110 DAY3 VS DAY6 POST IMMUNIZATION CD8 TCELL UP	198	46	0.0141834	0.0490841
GSE44955 MCSF VS MCSF AND IL27 STIM MACROPHAGE UP	191	45	0.0141732	0.0490841
GSE32423 IL7 VS IL4 MEMORY CD8 TCELL UP	192	47	0.0142554	0.049222
GSE6674 UNSTIM VS ANTI IGM AND CPG STIM BCELL UP	196	44	0.0142842	0.0492865
GSE26928 EFF MEMORY VS CXCR5 POS CD4 TCELL DN	186	44	0.0143305	0.0494113
GSE3982 BCELL VS NKCELL UP	189	49	0.0143607	0.0494803
GSE27786 CD8 TCELL VS NKTCELL UP	195	46	0.0143755	0.0494964
GSE17721 CTRL VS POLYIC 6H BMDC DN	193	46	0.0143929	0.0495215
GSE9988 LOW LPS VS VEHICLE TREATED MONOCYTE UP	185	39	0.0144552	0.0496834
GSE2770 UNTREATED VS IL12 TREATED ACT CD4 TCELL 48H UP	188	47	0.0144604	0.0496834
GSE24142 EARLY THYMIC PROGENITOR VS DN3 THYMOCYTE ADULT DN	191	46	0.0144785	0.0497105
GSE26495 NAIVE VS PD1HIGH CD8 TCELL DN	192	52	0.0144973	0.0497399
GSE3982 DC VS CENT MEMORY CD4 TCELL DN	175	42	0.014522	0.0497897
GSE40274 GATA1 VS FOXP3 AND GATA1 TRANSDUCED ACTIVATED CD4 TCELL DN	193	50	0.0145488	0.0498465
GSE22886 CD8 VS CD4 NAIVE TCELL DN	184	47	0.0145608	0.0498507
GSE7460 CTRL VS TGFB TREATED ACT FOXP3 MUT TCONV DN	195	48	0.0145705	0.0498507
GSE4590 SMALL VS LARGE PRE BCELL DN	150	40	0.0145887	0.049878
GSE21670 STAT3 KO VS WT CD4 TCELL TGFB IL6 TREATED UP	193	42	0.0146265	0.0499721

## Sheet: EMRA - CD8CM_hyper
Column1	N	DE	P.DE	FDR
GSE10325_LUPUS_CD4_TCELL_VS_LUPUS_BCELL_UP	188	85	4.34924e-45	2.11895e-41
GSE10325_CD4_TCELL_VS_MYELOID_UP	189	70	1.15386e-32	2.81081e-29
GSE10325_CD4_TCELL_VS_BCELL_UP	184	70	4.72603e-32	7.67508e-29
GSE10325_LUPUS_CD4_TCELL_VS_LUPUS_MYELOID_UP	184	67	2.55572e-30	3.11287e-27
GSE22886_NAIVE_TCELL_VS_MONOCYTE_UP	186	60	4.39233e-24	4.27989e-21
GSE22886_NAIVE_CD4_TCELL_VS_MONOCYTE_UP	180	58	1.16468e-22	9.4572e-20
GSE22886_NAIVE_CD8_TCELL_VS_MONOCYTE_UP	181	56	3.15421e-22	2.19533e-19
GSE11057_PBMC_VS_MEM_CD4_TCELL_DN	182	54	1.98797e-20	1.21067e-17
GSE22886_TCELL_VS_BCELL_NAIVE_UP	194	49	1.03712e-17	5.61428e-15
GSE1460_INTRATHYMIC_T_PROGENITOR_VS_CD4_THYMOCYTE_DN	191	52	1.54953e-17	7.54929e-15
GSE11057_CD4_CENT_MEM_VS_PBMC_UP	192	52	5.59451e-17	2.47786e-14
GSE22886_NAIVE_CD4_TCELL_VS_DC_UP	184	47	1.30069e-15	5.28082e-13
GSE16385_ROSIGLITAZONE_IL4_VS_IFNG_TNF_STIM_MACROPHAGE_UP	192	48	3.3543e-15	1.25709e-12
GSE22886_CD4_TCELL_VS_BCELL_NAIVE_UP	190	45	8.74648e-14	3.04377e-11
GSE45739_UNSTIM_VS_ACD3_ACD28_STIM_WT_CD4_TCELL_UP	184	48	1.03022e-13	3.34615e-11
GSE11057_NAIVE_VS_MEMORY_CD4_TCELL_DN	186	46	1.26716e-13	3.85852e-11
GSE11057_CD4_EFF_MEM_VS_PBMC_UP	188	44	2.10557e-13	6.03431e-11
GSE45739_UNSTIM_VS_ACD3_ACD28_STIM_NRAS_KO_CD4_TCELL_UP	183	45	2.37118e-13	6.41799e-11
GSE29618_BCELL_VS_MDC_DAY7_FLU_VACCINE_UP	177	43	4.31569e-13	1.10663e-10
GSE22886_NAIVE_CD8_TCELL_VS_MEMORY_TCELL_DN	188	44	5.55163e-13	1.35238e-10
GSE22886_NAIVE_CD8_TCELL_VS_DC_UP	184	41	9.56847e-13	2.21989e-10
GSE16385_IFNG_TNF_VS_UNSTIM_MACROPHAGE_ROSIGLITAZONE_TREATED_DN	185	42	1.11006e-12	2.45829e-10
GSE1460_DP_VS_CD4_THYMOCYTE_DN	192	43	5.8066e-12	1.22999e-09
GSE22886_NAIVE_CD8_TCELL_VS_NKCELL_UP	183	38	7.98033e-12	1.62001e-09
GSE29618_BCELL_VS_PDC_UP	178	40	8.68468e-12	1.69247e-09
GSE5099_CLASSICAL_M1_VS_ALTERNATIVE_M2_MACROPHAGE_UP	186	39	1.06383e-11	1.99345e-09
GSE4590_LARGE_PRE_BCELL_VS_VPREB_POS_LARGE_PRE_BCELL_DN	174	43	1.16392e-11	2.10022e-09
GSE11057_EFF_MEM_VS_CENT_MEM_CD4_TCELL_DN	176	42	2.27999e-11	3.96719e-09
GSE22886_NAIVE_CD4_TCELL_VS_NKCELL_UP	185	40	4.45343e-11	7.48176e-09
GSE22886_NAIVE_TCELL_VS_DC_UP	191	38	8.19121e-11	1.33025e-08
GSE7219_UNSTIM_VS_LPS_AND_ANTI_CD40_STIM_NIK_NFKB2_KO_DC_UP	174	41	1.35363e-10	2.12738e-08
GSE6092_UNSTIM_VS_IFNG_STIM_ENDOTHELIAL_CELL_DN	189	39	1.6354e-10	2.4899e-08
GSE11057_NAIVE_VS_EFF_MEMORY_CD4_TCELL_UP	185	41	2.12689e-10	3.14006e-08
GSE40274_XBP1_VS_FOXP3_AND_XBP1_TRANSDUCED_ACTIVATED_CD4_TCELL_UP	192	39	2.61463e-10	3.74661e-08
GSE29618_BCELL_VS_PDC_DAY7_FLU_VACCINE_UP	177	37	4.61051e-10	6.41783e-08
GSE7219_UNSTIM_VS_LPS_AND_ANTI_CD40_STIM_DC_UP	168	39	5.43272e-10	7.35228e-08
GSE11057_NAIVE_VS_CENT_MEMORY_CD4_TCELL_DN	193	42	6.63845e-10	8.74123e-08
GSE37301_MULTIPOTENT_PROGENITOR_VS_CD4_TCELL_UP	163	36	7.23608e-10	9.27742e-08
GSE26495_PD1HIGH_VS_PD1LOW_CD8_TCELL_UP	183	36	7.89304e-10	9.86023e-08
GSE28726_ACT_CD4_TCELL_VS_ACT_VA24NEG_NKTCELL_DN	194	40	1.45562e-09	1.77295e-07
GSE24574_BCL6_HIGH_TFH_VS_TFH_CD4_TCELL_DN	192	38	1.63613e-09	1.9442e-07
GSE7219_UNSTIM_VS_LPS_AND_ANTI_CD40_STIM_NIK_NFKB2_KO_DC_DN	189	39	1.82669e-09	2.11897e-07
GSE29618_BCELL_VS_MDC_UP	175	37	1.91645e-09	2.17139e-07
GSE24142_EARLY_THYMIC_PROGENITOR_VS_DN2_THYMOCYTE_DN	190	36	2.05978e-09	2.28074e-07
GSE3565_CTRL_VS_LPS_INJECTED_DUSP1_KO_SPLENOCYTES_DN	162	37	3.18944e-09	3.4531e-07
GSE2935_UV_INACTIVATED_VS_LIVE_SENDAI_VIRUS_INF_MACROPHAGE_UP	164	37	5.89975e-09	6.24861e-07
GSE1460_INTRATHYMIC_T_PROGENITOR_VS_DP_THYMOCYTE_DN	183	37	6.05538e-09	6.27698e-07
GSE21670_UNTREATED_VS_TGFB_TREATED_STAT3_KO_CD4_TCELL_DN	193	38	6.45351e-09	6.55031e-07
GSE22886_NAIVE_TCELL_VS_NKCELL_UP	187	34	8.16848e-09	7.96535e-07
GSE7219_WT_VS_NIK_NFKB2_KO_DC_DN	161	34	8.17462e-09	7.96535e-07
GSE1460_INTRATHYMIC_T_PROGENITOR_VS_NAIVE_CD4_TCELL_ADULT_BLOOD_DN	185	36	8.48233e-09	8.10312e-07
GSE26495_NAIVE_VS_PD1HIGH_CD8_TCELL_UP	177	36	9.09729e-09	8.52346e-07
GSE11057_NAIVE_VS_EFF_MEMORY_CD4_TCELL_DN	191	36	9.90611e-09	9.10615e-07
GSE30971_CTRL_VS_LPS_STIM_MACROPHAGE_WBP7_KO_2H_UP	183	35	1.30065e-08	1.17348e-06
GSE24142_EARLY_THYMIC_PROGENITOR_VS_DN3_THYMOCYTE_DN	194	38	1.55708e-08	1.37929e-06
GSE3565_CTRL_VS_LPS_INJECTED_SPLENOCYTES_DN	169	34	1.61476e-08	1.40484e-06
GSE22886_CD8_TCELL_VS_BCELL_NAIVE_UP	193	36	1.68101e-08	1.43007e-06
GSE22601_DOUBLE_POSITIVE_VS_CD8_SINGLE_POSITIVE_THYMOCYTE_UP	198	37	1.70246e-08	1.43007e-06
GSE32986_UNSTIM_VS_GMCSF_AND_CURDLAN_LOWDOSE_STIM_DC_DN	194	38	1.96515e-08	1.62275e-06
GSE4535_BM_DERIVED_DC_VS_FOLLICULAR_DC_UP	193	35	2.90699e-08	2.36047e-06
GSE3565_DUSP1_VS_WT_SPLENOCYTES_DN	175	35	2.97109e-08	2.37297e-06
GSE22601_IMMATURE_CD4_SINGLE_POSITIVE_VS_DOUBLE_POSITIVE_THYMOCYTE_DN	196	37	3.85031e-08	3.02559e-06
GSE4984_UNTREATED_VS_GALECTIN1_TREATED_DC_DN	173	29	3.95571e-08	3.05908e-06
GSE40666_UNTREATED_VS_IFNA_STIM_STAT1_KO_CD8_TCELL_90MIN_DN	191	35	5.33004e-08	4.05749e-06
GSE25123_WT_VS_PPARG_KO_MACROPHAGE_IL4_AND_ROSIGLITAZONE_STIM_DN	176	35	5.578e-08	4.18093e-06
GSE25087_TREG_VS_TCONV_ADULT_UP	195	35	6.60247e-08	4.73047e-06
GSE5542_UNTREATED_VS_IFNA_AND_IFNG_TREATED_EPITHELIAL_CELLS_6H_UP	184	34	6.42145e-08	4.73047e-06
GSE32164_RESTING_DIFFERENTIATED_VS_CMYC_INHIBITED_MACROPHAGE_DN	197	33	6.5859e-08	4.73047e-06
GSE30971_CTRL_VS_LPS_STIM_MACROPHAGE_WBP7_KO_4H_UP	187	35	6.82871e-08	4.82167e-06
GSE3982_MAST_CELL_VS_CENT_MEMORY_CD4_TCELL_DN	182	32	7.05176e-08	4.8389e-06
GSE14699_NAIVE_VS_DELETIONAL_TOLERANCE_CD8_TCELL_DN	195	37	6.98556e-08	4.8389e-06
GSE37301_CD4_TCELL_VS_GRANULOCYTE_MONOCYTE_PROGENITOR_DN	177	36	7.5798e-08	5.129e-06
GSE3982_MEMORY_CD4_TCELL_VS_BCELL_UP	181	34	7.89833e-08	5.20009e-06
GSE23568_ID3_TRANSDUCED_VS_ID3_KO_CD8_TCELL_UP	198	36	7.89403e-08	5.20009e-06
GSE39916_B_CELL_SPLEEN_VS_PLASMA_CELL_BONE_MARROW_DN	192	34	8.41764e-08	5.4681e-06
GSE17186_MEMORY_VS_CD21HIGH_TRANSITIONAL_BCELL_DN	193	38	9.09736e-08	5.83189e-06
GSE16450_IMMATURE_VS_MATURE_NEURON_CELL_LINE_UP	182	36	1.00731e-07	6.37355e-06
GSE8678_IL7R_LOW_VS_HIGH_EFF_CD8_TCELL_DN	194	34	1.37477e-07	8.58705e-06
GSE13306_TREG_VS_TCONV_SPLEEN_DN	187	35	1.40794e-07	8.6829e-06
GSE25677_MPL_VS_R848_STIM_BCELL_DN	174	35	1.69909e-07	1.03474e-05
GSE23505_UNTREATED_VS_4DAY_IL6_IL1_IL23_TREATED_CD4_TCELL_DN	194	33	1.75981e-07	1.05849e-05
GSE22601_IMMATURE_CD4_SINGLE_POSITIVE_VS_CD8_SINGLE_POSITIVE_THYMOCYTE_UP	194	32	2.03325e-07	1.20805e-05
GSE26488_CTRL_VS_PEPTIDE_INJECTION_OT2_THYMOCYTE_DN	178	35	2.07395e-07	1.21739e-05
GSE29618_BCELL_VS_MONOCYTE_DAY7_FLU_VACCINE_UP	177	33	2.11052e-07	1.2241e-05
GSE15330_LYMPHOID_MULTIPOTENT_VS_MEGAKARYOCYTE_ERYTHROID_PROGENITOR_IKAROS_KO_UP	159	33	2.17805e-07	1.24841e-05
GSE28726_ACT_CD4_TCELL_VS_ACT_NKTCELL_DN	191	34	2.22162e-07	1.25857e-05
GSE17974_IL4_AND_ANTI_IL12_VS_UNTREATED_2H_ACT_CD4_TCELL_UP	188	30	2.33115e-07	1.30545e-05
GSE26495_NAIVE_VS_PD1LOW_CD8_TCELL_UP	185	33	2.48894e-07	1.37797e-05
GSE11057_NAIVE_VS_CENT_MEMORY_CD4_TCELL_UP	185	33	2.71536e-07	1.48643e-05
GSE17186_NAIVE_VS_CD21LOW_TRANSITIONAL_BCELL_UP	194	33	2.80965e-07	1.52096e-05
GSE10325_BCELL_VS_MYELOID_UP	182	33	2.98523e-07	1.58088e-05
GSE40273_GATA1_KO_VS_WT_TREG_DN	193	36	2.98268e-07	1.58088e-05
GSE6674_ANTI_IGM_VS_CPG_STIM_BCELL_UP	195	34	3.17058e-07	1.66098e-05
GSE40068_CXCR5NEG_BCL6NEG_CD4_TCELL_VS_CXCR5POS_BCL6NEG_TFH_DN	196	34	3.32258e-07	1.72209e-05
GSE5099_DAY3_VS_DAY7_MCSF_TREATED_MACROPHAGE_UP	178	29	3.44971e-07	1.76916e-05
GSE17974_IL4_AND_ANTI_IL12_VS_UNTREATED_72H_ACT_CD4_TCELL_DN	185	32	3.79256e-07	1.92472e-05
GSE3982_DC_VS_CENT_MEMORY_CD4_TCELL_DN	175	30	3.93792e-07	1.97789e-05
GSE20727_H2O2_VS_ROS_INHIBITOR_TREATED_DC_UP	189	34	4.23187e-07	2.10384e-05
GSE22886_NAIVE_CD4_TCELL_VS_MEMORY_TCELL_DN	192	30	4.57995e-07	2.24221e-05
GSE7460_TCONV_VS_TREG_LN_DN	193	35	4.60224e-07	2.24221e-05
GSE37605_FOXP3_FUSION_GFP_VS_IRES_GFP_TREG_NOD_DN	162	33	5.30814e-07	2.56052e-05
GSE7852_TREG_VS_TCONV_LN_UP	189	35	5.70033e-07	2.69631e-05
GSE3720_LPS_VS_PMA_STIM_VD1_GAMMADELTA_TCELL_DN	164	26	5.68664e-07	2.69631e-05
GSE39110_UNTREATED_VS_IL2_TREATED_CD8_TCELL_DAY6_POST_IMMUNIZATION_DN	194	36	5.80678e-07	2.72025e-05
GSE28726_NAIVE_VS_ACTIVATED_CD4_TCELL_UP	192	33	6.62961e-07	3.07614e-05
GSE7852_TREG_VS_TCONV_FAT_DN	196	33	6.70949e-07	3.08383e-05
GSE7219_WT_VS_NIK_NFKB2_KO_DC_UP	179	31	6.85841e-07	3.12282e-05
GSE23568_CTRL_TRANSDUCED_VS_WT_CD8_TCELL_DN	195	33	7.16934e-07	3.23417e-05
GSE11057_NAIVE_VS_MEMORY_CD4_TCELL_UP	181	33	7.69385e-07	3.43894e-05
GSE30962_ACUTE_VS_CHRONIC_LCMV_PRIMARY_INF_CD8_TCELL_UP	193	34	8.16891e-07	3.61808e-05
GSE7218_IGM_VS_IGG_SIGNAL_THGOUGH_ANTIGEN_BCELL_DN	169	26	8.26487e-07	3.62761e-05
GSE15330_HSC_VS_LYMPHOID_PRIMED_MULTIPOTENT_PROGENITOR_UP	190	32	8.46816e-07	3.68365e-05
GSE19825_CD24LOW_VS_IL2RA_HIGH_DAY3_EFF_CD8_TCELL_UP	188	34	8.98571e-07	3.87419e-05
GSE15330_HSC_VS_MEGAKARYOCYTE_ERYTHROID_PROGENITOR_IKAROS_KO_UP	194	32	9.23673e-07	3.94749e-05
GSE22886_NAIVE_TCELL_VS_NEUTROPHIL_UP	191	29	9.81807e-07	4.15945e-05
GSE37301_HEMATOPOIETIC_STEM_CELL_VS_RAG2_KO_NK_CELL_UP	163	31	1.00196e-06	4.20822e-05
GSE12366_GC_VS_NAIVE_BCELL_DN	189	32	1.02347e-06	4.2282e-05
GSE3039_ALPHABETA_CD8_TCELL_VS_B2_BCELL_UP	193	34	1.02407e-06	4.2282e-05
GSE32986_GMCSF_VS_GMCSF_AND_CURDLAN_LOWDOSE_STIM_DC_DN	180	33	1.04238e-06	4.26764e-05
GSE2585_THYMIC_DC_VS_THYMIC_MACROPHAGE_DN	188	31	1.15612e-06	4.69384e-05
GSE3039_NKT_CELL_VS_ALPHAALPHA_CD8_TCELL_DN	193	30	1.16867e-06	4.70558e-05
GSE17580_TREG_VS_TEFF_S_MANSONI_INF_DN	193	31	1.41768e-06	5.66144e-05
GSE33162_UNTREATED_VS_4H_LPS_STIM_HDAC3_HET_MACROPHAGE_DN	194	35	1.48732e-06	5.89124e-05
GSE3720_UNSTIM_VS_PMA_STIM_VD2_GAMMADELTA_TCELL_UP	164	26	1.52276e-06	5.9662e-05
GSE24210_RESTING_TREG_VS_TCONV_UP	195	34	1.53074e-06	5.9662e-05
GSE43863_TH1_VS_TFH_MEMORY_CD4_TCELL_DN	189	33	1.8468e-06	7.14095e-05
GSE28408_LY6G_POS_VS_NEG_DC_UP	184	31	1.87993e-06	7.21183e-05
KAECH_DAY8_EFF_VS_MEMORY_CD8_TCELL_DN	194	32	1.93774e-06	7.37552e-05
GSE21360_PRIMARY_VS_QUATERNARY_MEMORY_CD8_TCELL_DN	189	32	2.03494e-06	7.68543e-05
GSE22886_NAIVE_CD4_TCELL_VS_48H_ACT_TH2_UP	191	33	2.21595e-06	8.19185e-05
GSE2706_UNSTIM_VS_8H_LPS_DC_DN	190	32	2.23628e-06	8.19185e-05
GSE8685_IL2_ACT_IL2_STARVED_VS_IL21_ACT_IL2_STARVED_CD4_TCELL_UP	170	29	2.22773e-06	8.19185e-05
GSE14415_INDUCED_TREG_VS_TCONV_DN	157	28	2.22978e-06	8.19185e-05
GSE23502_BM_VS_COLON_TUMOR_MYELOID_DERIVED_SUPPRESSOR_CELL_DN	192	30	2.34746e-06	8.53494e-05
GSE40273_EOS_KO_VS_WT_TREG_DN	198	34	2.37638e-06	8.5761e-05
GSE14415_INDUCED_TREG_VS_FOXP3_KO_INDUCED_TREG_UP	162	29	2.576e-06	9.22815e-05
GSE9988_ANTI_TREM1_VS_LPS_MONOCYTE_DN	188	29	2.61124e-06	9.28612e-05
GSE13411_PLASMA_CELL_VS_MEMORY_BCELL_DN	183	32	2.67123e-06	9.36277e-05
GSE7852_TREG_VS_TCONV_DN	194	34	2.66434e-06	9.36277e-05
GSE1460_INTRATHYMIC_T_PROGENITOR_VS_NAIVE_CD4_TCELL_CORD_BLOOD_DN	190	32	2.73982e-06	9.52375e-05
GSE5455_HEALTHY_VS_TUMOR_BEARING_MOUSE_SPLEEN_MONOCYTE_24H_INCUBATION_DN	192	32	2.77581e-06	9.52375e-05
GSE21063_CTRL_VS_ANTI_IGM_STIM_BCELL_3H_UP	178	30	2.76323e-06	9.52375e-05
GSE13522_CTRL_VS_T_CRUZI_Y_STRAIN_INF_SKIN_BALBC_MOUSE_DN	132	25	2.89367e-06	9.8587e-05
GSE14699_DELETIONAL_TOLERANCE_VS_ACTIVATED_CD8_TCELL_UP	176	29	2.91914e-06	9.87381e-05
GSE26156_DOUBLE_POSITIVE_VS_CD4_SINGLE_POSITIVE_THYMOCYTE_UP	188	31	2.93863e-06	9.87381e-05
GSE7218_UNSTIM_VS_ANTIGEN_STIM_THROUGH_IGG_BCELL_DN	165	25	2.96772e-06	9.90324e-05
GSE30962_ACUTE_VS_CHRONIC_LCMV_SECONDARY_INF_CD8_TCELL_UP	196	33	3.00914e-06	9.97314e-05
GSE15330_HSC_VS_MEGAKARYOCYTE_ERYTHROID_PROGENITOR_UP	159	31	3.06534e-06	0.00010023
GSE38304_MYC_NEG_VS_POS_GC_BCELL_DN	195	29	3.0631e-06	0.00010023
GSE17301_CTRL_VS_48H_IFNA2_STIM_CD8_TCELL_DN	178	31	3.13701e-06	0.000101801
GSE27291_0H_VS_7D_STIM_GAMMADELTA_TCELL_DN	181	30	3.15517e-06	0.000101801
GSE2405_0H_VS_12H_A_PHAGOCYTOPHILUM_STIM_NEUTROPHIL_UP	193	33	3.2193e-06	0.000103187
GSE2770_TGFB_AND_IL4_VS_IL12_TREATED_ACT_CD4_TCELL_6H_UP	193	32	3.34008e-06	0.000106358
GSE3994_WT_VS_PAC1_KO_ACTIVATED_MAST_CELL_DN	193	33	3.45225e-06	0.000109217
GSE6674_PL2_3_VS_ANTI_IGM_AND_CPG_STIM_BCELL_DN	192	33	3.47557e-06	0.000109245
GSE4984_LPS_VS_VEHICLE_CTRL_TREATED_DC_DN	189	36	3.58705e-06	0.000109529
GSE12003_4D_VS_8D_CULTURE_MIR223_KO_BM_PROGENITOR_DN	162	29	3.6195e-06	0.000109529
GSE13547_CTRL_VS_ANTI_IGM_STIM_BCELL_12H_DN	171	26	3.56654e-06	0.000109529
GSE16450_CTRL_VS_IFNA_6H_STIM_IMMATURE_NEURON_CELL_LINE_DN	183	30	3.59865e-06	0.000109529
GSE25123_CTRL_VS_IL4_STIM_MACROPHAGE_DN	188	32	3.58219e-06	0.000109529
GSE27859_CD11C_INT_F480_HI_MACROPHAGE_VS_CD11C_ING_F480_INT_DC_DN	190	30	3.50918e-06	0.000109529
GSE10211_UV_INACT_SENDAI_VS_LIVE_SENDAI_VIRUS_TRACHEAL_EPITHELIAL_CELLS_UP	147	28	3.69596e-06	0.000111153
GSE29164_DAY3_VS_DAY7_UNTREATED_MELANOMA_UP	186	31	3.71992e-06	0.000111187
GSE7852_TREG_VS_TCONV_UP	189	32	3.76563e-06	0.000111867
GSE12845_IGD_NEG_BLOOD_VS_NAIVE_TONSIL_BCELL_DN	190	32	3.82442e-06	0.000112925
GSE43863_DAY6_EFF_VS_DAY150_MEM_TH1_CD4_TCELL_DN	193	31	3.9763e-06	0.000116702
GSE17974_0H_VS_24H_IN_VITRO_ACT_CD4_TCELL_UP	182	29	4.03984e-06	0.000117857
GSE13411_IGM_MEMORY_BCELL_VS_PLASMA_CELL_UP	183	31	4.07332e-06	0.000118126
GSE13946_CTRL_VS_DSS_COLITIS_GD_TCELL_FROM_COLON_UP	168	26	4.81638e-06	0.000138849
GSE39556_UNTREATED_VS_3H_POLYIC_INJ_MOUSE_CD8A_DC_UP	189	32	5.25559e-06	0.000150619
GSE29618_BCELL_VS_MONOCYTE_UP	175	29	5.45118e-06	0.000152449
GSE5542_UNTREATED_VS_IFNA_TREATED_EPITHELIAL_CELLS_24H_UP	192	36	5.49078e-06	0.000152449
GSE19772_HCMV_INFL_VS_HCMV_INF_MONOCYTES_AND_PI3K_INHIBITION_DN	191	28	5.50475e-06	0.000152449
GSE18893_TCONV_VS_TREG_2H_CULTURE_DN	194	30	5.39038e-06	0.000152449
GSE21670_UNTREATED_VS_IL6_TREATED_CD4_TCELL_DN	193	33	5.50719e-06	0.000152449
GSE43863_NAIVE_VS_MEMORY_TFH_CD4_TCELL_D150_LCMV_UP	188	30	5.35775e-06	0.000152449
GSE25123_WT_VS_PPARG_KO_MACROPHAGE_ROSIGLITAZONE_STIM_UP	189	34	5.76725e-06	0.000158746
GSE21670_STAT3_KO_VS_WT_CD4_TCELL_DN	197	31	5.84983e-06	0.000160114
GSE13547_WT_VS_ZFX_KO_BCELL_ANTI_IGM_STIM_2H_DN	152	24	5.91328e-06	0.000160947
GSE22886_NAIVE_VS_MEMORY_TCELL_DN	190	30	6.20021e-06	0.000167819
GSE3982_MAC_VS_CENT_MEMORY_CD4_TCELL_DN	180	29	6.36594e-06	0.000170033
GSE3691_CONVENTIONAL_VS_PLASMACYTOID_DC_SPLEEN_UP	196	32	6.37816e-06	0.000170033
GSE13522_CTRL_VS_T_CRUZI_Y_STRAIN_INF_SKIN_IFNAR_KO_UP	197	31	6.3867e-06	0.000170033
GSE3982_DC_VS_EFF_MEMORY_CD4_TCELL_DN	178	29	7.00698e-06	0.00018453
GSE7460_CTRL_VS_TGFB_TREATED_ACT_CD8_TCELL_DN	193	33	6.99447e-06	0.00018453
GSE10325_CD4_TCELL_VS_LUPUS_CD4_TCELL_UP	188	31	7.17123e-06	0.00018784
KAECH_DAY15_EFF_VS_MEMORY_CD8_TCELL_DN	193	31	7.34881e-06	0.000191462
GSE22886_DAY1_VS_DAY7_MONOCYTE_IN_CULTURE_UP	187	31	7.53237e-06	0.000195201
GSE17301_IFNA2_VS_IFNA5_STIM_ACD3_ACD28_ACT_CD8_TCELL_UP	188	31	8.27754e-06	0.000212593
GSE40274_LEF1_VS_FOXP3_AND_LEF1_TRANSDUCED_ACTIVATED_CD4_TCELL_DN	192	31	8.29076e-06	0.000212593
GSE369_SOCS3_KO_VS_WT_LIVER_POST_IL6_INJECTION_DN	187	29	8.45338e-06	0.000215628
GSE32986_UNSTIM_VS_CURDLAN_HIGHDOSE_STIM_DC_DN	191	31	8.53515e-06	0.000215928
GSE33292_DN3_THYMOCYTE_VS_TCF1_KO_TCELL_LYMPHOMA_UP	188	28	8.5538e-06	0.000215928
GSE30083_SP1_VS_SP4_THYMOCYTE_DN	199	33	9.43831e-06	0.000237028
GSE9988_LOW_LPS_VS_VEHICLE_TREATED_MONOCYTE_UP	185	25	9.56108e-06	0.000237661
GSE32901_TH1_VS_TH17_ENRICHED_CD4_TCELL_UP	168	30	9.525e-06	0.000237661
GSE5589_LPS_VS_LPS_AND_IL10_STIM_IL10_KO_MACROPHAGE_45MIN_DN	192	27	9.63105e-06	0.000238185
GSE20366_TREG_VS_NAIVE_CD4_TCELL_HOMEOSTATIC_CONVERSION_DN	190	33	9.69238e-06	0.000238491
GSE23568_ID3_TRANSDUCED_VS_ID3_KO_CD8_TCELL_DN	190	30	9.76057e-06	0.000238962
GSE22886_DAY0_VS_DAY1_MONOCYTE_IN_CULTURE_UP	196	30	9.95996e-06	0.000242625
GSE9988_ANTI_TREM1_VS_LOW_LPS_MONOCYTE_DN	187	27	1.06282e-05	0.000257615
GSE5542_UNTREATED_VS_IFNA_TREATED_EPITHELIAL_CELLS_6H_UP	189	32	1.08271e-05	0.000261137
GSE36476_CTRL_VS_TSST_ACT_16H_MEMORY_CD4_TCELL_YOUNG_UP	189	30	1.08821e-05	0.000261171
GOLDRATH_EFF_VS_MEMORY_CD8_TCELL_DN	195	29	1.1127e-05	0.000265739
GSE30083_SP2_VS_SP4_THYMOCYTE_DN	195	31	1.12784e-05	0.00026804
GSE30083_SP3_VS_SP4_THYMOCYTE_DN	194	31	1.16598e-05	0.000274618
GSE40666_UNTREATED_VS_IFNA_STIM_STAT4_KO_EFFECTOR_CD8_TCELL_90MIN_DN	188	31	1.16679e-05	0.000274618
GSE3982_EFF_MEMORY_CD4_TCELL_VS_NKCELL_UP	185	27	1.17304e-05	0.000274763
GSE7831_UNSTIM_VS_CPG_STIM_PDC_1H_UP	193	31	1.20865e-05	0.000281748
GSE24142_EARLY_THYMIC_PROGENITOR_VS_DN2_THYMOCYTE_ADULT_DN	192	28	1.35251e-05	0.000313781
GSE14415_FOXP3_KO_NATURAL_TREG_VS_TCONV_DN	167	28	1.36521e-05	0.000315228
GSE3920_UNTREATED_VS_IFNA_TREATED_FIBROBLAST_UP	166	28	1.38247e-05	0.000317707
GSE19923_HEB_KO_VS_HEB_AND_E2A_KO_DP_THYMOCYTE_DN	195	30	1.39956e-05	0.000320124
GSE23925_LIGHT_ZONE_VS_NAIVE_BCELL_UP	188	27	1.40768e-05	0.000320476
GSE12366_GC_VS_MEMORY_BCELL_DN	189	29	1.46746e-05	0.000332534
GSE43863_DAY6_EFF_VS_DAY150_MEM_LY6C_INT_CXCR5POS_CD4_TCELL_DN	188	29	1.51095e-05	0.000340803
GSE39556_CD8A_DC_VS_NK_CELL_UP	192	31	1.54443e-05	0.00034675
GSE5589_UNSTIM_VS_180MIN_LPS_STIM_MACROPHAGE_DN	192	28	1.57391e-05	0.000351747
GSE3565_CTRL_VS_LPS_INJECTED_SPLENOCYTES_UP	170	29	1.59303e-05	0.000354395
GSE24634_IL4_VS_CTRL_TREATED_NAIVE_CD4_TCELL_DAY10_UP	189	29	1.71204e-05	0.00037914
GSE15930_STIM_VS_STIM_AND_IL12_48H_CD8_T_CELL_UP	192	30	1.79538e-05	0.000395797
GSE13522_WT_VS_IFNAR_KO_SKING_T_CRUZI_Y_STRAIN_INF_UP	196	32	1.98592e-05	0.00043583
GSE22886_NAIVE_CD4_TCELL_VS_NEUTROPHIL_UP	188	27	1.9973e-05	0.000436362
GSE33425_CD161_HIGH_VS_INT_CD8_TCELL_DN	192	28	2.01721e-05	0.000438742
GSE36888_UNTREATED_VS_IL2_TREATED_STAT5_AB_KNOCKIN_TCELL_17H_UP	184	28	2.03594e-05	0.000440848
GSE14350_IL2RB_KO_VS_WT_TREG_DN	190	31	2.05279e-05	0.000441207
GSE6674_ANTI_IGM_VS_ANTI_IGM_AND_CPG_STIM_BCELL_UP	195	29	2.05571e-05	0.000441207
GSE17974_IL4_AND_ANTI_IL12_VS_UNTREATED_48H_ACT_CD4_TCELL_DN	191	26	2.07479e-05	0.000443349
GSE3720_UNSTIM_VS_LPS_STIM_VD2_GAMMADELTA_TCELL_UP	159	22	2.11441e-05	0.000449843
GSE14415_INDUCED_TREG_VS_FOXP3_KO_INDUCED_TREG_IL2_CULTURE_DN	139	22	2.13922e-05	0.000453143
GSE14769_UNSTIM_VS_240MIN_LPS_BMDM_DN	192	30	2.20146e-05	0.000464308
GSE17974_CTRL_VS_ACT_IL4_AND_ANTI_IL12_12H_CD4_TCELL_UP	180	27	2.24532e-05	0.000470762
GSE21033_1H_VS_12H_POLYIC_STIM_DC_UP	172	31	2.25139e-05	0.000470762
GSE21033_CTRL_VS_POLYIC_STIM_DC_12H_UP	153	25	2.31854e-05	0.000482731
GSE37532_WT_VS_PPARG_KO_LN_TCONV_UP	197	31	2.44647e-05	0.000507201
GSE9988_ANTI_TREM1_VS_ANTI_TREM1_AND_LPS_MONOCYTE_DN	182	24	2.55408e-05	0.000527267
GSE13738_RESTING_VS_BYSTANDER_ACTIVATED_CD4_TCELL_DN	190	28	2.60333e-05	0.000532095
GSE6269_E_COLI_VS_STAPH_AUREUS_INF_PBMC_UP	140	25	2.61024e-05	0.000532095
GSE39110_DAY3_VS_DAY6_POST_IMMUNIZATION_CD8_TCELL_UP	198	28	2.59039e-05	0.000532095
GSE24634_IL4_VS_CTRL_TREATED_NAIVE_CD4_TCELL_DAY5_DN	191	27	2.68442e-05	0.000544937
GSE14415_NATURAL_TREG_VS_TCONV_UP	152	25	2.73919e-05	0.000553748
GSE4748_CTRL_VS_CYANOBACTERIUM_LPSLIKE_STIM_DC_3H_UP	193	31	2.85248e-05	0.000574268
GSE30971_WBP7_HET_VS_KO_MACROPHAGE_2H_LPS_STIM_DN	192	29	2.95068e-05	0.000589168
GSE40666_WT_VS_STAT4_KO_CD8_TCELL_WITH_IFNA_STIM_90MIN_UP	192	31	2.94614e-05	0.000589168
GSE29618_PDC_VS_MDC_DAY7_FLU_VACCINE_DN	188	28	3.0628e-05	0.00060906
GSE19941_IL10_KO_VS_IL10_KO_AND_NFKBP50_KO_LPS_STIM_MACROPHAGE_DN	191	25	3.11146e-05	0.000616221
GSE19923_WT_VS_HEB_AND_E2A_KO_DP_THYMOCYTE_DN	195	27	3.15056e-05	0.000621439
GSE24634_NAIVE_CD4_TCELL_VS_DAY3_IL4_CONV_TREG_UP	190	29	3.28599e-05	0.000643448
GSE5542_UNTREATED_VS_IFNG_TREATED_EPITHELIAL_CELLS_6H_UP	187	29	3.28856e-05	0.000643448
GSE7460_CTRL_VS_TGFB_TREATED_ACT_FOXP3_MUT_TCONV_DN	195	29	3.34152e-05	0.000650315
GSE7509_UNSTIM_VS_IFNA_STIM_IMMATURE_DC_DN	169	26	3.35035e-05	0.000650315
GSE21670_IL6_VS_TGFB_AND_IL6_TREATED_CD4_TCELL_UP	190	27	3.42426e-05	0.000662024
GSE17721_0.5H_VS_8H_PAM3CSK4_BMDC_UP	194	28	3.49944e-05	0.000664236
GSE17974_CTRL_VS_ACT_IL4_AND_ANTI_IL12_24H_CD4_TCELL_UP	183	29	3.46187e-05	0.000664236
GSE36476_CTRL_VS_TSST_ACT_40H_MEMORY_CD4_TCELL_YOUNG_UP	193	29	3.50387e-05	0.000664236
GSE26030_TH1_VS_TH17_RESTIMULATED_DAY15_POST_POLARIZATION_UP	190	29	3.4888e-05	0.000664236
GSE11961_FOLLICULAR_BCELL_VS_PLASMA_CELL_DAY7_DN	194	30	3.49882e-05	0.000664236
GSE10325_LUPUS_BCELL_VS_LUPUS_MYELOID_UP	174	27	3.54995e-05	0.000670363
GSE9988_LOW_LPS_VS_CTRL_TREATED_MONOCYTE_UP	183	23	3.59704e-05	0.000676632
GSE1460_DP_THYMOCYTE_VS_NAIVE_CD4_TCELL_ADULT_BLOOD_DN	182	28	3.64623e-05	0.000680629
GSE21670_STAT3_KO_VS_WT_CD4_TCELL_TGFB_IL6_TREATED_DN	191	30	3.63394e-05	0.000680629
GSE24671_CTRL_VS_SENDAI_VIRUS_INFECTED_MOUSE_SPLENOCYTES_DN	188	31	3.68859e-05	0.000685909
GSE7852_TREG_VS_TCONV_THYMUS_UP	194	28	3.70573e-05	0.000686476
GSE2935_UV_INACTIVATED_VS_LIVE_SENDAI_VIRUS_INF_MACROPHAGE_DN	173	26	3.72497e-05	0.000687427
GSE3920_UNTREATED_VS_IFNG_TREATED_FIBROBLAST_DN	170	29	3.76464e-05	0.000692125
GSE3982_MEMORY_CD4_TCELL_VS_TH2_UP	184	31	3.92773e-05	0.000716947
GSE13522_WT_VS_IFNAR_KO_SKIN_DN	160	26	3.92908e-05	0.000716947
GSE41176_UNSTIM_VS_ANTI_IGM_STIM_BCELL_3H_DN	186	28	4.01434e-05	0.000729772
GSE15735_CTRL_VS_HDAC_INHIBITOR_TREATED_CD4_TCELL_12H_DN	195	31	4.08219e-05	0.000739346
GSE24634_NAIVE_CD4_TCELL_VS_DAY5_IL4_CONV_TREG_UP	195	29	4.13134e-05	0.000745477
GSE12366_PLASMA_CELL_VS_NAIVE_BCELL_DN	186	28	4.1811e-05	0.000748909
GSE21063_CTRL_VS_ANTI_IGM_STIM_BCELL_NFATC1_KO_8H_UP	183	29	4.16621e-05	0.000748909
GSE15330_HSC_VS_LYMPHOID_PRIMED_MULTIPOTENT_PROGENITOR_DN	174	25	4.44393e-05	0.000793071
GSE26669_CTRL_VS_COSTIM_BLOCK_MLR_CD4_TCELL_DN	189	27	4.47443e-05	0.000795599
GSE25088_WT_VS_STAT6_KO_MACROPHAGE_IL4_STIM_UP	187	30	4.59105e-05	0.000810419
GSE37532_TREG_VS_TCONV_CD4_TCELL_FROM_LN_DN	190	27	4.57472e-05	0.000810419
GSE21670_UNTREATED_VS_TGFB_IL6_TREATED_STAT3_KO_CD4_TCELL_DN	188	28	4.76003e-05	0.000837216
GSE40274_FOXP3_VS_FOXP3_AND_SATB1_TRANSDUCED_ACTIVATED_CD4_TCELL_DN	173	27	4.90209e-05	0.0008591
GSE7219_UNSTIM_VS_LPS_AND_ANTI_CD40_STIM_DC_DN	170	27	5.03681e-05	0.000879125
GSE15330_HSC_VS_MEGAKARYOCYTE_ERYTHROID_PROGENITOR_DN	161	27	5.05244e-05	0.000879125
GSE25123_WT_VS_PPARG_KO_MACROPHAGE_IL4_STIM_DN	192	29	5.15985e-05	0.000894619
GSE39820_IL1B_IL6_VS_IL1B_IL6_IL23A_TREATED_CD4_TCELL_DN	191	29	5.26691e-05	0.000906728
GSE7460_TREG_VS_TCONV_ACT_UP	191	28	5.24993e-05	0.000906728
GSE30971_WBP7_HET_VS_KO_MACROPHAGE_DN	191	28	5.45041e-05	0.000935015
GSE12366_PLASMA_CELL_VS_MEMORY_BCELL_DN	195	28	5.67233e-05	0.000966279
GSE24634_IL4_VS_CTRL_TREATED_NAIVE_CD4_TCELL_DAY3_DN	186	26	5.65481e-05	0.000966279
GSE7852_THYMUS_VS_FAT_TCONV_DN	192	30	5.75415e-05	0.000976802
GSE2706_UNSTIM_VS_8H_R848_DC_DN	190	26	5.83418e-05	0.000986948
GSE26343_WT_VS_NFAT5_KO_MACROPHAGE_LPS_STIM_UP	197	27	5.98777e-05	0.00100943
GSE42724_NAIVE_BCELL_VS_PLASMABLAST_DN	194	29	6.01581e-05	0.00101066
GSE11057_NAIVE_CD4_VS_PBMC_CD4_TCELL_UP	185	27	6.23464e-05	0.00104382
GSE22886_NAIVE_BCELL_VS_BLOOD_PLASMA_CELL_UP	188	30	6.33392e-05	0.00105681
GSE40274_CTRL_VS_FOXP3_AND_LEF1_TRANSDUCED_ACTIVATED_CD4_TCELL_UP	158	25	6.60926e-05	0.00109899
GSE31082_DP_VS_CD4_SP_THYMOCYTE_DN	192	29	6.87929e-05	0.00114
GSE20727_CTRL_VS_DNFB_ALLERGEN_TREATED_DC_UP	190	27	7.0426e-05	0.0011631
GSE7852_LN_VS_FAT_TCONV_DN	185	28	7.08497e-05	0.00116615
GSE15330_MEGAKARYOCYTE_ERYTHROID_VS_GRANULOCYTE_MONOCYTE_PROGENITOR_UP	170	24	7.15859e-05	0.0011743
GSE16451_CTRL_VS_WEST_EQUINE_ENC_VIRUS_MATURE_NEURON_CELL_LINE_DN	192	29	7.50037e-05	0.00122623
GSE37301_HEMATOPOIETIC_STEM_CELL_VS_RAG2_KO_NK_CELL_DN	167	25	7.63921e-05	0.00124476
GSE3982_DC_VS_TH2_DN	183	24	7.70014e-05	0.00124635
GSE17301_IFNA2_VS_IFNA2_AND_ACD3_ACD28_STIM_CD8_TCELL_UP	194	29	7.69238e-05	0.00124635
GSE26351_UNSTIM_VS_BMP_PATHWAY_STIM_HEMATOPOIETIC_PROGENITORS_UP	192	26	7.74072e-05	0.00124877
GSE43956_WT_VS_SGK1_KO_TH17_DIFFERENTIATED_CD4_TCELL_DN	192	27	7.91386e-05	0.00127249
GSE3039_CD4_TCELL_VS_NKT_CELL_UP	194	29	7.99172e-05	0.00128078
GSE2770_TGFB_AND_IL4_ACT_VS_ACT_CD4_TCELL_2H_UP	187	25	8.23336e-05	0.00131301
GSE40277_EOS_AND_LEF1_TRANSDUCED_VS_GATA1_AND_SATB1_TRANSDUCED_CD4_TCELL_DN	192	29	8.24671e-05	0.00131301
GSE15735_2H_VS_12H_HDAC_INHIBITOR_TREATED_CD4_TCELL_UP	192	30	8.33176e-05	0.00131793
GSE36888_STAT5_AB_KNOCKIN_VS_WT_TCELL_IL2_TREATED_17H_UP	193	26	8.31587e-05	0.00131793
GSE12845_IGD_POS_VS_NEG_BLOOD_BCELL_UP	190	28	8.59571e-05	0.00135284
GSE13306_TREG_VS_TCONV_SPLEEN_UP	193	30	8.60795e-05	0.00135284
GSE9601_UNTREATED_VS_NFKB_INHIBITOR_TREATED_HCMV_INF_MONOCYTE_DN	168	27	8.73779e-05	0.00136517
GSE32986_UNSTIM_VS_GMCSF_AND_CURDLAN_HIGHDOSE_STIM_DC_DN	186	29	8.74248e-05	0.00136517
GSE17186_NAIVE_VS_CD21LOW_TRANSITIONAL_BCELL_CORD_BLOOD_UP	189	29	9.03691e-05	0.00140664
GSE26290_CTRL_VS_AKT_INHIBITOR_TREATED_ANTI_CD3_AND_IL2_STIM_CD8_TCELL_DN	189	29	9.21226e-05	0.00142937
GSE3982_DC_VS_TH1_DN	187	26	9.24415e-05	0.00142976
GSE5542_UNTREATED_VS_IFNG_TREATED_EPITHELIAL_CELLS_6H_DN	192	33	9.40992e-05	0.0014508
GSE3982_DC_VS_BASOPHIL_DN	184	25	9.72867e-05	0.00149521
GSE39820_CTRL_VS_TGFBETA1_IL6_IL23A_CD4_TCELL_UP	185	25	9.91311e-05	0.00151876
GSE40274_FOXP3_VS_FOXP3_AND_IRF4_TRANSDUCED_ACTIVATED_CD4_TCELL_DN	187	26	0.00010167	0.00155278
GSE24574_BCL6_HIGH_VS_LOW_TFH_CD4_TCELL_UP	190	27	0.000103053	0.00156412
GSE29164_DAY3_VS_DAY7_CD8_TCELL_AND_IL12_TREATED_MELANOMA_UP	192	25	0.000103055	0.00156412
GSE9650_EFFECTOR_VS_MEMORY_CD8_TCELL_DN	196	28	0.000103787	0.00157034
GSE4142_NAIVE_VS_GC_BCELL_UP	193	29	0.000104892	0.00158214
GSE17721_4_VS_24H_GARDIQUIMOD_BMDC_UP	191	27	0.000106361	0.00159935
KAECH_NAIVE_VS_MEMORY_CD8_TCELL_DN	192	26	0.000107736	0.00161505
KAECH_NAIVE_VS_DAY15_EFF_CD8_TCELL_UP	191	29	0.00011	0.00164392
GSE13411_NAIVE_BCELL_VS_PLASMA_CELL_UP	178	27	0.00011217	0.00167123
GSE17301_ACD3_ACD28_VS_ACD3_ACD28_AND_IFNA2_STIM_CD8_TCELL_DN	193	28	0.000113208	0.00167644
GSE33424_CD161_HIGH_VS_INT_CD8_TCELL_DN	198	27	0.000113153	0.00167644
GSE7460_CD8_TCELL_VS_CD4_TCELL_ACT_UP	187	27	0.000117507	0.00173483
GSE14350_IL2RB_KO_VS_WT_TEFF_UP	195	29	0.000118723	0.001746
GSE17721_CTRL_VS_LPS_8H_BMDC_DN	193	27	0.000119155	0.001746
GSE17301_ACD3_ACD28_VS_ACD3_ACD28_AND_IFNA5_STIM_CD8_TCELL_DN	194	27	0.000119339	0.001746
GSE2770_IL12_AND_TGFB_VS_IL4_TREATED_ACT_CD4_TCELL_48H_UP	191	29	0.000119989	0.00175026
GSE3982_DC_VS_NEUTROPHIL_DN	189	28	0.000121382	0.0017653
GSE20727_CTRL_VS_H2O2_TREATED_DC_UP	192	30	0.000124652	0.00180745
GSE22313_HEALTHY_VS_SLE_MOUSE_CD4_TCELL_DN	191	26	0.000125125	0.00180893
GSE37416_0H_VS_12H_F_TULARENSIS_LVS_NEUTROPHIL_UP	188	26	0.000126073	0.00181724
GOLDRATH_NAIVE_VS_EFF_CD8_TCELL_UP	194	29	0.00012742	0.00183124
GSE17721_CTRL_VS_LPS_6H_BMDC_UP	190	26	0.000131572	0.00188535
GSE17974_1.5H_VS_72H_IL4_AND_ANTI_IL12_ACT_CD4_TCELL_UP	187	25	0.00013584	0.0019408
GSE21360_NAIVE_VS_PRIMARY_MEMORY_CD8_TCELL_UP	170	26	0.000137485	0.00195856
GSE29618_PDC_VS_MDC_DN	191	26	0.000138499	0.00196725
GSE35825_IFNA_VS_IFNG_STIM_MACROPHAGE_UP	159	23	0.00013904	0.00196919
GSE29164_DAY3_VS_DAY7_UNTREATED_MELANOMA_DN	189	27	0.000140335	0.00198177
GSE4984_LPS_VS_VEHICLE_CTRL_TREATED_DC_UP	188	28	0.000142325	0.00199829
GSE40666_WT_VS_STAT1_KO_CD8_TCELL_UP	190	31	0.000142156	0.00199829
GSE37416_12H_VS_48H_F_TULARENSIS_LVS_NEUTROPHIL_UP	192	27	0.000144925	0.00202895
GSE6259_CD4_TCELL_VS_CD8_TCELL_DN	170	26	0.000150516	0.00210119
GSE26669_CD4_VS_CD8_TCELL_IN_MLR_UP	193	28	0.000158416	0.00220428
GSE43955_TH0_VS_TGFB_IL6_IL23_TH17_ACT_CD4_TCELL_60H_DN	194	26	0.000158806	0.00220428
GSE26669_CD4_VS_CD8_TCELL_IN_MLR_COSTIM_BLOCK_DN	194	28	0.00016073	0.00222465
GSE13738_RESTING_VS_BYSTANDER_ACTIVATED_CD4_TCELL_UP	179	26	0.000162967	0.00224287
GSE25123_WT_VS_PPARG_KO_MACROPHAGE_UP	187	26	0.00016268	0.00224287
GSE22886_NAIVE_VS_IGM_MEMORY_BCELL_DN	190	27	0.000164732	0.00226077
GSE26669_CD4_VS_CD8_TCELL_IN_MLR_COSTIM_BLOCK_UP	194	28	0.000165989	0.00227163
GSE3982_NEUTROPHIL_VS_TH1_UP	190	28	0.000174696	0.00238408
GSE14415_ACT_VS_CTRL_NATURAL_TREG_DN	162	23	0.000175628	0.00239011
GSE15330_WT_VS_IKAROS_KO_HSC_DN	195	29	0.00017633	0.00239298
GSE7460_TCONV_VS_TREG_THYMUS_DN	194	26	0.000178188	0.00241023
GSE6674_CPG_VS_CPG_AND_ANTI_IGM_STIM_BCELL_DN	198	26	0.00017859	0.00241023
GSE32255_WT_UNSTIM_VS_JMJD2D_KNOCKDOWN_4H_LPS_STIM_DC_UP	168	27	0.000180739	0.00243249
GSE13946_CTRL_VS_DSS_COLITIS_GD_TCELL_FROM_COLON_DN	164	25	0.000183836	0.00246736
GSE40274_CTRL_VS_FOXP3_AND_EOS_TRANSDUCED_ACTIVATED_CD4_TCELL_UP	165	26	0.000184711	0.00247229
GSE6259_33D1_POS_DC_VS_CD4_TCELL_DN	172	26	0.000188753	0.00250574
GSE37605_C57BL6_VS_NOD_FOXP3_IRES_GFP_TCONV_UP	135	23	0.000187991	0.00250574
GSE33162_HDAC3_KO_VS_HDAC3_KO_4H_LPS_STIM_MACROPHAGE_UP	195	26	0.000188331	0.00250574
GSE22886_NAIVE_BCELL_VS_BM_PLASMA_CELL_UP	192	27	0.000191274	0.0025323
GSE20727_CTRL_VS_H2O2_TREATED_DC_DN	189	29	0.000192118	0.00253658
GSE32255_UNSTIM_VS_4H_LPS_STIM_DC_UP	178	27	0.000193665	0.00255009
GSE40666_UNTREATED_VS_IFNA_STIM_EFFECTOR_CD8_TCELL_90MIN_UP	195	30	0.000197387	0.0025921
GSE46606_UNSTIM_VS_CD40L_IL2_IL5_3DAY_STIMULATED_IRF4MID_SORTED_BCELL_DN	198	26	0.000198507	0.0025998
GSE15330_MEGAKARYOCYTE_ERYTHROID_VS_GRANULOCYTE_MONOCYTE_PROGENITOR_IKAROS_KO_DN	192	26	0.000199163	0.0026014
GSE32164_RESTING_DIFFERENTIATED_VS_ALTERNATIVELY_ACT_M2_MACROPHAGE_DN	193	25	0.000201803	0.00262883
GSE26559_TCF1_KO_VS_WT_LIN_NEG_CELL_UP	193	26	0.000211488	0.00274766
GSE28783_ANTI_MIR33_VS_UNTREATED_ATHEROSCLEROSIS_MACROPHAGE_DN	185	25	0.000213195	0.00276246
GSE16266_CTRL_VS_LPS_STIM_MEF_UP	193	30	0.00021551	0.00278506
GSE27896_HDAC6_KO_VS_WT_TREG_UP	171	29	0.000218267	0.0028058
GSE37301_PRO_BCELL_VS_GRANULOCYTE_MONOCYTE_PROGENITOR_DN	169	26	0.000217973	0.0028058
GSE2706_UNSTIM_VS_2H_LPS_AND_R848_DC_DN	183	23	0.0002292	0.00293858
GSE3920_UNTREATED_VS_IFNA_TREATED_ENDOTHELIAL_CELL_DN	158	24	0.000231969	0.00296628
GSE17301_CTRL_VS_48H_IFNA2_STIM_CD8_TCELL_UP	193	27	0.000234361	0.00298902
GSE2585_CTEC_VS_THYMIC_DC_UP	190	27	0.000235698	0.00299822
GSE13547_CTRL_VS_ANTI_IGM_STIM_BCELL_2H_DN	157	22	0.000239149	0.0030342
GSE3982_MEMORY_CD4_TCELL_VS_TH1_UP	181	27	0.000242664	0.00306913
GSE9988_LOW_LPS_VS_ANTI_TREM1_AND_LPS_MONOCYTE_UP	190	26	0.000243162	0.00306913
GSE7831_UNSTIM_VS_CPG_STIM_PDC_1H_DN	190	26	0.000245544	0.00308323
GSE14699_NAIVE_VS_ACT_CD8_TCELL_DN	167	27	0.00024508	0.00308323
GSE17322_CD103_POS_VS_CD11B_HIGH_LUNG_DC_UP	188	24	0.000248285	0.00310962
GSE14415_INDUCED_TREG_VS_FOXP3_KO_INDUCED_TREG_DN	169	24	0.000252086	0.00314913
GSE27241_WT_CTRL_VS_DIGOXIN_TREATED_RORGT_KO_CD4_TCELL_IN_TH17_POLARIZING_CONDITIONS_UP	168	28	0.00025489	0.00316792
GSE40666_UNTREATED_VS_IFNA_STIM_STAT4_KO_EFFECTOR_CD8_TCELL_90MIN_UP	198	29	0.000254866	0.00316792
GSE14386_UNTREATED_VS_IFNA_TREATED_ACT_PBMC_MS_PATIENT_DN	152	22	0.000260064	0.003224
GSE40068_CXCR5POS_BCL6POS_TFH_VS_CXCR5NEG_BCL6NEG_CD4_TCELL_DN	192	30	0.000262147	0.00324157
GSE42021_TCONV_PLN_VS_TREG_PRECURSORS_THYMUS_DN	194	25	0.000263546	0.00325062
GSE37301_PRO_BCELL_VS_CD4_TCELL_DN	160	25	0.000267306	0.00328868
GSE40274_CTRL_VS_FOXP3_TRANSDUCED_ACTIVATED_CD4_TCELL_DN	194	27	0.000269328	0.0033052
GSE17301_CTRL_VS_48H_ACD3_ACD28_IFNA5_STIM_CD8_TCELL_UP	189	26	0.000271136	0.00331903
GSE40225_WT_VS_RIP_B7X_DIABETIC_MOUSE_PANCREATIC_CD8_TCELL_UP	190	27	0.000272037	0.00332171
GSE32901_NAIVE_VS_TH17_ENRICHED_CD4_TCELL_UP	151	21	0.000288836	0.00351802
GSE27786_LIN_NEG_VS_CD8_TCELL_DN	195	26	0.000298582	0.00362766
GSE39556_UNTREATED_VS_3H_POLYIC_INJ_MOUSE_CD8A_DC_DN	194	28	0.000305204	0.0036989
GSE20366_CD103_KLRG1_DP_VS_DN_TREG_DN	193	27	0.00030771	0.00372001
GSE14699_NAIVE_VS_DELETIONAL_TOLERANCE_CD8_TCELL_UP	146	25	0.000320601	0.00386626
GSE19941_LPS_VS_LPS_AND_IL10_STIM_IL10_KO_NFKBP50_KO_MACROPHAGE_DN	191	26	0.000324636	0.00390525
GSE7400_CTRL_VS_CSF3_IN_VIVO_TREATED_PBMC_UP	192	23	0.000329556	0.00395468
GSE34392_ST2_KO_VS_WT_DAY8_LCMV_EFFECTOR_CD8_TCELL_UP	193	28	0.000332257	0.00397729
KAECH_NAIVE_VS_MEMORY_CD8_TCELL_UP	193	28	0.00034033	0.00406394
GSE14308_TH2_VS_INDUCED_TREG_UP	191	25	0.000344119	0.00409914
GSE22886_NAIVE_BCELL_VS_DC_UP	174	24	0.000358678	0.00426215
GSE22601_IMMATURE_CD4_SINGLE_POSITIVE_VS_CD8_SINGLE_POSITIVE_THYMOCYTE_DN	194	25	0.000362682	0.00429924
GSE39110_UNTREATED_VS_IL2_TREATED_CD8_TCELL_DAY3_POST_IMMUNIZATION_UP	195	27	0.000368901	0.00436235
GSE22886_DC_VS_MONOCYTE_DN	189	26	0.000371188	0.00437876
GSE8384_CTRL_VS_B_ABORTUS_4H_MAC_CELL_LINE_UP	190	26	0.000377067	0.00443736
GSE17721_POLYIC_VS_GARDIQUIMOD_24H_BMDC_UP	193	26	0.000381653	0.00448051
GSE17580_TREG_VS_TEFF_S_MANSONI_INF_UP	193	26	0.000389071	0.00455662
GSE369_PRE_VS_POST_IL6_INJECTION_IFNG_WT_LIVER_DN	196	27	0.000391077	0.00456913
GSE15735_CTRL_VS_HDAC_INHIBITOR_TREATED_CD4_TCELL_2H_DN	192	25	0.000394106	0.0045935
GSE6674_PL2_3_VS_ANTI_IGM_AND_CPG_STIM_BCELL_UP	190	24	0.000397098	0.00461734
GSE17721_LPS_VS_POLYIC_8H_BMDC_DN	192	25	0.000400165	0.00463089
GSE41867_DAY6_VS_DAY15_LCMV_ARMSTRONG_EFFECTOR_CD8_TCELL_UP	185	25	0.000399545	0.00463089
GSE22886_NAIVE_VS_IGG_IGA_MEMORY_BCELL_UP	186	25	0.000404351	0.00466825
GSE17721_0.5H_VS_4H_PAM3CSK4_BMDC_UP	193	24	0.000414378	0.00477269
GSE12845_NAIVE_VS_DARKZONE_GC_TONSIL_BCELL_UP	185	27	0.000419176	0.00479396
GSE14000_4H_VS_16H_LPS_DC_TRANSLATED_RNA_UP	181	27	0.000418562	0.00479396
GSE15330_HSC_VS_MEGAKARYOCYTE_ERYTHROID_PROGENITOR_IKAROS_KO_DN	185	25	0.000417673	0.00479396
GSE7831_1H_VS_4H_INFLUENZA_STIM_PDC_DN	196	29	0.000422139	0.00479408
GSE36078_WT_VS_IL1R_KO_LUNG_DC_AFTER_AD5_INF_UP	190	25	0.000421652	0.00479408
GSE43863_DAY6_EFF_VS_DAY150_MEM_TFH_CD4_TCELL_UP	190	25	0.000421657	0.00479408
GSE26030_UNSTIM_VS_RESTIM_TH1_DAY5_POST_POLARIZATION_DN	195	26	0.000425119	0.0048167
GSE2128_C57BL6_VS_NOD_THYMOCYTE_MIMETOPE_NEGATIVE_SELECTION_DN	190	24	0.000429363	0.0048535
GSE16522_MEMORY_VS_NAIVE_ANTI_CD3CD28_STIM_CD8_TCELL_DN	191	25	0.000432015	0.00486728
GSE37605_C57BL6_VS_NOD_FOXP3_IRES_GFP_TREG_DN	185	25	0.000432581	0.00486728
GSE6259_FLT3L_INDUCED_DEC205_POS_DC_VS_CD4_TCELL_UP	156	22	0.000435079	0.00488411
GSE36888_UNTREATED_VS_IL2_TREATED_TCELL_2H_UP	189	26	0.000442224	0.00495291
GSE36476_CTRL_VS_TSST_ACT_72H_MEMORY_CD4_TCELL_YOUNG_UP	191	26	0.000450751	0.00503683
GSE14350_TREG_VS_TEFF_IN_IL2RB_KO_UP	196	26	0.000456989	0.00509485
GSE19923_E2A_KO_VS_HEB_AND_E2A_KO_DP_THYMOCYTE_UP	193	26	0.000461159	0.00512961
GSE7219_WT_VS_NIK_NFKB2_KO_LPS_AND_ANTI_CD40_STIM_DC_DN	197	26	0.000470293	0.00521928
GSE13547_WT_VS_ZFX_KO_BCELL_ANTI_IGM_STIM_12H_DN	153	21	0.000473644	0.00524454
GSE4984_UNTREATED_VS_LPS_TREATED_DC_DN	163	20	0.000477819	0.00526682
GSE23568_CTRL_VS_ID3_TRANSDUCED_CD8_TCELL_UP	188	26	0.000477597	0.00526682
GSE2405_HEAT_KILLED_LYSATE_VS_LIVE_A_PHAGOCYTOPHILUM_STIM_NEUTROPHIL_9H_DN	189	24	0.000479767	0.00527636
GSE3982_CENT_MEMORY_CD4_TCELL_VS_NKCELL_UP	192	25	0.000482013	0.00527723
GSE15330_HSC_VS_GRANULOCYTE_MONOCYTE_PROGENITOR_IKAROS_KO_DN	188	25	0.000481195	0.00527723
GSE24634_TREG_VS_TCONV_POST_DAY10_IL4_CONVERSION_UP	190	25	0.000500044	0.00545551
GSE16697_CD4_TCELL_VS_TFH_CD4_TCELL_DN	194	27	0.000500536	0.00545551
GSE7764_NKCELL_VS_SPLENOCYTE_UP	193	27	0.000504266	0.00546792
GSE1925_CTRL_VS_3H_IFNG_STIM_MACROPHAGE_UP	195	25	0.000505262	0.00546792
GSE22103_LPS_VS_GMCSF_AND_IFNG_STIM_NEUTROPHIL_UP	189	26	0.000503477	0.00546792
GSE43955_1H_VS_20H_ACT_CD4_TCELL_UP	191	25	0.000506164	0.00546792
GSE8515_IL1_VS_IL6_4H_STIM_MAC_UP	183	24	0.000513868	0.00552663
GSE21927_SPLEEN_VS_BONE_MARROW_MONOCYTE_BALBC_DN	184	25	0.000513821	0.00552663
GSE17974_CTRL_VS_ACT_IL4_AND_ANTI_IL12_72H_CD4_TCELL_UP	186	25	0.000518721	0.00556654
GSE18281_MEDULLARY_THYMOCYTE_VS_WHOLE_MEDULLA_THYMUS_UP	181	23	0.0005271	0.00564403
GSE21927_SPLEEN_MONOCYTE_VS_GMCSF_GCSF_BONE_MARROW_DN	184	24	0.000528752	0.0056493
GSE37301_PRO_BCELL_VS_RAG2_KO_NK_CELL_DN	176	27	0.000530382	0.00565431
GSE12392_WT_VS_IFNB_KO_CD8A_POS_SPLEEN_DC_UP	195	26	0.000535065	0.00568723
GSE23502_WT_VS_HDC_KO_MYELOID_DERIVED_SUPPRESSOR_CELL_BM_UP	188	25	0.000535804	0.00568723
GSE15767_MED_VS_SCS_MAC_LN_DN	193	26	0.000542689	0.00571055
GSE26669_CTRL_VS_COSTIM_BLOCK_MLR_CD8_TCELL_DN	190	27	0.000542271	0.00571055
GSE7852_LN_VS_THYMUS_TREG_UP	191	28	0.000541854	0.00571055
GSE40274_FOXP3_VS_FOXP3_AND_IRF4_TRANSDUCED_ACTIVATED_CD4_TCELL_UP	192	25	0.000542178	0.00571055
GSE37301_PRO_BCELL_VS_RAG2_KO_NK_CELL_UP	175	26	0.000549016	0.00576467
GSE3039_ALPHABETA_CD8_TCELL_VS_B1_BCELL_UP	192	26	0.00055208	0.00578438
GSE2128_C57BL6_VS_NOD_CD4CD8_DP_THYMOCYTE_UP	189	26	0.000562074	0.00587645
GSE37532_TREG_VS_TCONV_PPARG_KO_CD4_TCELL_FROM_VISCERAL_ADIPOSE_TISSUE_DN	189	25	0.000563609	0.00587988
GSE22886_DAY0_VS_DAY7_MONOCYTE_IN_CULTURE_UP	187	26	0.000566774	0.00590026
GSE7460_FOXP3_MUT_VS_WT_ACT_WITH_TGFB_TCONV_UP	191	24	0.000572254	0.00593196
GSE32986_UNSTIM_VS_GMCSF_STIM_DC_UP	186	27	0.000571243	0.00593196
GSE3982_MAST_CELL_VS_NKCELL_DN	190	27	0.00057438	0.00594135
GSE11386_NAIVE_VS_MEMORY_BCELL_DN	151	24	0.000576536	0.00595103
GSE15930_STIM_VS_STIM_AND_IFNAB_48H_CD8_T_CELL_UP	189	24	0.000584399	0.00601943
GSE2826_WT_VS_BTK_KO_BCELL_UP	196	25	0.000589156	0.00605563
GSE9650_NAIVE_VS_EFF_CD8_TCELL_DN	194	23	0.000596768	0.0061081
GSE41176_UNSTIM_VS_ANTI_IGM_STIM_BCELL_3H_UP	192	24	0.000596708	0.0061081
GSE27786_LSK_VS_CD8_TCELL_DN	194	24	0.000619424	0.00631346
GSE5679_RARA_AGONIST_AM580_VS_AM580_AND_ROSIGLITAZONE_TREATED_DC_DN	193	26	0.000619304	0.00631346
GSE22886_NAIVE_VS_IGG_IGA_MEMORY_BCELL_DN	188	25	0.000624627	0.00631882
GSE2706_UNSTIM_VS_8H_LPS_AND_R848_DC_UP	192	24	0.000626146	0.00631882
GSE7509_UNSTIM_VS_FCGRIIB_STIM_DC_DN	168	22	0.0006245	0.00631882
GSE21546_WT_VS_SAP1A_KO_AND_ELK1_KO_DP_THYMOCYTES_DN	193	30	0.000622522	0.00631882
GSE43863_DAY6_EFF_VS_DAY150_MEM_LY6C_INT_CXCR5POS_CD4_TCELL_UP	191	28	0.000626435	0.00631882
GSE24671_CTRL_VS_SENDAI_VIRUS_INFECTED_MOUSE_SPLENOCYTES_UP	155	24	0.00062824	0.00632394
GSE9650_NAIVE_VS_EFF_CD8_TCELL_UP	193	28	0.000631161	0.00634024
GSE11973_MIR223_KOVS_WT_BONE_MARROW_NEUTROPHIL_DN	167	21	0.000636006	0.00637577
GSE5589_LPS_AND_IL10_VS_LPS_AND_IL6_STIM_MACROPHAGE_45MIN_DN	195	24	0.000643532	0.00643796
GSE15330_LYMPHOID_MULTIPOTENT_VS_MEGAKARYOCYTE_ERYTHROID_PROGENITOR_IKAROS_KO_DN	168	22	0.000655062	0.00653988
GSE4590_SMALL_VS_VPREB_POS_LARGE_PRE_BCELL_DN	156	23	0.000656729	0.00654312
GSE22501_PERIPHERAL_BLOOD_VS_CORD_BLOOD_TREG_DN	185	23	0.000658943	0.00655177
GSE21063_CTRL_VS_ANTI_IGM_STIM_BCELL_NFATC1_KO_3H_DN	176	25	0.000662079	0.00656955
GSE3982_CENT_MEMORY_CD4_TCELL_VS_TH2_UP	185	26	0.000665816	0.0065932
GSE33513_TCF7_KO_VS_HET_EARLY_THYMIC_PROGENITOR_UP	193	25	0.000668202	0.00659965
GSE7459_UNTREATED_VS_IL6_TREATED_ACT_CD4_TCELL_UP	128	19	0.000669176	0.00659965
GSE40274_CTRL_VS_EOS_TRANSDUCED_ACTIVATED_CD4_TCELL_DN	141	21	0.000674292	0.00663667
GOLDRATH_NAIVE_VS_MEMORY_CD8_TCELL_UP	195	28	0.00069194	0.00679664
GSE29949_CD8_POS_DC_SPLEEN_VS_MONOCYTE_BONE_MARROW_DN	183	24	0.000696722	0.00682984
GSE22601_CD4_SINGLE_POSITIVE_VS_CD8_SINGLE_POSITIVE_THYMOCYTE_DN	196	25	0.000701744	0.00685963
GSE33424_CD161_HIGH_VS_NEG_CD8_TCELL_DN	196	25	0.000702577	0.00685963
GSE24142_EARLY_THYMIC_PROGENITOR_VS_DN3_THYMOCYTE_FETAL_DN	196	28	0.00070895	0.00690801
GSE21360_NAIVE_VS_SECONDARY_MEMORY_CD8_TCELL_DN	167	25	0.000716598	0.00695471
GSE33374_CD8_ALPHAALPHA_VS_ALPHABETA_CD161_HIGH_TCELL_DN	196	25	0.000715315	0.00695471
GSE21927_BALBC_VS_C57BL6_MONOCYTE_SPLEEN_UP	179	22	0.000732254	0.00709253
GSE24634_TEFF_VS_TCONV_DAY5_IN_CULTURE_DN	187	26	0.00073619	0.00711651
GSE40274_FOXP3_VS_FOXP3_AND_XBP1_TRANSDUCED_ACTIVATED_CD4_TCELL_DN	155	22	0.000746003	0.00719708
GSE34156_UNTREATED_VS_24H_NOD2_LIGAND_TREATED_MONOCYTE_UP	176	22	0.000752485	0.00724527
GSE16385_MONOCYTE_VS_MACROPHAGE_UP	189	23	0.000759168	0.0072952
GSE21927_SPLENIC_VS_TUMOR_MONOCYTES_FROM_C26GM_TUMOROUS_MICE_BALBC_DN	186	25	0.000774943	0.00741753
GSE24574_BCL6_HIGH_TFH_VS_TCONV_CD4_TCELL_DN	183	23	0.000773676	0.00741753
GSE3982_MAST_CELL_VS_BASOPHIL_DN	189	25	0.000777787	0.00743016
GSE20715_0H_VS_24H_OZONE_LUNG_UP	192	26	0.000783892	0.00747382
GSE29618_PDC_VS_MDC_DAY7_FLU_VACCINE_UP	178	26	0.00078764	0.00748266
GSE4748_CYANOBACTERIUM_LPSLIKE_VS_LPS_AND_CYANOBACTERIUM_LPSLIKE_STIM_DC_3H_UP	181	22	0.000787891	0.00748266
GSE1460_CD4_THYMOCYTE_VS_THYMIC_STROMAL_CELL_UP	190	26	0.000821579	0.00777415
GSE22886_UNSTIM_VS_STIM_MEMORY_TCELL_UP	188	26	0.000821775	0.00777415
GSE25088_IL4_VS_IL4_AND_ROSIGLITAZONE_STIM_MACROPHAGE_DAY10_UP	189	26	0.000828686	0.00782434
GSE14908_RESTING_VS_HDM_STIM_CD4_TCELL_ATOPIC_PATIENT_DN	194	26	0.000834905	0.00783749
GSE29949_MICROGLIA_VS_DC_BRAIN_UP	191	25	0.000834538	0.00783749
GSE30971_CTRL_VS_LPS_STIM_MACROPHAGE_WBP7_HET_2H_UP	179	24	0.000832491	0.00783749
GSE411_UNSTIM_VS_100MIN_IL6_STIM_MACROPHAGE_DN	193	24	0.000848788	0.0079404
GSE40666_NAIVE_VS_EFFECTOR_CD8_TCELL_DN	195	26	0.000850757	0.0079404
GSE39556_CD8A_DC_VS_NK_CELL_DN	189	28	0.000850603	0.0079404
GSE38681_WT_VS_LYL1_KO_LYMPHOID_PRIMED_MULTIPOTENT_PROGENITOR_DN	196	23	0.000859028	0.00800227
GSE5455_HEALTHY_VS_TUMOR_BEARING_MOUSE_SPLEEN_MONOCYTE_DN	190	25	0.000861504	0.00801001
GSE16450_IMMATURE_VS_MATURE_NEURON_CELL_LINE_12H_IFNA_STIM_UP	192	27	0.000866719	0.00804316
GSE36888_UNTREATED_VS_IL2_TREATED_TCELL_6H_UP	183	24	0.000882144	0.00815523
GSE40274_CTRL_VS_SATB1_TRANSDUCED_ACTIVATED_CD4_TCELL_UP	162	23	0.000881853	0.00815523
GSE40273_XBP1_KO_VS_WT_TREG_UP	195	24	0.000895879	0.00826652
KAECH_NAIVE_VS_DAY8_EFF_CD8_TCELL_DN	196	22	0.000899924	0.00828814
GSE5503_PLN_DC_VS_SPLEEN_DC_ACTIVATED_ALLOGENIC_TCELL_DN	195	24	0.000909718	0.00836254
GSE21546_SAP1A_KO_VS_SAP1A_KO_AND_ELK1_KO_ANTI_CD3_STIM_DP_THYMOCYTES_DN	197	27	0.000926829	0.00850379
GSE10239_NAIVE_VS_KLRG1HIGH_EFF_CD8_TCELL_UP	196	25	0.000937686	0.00858723
GSE9960_HEALTHY_VS_GRAM_NEG_SEPSIS_PBMC_UP	194	25	0.000948667	0.0086715
GSE7460_CD8_TCELL_VS_TREG_ACT_UP	192	26	0.000951971	0.00868539
GSE2706_UNSTIM_VS_8H_LPS_AND_R848_DC_DN	186	23	0.000970255	0.00882201
GSE39820_CTRL_VS_TGFBETA3_IL6_IL23A_CD4_TCELL_UP	187	23	0.000970566	0.00882201
GSE6674_CPG_VS_PL2_3_STIM_BCELL_DN	197	25	0.000982886	0.00891735
GSE5679_PPARG_LIGAND_ROSIGLITAZONE_VS_ROSIGLITAZONE_AND_RARA_AGONIST_AM580_TREATED_DC_UP	190	24	0.000993524	0.00898043
GSE32986_UNSTIM_VS_CURDLAN_LOWDOSE_STIM_DC_DN	190	23	0.000992777	0.00898043
GSE24210_CTRL_VS_IL35_TREATED_TCONV_CD4_TCELL_UP	196	28	0.000996563	0.00899121
GSE17721_LPS_VS_GARDIQUIMOD_2H_BMDC_UP	191	24	0.00100034	0.00900856
GSE19772_CTRL_VS_HCMV_INF_MONOCYTES_UP	190	24	0.00101116	0.00908921
GSE19941_LPS_VS_LPS_AND_IL10_STIM_IL10_KO_NFKBP50_KO_MACROPHAGE_UP	193	25	0.00102771	0.00922103
GSE42724_NAIVE_VS_MEMORY_BCELL_DN	192	25	0.00103677	0.00928523
GSE9650_EFFECTOR_VS_MEMORY_CD8_TCELL_UP	193	22	0.00104264	0.00932062
GSE2770_UNTREATED_VS_ACT_CD4_TCELL_6H_UP	191	21	0.00106385	0.00949279
GSE37416_CTRL_VS_12H_F_TULARENSIS_LVS_NEUTROPHIL_UP	187	24	0.00106689	0.0095004
GSE411_UNSTIM_VS_100MIN_IL6_STIM_SOCS3_KO_MACROPHAGE_UP	191	25	0.0010686	0.0095004
GSE17974_0H_VS_72H_IN_VITRO_ACT_CD4_TCELL_UP	185	23	0.00107862	0.00956979
GSE19888_CTRL_VS_A3R_INHIBITOR_TREATED_MAST_CELL_DN	188	24	0.00108033	0.00956979
GSE24142_EARLY_THYMIC_PROGENITOR_VS_DN3_THYMOCYTE_ADULT_DN	191	24	0.00108788	0.00961917
GSE8921_UNSTIM_VS_TLR1_2_STIM_MONOCYTE_24H_UP	190	25	0.0010915	0.00963371
GSE3920_IFNB_VS_IFNG_TREATED_ENDOTHELIAL_CELL_UP	158	22	0.0010983	0.00967612
GSE25123_CTRL_VS_IL4_STIM_MACROPHAGE_UP	188	25	0.00111169	0.00975881
GSE45382_UNTREATED_VS_TGFB_TREATED_MACROPHAGES_UP	190	24	0.00110993	0.00975881
GSE9988_LOW_LPS_VS_CTRL_TREATED_MONOCYTE_DN	197	24	0.00111407	0.00976216
GSE17721_LPS_VS_PAM3CSK4_16H_BMDC_UP	195	24	0.00112286	0.00982151
GSE16385_IFNG_TNF_VS_IL4_STIM_MACROPHAGE_ROSIGLITAZONE_TREATED_DN	191	23	0.00113933	0.00994772
GSE17974_0.5H_VS_72H_IL4_AND_ANTI_IL12_ACT_CD4_TCELL_UP	189	24	0.0011418	0.00995147
GSE339_CD4POS_VS_CD8POS_DC_IN_CULTURE_UP	191	23	0.00114663	0.00995793
GSE14415_INDUCED_TREG_VS_FAILED_INDUCED_TREG_DN	169	23	0.00114508	0.00995793
GSE23505_IL6_IL1_VS_IL6_IL1_IL23_TREATED_CD4_TCELL_DN	198	27	0.00115245	0.00999063
GSE46606_IRF4HIGH_VS_IRF4MID_CD40L_IL2_IL5_DAY1_STIMULATED_BCELL_UP	191	25	0.00116767	0.0101046
GSE19888_ADENOSINE_A3R_INH_PRETREAT_AND_ACT_BY_A3R_VS_A3R_INH_AND_TCELL_MEMBRANES_ACT_MAST_CELL_UP	185	24	0.00117124	0.0101175
GSE24142_ADULT_VS_FETAL_DN2_THYMOCYTE_UP	192	25	0.00120724	0.0104101
GSE23925_DARK_ZONE_VS_NAIVE_BCELL_UP	196	21	0.00123113	0.0105786
GSE41867_NAIVE_VS_DAY6_LCMV_ARMSTRONG_EFFECTOR_CD8_TCELL_DN	198	26	0.00123105	0.0105786
GSE24142_EARLY_THYMIC_PROGENITOR_VS_DN2_THYMOCYTE_FETAL_DN	193	23	0.00123803	0.0106005
GSE22601_DOUBLE_NEGATIVE_VS_CD4_SINGLE_POSITIVE_THYMOCYTE_UP	197	25	0.0012367	0.0106005
GSE12845_IGD_POS_BLOOD_VS_NAIVE_TONSIL_BCELL_DN	193	25	0.00124577	0.0106294
GSE9650_EFFECTOR_VS_EXHAUSTED_CD8_TCELL_UP	194	23	0.00124384	0.0106294
GSE43955_10H_VS_60H_ACT_CD4_TCELL_DN	190	25	0.00125032	0.0106496
GSE3982_BCELL_VS_CENT_MEMORY_CD4_TCELL_DN	189	25	0.00126237	0.0107335
GSE30971_CTRL_VS_LPS_STIM_MACROPHAGE_WBP7_KO_4H_DN	185	24	0.00127285	0.0108037
GSE9988_LPS_VS_VEHICLE_TREATED_MONOCYTE_UP	185	20	0.00129652	0.0109855
GSE36527_CD69_NEG_VS_POS_TREG_CD62L_LOS_KLRG1_NEG_DN	199	24	0.0013007	0.0110018
GSE34006_A2AR_KO_VS_A2AR_AGONIST_TREATED_TREG_UP	196	24	0.00130414	0.0110117
GSE5503_MLN_DC_VS_PLN_DC_ACTIVATED_ALLOGENIC_TCELL_DN	193	28	0.00132063	0.0111316
GSE42724_MEMORY_BCELL_VS_PLASMABLAST_UP	196	25	0.00132444	0.0111445
GSE35825_UNTREATED_VS_IFNG_STIM_MACROPHAGE_DN	173	27	0.00132835	0.0111581
GSE20366_TREG_VS_NAIVE_CD4_TCELL_DN	189	25	0.00134548	0.0112728
GSE37416_0H_VS_48H_F_TULARENSIS_LVS_NEUTROPHIL_UP	186	23	0.00134663	0.0112728
GSE13306_RA_VS_UNTREATED_MEM_CD4_TCELL_UP	194	27	0.00135883	0.0113387
GSE25088_CTRL_VS_IL4_STIM_MACROPHAGE_UP	187	27	0.00135916	0.0113387
GSE25088_CTRL_VS_IL4_AND_ROSIGLITAZONE_STIM_MACROPHAGE_UP	179	23	0.00138522	0.0115364
GSE37533_UNTREATED_VS_PIOGLIZATONE_TREATED_CD4_TCELL_PPARG2_AND_FOXP3_TRASDUCED_DN	155	22	0.00140262	0.0116614
GSE7831_UNSTIM_VS_CPG_STIM_PDC_4H_UP	195	25	0.00144879	0.0120247
GSE43955_TH0_VS_TGFB_IL6_TH17_ACT_CD4_TCELL_4H_UP	187	23	0.00145655	0.0120686
GSE37605_NOD_VS_C57BL6_IRES_GFP_TREG_UP	150	22	0.0014645	0.0121139
GSE20366_EX_VIVO_VS_HOMEOSTATIC_CONVERSION_NAIVE_CD4_TCELL_UP	194	24	0.0014895	0.0122169
GSE3720_VD1_VS_VD2_GAMMADELTA_TCELL_WITH_LPS_STIM_DN	195	23	0.00148225	0.0122169
GSE22229_RENAL_TRANSPLANT_VS_HEALTHY_PBMC_DN	192	27	0.00148174	0.0122169
GSE26290_WT_VS_PDK1_KO_ANTI_CD3_AND_IL2_STIM_CD8_TCELL_UP	186	24	0.00148675	0.0122169
GSE37301_HEMATOPOIETIC_STEM_CELL_VS_PRO_BCELL_UP	190	24	0.00148914	0.0122169
GSE40273_XBP1_KO_VS_WT_TREG_DN	194	28	0.00152812	0.0125126
GSE14350_TREG_VS_TEFF_UP	191	25	0.00154264	0.0125761
GSE32423_IL7_VS_IL7_IL4_MEMORY_CD8_TCELL_UP	194	25	0.00154201	0.0125761
GSE16385_ROSIGLITAZONE_IFNG_TNF_VS_IL4_STIM_MACROPHAGE_UP	192	22	0.00154362	0.0125761
GSE23505_UNTREATED_VS_4DAY_IL6_IL1_IL23_TREATED_CD4_TCELL_UP	196	25	0.00155166	0.0126205
GSE15750_DAY6_VS_DAY10_TRAF6KO_EFF_CD8_TCELL_DN	192	25	0.00155788	0.01265
GSE2770_IL4_ACT_VS_ACT_CD4_TCELL_2H_DN	192	25	0.00156996	0.0127269
GSE43863_TH1_VS_TFH_EFFECTOR_CD4_TCELL_DN	189	26	0.00157334	0.012733
GSE23308_CTRL_VS_CORTICOSTERONE_TREATED_MACROPHAGE_MINERALCORTICOID_REC_KO_UP	197	25	0.00159035	0.0128494
GSE21360_SECONDARY_VS_QUATERNARY_MEMORY_CD8_TCELL_DN	159	22	0.00160626	0.0129564
GSE28130_ACTIVATED_VS_INDUCEED_TREG_UP	183	23	0.00161283	0.012988
GSE19198_6H_VS_24H_IL21_TREATED_TCELL_DN	188	26	0.00162373	0.0130542
GSE36392_TYPE_2_MYELOID_VS_NEUTROPHIL_IL25_TREATED_LUNG_DN	189	23	0.00162888	0.0130739
GSE13484_3H_UNSTIM_VS_YF17D_VACCINE_STIM_PBMC_DN	185	22	0.00164212	0.0131585
GSE32164_ALTERNATIVELY_ACT_M2_VS_CMYC_INHIBITED_MACROPHAGE_UP	190	24	0.00164995	0.0131996
GSE3565_DUSP1_VS_WT_SPLENOCYTES_UP	155	22	0.00166969	0.0133258
GSE29164_CD8_TCELL_VS_CD8_TCELL_AND_IL12_TREATED_MELANOMA_DAY7_UP	191	25	0.00167119	0.0133258
GSE25087_TREG_VS_TCONV_FETUS_DN	186	23	0.00169939	0.0135284
GSE6259_BCELL_VS_CD8_TCELL_UP	181	26	0.00171332	0.0136172
GSE360_HIGH_DOSE_B_MALAYI_VS_M_TUBERCULOSIS_MAC_DN	190	22	0.00172567	0.013693
GSE18893_TCONV_VS_TREG_24H_CULTURE_DN	187	24	0.00173798	0.0137682
GSE32034_LY6C_HIGH_VS_LOW_MONOCYTE_UP	187	23	0.00174369	0.013791
GSE37416_0H_VS_24H_F_TULARENSIS_LVS_NEUTROPHIL_DN	193	24	0.00174858	0.0138072
GSE3920_IFNA_VS_IFNB_TREATED_ENDOTHELIAL_CELL_DN	160	24	0.00176855	0.0139423
GSE21063_3H_VS_16H_ANTI_IGM_STIM_BCELL_UP	190	23	0.00178243	0.0140291
GSE27859_MACROPHAGE_VS_CD11C_INT_F480_INT_DC_DN	190	23	0.00180476	0.014182
GSE6092_IFNG_VS_IFNG_AND_B_BURGDORFERI_INF_ENDOTHELIAL_CELL_DN	171	22	0.00182199	0.0142943
GSE2770_UNTREATED_VS_TGFB_AND_IL4_TREATED_ACT_CD4_TCELL_4H_UP	193	23	0.00183975	0.0144104
GSE37301_MULTIPOTENT_PROGENITOR_VS_LYMPHOID_PRIMED_MPP_DN	175	24	0.00185169	0.0144806
GSE31082_DN_VS_CD8_SP_THYMOCYTE_DN	196	27	0.00186214	0.014539
GSE17580_UNINFECTED_VS_S_MANSONI_INF_TREG_DN	194	21	0.00187003	0.0145539
GSE18203_CTRL_VS_INTRATUMORAL_CPG_INJ_MC38_TUMOR_DN	190	20	0.00186959	0.0145539
GSE41867_NAIVE_VS_DAY8_LCMV_EFFECTOR_CD8_TCELL_DN	191	25	0.00188166	0.0146211
GSE17301_CTRL_VS_48H_ACD3_ACD28_STIM_CD8_TCELL_UP	187	23	0.00188581	0.01463
GSE17721_PAM3CSK4_VS_CPG_8H_BMDC_DN	192	22	0.00190801	0.0147759
GSE7460_CD8_TCELL_VS_CD4_TCELL_ACT_DN	196	25	0.00191067	0.0147759
GSE2405_S_AUREUS_VS_A_PHAGOCYTOPHILUM_NEUTROPHIL_UP	196	25	0.00192694	0.014878
GSE3982_MAST_CELL_VS_NEUTROPHIL_DN	185	24	0.00193645	0.0149278
GSE11973_MIR223_KOVS_WT_BONE_MARROW_NEUTROPHIL_UP	190	24	0.00193985	0.0149304
KAECH_NAIVE_VS_DAY8_EFF_CD8_TCELL_UP	194	27	0.00195595	0.0150069
GSE29949_MICROGLIA_BRAIN_VS_CD8_POS_DC_SPLEEN_UP	187	24	0.00195475	0.0150069
GSE40655_FOXO1_KO_VS_WT_NTREG_UP	189	25	0.00196002	0.0150145
GSE20198_UNTREATED_VS_IL12_IL18_TREATED_ACT_CD4_TCELL_UP	188	24	0.00203852	0.0155905
GSE36009_WT_VS_NLRP10_KO_DC_LPS_STIM_UP	194	24	0.00204162	0.0155905
GSE17721_POLYIC_VS_CPG_2H_BMDC_DN	197	23	0.00206369	0.0157345
GSE21033_CTRL_VS_POLYIC_STIM_DC_24H_UP	150	22	0.00208156	0.0158459
GSE26928_NAIVE_VS_CENT_MEMORY_CD4_TCELL_UP	180	22	0.00209667	0.015936
GSE26928_NAIVE_VS_CXCR5_POS_CD4_TCELL_UP	184	22	0.00211008	0.016013
GSE13484_12H_VS_3H_YF17D_VACCINE_STIM_PBMC_DN	188	22	0.00212052	0.0160659
GSE41867_MEMORY_VS_EXHAUSTED_CD8_TCELL_DAY30_LCMV_UP	191	22	0.00212365	0.0160659
GSE3982_MAST_CELL_VS_EFF_MEMORY_CD4_TCELL_DN	179	23	0.00213521	0.0161283
GSE12003_MIR223_KO_VS_WT_BM_PROGENITOR_4D_CULTURE_UP	189	24	0.00214407	0.0161701
GSE7348_LPS_VS_TOLERIZED_AND_LPS_STIM_MACROPHAGE_DN	167	22	0.00216418	0.0162966
GSE1448_CTRL_VS_ANTI_VBETA5_DP_THYMOCYTE_DN	193	24	0.00217948	0.0163865
GSE23502_BM_VS_COLON_TUMOR_MYELOID_DERIVED_SUPPRESSOR_CELL_UP	196	26	0.00219377	0.0164685
GSE17721_LPS_VS_CPG_8H_BMDC_UP	194	24	0.00222585	0.0166325
GSE19941_UNSTIM_VS_LPS_AND_IL10_STIM_IL10_KO_NFKBP50_KO_MACROPHAGE_DN	190	22	0.00222225	0.0166325
GSE21063_CTRL_VS_ANTI_IGM_STIM_BCELL_NFATC1_KO_3H_UP	195	22	0.00222306	0.0166325
GSE32423_MEMORY_VS_NAIVE_CD8_TCELL_UP	192	24	0.0022404	0.0166647
GSE5142_CTRL_VS_HTERT_TRANSDUCED_CD8_TCELL_EARLY_PASSAGE_CLONE_DN	193	25	0.00223715	0.0166647
GSE7568_IL4_VS_IL4_AND_DEXAMETHASONE_TREATED_MACROPHAGE_DN	147	21	0.00224044	0.0166647
GSE11961_MEMORY_BCELL_DAY7_VS_PLASMA_CELL_DAY7_DN	192	24	0.00226813	0.016845
GSE21360_TERTIARY_VS_QUATERNARY_MEMORY_CD8_TCELL_UP	181	25	0.00229197	0.016984
GSE22103_LPS_VS_GMCSF_AND_IFNG_STIM_NEUTROPHIL_DN	196	24	0.00229381	0.016984
GSE33425_CD8_ALPHAALPHA_VS_ALPHABETA_CD161_HIGH_TCELL_DN	196	23	0.00230499	0.0170408
GSE11961_GERMINAL_CENTER_BCELL_DAY7_VS_MEMORY_BCELL_DAY40_UP	192	25	0.0023091	0.0170453
GSE6566_STRONG_VS_WEAK_DC_STIMULATED_CD4_TCELL_DN	177	21	0.00233364	0.0171745
GSE7460_CTRL_VS_FOXP3_OVEREXPR_TCONV_1_DN	193	24	0.00233215	0.0171745
GSE9006_TYPE_1_VS_TYPE_2_DIABETES_PBMC_AT_DX_DN	193	24	0.00234444	0.0172279
GSE42021_CD24HI_TREG_VS_CD24HI_TCONV_THYMUS_DN	193	22	0.00235893	0.0173083
GSE39820_CTRL_VS_IL1B_IL6_IL23A_CD4_TCELL_UP	191	24	0.00238599	0.0174543
GSE7831_UNSTIM_VS_INFLUENZA_STIM_PDC_1H_DN	196	25	0.00238445	0.0174543
GSE23308_WT_VS_MINERALCORTICOID_REC_KO_MACROPHAGE_CORTICOSTERONE_TREATED_UP	194	23	0.00239348	0.0174828
GSE21360_PRIMARY_VS_TERTIARY_MEMORY_CD8_TCELL_DN	190	22	0.00240698	0.0175321
GSE26343_UNSTIM_VS_LPS_STIM_MACROPHAGE_UP	197	23	0.00240743	0.0175321
GSE40068_CXCR5POS_BCL6POS_TFH_VS_CXCR5NEG_BCL6NEG_CD4_TCELL_UP	195	25	0.00242033	0.0175997
GSE37301_HEMATOPOIETIC_STEM_CELL_VS_GRAN_MONO_PROGENITOR_DN	170	23	0.00243181	0.0176569
GSE25123_IL4_VS_IL4_AND_ROSIGLITAZONE_STIM_MACROPHAGE_DAY10_UP	194	24	0.00246386	0.017863
GSE25088_IL4_VS_IL4_AND_ROSIGLITAZONE_STIM_STAT6_KO_MACROPHAGE_DAY10_UP	188	24	0.00246837	0.0178691
GSE17721_PAM3CSK4_VS_GADIQUIMOD_16H_BMDC_DN	192	21	0.00247877	0.0179178
GSE18893_TCONV_VS_TREG_2H_TNF_STIM_DN	188	23	0.00249006	0.0179727
GSE42724_MEMORY_BCELL_VS_PLASMABLAST_DN	186	24	0.00251459	0.0181229
GSE17721_0.5H_VS_8H_LPS_BMDC_DN	192	23	0.00252788	0.0181649
GSE17974_IL4_AND_ANTI_IL12_VS_UNTREATED_12H_ACT_CD4_TCELL_UP	183	24	0.00252661	0.0181649
GSE6259_33D1_POS_VS_DEC205_POS_FLT3L_INDUCED_SPLENIC_DC_UP	167	22	0.00253795	0.0182105
GSE37416_0H_VS_3H_F_TULARENSIS_LVS_NEUTROPHIL_UP	193	22	0.00254982	0.0182687
GSE17721_LPS_VS_CPG_6H_BMDC_UP	185	23	0.00256508	0.0183511
GSE23321_CENTRAL_VS_EFFECTOR_MEMORY_CD8_TCELL_UP	193	24	0.00261099	0.0186521
GSE20715_0H_VS_48H_OZONE_LUNG_UP	190	23	0.00262534	0.0187272
GSE2770_UNTREATED_VS_ACT_CD4_TCELL_2H_UP	192	25	0.00263807	0.0187819
GSE25088_ROSIGLITAZONE_VS_IL4_AND_ROSIGLITAZONE_STIM_STAT6_KO_MACROPHAGE_DAY10_UP	187	25	0.00264073	0.0187819
GSE14350_IL2RB_KO_VS_WT_TREG_UP	195	25	0.00264747	0.0188024
GSE22886_NAIVE_BCELL_VS_MONOCYTE_UP	179	22	0.00267442	0.0189662
GSE3982_DC_VS_NKCELL_DN	181	23	0.00272774	0.0192882
GSE3920_IFNA_VS_IFNG_TREATED_FIBROBLAST_DN	181	25	0.00272545	0.0192882
GSE2770_IL12_VS_IL4_TREATED_ACT_CD4_TCELL_48H_DN	194	25	0.00273247	0.0192936
GSE6259_33D1_POS_VS_DEC205_POS_SPLENIC_DC_DN	188	25	0.00275163	0.0194008
GSE39820_CTRL_VS_IL1B_IL6_IL23A_CD4_TCELL_DN	192	24	0.00275849	0.0194106
GSE37301_MULTIPOTENT_PROGENITOR_VS_COMMON_LYMPHOID_PROGENITOR_UP	163	21	0.00276099	0.0194106
GSE8921_3H_VS_24H_TLR1_2_STIM_MONOCYTE_UP	188	23	0.0027826	0.0195344
GSE40274_HELIOS_VS_FOXP3_AND_HELIOS_TRANSDUCED_ACTIVATED_CD4_TCELL_UP	194	25	0.00278726	0.0195389
GSE22611_NOD2_VS_CTRL_TRANSDUCED_HEK293T_CELL_DN	191	24	0.00279767	0.0195837
GSE40443_INDUCED_VS_TOTAL_TREG_DN	194	23	0.00281646	0.0196869
GSE17721_CTRL_VS_CPG_8H_BMDC_DN	196	23	0.00282598	0.0197252
GSE32901_NAIVE_VS_TH17_ENRICHED_CD4_TCELL_DN	162	22	0.00286233	0.0199503
GSE46606_DAY1_VS_DAY3_CD40L_IL2_IL5_STIMULATED_BCELL_DN	186	22	0.00287684	0.0200228
GSE40274_LEF1_VS_FOXP3_AND_LEF1_TRANSDUCED_ACTIVATED_CD4_TCELL_UP	191	25	0.00288641	0.0200607
GSE21379_WT_VS_SAP_KO_TFH_CD4_TCELL_DN	190	24	0.00290641	0.020171
GSE41867_DAY6_EFFECTOR_VS_DAY30_MEMORY_CD8_TCELL_LCMV_ARMSTRONG_DN	195	25	0.00291991	0.0202359
GSE14308_TH2_VS_TH1_DN	193	24	0.00296359	0.0205094
GSE40274_GATA1_VS_FOXP3_AND_GATA1_TRANSDUCED_ACTIVATED_CD4_TCELL_UP	194	25	0.00297942	0.0205897
GSE9006_HEALTHY_VS_TYPE_1_DIABETES_PBMC_4MONTH_POST_DX_UP	189	21	0.00298772	0.0206178
GSE5589_IL6_KO_VS_IL10_KO_LPS_AND_IL10_STIM_MACROPHAGE_180MIN_UP	192	24	0.00302424	0.0208403
GSE30971_2H_VS_4H_LPS_STIM_MACROPHAGE_WBP7_KO_UP	196	24	0.00303184	0.0208632
GSE25087_FETAL_VS_ADULT_TREG_DN	175	22	0.00306247	0.0209851
GSE26495_NAIVE_VS_PD1HIGH_CD8_TCELL_DN	192	26	0.00305972	0.0209851
GSE7568_CTRL_VS_3H_TGFB_TREATED_MACROPHAGES_WITH_IL4_AND_DEXAMETHASONE_DN	159	22	0.00305623	0.0209851
GSE15330_MEGAKARYOCYTE_ERYTHROID_PROGENITOR_VS_PRO_BCELL_UP	196	24	0.00308252	0.0210928
GSE37416_0H_VS_6H_F_TULARENSIS_LVS_NEUTROPHIL_DN	191	24	0.00312318	0.0213111
GSE18893_CTRL_VS_TNF_TREATED_TCONV_2H_UP	193	22	0.00312139	0.0213111
GSE30971_CTRL_VS_LPS_STIM_MACROPHAGE_WBP7_HET_4H_UP	190	23	0.00320444	0.021835
GSE17721_PAM3CSK4_VS_CPG_4H_BMDC_DN	191	22	0.00320963	0.0218398
GSE41176_UNSTIM_VS_ANTI_IGM_STIM_BCELL_6H_DN	185	22	0.00321846	0.0218694
GSE43863_LY6C_INT_CXCR5POS_VS_LY6C_LOW_CXCR5NEG_EFFECTOR_CD4_TCELL_UP	189	25	0.00322624	0.0218917
GSE4590_PRE_BCELL_VS_LARGE_PRE_BCELL_UP	150	20	0.00326906	0.0221476
GSE34515_CD16_NEG_MONOCYTE_VS_DC_UP	189	23	0.00327304	0.0221476
GSE22886_NAIVE_CD8_TCELL_VS_NEUTROPHIL_UP	188	21	0.00330091	0.0223052
GSE32986_GMCSF_VS_GMCSF_AND_CURDLAN_HIGHDOSE_STIM_DC_DN	189	25	0.00333143	0.0224802
GSE17721_POLYIC_VS_GARDIQUIMOD_1H_BMDC_DN	193	22	0.00334304	0.0224962
GSE8868_SPLEEN_VS_INTESTINE_CD11B_POS_CD11C_NEG_DC_UP	194	23	0.00333851	0.0224962
GSE13547_CTRL_VS_ANTI_IGM_STIM_ZFX_KO_BCELL_12H_DN	153	23	0.00334849	0.0225019
GSE27241_CTRL_VS_DIGOXIN_TREATED_CD4_TCELL_IN_TH17_POLARIZING_CONDITIONS_DN	183	23	0.0033603	0.0225501
GSE14308_INDUCED_VS_NATURAL_TREG_DN	194	23	0.00338806	0.0225801
GSE22886_IGM_MEMORY_BCELL_VS_BM_PLASMA_CELL_UP	190	24	0.00339258	0.0225801
GSE3337_CTRL_VS_4H_IFNG_IN_CD8POS_DC_DN	192	23	0.00339135	0.0225801
GSE3982_NEUTROPHIL_VS_BASOPHIL_DN	192	21	0.00337741	0.0225801
GSE7460_CTRL_VS_TGFB_TREATED_ACT_FOXP3_HET_TCONV_DN	194	23	0.00337035	0.0225801
GSE9037_WT_VS_IRAK4_KO_LPS_4H_STIM_BMDM_DN	198	24	0.00339171	0.0225801
GSE360_T_GONDII_VS_B_MALAYI_LOW_DOSE_DC_DN	190	23	0.00340218	0.0226131
GSE17721_LPS_VS_POLYIC_6H_BMDC_DN	189	24	0.00342873	0.0227585
GSE22886_IGG_IGA_MEMORY_BCELL_VS_BLOOD_PLASMA_CELL_UP	191	25	0.00346717	0.0229512
GSE34515_CD16_POS_MONOCYTE_VS_DC_DN	193	24	0.00346704	0.0229512
GSE13547_WT_VS_ZFX_KO_BCELL_DN	169	18	0.00347466	0.0229695
GSE12392_WT_VS_IFNAR_KO_CD8A_NEG_SPLEEN_DC_UP	190	25	0.00348074	0.0229786
GSE13547_CTRL_VS_ANTI_IGM_STIM_ZFX_KO_BCELL_2H_DN	157	16	0.00349503	0.0230416
GSE13306_LAMINA_PROPRIA_VS_SPLEEN_TREG_UP	192	24	0.00352959	0.023238
GSE16385_ROSIGLITAZONE_IL4_VS_IL4_ALONE_STIM_MACROPHAGE_12H_DN	190	25	0.00354302	0.023295
GSE17721_0.5H_VS_24H_CPG_BMDC_DN	195	23	0.00355676	0.0233224
GSE7831_UNSTIM_VS_INFLUENZA_STIM_PDC_1H_UP	191	22	0.00355291	0.0233224
GSE14415_ACT_TCONV_VS_ACT_NATURAL_TREG_UP	165	23	0.00358406	0.0234698
GSE25087_TREG_VS_TCONV_ADULT_DN	190	23	0.00359822	0.0235309
GSE40277_EOS_AND_LEF1_TRANSDUCED_VS_CTRL_CD4_TCELL_UP	193	25	0.00364381	0.0237971
GSE29164_UNTREATED_VS_CD8_TCELL_AND_IL12_TREATED_MELANOMA_DAY7_DN	194	22	0.00365997	0.0238707
GSE24726_WT_VS_E2_2_KO_PDC_DAY6_POST_DELETION_DN	187	24	0.00366727	0.0238863
GSE7831_CPG_VS_INFLUENZA_STIM_PDC_1H_UP	194	22	0.00369314	0.0240034
GSE13547_WT_VS_ZFX_KO_BCELL_UP	156	22	0.0036972	0.0240034
GSE33424_CD161_HIGH_VS_NEG_CD8_TCELL_UP	191	23	0.00370003	0.0240034
GSE40274_CTRL_VS_FOXP3_AND_HELIOS_TRANSDUCED_ACTIVATED_CD4_TCELL_UP	193	24	0.00371373	0.0240603
GSE10240_CTRL_VS_IL22_STIM_PRIMARY_BRONCHIAL_EPITHELIAL_CELLS_UP	193	27	0.00376246	0.0243113
GSE19941_LPS_VS_LPS_AND_IL10_STIM_IL10_KO_MACROPHAGE_DN	150	20	0.00376066	0.0243113
GSE339_CD8POS_VS_CD4CD8DN_DC_DN	192	24	0.0037954	0.0244916
GSE42021_TREG_PLN_VS_CD24INT_TREG_THYMUS_UP	194	22	0.00380109	0.0244959
GSE13411_SWITCHED_MEMORY_BCELL_VS_PLASMA_CELL_UP	184	23	0.00381403	0.0245468
GSE7460_CTRL_VS_TGFB_TREATED_ACT_TREG_DN	193	25	0.00385488	0.024777
KAECH_NAIVE_VS_DAY15_EFF_CD8_TCELL_DN	190	21	0.00386888	0.0248316
GSE46242_TH1_VS_ANERGIC_TH1_CD4_TCELL_WITH_EGR2_DELETED_DN	184	22	0.00387356	0.0248316
GSE17186_NAIVE_VS_CD21LOW_TRANSITIONAL_BCELL_CORD_BLOOD_DN	197	23	0.00389074	0.0248879
GSE21546_WT_VS_SAP1A_KO_AND_ELK1_KO_ANTI_CD3_STIM_DP_THYMOCYTES_DN	197	25	0.00389256	0.0248879
GSE21063_WT_VS_NFATC1_KO_3H_ANTI_IGM_STIM_BCELL_DN	196	22	0.00392667	0.0250731
GSE10240_IL22_VS_IL22_AND_IL17_STIM_PRIMARY_BRONCHIAL_EPITHELIAL_CELLS_UP	197	23	0.00395254	0.0251185
GSE18281_CORTEX_VS_MEDULLA_THYMUS_DN	182	22	0.00394264	0.0251185
GSE29164_CD8_TCELL_VS_CD8_TCELL_AND_IL12_TREATED_MELANOMA_DAY3_DN	191	24	0.00394823	0.0251185
GSE37532_VISCERAL_ADIPOSE_TISSUE_VS_LN_DERIVED_TREG_CD4_TCELL_UP	162	22	0.00395441	0.0251185
GSE16522_ANTI_CD3CD28_STIM_VS_UNSTIM_MEMORY_CD8_TCELL_DN	189	21	0.00397879	0.0252405
GSE17186_CD21LOW_VS_CD21HIGH_TRANSITIONAL_BCELL_UP	195	25	0.0040063	0.0253819
GSE24142_DN2_VS_DN3_THYMOCYTE_FETAL_DN	193	24	0.00404992	0.025625
GSE10239_KLRG1INT_VS_KLRG1HIGH_EFF_CD8_TCELL_DN	196	23	0.00406447	0.0256504
GSE11961_MARGINAL_ZONE_BCELL_VS_MEMORY_BCELL_DAY40_DN	196	23	0.00405962	0.0256504
GSE411_WT_VS_SOCS3_KO_MACROPHAGE_IL6_STIM_100MIN_DN	194	21	0.00407447	0.0256802
GSE23984_CTRL_VS_HYPOCALEMIC_VITAMIND_ANALOG_TCELL_DN	190	25	0.00408927	0.0257402
GSE22886_NAIVE_CD4_TCELL_VS_48H_ACT_TH1_UP	193	24	0.00410305	0.0257779
GSE28783_ANTI_MIR33_VS_CTRL_ATHEROSCLEROSIS_MACROPHAGE_UP	190	21	0.00410585	0.0257779
GSE11961_MARGINAL_ZONE_BCELL_VS_PLASMA_CELL_DAY7_DN	193	21	0.00412161	0.0258436
GSE27786_NKCELL_VS_NKTCELL_DN	192	23	0.00419907	0.0262649
GSE26030_TH1_VS_TH17_DAY5_POST_POLARIZATION_DN	192	25	0.00419958	0.0262649
GSE5679_CTRL_VS_PPARG_LIGAND_ROSIGLITAZONE_TREATED_DC_DN	190	25	0.00423804	0.0264714
GSE16450_CTRL_VS_IFNA_6H_STIM_MATURE_NEURON_CELL_LINE_UP	192	24	0.00428078	0.02667
GSE32986_CURDLAN_LOWDOSE_VS_CURDLAN_HIGHDOSE_STIM_DC_UP	194	24	0.00428062	0.02667
GSE37301_COMMON_LYMPHOID_PROGENITOR_VS_RAG2_KO_NK_CELL_UP	178	22	0.00428643	0.0266711
GSE43863_TH1_VS_LY6C_INT_CXCR5POS_EFFECTOR_CD4_TCELL_DN	194	25	0.00429265	0.0266758
GSE20366_EX_VIVO_VS_DEC205_CONVERSION_NAIVE_CD4_TCELL_UP	192	22	0.00430691	0.0267192
GSE41867_DAY8_VS_DAY15_LCMV_CLONE13_EFFECTOR_CD8_TCELL_UP	194	24	0.00431061	0.0267192
GSE21678_WT_VS_FOXO1_FOXO3_KO_TREG_UP	174	21	0.004332	0.0268177
GSE9988_ANTI_TREM1_VS_VEHICLE_TREATED_MONOCYTES_DN	193	25	0.00434176	0.026844
GSE12392_IFNAR_KO_VS_IFNB_KO_CD8_NEG_SPLEEN_DC_DN	193	22	0.00437989	0.0270454
GSE8685_IL2_STARVED_VS_IL15_ACT_IL2_STARVED_CD4_TCELL_UP	194	21	0.00438714	0.0270559
GSE36527_CD62L_HIGH_VS_CD62L_LOW_TREG_CD69_NEG_KLRG1_NEG_UP	187	23	0.00441107	0.0271691
GSE9988_LPS_VS_LPS_AND_ANTI_TREM1_MONOCYTE_UP	188	22	0.0044519	0.0273514
GSE22443_NAIVE_VS_ACT_AND_IL12_TREATED_CD8_TCELL_UP	191	25	0.00444695	0.0273514
GSE2770_UNTREATED_VS_IL12_TREATED_ACT_CD4_TCELL_2H_UP	192	24	0.00449205	0.0275633
GSE40277_EOS_AND_LEF1_TRANSDUCED_VS_GATA1_AND_SATB1_TRANSDUCED_CD4_TCELL_UP	193	26	0.00454234	0.0278368
GSE10273_HIGH_VS_LOW_IL7_TREATED_IRF4_8_NULL_PRE_BCELL_DN	189	22	0.00455064	0.0278527
GSE15624_3H_VS_6H_HALOFUGINONE_TREATED_CD4_TCELL_UP	168	22	0.00456215	0.0278881
GSE3982_NEUTROPHIL_VS_CENT_MEMORY_CD4_TCELL_DN	195	21	0.00458282	0.0279793
GSE3691_IFN_PRODUCING_KILLER_DC_VS_PLASMACYTOID_DC_SPLEEN_UP	189	23	0.00471091	0.0287253
GSE16755_CTRL_VS_IFNA_TREATED_MAC_UP	187	23	0.00471873	0.0287371
GSE12392_IFNAR_KO_VS_IFNB_KO_CD8_NEG_SPLEEN_DC_UP	193	21	0.00472557	0.0287428
GSE27241_CTRL_VS_DIGOXIN_TREATED_CD4_TCELL_IN_TH17_POLARIZING_CONDITIONS_UP	157	19	0.00477897	0.0289952
GSE40274_HELIOS_VS_FOXP3_AND_HELIOS_TRANSDUCED_ACTIVATED_CD4_TCELL_DN	188	24	0.00477656	0.0289952
GSE21360_SECONDARY_VS_QUATERNARY_MEMORY_CD8_TCELL_UP	179	21	0.00478672	0.0290061
GSE5542_UNTREATED_VS_IFNG_TREATED_EPITHELIAL_CELLS_24H_UP	191	26	0.00480549	0.0290837
GSE41867_NAIVE_VS_DAY15_LCMV_EFFECTOR_CD8_TCELL_DN	192	25	0.00483264	0.0292117
GSE17974_IL4_AND_ANTI_IL12_VS_UNTREATED_48H_ACT_CD4_TCELL_UP	184	22	0.00493222	0.0297767
GSE16451_CTRL_VS_WEST_EQUINE_ENC_VIRUS_IMMATURE_NEURON_CELL_LINE_UP	192	24	0.00495078	0.0298517
GSE21927_C26GM_VS_4T1_TUMOR_MONOCYTE_BALBC_DN	182	23	0.00498194	0.0300025
GSE7460_CTRL_VS_TGFB_TREATED_ACT_TCONV_DN	193	23	0.00504329	0.0303345
GSE31082_CD4_VS_CD8_SP_THYMOCYTE_UP	186	25	0.00506884	0.0304505
GSE3720_VD1_VS_VD2_GAMMADELTA_TCELL_DN	198	22	0.00509487	0.0305692
GSE7460_CD8_TCELL_VS_TREG_ACT_DN	187	21	0.00512097	0.0306511
GSE44732_UNSTIM_VS_IL27_STIM_IMATURE_DC_DN	194	23	0.00512111	0.0306511
GSE17301_CTRL_VS_48H_ACD3_ACD28_STIM_CD8_TCELL_DN	190	22	0.0051401	0.0307271
GSE5542_UNTREATED_VS_IFNA_TREATED_EPITHELIAL_CELLS_6H_DN	188	23	0.00515169	0.0307586
GSE1112_HY_CD8AB_VS_HY_CD8AA_THYMOCYTE_RTOC_CULTURE_DN	178	22	0.00516557	0.0308038
GSE21774_CD62L_POS_CD56_DIM_VS_CD62L_NEG_CD56_DIM_NK_CELL_UP	190	25	0.00522834	0.0311399
GSE18791_CTRL_VS_NEWCASTLE_VIRUS_DC_12H_DN	190	21	0.00526964	0.031293
GSE2770_IL12_AND_TGFB_ACT_VS_ACT_CD4_TCELL_6H_UP	189	24	0.00526359	0.031293
GSE42724_NAIVE_VS_B1_BCELL_UP	192	23	0.00527331	0.031293
GSE24292_WT_VS_PPARG_KO_MACROPHAGE_DN	191	22	0.00529036	0.031356
GSE5589_LPS_VS_LPS_AND_IL10_STIM_IL10_KO_MACROPHAGE_180MIN_DN	190	23	0.00529721	0.0313584
GSE3982_EOSINOPHIL_VS_CENT_MEMORY_CD4_TCELL_DN	187	21	0.00539805	0.0319166
GSE2770_IL12_AND_TGFB_ACT_VS_ACT_CD4_TCELL_6H_DN	192	21	0.00542821	0.0320561
GSE8621_LPS_STIM_VS_LPS_PRIMED_AND_LPS_STIM_MACROPHAGE_DN	195	23	0.00543914	0.0320817
GSE16755_CTRL_VS_IFNA_TREATED_MAC_DN	191	21	0.00544926	0.0321025
GSE1460_CD4_THYMOCYTE_VS_NAIVE_CD4_TCELL_ADULT_BLOOD_UP	192	22	0.00547325	0.0321991
GSE19941_UNSTIM_VS_LPS_STIM_IL10_KO_MACROPHAGE_UP	191	22	0.00547886	0.0321991
GSE29618_MONOCYTE_VS_PDC_UP	191	22	0.00551731	0.0323859
GSE35825_IFNA_VS_IFNG_STIM_MACROPHAGE_DN	190	24	0.00557423	0.0326807
GSE24634_TREG_VS_TCONV_POST_DAY5_IL4_CONVERSION_DN	186	23	0.00560561	0.0327857
GSE27786_CD4_TCELL_VS_ERYTHTROBLAST_UP	195	22	0.00560318	0.0327857
GSE9988_LPS_VS_CTRL_TREATED_MONOCYTE_UP	185	18	0.00565589	0.0329789
GSE9988_ANTI_TREM1_AND_LPS_VS_CTRL_TREATED_MONOCYTES_UP	184	19	0.0056554	0.0329789
GSE7509_DC_VS_MONOCYTE_WITH_FCGRIIB_STIM_DN	193	22	0.00565893	0.0329789
GSE3039_B2_VS_B1_BCELL_UP	196	23	0.00569295	0.0331375
GSE26890_CXCR1_NEG_VS_POS_EFFECTOR_CD8_TCELL_UP	196	21	0.00570085	0.0331438
GSE22611_NOD2_TRANSDUCED_VS_CTRL_HEK293T_STIMULATED_WITH_MDP_2H_DN	181	22	0.00578266	0.0335794
GSE33425_CD161_HIGH_VS_NEG_CD8_TCELL_UP	193	23	0.0058798	0.0341028
GSE20715_WT_VS_TLR4_KO_LUNG_UP	187	22	0.00596251	0.0345004
GSE24142_DN2_VS_DN3_THYMOCYTE_DN	194	26	0.00595944	0.0345004
GSE12366_NAIVE_VS_MEMORY_BCELL_UP	181	22	0.00600606	0.034629
GSE360_DC_VS_MAC_L_MAJOR_UP	184	21	0.00600539	0.034629
GSE33424_CD161_HIGH_VS_INT_CD8_TCELL_UP	192	22	0.00600076	0.034629
GSE6092_B_BURGDOFERI_VS_B_BURGDORFERI_AND_IFNG_STIM_ENDOTHELIAL_CELL_DN	176	21	0.00602391	0.0346499
GSE15271_CXCR4_POS_VS_NEG_GC_BCELL_DN	171	22	0.00602328	0.0346499
GSE23398_WT_VS_IL2_KO_CD4_TCELL_SCURFY_MOUSE_DN	192	21	0.00603646	0.0346811
GSE3982_DC_VS_BCELL_DN	181	22	0.0060674	0.0348179
GSE13522_CTRL_VS_T_CRUZI_Y_STRAIN_INF_SKIN_IFNAR_KO_DN	194	24	0.00610494	0.0349921
GSE17721_LPS_VS_CPG_12H_BMDC_UP	195	22	0.00611334	0.0349991
GSE9988_LOW_LPS_VS_VEHICLE_TREATED_MONOCYTE_DN	194	22	0.00613512	0.0350004
GSE33425_CD161_INT_VS_NEG_CD8_TCELL_UP	194	20	0.00613123	0.0350004
GSE36527_CD69_NEG_VS_POS_TREG_CD62L_LOS_KLRG1_NEG_UP	196	21	0.00612757	0.0350004
GSE17974_IL4_AND_ANTI_IL12_VS_UNTREATED_12H_ACT_CD4_TCELL_DN	179	19	0.00615203	0.0350328
GSE9960_GRAM_NEG_VS_GRAM_POS_SEPSIS_PBMC_DN	194	22	0.00615519	0.0350328
GSE17974_IL4_AND_ANTI_IL12_VS_UNTREATED_1H_ACT_CD4_TCELL_UP	172	18	0.00617432	0.0351007
GSE14308_TH17_VS_NATURAL_TREG_DN	192	24	0.00620176	0.0351502
GSE21927_SPLEEN_C57BL6_VS_EL4_TUMOR_BALBC_MONOCYTES_UP	188	23	0.00619169	0.0351502
GSE22432_CDC_VS_COMMON_DC_PROGENITOR_UP	188	25	0.00620468	0.0351502
GSE339_CD4POS_VS_CD8POS_DC_UP	195	24	0.00624164	0.0353074
GSE36888_STAT5_AB_KNOCKIN_VS_WT_TCELL_IL2_TREATED_6H_UP	193	22	0.00625416	0.0353074
GSE40274_CTRL_VS_FOXP3_AND_PBX1_TRANSDUCED_ACTIVATED_CD4_TCELL_UP	158	22	0.00624872	0.0353074
GSE37605_C57BL6_VS_NOD_FOXP3_FUSION_GFP_TCONV_UP	155	19	0.0062878	0.0354562
GSE8621_UNSTIM_VS_LPS_STIM_MACROPHAGE_DN	194	22	0.00630311	0.0354605
GSE25088_WT_VS_STAT6_KO_MACROPHAGE_ROSIGLITAZONE_STIM_UP	182	21	0.00630154	0.0354605
GSE27434_WT_VS_DNMT1_KO_TREG_DN	194	21	0.00642542	0.0361068
GSE24634_NAIVE_CD4_TCELL_VS_DAY3_IL4_CONV_TREG_DN	195	20	0.00645758	0.0362172
GSE24814_STAT5_KO_VS_WT_PRE_BCELL_DN	194	23	0.00645992	0.0362172
GSE40666_NAIVE_VS_EFFECTOR_CD8_TCELL_WITH_IFNA_STIM_90MIN_UP	195	22	0.00651413	0.0364791
GSE21670_STAT3_KO_VS_WT_CD4_TCELL_UP	187	19	0.0065919	0.0368723
GSE8921_UNSTIM_VS_TLR1_2_STIM_MONOCYTE_3H_DN	194	23	0.00660053	0.0368782
GSE2770_IL12_ACT_VS_ACT_CD4_TCELL_2H_UP	181	21	0.0066115	0.0368972
GSE17974_CTRL_VS_ACT_IL4_AND_ANTI_IL12_48H_CD4_TCELL_UP	173	20	0.00662939	0.0369547
GSE13484_UNSTIM_VS_YF17D_VACCINE_STIM_PBMC_DN	195	20	0.00667518	0.037125
GSE17721_CTRL_VS_PAM3CSK4_6H_BMDC_UP	191	20	0.00667297	0.037125
GSE17186_BLOOD_VS_CORD_BLOOD_CD21LOW_TRANSITIONAL_BCELL_DN	193	24	0.00671102	0.0372818
GSE21670_TGFB_VS_IL6_TREATED_STAT3_KO_CD4_TCELL_DN	193	24	0.00674222	0.0374124
GSE3982_CENT_MEMORY_CD4_TCELL_VS_TH1_UP	180	21	0.00675329	0.0374312
GSE16450_CTRL_VS_IFNA_12H_STIM_IMMATURE_NEURON_CELL_LINE_UP	185	28	0.00678194	0.0375473
GSE411_UNSTIM_VS_100MIN_IL6_STIM_SOCS3_KO_MACROPHAGE_DN	192	22	0.00681175	0.0376695
GSE36009_UNSTIM_VS_LPS_STIM_DC_DN	195	22	0.00684059	0.0377861
GOLDRATH_NAIVE_VS_MEMORY_CD8_TCELL_DN	188	21	0.00686637	0.0378798
GSE10239_NAIVE_VS_DAY4.5_EFF_CD8_TCELL_UP	196	24	0.00688088	0.0378798
GSE43863_DAY6_EFF_VS_DAY150_MEM_TH1_CD4_TCELL_UP	189	23	0.00687687	0.0378798
GSE13484_UNSTIM_VS_12H_YF17D_VACCINE_STIM_PBMC_DN	191	19	0.00689253	0.0379011
GSE27241_CTRL_VS_DIGOXIN_TREATED_RORGT_KO_CD4_TCELL_IN_TH17_POLARIZING_CONDITIONS_DN	181	22	0.00695395	0.0381958
GSE29618_MONOCYTE_VS_PDC_DAY7_FLU_VACCINE_UP	191	23	0.00696826	0.0382017
GSE14415_ACT_TCONV_VS_ACT_NATURAL_TREG_DN	167	18	0.00697071	0.0382017
GSE26928_NAIVE_VS_EFF_MEMORY_CD4_TCELL_UP	173	20	0.00699689	0.0383021
GSE360_L_DONOVANI_VS_M_TUBERCULOSIS_MAC_DN	193	21	0.00703147	0.0384482
GSE30083_SP2_VS_SP3_THYMOCYTE_DN	195	23	0.00706359	0.0385805
GSE14908_RESTING_VS_HDM_STIM_CD4_TCELL_NONATOPIC_PATIENT_DN	191	22	0.0071275	0.038886
GSE3982_MAST_CELL_VS_TH2_DN	191	20	0.00719317	0.0392004
GSE37301_MULTIPOTENT_PROGENITOR_VS_PRO_BCELL_DN	168	22	0.00721022	0.0392494
GSE3982_NEUTROPHIL_VS_BCELL_UP	188	21	0.007255	0.039449
GSE42724_MEMORY_VS_B1_BCELL_DN	189	20	0.00728647	0.039576
GSE24634_TEFF_VS_TCONV_DAY10_IN_CULTURE_UP	191	21	0.00730238	0.0395827
GSE24972_WT_VS_IRF8_KO_MARGINAL_ZONE_SPLEEN_BCELL_UP	190	21	0.00730395	0.0395827
GSE45365_NK_CELL_VS_CD8_TCELL_UP	152	18	0.00732874	0.0396729
GSE7568_IL4_TGFB_DEXAMETHASONE_VS_IL4_TGFB_TREATED_MACROPHAGE_DN	170	20	0.00734349	0.0397086
GSE9650_NAIVE_VS_EXHAUSTED_CD8_TCELL_UP	194	22	0.00736801	0.0397971
GSE7768_OVA_ALONE_VS_OVA_WITH_LPS_IMMUNIZED_MOUSE_WHOLE_SPLEEN_6H_DN	163	19	0.00737786	0.0398061
GSE20198_UNTREATED_VS_IL12_TREATED_ACT_CD4_TCELL_UP	196	19	0.00738642	0.0398083
GSE39382_IL3_VS_IL3_IL33_TREATED_MAST_CELL_UP	194	23	0.00742606	0.0399777
GSE20715_WT_VS_TLR4_KO_6H_OZONE_LUNG_UP	191	22	0.0074912	0.0402838
GSE27786_LSK_VS_CD4_TCELL_DN	191	23	0.0075053	0.0403151
GSE1448_CTRL_VS_ANTI_VBETA5_DP_THYMOCYTE_UP	194	22	0.00752206	0.0403319
GSE21670_TGFB_VS_TGFB_AND_IL6_TREATED_CD4_TCELL_UP	189	22	0.00752499	0.0403319
GSE36888_STAT5_AB_KNOCKIN_VS_WT_TCELL_IL2_TREATED_2H_UP	192	22	0.00753482	0.0403403
GSE37416_0H_VS_3H_F_TULARENSIS_LVS_NEUTROPHIL_DN	191	22	0.00755134	0.0403843
GSE37301_LYMPHOID_PRIMED_MPP_VS_GRAN_MONO_PROGENITOR_UP	194	21	0.0075766	0.040475
GSE29618_PDC_VS_MDC_UP	180	23	0.00761388	0.0405678
GSE9988_ANTI_TREM1_AND_LPS_VS_VEHICLE_TREATED_MONOCYTES_UP	187	19	0.00761721	0.0405678
GSE5679_PPARG_LIGAND_ROSIGLITAZONE_VS_RARA_AGONIST_AM580_TREATED_DC_DN	195	23	0.00761895	0.0405678
GSE17974_IL4_AND_ANTI_IL12_VS_UNTREATED_24H_ACT_CD4_TCELL_UP	169	20	0.00765411	0.0407105
KAECH_DAY8_EFF_VS_DAY15_EFF_CD8_TCELL_DN	191	23	0.00770257	0.040879
GSE3039_NKT_CELL_VS_B1_BCELL_DN	189	21	0.0076947	0.040879
GSE360_L_DONOVANI_VS_M_TUBERCULOSIS_DC_DN	189	19	0.00773373	0.0409551
GSE2770_IL12_ACT_VS_ACT_CD4_TCELL_6H_DN	174	19	0.00773222	0.0409551
GSE22045_TREG_VS_TCONV_DN	176	20	0.00779383	0.0411658
GSE6092_IFNG_VS_IFNG_AND_B_BURGDORFERI_INF_ENDOTHELIAL_CELL_UP	174	23	0.00779885	0.0411658
GSE21360_NAIVE_VS_TERTIARY_MEMORY_CD8_TCELL_DN	188	22	0.00779009	0.0411658
GSE5142_HTERT_TRANSDUCED_VS_CTRL_CD8_TCELL_LATE_PASSAGE_CLONE_DN	192	24	0.00781391	0.0411949
GSE20727_H2O2_VS_ROS_INHIBITOR_TREATED_DC_DN	188	22	0.00782128	0.0411949
GSE2770_TGFB_AND_IL4_VS_IL12_TREATED_ACT_CD4_TCELL_48H_DN	190	22	0.00784845	0.0412933
GSE20715_0H_VS_24H_OZONE_TLR4_KO_LUNG_UP	193	23	0.00788001	0.0414147
GSE17721_0.5H_VS_4H_LPS_BMDC_DN	193	22	0.00789341	0.0414237
GSE2706_UNSTIM_VS_2H_R848_DC_DN	182	19	0.00789874	0.0414237
GSE37301_CD4_TCELL_VS_RAG2_KO_NK_CELL_UP	156	19	0.00801241	0.0419747
GSE4142_NAIVE_VS_MEMORY_BCELL_UP	194	21	0.00802529	0.041997
GSE24972_MARGINAL_ZONE_BCELL_VS_FOLLICULAR_BCELL_IRF8_KO_UP	190	22	0.00803832	0.0420201
GSE1432_CTRL_VS_IFNG_24H_MICROGLIA_UP	194	26	0.00809371	0.0422642
GSE15330_HSC_VS_PRO_BCELL_UP	188	21	0.00810351	0.0422701
GSE14350_IL2RB_KO_VS_WT_TEFF_DN	191	21	0.00815258	0.0424806
GSE20727_CTRL_VS_ROS_INHIBITOR_TREATED_DC_DN	191	20	0.00821969	0.0427845
GSE9650_EXHAUSTED_VS_MEMORY_CD8_TCELL_DN	197	22	0.0082752	0.0430275
GSE14699_NAIVE_VS_ACT_CD8_TCELL_UP	188	20	0.00828467	0.0430308
GSE14769_UNSTIM_VS_80MIN_LPS_BMDM_UP	197	17	0.00829862	0.0430574
GSE14000_UNSTIM_VS_16H_LPS_DC_TRANSLATED_RNA_DN	190	20	0.00837579	0.0434115
GSE22601_DOUBLE_NEGATIVE_VS_DOUBLE_POSITIVE_THYMOCYTE_DN	192	21	0.0085091	0.0440089
GSE10211_UV_INACT_SENDAI_VS_LIVE_SENDAI_VIRUS_TRACHEAL_EPITHELIAL_CELLS_DN	156	20	0.00850738	0.0440089
GSE22886_TH1_VS_TH2_48H_ACT_DN	191	22	0.00857136	0.0441881
GSE39820_CTRL_VS_TGFBETA1_IL6_CD4_TCELL_DN	193	22	0.00856984	0.0441881
GSE36009_UNSTIM_VS_LPS_STIM_NLRP10_KO_DC_UP	191	22	0.00856098	0.0441881
GSE45739_NRAS_KO_VS_WT_UNSTIM_CD4_TCELL_DN	187	22	0.00858004	0.0441881
GSE41176_WT_VS_TAK1_KO_ANTI_IGM_STIM_BCELL_6H_DN	190	22	0.00866293	0.0445679
GSE21670_UNTREATED_VS_IL6_TREATED_STAT3_KO_CD4_TCELL_UP	187	22	0.00869181	0.0446693
GSE13306_TREG_RA_VS_TCONV_RA_UP	196	20	0.00871168	0.0446772
GSE41978_ID2_KO_VS_BIM_KO_KLRG1_LOW_EFFECTOR_CD8_TCELL_UP	198	20	0.00870778	0.0446772
GSE13493_CD4INTCD8POS_VS_CD8POS_THYMOCYTE_DN	191	21	0.00873703	0.044713
GSE15330_LYMPHOID_MULTIPOTENT_VS_PRO_BCELL_DN	192	22	0.00873172	0.044713
GSE17974_2.5H_VS_72H_IL4_AND_ANTI_IL12_ACT_CD4_TCELL_UP	192	21	0.0087589	0.0447529
GSE21379_TFH_VS_NON_TFH_SAP_KO_CD4_TCELL_DN	189	22	0.00876569	0.0447529
GSE40666_WT_VS_STAT1_KO_CD8_TCELL_WITH_IFNA_STIM_90MIN_UP	194	21	0.00877238	0.0447529
GSE4535_BM_DERIVED_DC_VS_FOLLICULAR_DC_DN	195	22	0.00880783	0.0448868
GSE17974_2.5H_VS_72H_IL4_AND_ANTI_IL12_ACT_CD4_TCELL_DN	192	20	0.00887859	0.0451496
GSE20366_EX_VIVO_VS_HOMEOSTATIC_CONVERSION_TREG_UP	195	23	0.00889175	0.0451496
GSE19401_UNSTIM_VS_RETINOIC_ACID_AND_PAM2CSK4_STIM_FOLLICULAR_DC_DN	190	23	0.00889647	0.0451496
GSE21063_CTRL_VS_ANTI_IGM_STIM_BCELL_NFATC1_KO_16H_DN	192	21	0.0088911	0.0451496
GSE37301_HEMATOPOIETIC_STEM_CELL_VS_COMMON_LYMPHOID_PROGENITOR_DN	194	21	0.0089103	0.0451727
GSE40274_CTRL_VS_GATA1_TRANSDUCED_ACTIVATED_CD4_TCELL_UP	142	16	0.00892557	0.0452031
GSE29164_UNTREATED_VS_CD8_TCELL_AND_IL12_TREATED_MELANOMA_DAY7_UP	189	21	0.00896783	0.04537
GSE11864_CSF1_IFNG_VS_CSF1_PAM3CYS_IN_MAC_UP	193	22	0.0089964	0.0454202
GSE3982_EOSINOPHIL_VS_MAC_UP	185	21	0.00898973	0.0454202
GSE46606_IRF4HIGH_VS_IRF4MID_CD40L_IL2_IL5_DAY1_STIMULATED_BCELL_DN	190	21	0.00903024	0.0455438
GSE7460_FOXP3_MUT_VS_WT_ACT_WITH_TGFB_TCONV_DN	193	26	0.00908443	0.0457225
GSE46606_IRF4_KO_VS_WT_CD40L_IL2_IL5_3DAY_STIMULATED_BCELL_DN	185	20	0.00907529	0.0457225
GSE25146_UNSTIM_VS_HELIOBACTER_PYLORI_LPS_STIM_AGS_CELL_DN	161	19	0.00911934	0.0458508
GSE17721_0.5H_VS_12H_PAM3CSK4_BMDC_UP	192	22	0.00916134	0.0460145
GSE5542_UNTREATED_VS_IFNA_AND_IFNG_TREATED_EPITHELIAL_CELLS_6H_DN	188	25	0.00918122	0.0460668
GSE17721_CPG_VS_GARDIQUIMOD_12H_BMDC_DN	195	21	0.00924558	0.0461521
GSE37416_12H_VS_24H_F_TULARENSIS_LVS_NEUTROPHIL_UP	192	24	0.00922324	0.0461521
GSE15624_CTRL_VS_3H_HALOFUGINONE_TREATED_CD4_TCELL_UP	154	18	0.00924543	0.0461521
GSE32533_WT_VS_MIR17_KO_ACT_CD4_TCELL_DN	189	21	0.00923651	0.0461521
GSE32164_RESTING_DIFFERENTIATED_VS_CMYC_INHIBITED_MACROPHAGE_UP	190	22	0.00924107	0.0461521
GSE3565_CTRL_VS_LPS_INJECTED_DUSP1_KO_SPLENOCYTES_UP	174	21	0.00929277	0.0463402
GSE16450_CTRL_VS_IFNA_6H_STIM_IMMATURE_NEURON_CELL_LINE_UP	192	22	0.00930306	0.0463441
GSE36476_CTRL_VS_TSST_ACT_72H_MEMORY_CD4_TCELL_OLD_UP	186	22	0.00934745	0.0465177
GSE3720_UNSTIM_VS_LPS_STIM_VD1_GAMMADELTA_TCELL_UP	195	23	0.00937578	0.046611
GSE9988_LPS_VS_VEHICLE_TREATED_MONOCYTE_DN	195	22	0.0093886	0.0466272
GSE15324_ELF4_KO_VS_WT_ACTIVATED_CD8_TCELL_UP	193	21	0.00945652	0.0468523
GSE24142_DN2_VS_DN3_THYMOCYTE_ADULT_DN	195	23	0.00946926	0.0468523
GSE9601_NFKB_INHIBITOR_VS_PI3K_INHIBITOR_TREATED_HCMV_INF_MONOCYTE_DN	190	20	0.00944745	0.0468523
GSE36095_WT_VS_HDAC9_KO_TREG_UP	173	20	0.0094724	0.0468523
GSE39556_CD8A_DC_VS_NK_CELL_MOUSE_3H_POST_POLYIC_INJ_DN	193	23	0.00951478	0.0470142
GSE27859_MACROPHAGE_VS_DC_UP	165	19	0.00954198	0.0471008
GSE17721_PAM3CSK4_VS_GADIQUIMOD_4H_BMDC_DN	191	21	0.00958764	0.0472783
GSE32034_LY6C_HIGH_VS_LOW_ROSIGLIZATONE_TREATED_MONOCYTE_UP	189	19	0.0096121	0.047351
GSE3982_EFF_MEMORY_VS_CENT_MEMORY_CD4_TCELL_DN	185	22	0.00965512	0.0475149
GSE30962_PRIMARY_VS_SECONDARY_ACUTE_LCMV_INF_CD8_TCELL_DN	191	22	0.00966731	0.0475269
GSE15330_WT_VS_IKAROS_KO_GRANULOCYTE_MONOCYTE_PROGENITOR_UP	195	21	0.00967799	0.0475314
GSE13738_TCR_VS_BYSTANDER_ACTIVATED_CD4_TCELL_DN	186	21	0.00971433	0.0476618
GSE40274_IRF4_VS_FOXP3_AND_IRF4_TRANSDUCED_ACTIVATED_CD4_TCELL_UP	169	20	0.0098491	0.0482744
GSE19941_UNSTIM_VS_LPS_STIM_IL10_KO_MACROPHAGE_DN	186	21	0.00987655	0.0483604
GSE8384_CTRL_VS_B_ABORTUS_4H_MAC_CELL_LINE_DN	189	21	0.00989609	0.0484074
GSE6259_33D1_POS_DC_VS_BCELL_DN	143	17	0.00994296	0.0485661
GSE43863_NAIVE_VS_LY6C_INT_CXCR5POS_CD4_EFF_TCELL_D6_LCMV_UP	177	18	0.00994848	0.0485661
GSE1448_ANTI_VALPHA2_VS_VBETA5_DP_THYMOCYTE_UP	196	22	0.00996921	0.0486186
GSE31082_DN_VS_CD4_SP_THYMOCYTE_DN	193	23	0.010014	0.0487884
GSE40277_GATA1_AND_SATB1_TRANSDUCED_VS_CTRL_CD4_TCELL_UP	191	21	0.0100386	0.0488105
GSE41176_UNSTIM_VS_ANTI_IGM_STIM_BCELL_1H_UP	187	20	0.0100307	0.0488105
GSE17721_CTRL_VS_POLYIC_6H_BMDC_DN	193	21	0.0101435	0.0492222
GSE17721_POLYIC_VS_PAM3CSK4_8H_BMDC_UP	196	21	0.0101366	0.0492222
GSE17974_0H_VS_4H_IN_VITRO_ACT_CD4_TCELL_DN	189	17	0.010186	0.0493795
GSE360_DC_VS_MAC_DN	185	20	0.0102063	0.0494286
GSE8921_UNSTIM_0H_VS_TLR1_2_STIM_MONOCYTE_12H_DN	194	23	0.0102596	0.0496373
GSE36826_NORMAL_VS_STAPH_AUREUS_INF_SKIN_DN	195	22	0.0102789	0.0496812

## Sheet: EMRA - CD8CM_hypo
Column1	N	DE	P.DE	FDR
GSE26495_NAIVE_VS_PD1LOW_CD8_TCELL_DN	192	74	1.77951e-32	8.66977e-29
GSE26495_NAIVE_VS_PD1HIGH_CD8_TCELL_DN	192	71	1.96296e-31	4.78178e-28
GSE45739_UNSTIM_VS_ACD3_ACD28_STIM_WT_CD4_TCELL_DN	189	59	6.35344e-25	1.0318e-21
GSE45739_UNSTIM_VS_ACD3_ACD28_STIM_NRAS_KO_CD4_TCELL_DN	185	60	7.58658e-24	9.24046e-21
GSE4984_LPS_VS_VEHICLE_CTRL_TREATED_DC_DN	189	52	5.42061e-15	5.28184e-12
GSE15330_LYMPHOID_MULTIPOTENT_VS_MEGAKARYOCYTE_ERYTHROID_PROGENITOR_IKAROS_KO_DN	168	39	1.98171e-13	1.60914e-10
GSE7219_UNSTIM_VS_LPS_AND_ANTI_CD40_STIM_NIK_NFKB2_KO_DC_UP	174	44	1.00539e-12	6.9975e-10
GSE11057_NAIVE_VS_MEMORY_CD4_TCELL_DN	186	43	4.776e-12	2.90858e-09
GSE11057_NAIVE_VS_EFF_MEMORY_CD4_TCELL_DN	191	41	5.48795e-12	2.94723e-09
GSE11057_NAIVE_VS_CENT_MEMORY_CD4_TCELL_DN	193	45	6.04933e-12	2.94723e-09
GSE3565_DUSP1_VS_WT_SPLENOCYTES_UP	155	37	2.58105e-11	1.14317e-08
GSE3565_CTRL_VS_LPS_INJECTED_SPLENOCYTES_UP	170	39	4.26853e-11	1.73302e-08
GSE14415_INDUCED_TREG_VS_FOXP3_KO_INDUCED_TREG_IL2_CULTURE_UP	165	33	4.73204e-11	1.77342e-08
GSE3920_IFNA_VS_IFNB_TREATED_ENDOTHELIAL_CELL_DN	160	38	4.12063e-10	1.43398e-07
GSE10325_CD4_TCELL_VS_BCELL_UP	184	40	4.46662e-10	1.45076e-07
GSE5542_UNTREATED_VS_IFNG_TREATED_EPITHELIAL_CELLS_24H_UP	191	42	5.7066e-10	1.73766e-07
GSE15330_MEGAKARYOCYTE_ERYTHROID_VS_GRANULOCYTE_MONOCYTE_PROGENITOR_UP	170	33	9.46224e-10	2.71177e-07
GSE37301_HEMATOPOIETIC_STEM_CELL_VS_CD4_TCELL_UP	169	36	1.17295e-09	3.17479e-07
GSE22886_NAIVE_CD8_TCELL_VS_NKCELL_DN	189	39	1.88532e-09	4.59264e-07
GSE14415_INDUCED_TREG_VS_FOXP3_KO_INDUCED_TREG_DN	169	34	1.81123e-09	4.59264e-07
GSE5542_UNTREATED_VS_IFNG_TREATED_EPITHELIAL_CELLS_6H_DN	192	43	2.45173e-09	5.68801e-07
GSE26495_PD1HIGH_VS_PD1LOW_CD8_TCELL_DN	167	34	2.73753e-09	6.06239e-07
GSE14699_DELETIONAL_TOLERANCE_VS_ACTIVATED_CD8_TCELL_UP	176	34	4.53149e-09	9.59887e-07
GSE15330_HSC_VS_LYMPHOID_PRIMED_MULTIPOTENT_PROGENITOR_DN	174	32	7.79387e-09	1.58216e-06
GSE10325_CD4_TCELL_VS_MYELOID_UP	189	37	9.62493e-09	1.87571e-06
GSE5679_RARA_AGONIST_AM580_VS_AM580_AND_ROSIGLITAZONE_TREATED_DC_DN	193	36	1.26431e-08	2.36911e-06
GSE10325_LUPUS_CD4_TCELL_VS_LUPUS_BCELL_UP	188	38	1.80693e-08	3.2605e-06
GSE5542_UNTREATED_VS_IFNA_TREATED_EPITHELIAL_CELLS_24H_UP	192	41	1.91432e-08	3.33092e-06
GSE3565_CTRL_VS_LPS_INJECTED_DUSP1_KO_SPLENOCYTES_UP	174	34	2.06909e-08	3.47607e-06
GSE2935_UV_INACTIVATED_VS_LIVE_SENDAI_VIRUS_INF_MACROPHAGE_DN	173	32	2.49412e-08	4.05046e-06
GSE5542_UNTREATED_VS_IFNA_TREATED_EPITHELIAL_CELLS_6H_UP	189	37	3.26258e-08	5.12752e-06
GSE40274_CTRL_VS_EOS_TRANSDUCED_ACTIVATED_CD4_TCELL_UP	167	30	3.43529e-08	5.23023e-06
GSE22886_NAIVE_CD8_TCELL_VS_MONOCYTE_UP	181	34	7.87738e-08	1.16299e-05
GSE22886_NAIVE_TCELL_VS_NKCELL_DN	191	36	1.4261e-07	2.04352e-05
GSE39110_UNTREATED_VS_IL2_TREATED_CD8_TCELL_DAY6_POST_IMMUNIZATION_UP	194	33	1.5155e-07	2.10958e-05
GSE7219_UNSTIM_VS_LPS_AND_ANTI_CD40_STIM_DC_UP	168	34	1.7861e-07	2.41718e-05
GSE4748_LPS_VS_LPS_AND_CYANOBACTERIUM_LPSLIKE_STIM_DC_3H_UP	185	31	1.92307e-07	2.46558e-05
GSE40068_CXCR5NEG_BCL6NEG_CD4_TCELL_VS_CXCR5POS_BCL6NEG_TFH_DN	196	34	1.91223e-07	2.46558e-05
GSE7219_WT_VS_NIK_NFKB2_KO_DC_DN	161	31	2.11963e-07	2.64791e-05
GSE2770_TGFB_AND_IL4_VS_IL12_TREATED_ACT_CD4_TCELL_48H_DN	190	33	2.27245e-07	2.76785e-05
GSE30083_SP3_VS_SP4_THYMOCYTE_DN	194	34	2.83638e-07	3.37045e-05
GSE13946_CTRL_VS_DSS_COLITIS_GD_TCELL_FROM_COLON_UP	168	28	3.10423e-07	3.60091e-05
KAECH_NAIVE_VS_DAY15_EFF_CD8_TCELL_DN	190	30	3.75686e-07	4.25661e-05
GSE7764_NKCELL_VS_SPLENOCYTE_UP	193	34	4.01699e-07	4.4479e-05
GSE21033_CTRL_VS_POLYIC_STIM_DC_12H_UP	153	28	4.49965e-07	4.87163e-05
GSE39916_B_CELL_SPLEEN_VS_PLASMA_CELL_BONE_MARROW_DN	192	32	4.64876e-07	4.92364e-05
GSE7460_CD8_TCELL_VS_CD4_TCELL_ACT_UP	187	32	5.00091e-07	5.18393e-05
GSE32986_UNSTIM_VS_CURDLAN_HIGHDOSE_STIM_DC_DN	191	33	6.62095e-07	6.72026e-05
GSE12366_GC_VS_NAIVE_BCELL_DN	189	32	6.97047e-07	6.93064e-05
GSE22886_NAIVE_CD4_TCELL_VS_NKCELL_DN	193	31	7.98049e-07	7.77619e-05
GSE21670_UNTREATED_VS_TGFB_TREATED_STAT3_KO_CD4_TCELL_DN	193	33	1.04848e-06	9.82341e-05
GSE40274_HELIOS_VS_FOXP3_AND_HELIOS_TRANSDUCED_ACTIVATED_CD4_TCELL_DN	188	33	1.02881e-06	9.82341e-05
GSE40277_EOS_AND_LEF1_TRANSDUCED_VS_GATA1_AND_SATB1_TRANSDUCED_CD4_TCELL_DN	192	33	1.136e-06	0.000104426
GSE7219_UNSTIM_VS_LPS_AND_ANTI_CD40_STIM_DC_DN	170	30	1.42416e-06	0.000128357
GSE25123_WT_VS_PPARG_KO_MACROPHAGE_IL4_STIM_DN	192	32	1.44903e-06	0.000128357
GSE17301_ACD3_ACD28_VS_ACD3_ACD28_AND_IFNA5_STIM_CD8_TCELL_DN	194	31	1.48774e-06	0.000129434
GSE3982_CENT_MEMORY_CD4_TCELL_VS_NKCELL_DN	187	31	2.05013e-06	0.000175232
GSE13738_TCR_VS_BYSTANDER_ACTIVATED_CD4_TCELL_DN	186	30	2.19741e-06	0.000179529
GSE7852_THYMUS_VS_FAT_TCONV_DN	192	33	2.21095e-06	0.000179529
GSE36078_WT_VS_IL1R_KO_LUNG_DC_AFTER_AD5_INF_UP	190	30	2.19097e-06	0.000179529
GSE34205_HEALTHY_VS_RSV_INF_INFANT_PBMC_UP	186	29	2.67577e-06	0.000213711
GSE19941_LPS_VS_LPS_AND_IL10_STIM_IL10_KO_MACROPHAGE_DN	150	27	2.97984e-06	0.000234158
GSE17974_CTRL_VS_ACT_IL4_AND_ANTI_IL12_6H_CD4_TCELL_UP	182	30	3.79351e-06	0.000293365
GSE3982_MAST_CELL_VS_NKCELL_DN	190	32	4.21046e-06	0.000320522
GSE29618_MONOCYTE_VS_PDC_DAY7_FLU_VACCINE_UP	191	31	5.24809e-06	0.000387405
GSE5455_HEALTHY_VS_TUMOR_BEARING_MOUSE_SPLEEN_MONOCYTE_DN	190	30	5.20106e-06	0.000387405
GSE10325_LUPUS_CD4_TCELL_VS_LUPUS_MYELOID_UP	184	31	5.98247e-06	0.000428626
GSE3982_MAST_CELL_VS_EFF_MEMORY_CD4_TCELL_DN	179	29	5.97455e-06	0.000428626
GSE7218_UNSTIM_VS_ANTIGEN_STIM_THROUGH_IGG_BCELL_DN	165	24	6.50773e-06	0.000459502
GSE43863_LY6C_INT_CXCR5POS_VS_LY6C_LOW_CXCR5NEG_EFFECTOR_CD4_TCELL_UP	189	32	6.72491e-06	0.000468053
GSE14415_INDUCED_TREG_VS_FAILED_INDUCED_TREG_DN	169	28	6.85327e-06	0.000470269
GSE29618_MONOCYTE_VS_PDC_UP	191	29	7.40815e-06	0.000501285
GOLDRATH_NAIVE_VS_MEMORY_CD8_TCELL_DN	188	28	8.97429e-06	0.000598942
GSE17186_NAIVE_VS_CD21LOW_TRANSITIONAL_BCELL_CORD_BLOOD_UP	189	31	9.29454e-06	0.000611932
GSE22886_CD8_TCELL_VS_BCELL_NAIVE_UP	193	30	9.48413e-06	0.000616089
GSE13547_2H_VS_12_H_ANTI_IGM_STIM_ZFX_KO_BCELL_UP	161	27	9.90397e-06	0.000634897
GSE41867_NAIVE_VS_DAY6_LCMV_ARMSTRONG_EFFECTOR_CD8_TCELL_DN	198	31	1.00924e-05	0.000638572
GSE9650_NAIVE_VS_MEMORY_CD8_TCELL_DN	190	28	1.02674e-05	0.000641317
GSE13522_WT_VS_IFNAR_KO_SKIN_DN	160	27	1.07028e-05	0.000660049
GSE5542_UNTREATED_VS_IFNA_AND_IFNG_TREATED_EPITHELIAL_CELLS_6H_DN	188	33	1.20375e-05	0.000733083
GSE22601_IMMATURE_CD4_SINGLE_POSITIVE_VS_DOUBLE_POSITIVE_THYMOCYTE_DN	196	31	1.25473e-05	0.000754697
KAECH_NAIVE_VS_DAY8_EFF_CD8_TCELL_DN	196	26	1.346e-05	0.000775097
GSE30962_ACUTE_VS_CHRONIC_LCMV_PRIMARY_INF_CD8_TCELL_DN	187	29	1.34739e-05	0.000775097
GSE3920_IFNA_VS_IFNG_TREATED_FIBROBLAST_UP	169	31	1.3313e-05	0.000775097
GSE16450_CTRL_VS_IFNA_12H_STIM_IMMATURE_NEURON_CELL_LINE_UP	185	36	1.35228e-05	0.000775097
GSE22886_NAIVE_CD8_TCELL_VS_DC_UP	184	28	1.41137e-05	0.000795066
GSE5455_HEALTHY_VS_TUMOR_BEARING_MOUSE_SPLEEN_MONOCYTE_24H_INCUBATION_DN	192	30	1.41976e-05	0.000795066
GSE7852_LN_VS_FAT_TCONV_DN	185	29	1.77904e-05	0.000984941
GSE12366_NAIVE_VS_MEMORY_BCELL_DN	184	29	1.94394e-05	0.00105613
GSE29164_UNTREATED_VS_CD8_TCELL_TREATED_MELANOMA_DAY7_UP	197	28	1.95098e-05	0.00105613
GSE3039_NKT_CELL_VS_ALPHAALPHA_CD8_TCELL_DN	193	27	2.09854e-05	0.00112353
GSE25087_TREG_VS_TCONV_ADULT_UP	195	29	2.23501e-05	0.00118359
GSE32423_MEMORY_VS_NAIVE_CD8_TCELL_IL7_UP	196	30	2.39236e-05	0.00125329
KAECH_NAIVE_VS_MEMORY_CD8_TCELL_DN	192	27	2.59832e-05	0.00134577
GSE30971_CTRL_VS_LPS_STIM_MACROPHAGE_WBP7_KO_4H_UP	187	29	2.62415e-05	0.00134577
GSE27241_WT_CTRL_VS_DIGOXIN_TREATED_RORGT_KO_CD4_TCELL_IN_TH17_POLARIZING_CONDITIONS_UP	168	30	2.78208e-05	0.00141191
GSE24081_CONTROLLER_VS_PROGRESSOR_HIV_SPECIFIC_CD8_TCELL_DN	184	26	2.84889e-05	0.00143091
GSE40273_GATA1_KO_VS_WT_TREG_DN	193	31	2.94349e-05	0.00146334
GSE22935_WT_VS_MYD88_KO_MACROPHAGE_UP	191	29	3.06977e-05	0.0015107
GSE1460_INTRATHYMIC_T_PROGENITOR_VS_CD4_THYMOCYTE_DN	191	30	3.172e-05	0.0015454
GSE29618_BCELL_VS_PDC_DAY7_FLU_VACCINE_UP	177	27	3.71304e-05	0.00177352
GSE13547_WT_VS_ZFX_KO_BCELL_UP	156	27	3.67965e-05	0.00177352
GSE6092_UNSTIM_VS_IFNG_STIM_ENDOTHELIAL_CELL_DN	189	28	3.86513e-05	0.00182824
GSE22886_NAIVE_CD8_TCELL_VS_MONOCYTE_DN	192	29	3.94305e-05	0.00182958
GSE3720_UNSTIM_VS_LPS_STIM_VD1_GAMMADELTA_TCELL_DN	137	23	3.92755e-05	0.00182958
GSE12392_WT_VS_IFNAR_KO_CD8A_NEG_SPLEEN_DC_UP	190	30	4.16447e-05	0.00191409
GSE22886_UNSTIM_VS_STIM_MEMORY_TCELL_UP	188	29	4.34413e-05	0.001978
GSE22886_IGA_VS_IGM_MEMORY_BCELL_UP	185	27	4.48229e-05	0.00202201
GSE17974_IL4_AND_ANTI_IL12_VS_UNTREATED_72H_ACT_CD4_TCELL_DN	185	27	4.60688e-05	0.00202298
GSE20366_TREG_VS_NAIVE_CD4_TCELL_HOMEOSTATIC_CONVERSION_DN	190	31	4.6051e-05	0.00202298
GSE22601_DOUBLE_POSITIVE_VS_CD8_SINGLE_POSITIVE_THYMOCYTE_UP	198	29	4.65053e-05	0.00202298
GSE19888_CTRL_VS_A3R_INHIBITOR_TREATED_MAST_CELL_DN	188	27	4.62096e-05	0.00202298
GSE29618_BCELL_VS_PDC_DAY7_FLU_VACCINE_DN	188	29	4.81409e-05	0.00204732
GSE14415_ACT_TCONV_VS_ACT_NATURAL_TREG_DN	167	23	4.83256e-05	0.00204732
GSE36078_UNTREATED_VS_AD5_T425A_HEXON_INF_MOUSE_LUNG_DC_DN	187	26	4.79165e-05	0.00204732
GSE2770_IL12_AND_TGFB_ACT_VS_ACT_CD4_TCELL_6H_DN	192	26	5.2473e-05	0.00220387
GSE3982_EFF_MEMORY_VS_CENT_MEMORY_CD4_TCELL_UP	188	27	5.31266e-05	0.00221224
GSE11057_EFF_MEM_VS_CENT_MEM_CD4_TCELL_UP	190	28	5.59115e-05	0.00230848
GSE29618_MONOCYTE_VS_MDC_UP	191	27	5.76162e-05	0.00235888
GSE17580_TREG_VS_TEFF_S_MANSONI_INF_DN	193	27	5.81447e-05	0.00236067
GSE4590_LARGE_PRE_BCELL_VS_VPREB_POS_LARGE_PRE_BCELL_UP	170	28	5.87256e-05	0.00236455
GSE40274_FOXP3_VS_FOXP3_AND_IRF4_TRANSDUCED_ACTIVATED_CD4_TCELL_UP	192	27	6.0085e-05	0.00239946
GSE23502_BM_VS_COLON_TUMOR_MYELOID_DERIVED_SUPPRESSOR_CELL_UP	196	30	6.22474e-05	0.00246561
GSE7219_UNSTIM_VS_LPS_AND_ANTI_CD40_STIM_NIK_NFKB2_KO_DC_DN	189	29	6.41672e-05	0.00252115
GSE21670_STAT3_KO_VS_WT_CD4_TCELL_DN	197	28	6.51753e-05	0.00253644
GSE16385_IFNG_TNF_VS_UNSTIM_MACROPHAGE_ROSIGLITAZONE_TREATED_DN	185	27	6.55975e-05	0.00253644
GSE17721_POLYIC_VS_PAM3CSK4_16H_BMDC_UP	195	28	6.76061e-05	0.00259352
GSE22886_CD4_TCELL_VS_BCELL_NAIVE_UP	190	28	6.96631e-05	0.00265155
GSE17974_CTRL_VS_ACT_IL4_AND_ANTI_IL12_48H_CD4_TCELL_UP	173	25	7.40153e-05	0.00277386
GSE40274_FOXP3_VS_FOXP3_AND_XBP1_TRANSDUCED_ACTIVATED_CD4_TCELL_DN	155	24	7.34784e-05	0.00277386
GSE17974_0H_VS_6H_IN_VITRO_ACT_CD4_TCELL_UP	178	27	7.83364e-05	0.0029134
GSE40274_CTRL_VS_FOXP3_AND_GATA1_TRANSDUCED_ACTIVATED_CD4_TCELL_UP	133	20	8.49462e-05	0.00313529
GSE15330_LYMPHOID_MULTIPOTENT_VS_MEGAKARYOCYTE_ERYTHROID_PROGENITOR_IKAROS_KO_UP	159	27	8.97071e-05	0.00328611
GSE21670_TGFB_VS_IL6_TREATED_STAT3_KO_CD4_TCELL_DN	193	29	9.10952e-05	0.00331206
GSE7548_NAIVE_VS_DAY7_PCC_IMMUNIZATION_CD4_TCELL_DN	193	25	9.1831e-05	0.00331408
GSE29618_BCELL_VS_MDC_UP	175	27	9.48057e-05	0.00339628
GSE14350_IL2RB_KO_VS_WT_TEFF_DN	191	26	0.00010037	0.00356938
GSE24142_EARLY_THYMIC_PROGENITOR_VS_DN2_THYMOCYTE_ADULT_UP	193	30	0.000103239	0.0036448
GSE29164_UNTREATED_VS_CD8_TCELL_AND_IL12_TREATED_MELANOMA_DAY7_UP	189	26	0.000105953	0.00369136
GSE30971_CTRL_VS_LPS_STIM_MACROPHAGE_WBP7_HET_2H_UP	179	26	0.000106073	0.00369136
GSE10325_CD4_TCELL_VS_MYELOID_DN	186	28	0.000110755	0.00378546
GSE3982_DC_VS_EFF_MEMORY_CD4_TCELL_DN	178	26	0.000111109	0.00378546
GSE37533_PPARG1_FOXP3_VS_PPARG2_FOXP3_TRANSDUCED_CD4_TCELL_DN	193	26	0.00010984	0.00378546
GSE41867_NAIVE_VS_DAY8_LCMV_EFFECTOR_CD8_TCELL_DN	191	28	0.000112079	0.003792
GSE15735_CTRL_VS_HDAC_INHIBITOR_TREATED_CD4_TCELL_2H_DN	192	26	0.000113233	0.00380461
GSE29618_BCELL_VS_MDC_DAY7_FLU_VACCINE_UP	177	27	0.000116012	0.00387131
GSE43863_DAY6_EFF_VS_DAY150_MEM_TH1_CD4_TCELL_DN	193	27	0.000119254	0.00395243
GSE30083_SP2_VS_SP4_THYMOCYTE_DN	195	28	0.000123865	0.00405533
GSE17301_IFNA2_VS_IFNA2_AND_ACD3_ACD28_STIM_CD8_TCELL_UP	194	28	0.000124024	0.00405533
GSE1432_CTRL_VS_IFNG_6H_MICROGLIA_DN	194	25	0.000128745	0.00414117
GSE8621_UNSTIM_VS_LPS_PRIMED_AND_LPS_STIM_MACROPHAGE_DN	193	30	0.000128192	0.00414117
GSE32255_UNSTIM_VS_4H_LPS_STIM_DC_UP	178	27	0.000129199	0.00414117
GSE14699_NAIVE_VS_DELETIONAL_TOLERANCE_CD8_TCELL_DN	195	29	0.00013016	0.00414471
GSE13484_UNSTIM_VS_3H_YF17D_VACCINE_STIM_PBMC_DN	188	26	0.000132729	0.00419906
GSE24210_CTRL_VS_IL35_TREATED_TCONV_CD4_TCELL_UP	196	30	0.000138919	0.00436655
GSE25123_IL4_VS_IL4_AND_ROSIGLITAZONE_STIM_MACROPHAGE_DAY10_UP	194	27	0.00014017	0.0043776
GSE13547_WT_VS_ZFX_KO_BCELL_ANTI_IGM_STIM_12H_DN	153	22	0.000141813	0.00440073
GSE18893_TCONV_VS_TREG_2H_TNF_STIM_DN	188	26	0.000142858	0.00440508
GSE40666_UNTREATED_VS_IFNA_STIM_STAT4_KO_EFFECTOR_CD8_TCELL_90MIN_DN	188	28	0.000144497	0.0044276
GSE18791_CTRL_VS_NEWCASTLE_VIRUS_DC_16H_DN	189	25	0.000145605	0.00443368
GSE7460_FOXP3_MUT_VS_WT_ACT_WITH_TGFB_TCONV_UP	191	25	0.000155837	0.00471576
GSE7509_UNSTIM_VS_IFNA_STIM_IMMATURE_DC_DN	169	24	0.000156936	0.0047197
GSE17974_IL4_AND_ANTI_IL12_VS_UNTREATED_12H_ACT_CD4_TCELL_UP	183	27	0.000165817	0.00495619
GSE17186_BLOOD_VS_CORD_BLOOD_NAIVE_BCELL_DN	191	26	0.000169514	0.0050358
GSE3982_NKCELL_VS_TH2_UP	182	26	0.000171208	0.0050405
GSE9650_NAIVE_VS_EFF_CD8_TCELL_DN	194	24	0.000171741	0.0050405
GSE7852_TREG_VS_TCONV_DN	194	29	0.000182615	0.00532755
GSE23505_UNTREATED_VS_4DAY_IL6_IL1_TGFB_TREATED_CD4_TCELL_UP	187	27	0.000184531	0.00535141
GOLDRATH_NAIVE_VS_EFF_CD8_TCELL_DN	188	22	0.000193446	0.00541648
GSE13738_TCR_VS_BYSTANDER_ACTIVATED_CD4_TCELL_UP	190	28	0.000190731	0.00541648
GSE30962_ACUTE_VS_CHRONIC_LCMV_PRIMARY_INF_CD8_TCELL_UP	193	28	0.000191706	0.00541648
GSE7509_UNSTIM_VS_FCGRIIB_STIM_DC_DN	168	23	0.00018873	0.00541648
GSE15330_LYMPHOID_MULTIPOTENT_VS_GRANULOCYTE_MONOCYTE_PROGENITOR_IKAROS_KO_UP	189	25	0.000192666	0.00541648
GSE41867_DAY6_EFFECTOR_VS_DAY30_MEMORY_CD8_TCELL_LCMV_ARMSTRONG_DN	195	28	0.000190953	0.00541648
GSE7852_TREG_VS_TCONV_FAT_DN	196	27	0.000197941	0.00545157
GSE25088_CTRL_VS_IL4_STIM_MACROPHAGE_UP	187	29	0.000198056	0.00545157
GSE27241_CTRL_VS_DIGOXIN_TREATED_RORGT_KO_CD4_TCELL_IN_TH17_POLARIZING_CONDITIONS_DN	181	26	0.000196418	0.00545157
GSE33374_CD8_ALPHAALPHA_VS_ALPHABETA_CD161_HIGH_TCELL_DN	196	26	0.000200639	0.00549165
GSE35685_CD34POS_CD38NEG_VS_CD34POS_CD10POS_BONE_MARROW_DN	192	25	0.000203467	0.00553795
GSE13522_WT_VS_IFNAR_KO_SKING_T_CRUZI_Y_STRAIN_INF_UP	196	29	0.000206227	0.00558188
GSE25088_IL4_VS_IL4_AND_ROSIGLITAZONE_STIM_MACROPHAGE_DAY10_DN	193	28	0.000214139	0.005764
GSE22886_DAY1_VS_DAY7_MONOCYTE_IN_CULTURE_UP	187	27	0.000220758	0.00585684
GSE37416_0H_VS_12H_F_TULARENSIS_LVS_NEUTROPHIL_UP	188	25	0.000221194	0.00585684
GSE38681_WT_VS_LYL1_KO_LYMPHOID_PRIMED_MULTIPOTENT_PROGENITOR_DN	196	24	0.00022095	0.00585684
GSE3982_MEMORY_CD4_TCELL_VS_BCELL_UP	181	26	0.000234925	0.00615351
GSE22601_IMMATURE_CD4_SINGLE_POSITIVE_VS_CD8_SINGLE_POSITIVE_THYMOCYTE_DN	194	25	0.000234736	0.00615351
GSE411_UNSTIM_VS_100MIN_IL6_STIM_MACROPHAGE_DN	193	25	0.000238879	0.00622362
GSE24142_ADULT_VS_FETAL_EARLY_THYMIC_PROGENITOR_UP	193	27	0.000247426	0.00641203
GSE13306_LAMINA_PROPRIA_VS_SPLEEN_TREG_DN	193	24	0.0002528	0.00648232
GSE30962_ACUTE_VS_CHRONIC_LCMV_SECONDARY_INF_CD8_TCELL_UP	196	28	0.000252171	0.00648232
GSE3982_EOSINOPHIL_VS_DC_UP	189	26	0.000256441	0.00651601
GSE4748_CYANOBACTERIUM_LPSLIKE_VS_LPS_AND_CYANOBACTERIUM_LPSLIKE_STIM_DC_3H_UP	181	23	0.000256788	0.00651601
GSE10239_KLRG1INT_VS_KLRG1HIGH_EFF_CD8_TCELL_DN	196	26	0.000259771	0.0065195
GSE21063_CTRL_VS_ANTI_IGM_STIM_BCELL_3H_UP	178	25	0.000260906	0.0065195
GSE37301_MULTIPOTENT_PROGENITOR_VS_LYMPHOID_PRIMED_MPP_DN	175	26	0.000261984	0.0065195
GSE41867_MEMORY_VS_EXHAUSTED_CD8_TCELL_DAY30_LCMV_UP	191	24	0.000262279	0.0065195
GSE22886_NAIVE_BCELL_VS_MONOCYTE_DN	196	27	0.000264521	0.00654187
GSE18791_CTRL_VS_NEWCASTLE_VIRUS_DC_18H_DN	187	23	0.00027191	0.00667415
GSE33292_WT_VS_TCF1_KO_DN3_THYMOCYTE_UP	193	29	0.00027261	0.00667415
GSE26669_CD4_VS_CD8_TCELL_IN_MLR_COSTIM_BLOCK_DN	194	27	0.00028227	0.00687609
GSE36078_UNTREATED_VS_AD5_INF_MOUSE_LUNG_DC_DN	192	26	0.000291093	0.00705574
GSE7460_TCONV_VS_TREG_THYMUS_DN	194	25	0.000307459	0.00734485
GSE19401_UNSTIM_VS_RETINOIC_ACID_AND_PAM2CSK4_STIM_FOLLICULAR_DC_DN	190	27	0.000310308	0.00734485
GSE21033_3H_VS_24H_POLYIC_STIM_DC_UP	164	28	0.0003069	0.00734485
GSE32986_GMCSF_VS_GMCSF_AND_CURDLAN_LOWDOSE_STIM_DC_UP	190	25	0.000310558	0.00734485
GSE40068_BCL6_POS_VS_NEG_CXCR5_POS_TFH_UP	195	25	0.000308086	0.00734485
GSE39820_CTRL_VS_TGFBETA1_IL6_CD4_TCELL_UP	191	25	0.000315344	0.00742201
GSE36476_CTRL_VS_TSST_ACT_16H_MEMORY_CD4_TCELL_YOUNG_UP	189	26	0.000317192	0.00742962
GSE29618_BCELL_VS_MONOCYTE_DN	194	26	0.000321882	0.00750339
GSE16450_CTRL_VS_IFNA_6H_STIM_IMMATURE_NEURON_CELL_LINE_DN	183	25	0.000330043	0.00765699
GSE6259_33D1_POS_DC_VS_CD4_TCELL_DN	172	25	0.000338527	0.00777974
GSE25677_MPL_VS_R848_STIM_BCELL_DN	174	27	0.000337897	0.00777974
GSE24634_IL4_VS_CTRL_TREATED_NAIVE_CD4_TCELL_DAY5_DN	191	24	0.000347301	0.00790678
GSE30971_CTRL_VS_LPS_STIM_MACROPHAGE_WBP7_KO_2H_UP	183	25	0.000346483	0.00790678
GSE17974_0H_VS_12H_IN_VITRO_ACT_CD4_TCELL_UP	187	25	0.000364796	0.00826644
GSE40274_FOXP3_VS_FOXP3_AND_PBX1_TRANSDUCED_ACTIVATED_CD4_TCELL_UP	191	25	0.000378209	0.00853071
GSE17974_CTRL_VS_ACT_IL4_AND_ANTI_IL12_24H_CD4_TCELL_UP	183	26	0.000394429	0.00885556
GSE43863_TFH_VS_LY6C_LOW_CXCR5NEG_EFFECTOR_CD4_TCELL_UP	191	24	0.000397967	0.00889401
GSE360_DC_VS_MAC_T_GONDII_UP	188	26	0.000407007	0.00905452
GSE6269_HEALTHY_VS_STAPH_PNEUMO_INF_PBMC_UP	173	24	0.000413189	0.00915026
GSE25088_ROSIGLITAZONE_VS_IL4_AND_ROSIGLITAZONE_STIM_STAT6_KO_MACROPHAGE_DAY10_UP	187	27	0.000417175	0.00919672
GSE17974_CTRL_VS_ACT_IL4_AND_ANTI_IL12_72H_CD4_TCELL_UP	186	25	0.000422075	0.00926283
GSE3982_MEMORY_CD4_TCELL_VS_TH2_UP	184	28	0.000428702	0.00936608
GSE17721_0.5H_VS_4H_PAM3CSK4_BMDC_DN	199	25	0.000434299	0.00944601
GSE7852_LN_VS_THYMUS_TCONV_UP	189	23	0.000437386	0.00947085
GSE20366_TREG_VS_NAIVE_CD4_TCELL_DN	189	26	0.000439549	0.00947559
GSE20198_IL12_VS_IL12_IL18_TREATED_ACT_CD4_TCELL_DN	195	27	0.00045495	0.00976439
GSE30971_WBP7_HET_VS_KO_MACROPHAGE_2H_LPS_STIM_UP	191	24	0.000467354	0.00996496
GSE37301_CD4_TCELL_VS_GRANULOCYTE_MONOCYTE_PROGENITOR_DN	177	27	0.000468386	0.00996496
GSE411_UNSTIM_VS_100MIN_IL6_STIM_SOCS3_KO_MACROPHAGE_DN	192	25	0.000471252	0.00998234
GSE7768_OVA_ALONE_VS_OVA_WITH_LPS_IMMUNIZED_MOUSE_WHOLE_SPLEEN_6H_DN	163	22	0.00048005	0.010081
GSE40274_FOXP3_VS_FOXP3_AND_LEF1_TRANSDUCED_ACTIVATED_CD4_TCELL_UP	197	24	0.000478755	0.010081
GSE40685_NAIVE_CD4_TCELL_VS_TREG_DN	192	27	0.000485335	0.0101483
GSE22432_CDC_VS_COMMON_DC_PROGENITOR_UP	188	28	0.000498673	0.0103826
GSE16450_IMMATURE_VS_MATURE_NEURON_CELL_LINE_UP	182	27	0.000505903	0.0104883
GSE27786_CD4_TCELL_VS_NKCELL_DN	189	25	0.000510194	0.0105325
GSE13306_LAMINA_PROPRIA_VS_SPLEEN_TREG_UP	192	26	0.000515094	0.0105778
GSE24634_TEFF_VS_TCONV_DAY7_IN_CULTURE_DN	193	26	0.000516732	0.0105778
GSE21546_WT_VS_SAP1A_KO_AND_ELK1_KO_DP_THYMOCYTES_DN	193	30	0.00051995	0.0105991
GSE40274_FOXP3_VS_FOXP3_AND_SATB1_TRANSDUCED_ACTIVATED_CD4_TCELL_DN	173	24	0.00052523	0.0106179
GSE43863_DAY6_EFF_VS_DAY150_MEM_TH1_CD4_TCELL_UP	189	26	0.000524368	0.0106179
GSE16385_ROSIGLITAZONE_IL4_VS_IL4_ALONE_STIM_MACROPHAGE_12H_DN	190	27	0.000535913	0.0107891
GSE2770_UNTREATED_VS_IL12_TREATED_ACT_CD4_TCELL_48H_UP	188	25	0.000556005	0.0110566
GSE7568_IL4_VS_IL4_AND_TGFB_TREATED_MACROPHAGE_24H_UP	161	23	0.000551692	0.0110566
GSE16450_IMMATURE_VS_MATURE_NEURON_CELL_LINE_12H_IFNA_STIM_UP	192	27	0.000554828	0.0110566
GSE7460_TCONV_VS_TREG_LN_DN	193	27	0.000567138	0.0111966
GSE4535_BM_DERIVED_DC_VS_FOLLICULAR_DC_UP	193	25	0.000567642	0.0111966
GSE21360_NAIVE_VS_PRIMARY_MEMORY_CD8_TCELL_DN	175	26	0.000577888	0.0113527
GSE26928_NAIVE_VS_EFF_MEMORY_CD4_TCELL_DN	186	25	0.000587952	0.011458
GSE36009_UNSTIM_VS_LPS_STIM_NLRP10_KO_DC_DN	188	22	0.000587689	0.011458
GSE17721_LPS_VS_POLYIC_8H_BMDC_DN	192	24	0.000604726	0.0117379
GSE27241_CTRL_VS_DIGOXIN_TREATED_CD4_TCELL_IN_TH17_POLARIZING_CONDITIONS_UP	157	21	0.000610518	0.0118033
GSE3920_IFNA_VS_IFNG_TREATED_ENDOTHELIAL_CELL_DN	162	24	0.000618744	0.0118682
GSE21063_WT_VS_NFATC1_KO_16H_ANTI_IGM_STIM_BCELL_DN	177	24	0.000616429	0.0118682
GSE10325_CD4_TCELL_VS_BCELL_DN	175	25	0.000633045	0.0120949
GSE29164_DAY3_VS_DAY7_UNTREATED_MELANOMA_DN	189	25	0.000637272	0.0121281
GSE40274_XBP1_VS_FOXP3_AND_XBP1_TRANSDUCED_ACTIVATED_CD4_TCELL_UP	192	25	0.000645131	0.0122299
GSE22886_DC_VS_MONOCYTE_DN	189	25	0.000673001	0.0127088
GSE3982_BCELL_VS_TH1_DN	186	23	0.000683863	0.012864
GSE39820_CTRL_VS_IL1B_IL6_IL23A_CD4_TCELL_UP	191	25	0.000727433	0.013631
GSE11924_TH2_VS_TH17_CD4_TCELL_UP	188	23	0.000737408	0.0137124
GSE17186_CD21LOW_VS_CD21HIGH_TRANSITIONAL_BCELL_UP	195	27	0.000737188	0.0137124
GSE5589_LPS_AND_IL10_VS_LPS_AND_IL6_STIM_IL6_KO_MACROPHAGE_45MIN_UP	189	23	0.000748218	0.0138605
GSE41867_NAIVE_VS_DAY8_LCMV_EFFECTOR_CD8_TCELL_UP	196	22	0.000765293	0.0141231
GSE40274_CTRL_VS_FOXP3_AND_LEF1_TRANSDUCED_ACTIVATED_CD4_TCELL_UP	158	22	0.000777159	0.014288
GSE13411_IGM_MEMORY_BCELL_VS_PLASMA_CELL_UP	183	25	0.000782664	0.0143351
GSE27786_CD8_TCELL_VS_MONO_MAC_UP	189	23	0.000799775	0.0144851
GSE7568_IL4_VS_IL4_AND_DEXAMETHASONE_TREATED_MACROPHAGE_DN	147	22	0.000796577	0.0144851
GSE33425_CD8_ALPHAALPHA_VS_ALPHABETA_CD161_HIGH_TCELL_DN	196	24	0.000797439	0.0144851
GSE7852_TREG_VS_TCONV_THYMUS_DN	191	26	0.000820556	0.01474
GSE9988_LOW_LPS_VS_ANTI_TREM1_AND_LPS_MONOCYTE_UP	190	24	0.000822925	0.01474
GSE41867_NAIVE_VS_DAY15_LCMV_EFFECTOR_CD8_TCELL_DN	192	27	0.00081842	0.01474
GSE17974_IL4_AND_ANTI_IL12_VS_UNTREATED_48H_ACT_CD4_TCELL_UP	184	24	0.000833649	0.0148231
GSE41867_DAY8_EFFECTOR_VS_DAY30_EXHAUSTED_CD8_TCELL_LCMV_CLONE13_DN	193	26	0.000833362	0.0148231
GSE1460_CD4_THYMOCYTE_VS_NAIVE_CD4_TCELL_ADULT_BLOOD_UP	192	24	0.00084894	0.0150401
GSE37301_HEMATOPOIETIC_STEM_CELL_VS_RAG2_KO_NK_CELL_DN	167	22	0.000872604	0.0154034
GSE17580_UNINFECTED_VS_S_MANSONI_INF_TEFF_DN	186	20	0.000885486	0.0155743
GSE22886_NAIVE_CD8_TCELL_VS_MEMORY_TCELL_UP	190	24	0.000894713	0.0155979
GSE557_WT_VS_CIITA_KO_DC_DN	192	26	0.000890071	0.0155979
GSE11961_MARGINAL_ZONE_BCELL_VS_GERMINAL_CENTER_BCELL_DAY7_DN	193	26	0.000896432	0.0155979
GSE20715_WT_VS_TLR4_KO_LUNG_UP	187	24	0.000900368	0.0156107
GSE22886_IGG_IGA_MEMORY_BCELL_VS_BM_PLASMA_CELL_UP	192	25	0.000919308	0.0157848
GSE3720_UNSTIM_VS_PMA_STIM_VD2_GAMMADELTA_TCELL_DN	192	24	0.000915316	0.0157848
GSE19198_CTRL_VS_IL21_TREATED_TCELL_24H_DN	196	26	0.000920132	0.0157848
GSE32423_CTRL_VS_IL4_MEMORY_CD8_TCELL_UP	186	25	0.000934056	0.0159205
GSE21927_SPLEEN_C57BL6_VS_EL4_TUMOR_BALBC_MONOCYTES_UP	188	25	0.000937843	0.0159205
GSE17301_ACD3_ACD28_VS_ACD3_ACD28_AND_IFNA2_STIM_CD8_TCELL_DN	193	25	0.000935967	0.0159205
GSE41867_NAIVE_VS_DAY6_LCMV_EFFECTOR_CD8_TCELL_DN	196	27	0.000950895	0.016086
GSE13306_RA_VS_UNTREATED_MEM_CD4_TCELL_UP	194	27	0.000971153	0.0161591
GSE14769_UNSTIM_VS_60MIN_LPS_BMDM_DN	196	22	0.000983405	0.0161591
GSE7460_FOXP3_MUT_VS_WT_ACT_WITH_TGFB_TCONV_DN	193	29	0.000984334	0.0161591
GSE7852_TREG_VS_TCONV_THYMUS_UP	194	24	0.000966218	0.0161591
GSE18893_TCONV_VS_TREG_2H_CULTURE_DN	194	24	0.000961427	0.0161591
GSE23505_UNTREATED_VS_4DAY_IL6_IL1_IL23_TREATED_CD4_TCELL_DN	194	24	0.000983912	0.0161591
GSE25088_IL4_VS_IL4_AND_ROSIGLITAZONE_STIM_STAT6_KO_MACROPHAGE_DAY10_DN	189	23	0.000985067	0.0161591
GSE30971_CTRL_VS_LPS_STIM_MACROPHAGE_WBP7_KO_4H_DN	185	24	0.000979138	0.0161591
GSE24671_CTRL_VS_BAKIMULC_INFECTED_MOUSE_SPLENOCYTES_UP	190	26	0.00097496	0.0161591
GSE2770_UNTREATED_VS_IL4_TREATED_ACT_CD4_TCELL_48H_DN	187	21	0.000990854	0.0161995
GSE43863_DAY6_EFF_VS_DAY150_MEM_LY6C_INT_CXCR5POS_CD4_TCELL_DN	188	24	0.00100117	0.0163135
GSE17974_0H_VS_48H_IN_VITRO_ACT_CD4_TCELL_UP	182	24	0.00102198	0.016597
GSE37301_COMMON_LYMPHOID_PROGENITOR_VS_PRO_BCELL_DN	189	23	0.00103117	0.0166906
GSE14308_TH2_VS_TH1_DN	193	25	0.00103558	0.0167065
GSE14415_INDUCED_VS_NATURAL_TREG_UP	138	18	0.00104675	0.0168309
GSE24142_EARLY_THYMIC_PROGENITOR_VS_DN2_THYMOCYTE_FETAL_UP	193	26	0.00109188	0.0174988
GSE5589_LPS_AND_IL10_VS_LPS_AND_IL6_STIM_MACROPHAGE_45MIN_DN	195	23	0.00109969	0.0175087
GSE32533_MIR17_KO_VS_MIR17_OVEREXPRESS_ACT_CD4_TCELL_UP	191	24	0.00109831	0.0175087
GSE40666_NAIVE_VS_EFFECTOR_CD8_TCELL_WITH_IFNA_STIM_90MIN_UP	195	24	0.00110771	0.0175791
GSE13411_SWITCHED_MEMORY_BCELL_VS_PLASMA_CELL_UP	184	24	0.00111542	0.0176439
GSE29618_MONOCYTE_VS_PDC_DAY7_FLU_VACCINE_DN	180	25	0.00114184	0.0178135
GSE6259_33D1_POS_DC_VS_CD4_TCELL_UP	174	22	0.00114937	0.0178135
GSE6674_ANTI_IGM_VS_ANTI_IGM_AND_CPG_STIM_BCELL_UP	195	24	0.00114965	0.0178135
GSE21379_WT_VS_SAP_KO_TFH_CD4_TCELL_DN	190	25	0.00114282	0.0178135
GSE21360_SECONDARY_VS_QUATERNARY_MEMORY_CD8_TCELL_DN	159	22	0.00113613	0.0178135
GSE33424_CD161_HIGH_VS_NEG_CD8_TCELL_UP	191	24	0.00115173	0.0178135
GSE33425_CD161_INT_VS_NEG_CD8_TCELL_DN	193	24	0.00114813	0.0178135
GSE17721_POLYIC_VS_PAM3CSK4_12H_BMDC_UP	192	25	0.00117222	0.0180159
GSE22886_IGM_MEMORY_BCELL_VS_BM_PLASMA_CELL_UP	190	25	0.00117015	0.0180159
GSE25087_TREG_VS_TCONV_FETUS_UP	190	24	0.00117819	0.0180508
GSE17186_BLOOD_VS_CORD_BLOOD_CD21LOW_TRANSITIONAL_BCELL_DN	193	26	0.00121094	0.0184943
GSE3982_DC_VS_BCELL_UP	192	25	0.00124984	0.0190289
GSE10325_LUPUS_CD4_TCELL_VS_LUPUS_BCELL_DN	174	24	0.00126432	0.0190369
GSE24634_TEFF_VS_TCONV_DAY5_IN_CULTURE_DN	187	25	0.00126076	0.0190369
GSE40274_LEF1_VS_FOXP3_AND_LEF1_TRANSDUCED_ACTIVATED_CD4_TCELL_DN	192	25	0.001266	0.0190369
GSE44649_NAIVE_VS_ACTIVATED_CD8_TCELL_DN	189	21	0.00125787	0.0190369
GSE12366_PLASMA_CELL_VS_MEMORY_BCELL_DN	195	24	0.00128102	0.0192034
GSE15330_HSC_VS_MEGAKARYOCYTE_ERYTHROID_PROGENITOR_DN	161	23	0.00130636	0.0195233
GSE2405_0H_VS_12H_A_PHAGOCYTOPHILUM_STIM_NEUTROPHIL_UP	193	26	0.00132353	0.0196592
GSE11961_MEMORY_BCELL_DAY7_VS_GERMINAL_CENTER_BCELL_DAY40_DN	190	24	0.00132138	0.0196592
GSE36009_WT_VS_NLRP10_KO_DC_UP	193	24	0.00133613	0.0197861
GSE3982_MAST_CELL_VS_NEUTROPHIL_DN	185	24	0.00134713	0.0198885
GSE37532_VISCERAL_ADIPOSE_TISSUE_VS_LN_DERIVED_TREG_CD4_TCELL_UP	162	23	0.00135545	0.0199509
GSE7764_IL15_NK_CELL_24H_VS_SPLENOCYTE_DN	192	24	0.00139814	0.0205095
GSE9988_LPS_VS_LPS_AND_ANTI_TREM1_MONOCYTE_UP	188	23	0.00140182	0.0205095
GSE24142_EARLY_THYMIC_PROGENITOR_VS_DN2_THYMOCYTE_UP	195	26	0.00142526	0.0206049
GSE5589_LPS_VS_LPS_AND_IL10_STIM_MACROPHAGE_45MIN_UP	190	23	0.00141513	0.0206049
GSE23502_BM_VS_COLON_TUMOR_MYELOID_DERIVED_SUPPRESSOR_CELL_DN	192	23	0.00142027	0.0206049
GSE43863_TH1_VS_LY6C_INT_CXCR5POS_EFFECTOR_CD4_TCELL_DN	194	26	0.00142464	0.0206049
GSE7852_TREG_VS_TCONV_LN_UP	189	26	0.00144273	0.0207958
GSE17580_UNINFECTED_VS_S_MANSONI_INF_TREG_DN	194	21	0.00148337	0.0212116
GSE8685_IL2_ACT_IL2_STARVED_VS_IL21_ACT_IL2_STARVED_CD4_TCELL_UP	170	22	0.00148716	0.0212116
GSE13522_WT_VS_IFNAR_KO_SKIN_UP	189	23	0.00148899	0.0212116
GSE40666_WT_VS_STAT1_KO_CD8_TCELL_WITH_IFNA_STIM_90MIN_UP	194	23	0.0014862	0.0212116
GSE16522_MEMORY_VS_NAIVE_ANTI_CD3CD28_STIM_CD8_TCELL_DN	191	23	0.00151256	0.0213253
GSE17580_TREG_VS_TEFF_S_MANSONI_INF_UP	193	24	0.00150412	0.0213253
GSE369_SOCS3_KO_VS_WT_LIVER_POST_IL6_INJECTION_DN	187	23	0.00152324	0.0213253
GSE6259_CD4_TCELL_VS_CD8_TCELL_DN	170	23	0.00151509	0.0213253
GSE5503_LIVER_DC_VS_MLN_DC_ACTIVATED_ALLOGENIC_TCELL_DN	195	23	0.00151994	0.0213253
GSE21360_PRIMARY_VS_TERTIARY_MEMORY_CD8_TCELL_DN	190	22	0.00151557	0.0213253
GSE17186_MEMORY_VS_CD21HIGH_TRANSITIONAL_BCELL_DN	193	27	0.00153698	0.021456
GSE19772_CTRL_VS_HCMV_INF_MONOCYTES_UP	190	23	0.00155092	0.0215673
GSE23568_ID3_KO_VS_WT_CD8_TCELL_DN	192	25	0.0015538	0.0215673
GSE11057_NAIVE_CD4_VS_PBMC_CD4_TCELL_DN	191	25	0.00156411	0.0216487
GSE29618_BCELL_VS_PDC_UP	178	23	0.00158677	0.0218383
GSE43863_DAY6_EFF_VS_DAY150_MEM_TFH_CD4_TCELL_DN	187	24	0.00158482	0.0218383
GSE30962_ACUTE_VS_CHRONIC_LCMV_SECONDARY_INF_CD8_TCELL_DN	192	23	0.00163193	0.0221519
GSE39820_CTRL_VS_IL1B_IL6_CD4_TCELL_UP	177	23	0.00163581	0.0221519
GSE26030_UNSTIM_VS_RESTIM_TH1_DAY5_POST_POLARIZATION_DN	195	24	0.00162083	0.0221519
GSE34156_UNTREATED_VS_6H_NOD2_LIGAND_TREATED_MONOCYTE_UP	165	22	0.00163684	0.0221519
GSE32255_WT_UNSTIM_VS_JMJD2D_KNOCKDOWN_4H_LPS_STIM_DC_UP	168	24	0.0016275	0.0221519
GSE32255_WT_VS_JMJD2D_KNOCKDOWN_4H_LPS_STIM_DC_UP	146	22	0.00162291	0.0221519
GSE23505_IL6_IL1_VS_IL6_IL1_IL23_TREATED_CD4_TCELL_DN	198	26	0.00164213	0.022162
GSE7596_AKT_TRANSD_VS_CTRL_CD4_TCONV_WITH_TGFB_UP	154	19	0.00164906	0.0221939
GSE21927_UNTREATED_VS_GMCSF_GCSF_TREATED_BONE_MARROW_DN	180	22	0.00166522	0.0223498
GSE17721_12H_VS_24H_LPS_BMDC_UP	195	25	0.00167597	0.0224322
GSE37416_CTRL_VS_12H_F_TULARENSIS_LVS_NEUTROPHIL_UP	187	23	0.00168168	0.022447
GSE25123_CTRL_VS_ROSIGLITAZONE_STIM_PPARG_KO_MACROPHAGE_UP	186	22	0.00169736	0.0225328
GSE37301_HEMATOPOIETIC_STEM_CELL_VS_RAG2_KO_NK_CELL_UP	163	23	0.00169546	0.0225328
GSE40666_UNTREATED_VS_IFNA_STIM_EFFECTOR_CD8_TCELL_90MIN_UP	195	27	0.00170346	0.0225523
GSE16755_CTRL_VS_IFNA_TREATED_MAC_DN	191	22	0.00171768	0.0226176
GSE17721_LPS_VS_GARDIQUIMOD_6H_BMDC_DN	191	22	0.0017142	0.0226176
GSE10422_WT_VS_BAFF_TRANSGENIC_LN_BCELL_UP	172	23	0.00174211	0.0228775
GSE1460_DP_VS_CD4_THYMOCYTE_UP	193	24	0.0017673	0.0231459
GSE5679_PPARG_LIGAND_ROSIGLITAZONE_VS_ROSIGLITAZONE_AND_RARA_AGONIST_AM580_TREATED_DC_DN	199	25	0.00179275	0.0234163
GSE31082_DN_VS_CD4_SP_THYMOCYTE_DN	193	25	0.00184169	0.0239913
GSE25123_WT_VS_PPARG_KO_MACROPHAGE_IL4_AND_ROSIGLITAZONE_STIM_DN	176	24	0.00184773	0.0240057
GSE17301_CTRL_VS_48H_IFNA2_STIM_CD8_TCELL_UP	193	24	0.00186068	0.0241097
GSE3039_ALPHAALPHA_VS_ALPHABETA_CD8_TCELL_DN	194	24	0.0018729	0.0242036
GSE17974_0.5H_VS_72H_IL4_AND_ANTI_IL12_ACT_CD4_TCELL_UP	189	23	0.0019307	0.0245246
GSE30962_PRIMARY_VS_SECONDARY_ACUTE_LCMV_INF_CD8_TCELL_DN	191	24	0.00192447	0.0245246
GSE7509_DC_VS_MONOCYTE_WITH_FCGRIIB_STIM_DN	193	23	0.00193298	0.0245246
GSE14415_INDUCED_TREG_VS_TCONV_DN	157	21	0.00191977	0.0245246
GSE20754_WT_VS_TCF1_KO_MEMORY_CD8_TCELL_DN	189	24	0.00193245	0.0245246
GSE25123_CTRL_VS_IL4_STIM_MACROPHAGE_UP	188	24	0.0019101	0.0245246
GSE16385_IFNG_TNF_VS_IL4_STIM_MACROPHAGE_ROSIGLITAZONE_TREATED_DN	191	22	0.00191113	0.0245246
GSE15930_STIM_VS_STIM_AND_IL12_48H_CD8_T_CELL_DN	196	23	0.00198335	0.0248403
GSE36476_YOUNG_VS_OLD_DONOR_MEMORY_CD4_TCELL_72H_TSST_ACT_DN	184	23	0.00198229	0.0248403
GSE26290_CTRL_VS_AKT_INHIBITOR_TREATED_ANTI_CD3_AND_IL2_STIM_CD8_TCELL_DN	189	25	0.00196782	0.0248403
GSE35825_UNTREATED_VS_IFNG_STIM_MACROPHAGE_UP	198	24	0.00197295	0.0248403
GSE28408_LY6G_POS_VS_NEG_DC_DN	185	21	0.00197331	0.0248403
GSE7460_TCONV_VS_TREG_LN_UP	193	25	0.00201177	0.0251316
GSE3982_DC_VS_TH1_DN	187	22	0.0020176	0.02514
GSE40666_UNTREATED_VS_IFNA_STIM_STAT1_KO_CD8_TCELL_90MIN_DN	191	24	0.00202779	0.0252026
[truncated: 167 more rows]

[truncated: 4 more sheets: EMRA - CD8EM_hyper, EMRA - CD8EM_hypo, CD8EM - CD8CM_hyper, CD8EM - CD8CM_hypo]
